# Supplementary material for: Immunoreactive peptide maps of SARS-CoV-2
Source: Commun Biol. 2021 Feb 12;4:225. doi: 10.1038/s42003-021-01743-9 (PMC7881038; doi:10.1038/s42003-021-01743-9)
Supplement: Supplementary file 5 — Supplementary Data 3 [file 42003_2021_1743_MOESM5_ESM.xlsx]

## Sheet: sars_cov2_vs_control_significan
	logFC	logCPM	F	PValue	p_adjusted
SARS_related_Corona_txid694009_179;1725	-0.69568	3.27135	8.98793	0.00318949	0.0130123
REDUNDANT:116561	1.37919	3.79066	11.8245	0.000759811	0.00439063
REDUNDANT:21685	1.03302	2.81882	7.6353	0.00645217	0.0223145
Human_OC43_txid31631_2666;975	1.10042	4.52089	9.0147	0.00314579	0.0128818
REDUNDANT:121685	-1.19015	3.1401	15.669	0.000116871	0.00103664
MERS_related_Corona_txid1335626_1444;375	1.66837	3.59708	13.5312	0.000327979	0.00229983
REDUNDANT:27711	-0.98576	3.81731	10.3472	0.00159343	0.00770652
REDUNDANT:85044	1.08037	3.4536	7.81667	0.00586521	0.0207491
REDUNDANT:24130	0.722562	2.17705	8.07326	0.00512744	0.0187361
Bat_SL_CoVZC45_CDS_proteome_2;1076	2.14616	3.95584	21.7467	6.90361e-06	0.00010354
MERS_related_Corona_txid1335626_1673;34	1.25089	2.88227	9.4232	0.00255032	0.0109839
REDUNDANT:3715	0.846124	4.09235	6.42125	0.0123185	0.0365311
REDUNDANT:119689	1.08244	1.79107	8.34302	0.00445438	0.0168195
REDUNDANT:77494	0.977105	2.64619	11.2428	0.0010155	0.00547377
REDUNDANT:16486	2.23952	3.43296	21.0995	9.26927e-06	0.00013299
REDUNDANT:93036	-1.42949	3.28557	23.8689	2.6535e-06	4.54103e-05
Bat_SL_CoVZXC21_CDS_proteome_1;1296	-1.69655	3.47754	37.7055	7.23518e-09	2.30698e-07
REDUNDANT:73854	0.813561	3.41497	5.92968	0.0160793	0.0447319
REDUNDANT:17364	-1.1217	3.57731	10.1326	0.00177648	0.00837881
SARS_related_Corona_txid694009_1496;18	1.17622	2.08732	11.6585	0.00082523	0.00467415
REDUNDANT:100451	1.48598	3.52057	13.81	0.000286324	0.00206721
REDUNDANT:6823	1.7445	2.8724	16.0285	9.84535e-05	0.000907928
VIPRdb_CoronaProteinFasta_no_duplicates_11185;1416	-1.60675	2.55113	42.4706	1.06252e-09	4.12418e-08
REDUNDANT:33784	1.07628	2.7205	9.64255	0.00227968	0.0101011
REDUNDANT:50809	1.09162	4.41895	6.34732	0.0128198	0.0376902
REDUNDANT:15574	-0.918012	5.01693	7.1304	0.00842791	0.0274135
REDUNDANT:117748	1.30392	2.47737	11.8391	0.00075435	0.00436691
REDUNDANT:1612	0.616634	2.88017	6.00594	0.0154253	0.0433627
REDUNDANT:125546	-0.805294	4.76936	5.69924	0.0182373	0.0492819
MERS_related_Corona_txid1335626_1467;166	-2.88269	3.22899	93.218	2.1157e-17	5.354e-15
REDUNDANT:67777	0.875302	3.57909	6.65672	0.0108534	0.0331943
REDUNDANT:93933	2.50557	3.92509	19.5066	1.9265e-05	0.000246433
REDUNDANT:14649	-1.20851	4.10398	11.7504	0.000788325	0.00451739
REDUNDANT:1778	-2.01222	3.8359	48.7231	9.27177e-11	4.57075e-09
REDUNDANT:96967	1.31956	2.07986	9.82136	0.00208098	0.00944085
REDUNDANT:2498	1.62625	1.74934	13.5925	0.000318317	0.00224611
REDUNDANT:95559	-0.971916	1.85107	26.5544	8.08043e-07	1.59555e-05
SARS_related_Corona_txid694009_178;236	1.01239	3.64015	6.85419	0.00976446	0.0306467
REDUNDANT:8805	0.885544	2.7056	8.9183	0.00330611	0.0133758
REDUNDANT:18259	-1.22323	3.08023	18.8123	2.65779e-05	0.000321102
REDUNDANT:10321	-0.834271	3.64331	5.94879	0.0159127	0.0443813
MERS_related_Corona_txid1335626_1451;637	-1.29843	2.80126	11.8895	0.000735692	0.00428159
MERS_related_Corona_txid1335626_1440;874	0.995986	2.28097	9.77057	0.00213554	0.00962115
REDUNDANT:50051	-1.51085	3.37959	10.7656	0.00129023	0.00656931
SARS_related_Corona_txid694009_179;1485	1.41365	3.13909	18.6988	2.80197e-05	0.000335672
REDUNDANT:18168	-1.25471	1.56319	27.4912	5.36499e-07	1.1054e-05
MERS_related_Corona_txid1335626_1442;6668	-1.75029	1.98891	43.4395	7.24041e-10	2.92827e-08
MERS_related_Corona_txid1335626_1473;351	1.22148	5.1366	8.35939	0.00441659	0.0167093
MERS_related_Corona_txid1335626_1474;2465	0.833058	1.63198	5.6994	0.0182357	0.0492793
REDUNDANT:86153	-0.926635	2.20853	13.2394	0.000378223	0.00256747
SARS_related_Corona_txid694009_9;98	0.936691	2.44074	10.0817	0.00182293	0.0085373
SARS_related_Corona_txid694009_179;451	1.02703	2.35325	6.79508	0.010078	0.0313901
REDUNDANT:34223	2.0262	2.50046	18.6056	2.9262e-05	0.000347629
REDUNDANT:116667	-0.718385	2.59401	6.09431	0.014702	0.0418495
REDUNDANT:88540	-0.756377	2.63818	6.97074	0.00917552	0.0292415
REDUNDANT:16062	0.884804	3.03957	10.1455	0.00176488	0.0083374
REDUNDANT:42698	1.44953	4.35356	16.2573	8.83019e-05	0.000834586
REDUNDANT:23192	1.26345	2.96905	14.4281	0.000212175	0.00163841
REDUNDANT:92262	-0.821056	1.49634	10.7039	0.00133093	0.00672799
MERS_related_Corona_txid1335626_1676;872	-0.816847	2.65009	9.4955	0.00245765	0.0106937
REDUNDANT:105996	-1.16931	4.94839	8.93124	0.0032841	0.013307
Human_NC63_txid277944_281;26	-0.857546	4.02706	6.32993	0.0129407	0.0379583
REDUNDANT:102778	-0.808425	4.0849	6.72525	0.0104618	0.0323076
REDUNDANT:70936	0.966615	1.38576	8.14103	0.00494907	0.0182197
SARS_related_Corona_txid694009_1415;105	-1.0126	2.29885	11.7359	0.00079403	0.00453827
REDUNDANT:8614	1.4232	2.55744	13.5954	0.000317871	0.00224376
REDUNDANT:127385	-0.79988	2.26087	11.2971	0.00098828	0.00535895
REDUNDANT:21662	-1.04564	3.45677	15.3806	0.000134158	0.00115352
REDUNDANT:36190	1.25574	2.6326	11.2025	0.00103617	0.00555559
REDUNDANT:92966	1.54946	2.37921	15.776	0.000111047	0.000996289
REDUNDANT:98369	1.32532	4.43207	5.70223	0.0182074	0.0492212
REDUNDANT:5665	-1.07583	2.05616	18.4232	3.18575e-05	0.000371705
REDUNDANT:31070	-1.08369	1.12691	31.1529	1.10926e-07	2.71487e-06
SARS_related_Corona_txid694009_179;547	-0.873561	2.90122	9.85855	0.00204194	0.00930865
SARS_related_Corona_txid694009_1338;149	0.661372	3.71188	5.67428	0.0184885	0.0497869
Human_NC63_txid277944_982;208	-1.41073	2.72437	30.7816	1.29924e-07	3.12328e-06
REDUNDANT:113698	1.66089	4.44313	11.6	0.00084964	0.00477997
REDUNDANT:10334	0.911501	2.48598	7.14165	0.00837765	0.0272957
REDUNDANT:14661	-0.954177	3.71017	8.30166	0.00455135	0.0170942
REDUNDANT:97954	1.19268	2.88838	10.0684	0.00183525	0.00857784
SARS_related_Corona_txid694009_125;31	1.34814	1.87158	12.0872	0.000666974	0.00396799
REDUNDANT:11022	0.978099	2.37316	8.00637	0.00531002	0.0192374
REDUNDANT:5273	1.05875	3.91376	7.66684	0.0063459	0.0220417
REDUNDANT:32136	-0.847856	3.01263	10.0093	0.00189121	0.00877734
REDUNDANT:32447	1.42432	1.51112	14.0571	0.000253931	0.00188182
REDUNDANT:88475	-1.59438	4.59001	18.4696	3.11755e-05	0.000365513
REDUNDANT:89411	-1.10044	3.48283	11.1332	0.00107275	0.00570767
SARS_related_Corona_txid694009_179;4574	-2.23817	3.3418	46.0033	2.65063e-10	1.1877e-08
REDUNDANT:14096	1.21361	1.70515	12.2904	0.000603173	0.00367651
REDUNDANT:121695	-0.596313	3.64782	7.19052	0.008163	0.0267758
MERS_related_Corona_txid1335626_1473;621	-1.52692	3.13079	25.0305	1.58215e-06	2.89663e-05
REDUNDANT:34283	-1.34984	2.69705	25.3206	1.39138e-06	2.58296e-05
SARS_related_Corona_txid694009_179;699	-1.16513	1.003	36.8038	1.04656e-08	3.23106e-07
REDUNDANT:119335	1.14356	5.40497	6.04565	0.0150958	0.042693
SARS_related_Corona_txid694009_1335;3408	1.1732	2.85726	10.6469	0.00136965	0.0068707
SARS_related_Corona_txid694009_179;2537	1.08954	3.00913	12.4743	0.000550809	0.00342838
REDUNDANT:119202	-0.865407	2.583	8.50839	0.00408744	0.0157381
REDUNDANT:37652	-2.1365	3.75281	43.2866	7.69089e-10	3.09008e-08
REDUNDANT:6807	0.963545	2.06049	8.96319	0.00323044	0.013139
REDUNDANT:117538	1.42894	3.61595	11.7641	0.000782977	0.00449379
REDUNDANT:88985	1.49599	2.22073	13.9096	0.000272785	0.0019911
MERS_related_Corona_txid1335626_3932;69	-1.15668	2.62062	25.7025	1.17537e-06	2.22444e-05
REDUNDANT:39913	-1.14036	2.01969	19.1393	2.28354e-05	0.000283095
SARS_related_Corona_txid694009_449;677	-0.842389	3.73206	8.70485	0.00369165	0.0145527
Human_OC43_txid31631_6;84	1.16351	3.43766	9.75411	0.00215354	0.00967989
REDUNDANT:41925	-0.852648	1.65557	11.8927	0.000734503	0.00427657
REDUNDANT:62585	1.1184	2.88544	7.11823	0.0084826	0.0275543
REDUNDANT:52839	-0.991601	2.44056	10.9204	0.00119361	0.00618964
REDUNDANT:43748	0.662824	2.63703	5.80955	0.0171689	0.0470746
SARS_related_Corona_txid694009_179;5410	-0.789373	2.80619	9.07916	0.00304308	0.0125542
REDUNDANT:118137	-2.61965	2.95742	84.7566	3.05259e-16	5.76622e-14
REDUNDANT:42776	-0.822973	4.05523	10.4229	0.00153365	0.00748782
REDUNDANT:59647	1.28172	3.45891	9.14932	0.00293521	0.0122181
MERS_related_Corona_txid1335626_1453;6762	1.27485	4.34286	8.92769	0.00329012	0.0133273
REDUNDANT:809	1.22737	1.65036	9.7166	0.00219513	0.00980789
REDUNDANT:111576	0.86471	3.7427	6.11755	0.0145176	0.0414438
REDUNDANT:42126	1.25657	5.42444	12.4521	0.000556864	0.00345716
REDUNDANT:107562	-0.554998	3.10573	6.25134	0.0135024	0.0392334
REDUNDANT:43809	-2.06984	2.04902	72.4886	1.75826e-14	2.14309e-12
REDUNDANT:43889	1.43274	3.40222	13.5582	0.000323684	0.00227593
SARS_related_Corona_txid694009_449;307	-0.88021	2.93207	15.9273	0.000103319	0.000942434
REDUNDANT:35750	-1.14404	2.84395	9.23911	0.00280285	0.0118015
REDUNDANT:127472	-1.36522	2.59241	24.9374	1.64887e-06	2.99874e-05
REDUNDANT:15030	1.76039	3.77885	16.0587	9.70488e-05	0.000897478
REDUNDANT:118529	1.33116	3.04812	10.004	0.00189631	0.00879617
REDUNDANT:108849	-0.849737	2.00241	11.3081	0.000982845	0.00533841
REDUNDANT:2755	-1.05721	5.442	5.98096	0.0156364	0.0437932
REDUNDANT:107597	-1.0617	3.65427	10.4085	0.00154485	0.00752636
REDUNDANT:117844	-1.04565	3.55595	10.3091	0.00162445	0.00782377
MERS_related_Corona_txid1335626_1433;53	1.41331	4.05741	11.1506	0.00106343	0.00567024
REDUNDANT:38339	1.63204	5.38137	13.7707	0.000291855	0.00209804
REDUNDANT:100452	-1.52699	1.56564	42.8492	9.14415e-10	3.60137e-08
REDUNDANT:76887	0.670988	2.34707	9.91911	0.00197996	0.00908876
MERS_related_Corona_txid1335626_1451;1018	0.748297	2.19723	8.4661	0.0041782	0.0160118
REDUNDANT:76154	-1.26448	2.61204	15.9059	0.000104376	0.000949579
REDUNDANT:98854	1.3867	4.37886	10.0507	0.0018519	0.00863796
REDUNDANT:14824	0.727487	1.98271	6.06422	0.0149442	0.0423695
REDUNDANT:90455	1.4254	3.08531	15.5822	0.00012182	0.001071
MERS_related_Corona_txid1335626_1453;6655	-0.942027	1.26211	20.0453	1.50269e-05	0.000201218
REDUNDANT:125288	-1.88042	3.95041	32.3023	6.81602e-08	1.75722e-06
REDUNDANT:82353	-1.29077	2.74464	9.92707	0.00197196	0.00905906
MERS_related_Corona_txid1335626_1437;210	0.874617	2.20659	8.584	0.00393018	0.0152713
REDUNDANT:33386	1.08954	2.45515	9.12003	0.00297975	0.012353
random_probe_141;1	1.2786	2.42767	11.8992	0.000732137	0.00426891
REDUNDANT:25404	0.857024	2.32232	10.8633	0.00122834	0.0063294
REDUNDANT:36025	-2.03787	3.04142	50.0598	5.56453e-11	2.89915e-09
REDUNDANT:42447	-1.52682	3.29874	18.4626	3.12771e-05	0.000366502
REDUNDANT:126286	1.5897	3.16664	15.0824	0.000154794	0.00128601
REDUNDANT:109023	-1.56812	2.13271	25.9717	1.04385e-06	2.00468e-05
REDUNDANT:125841	-0.697356	1.64287	5.74518	0.0177842	0.0483558
Bat_SL_CoVZXC21_CDS_proteome_2;244	-1.4231	4.45982	16.9416	6.38508e-05	0.000648961
REDUNDANT:50516	-1.39845	2.60172	31.1275	1.1213e-07	2.73966e-06
REDUNDANT:107561	1.51651	4.03713	13.0668	0.000411578	0.00274021
REDUNDANT:28557	-0.937331	3.96869	8.1364	0.00496104	0.0182486
REDUNDANT:32834	-2.213	3.86655	41.0901	1.84214e-09	6.79447e-08
REDUNDANT:64436	1.13366	2.8801	10.0226	0.00187848	0.0087328
REDUNDANT:85272	0.951835	1.29026	7.27603	0.00780096	0.0258301
REDUNDANT:91442	-1.75848	4.15527	38.5057	5.22285e-09	1.73256e-07
REDUNDANT:27240	-1.23938	4.18342	16.8509	6.66473e-05	0.000670375
REDUNDANT:23837	1.096	3.06523	9.17026	0.00290377	0.0121151
REDUNDANT:56407	1.14135	3.63913	10.0551	0.0018477	0.00862391
REDUNDANT:15841	-1.39651	4.04156	12.4956	0.000545054	0.00340585
REDUNDANT:36560	1.4236	2.83339	11.3079	0.000982951	0.00533846
REDUNDANT:85365	1.8997	3.56605	16.7577	6.96501e-05	0.000693231
REDUNDANT:93992	1.16334	1.9299	11.2411	0.00101633	0.00547697
REDUNDANT:35132	1.32278	4.15502	10.7369	0.00130901	0.00664456
Human_OC43_txid31631_436;39	0.961425	4.21494	7.90097	0.00561147	0.0200697
REDUNDANT:84537	1.00205	2.80216	10.0528	0.00184984	0.00863239
REDUNDANT:98620	-1.47979	3.71566	18.6588	2.85459e-05	0.000340798
REDUNDANT:66592	1.10182	2.66622	9.89796	0.00200138	0.00916153
REDUNDANT:59073	-1.15378	2.55899	17.0302	6.12367e-05	0.00062719
REDUNDANT:28924	-0.727779	3.58017	9.02637	0.00312694	0.012824
REDUNDANT:19570	-1.43759	1.51044	40.3266	2.50211e-09	8.97226e-08
Human_OC43_txid31631_333;145	-0.765524	3.2815	5.97178	0.0157147	0.0439615
SARS_related_Corona_txid694009_175;169	0.955572	1.8092	6.63872	0.0109587	0.0334412
REDUNDANT:24911	1.12325	2.66805	12.4002	0.000571306	0.00352513
REDUNDANT:71400	1.54595	3.01359	15.0268	0.000158985	0.00131194
REDUNDANT:117116	-0.769911	3.02185	8.47562	0.00415759	0.0159443
SARS_related_Corona_txid694009_449;2787	-2.16096	3.19448	43.9435	5.93565e-10	2.44398e-08
SARS_related_Corona_txid694009_448;254	-3.76635	3.33316	132.747	2.57037e-22	2.5936e-19
REDUNDANT:18679	0.820278	3.46957	6.81363	0.00997848	0.0311528
MERS_related_Corona_txid1335626_455;126	1.17304	2.86967	8.40876	0.0043046	0.0163929
Human_HKU1_txid290028_396;215	1.36702	3.20731	8.61794	0.00386163	0.0150622
REDUNDANT:59825	-1.0104	2.10838	11.272	0.00100074	0.00541019
REDUNDANT:76067	-0.786232	2.61325	9.84979	0.00205106	0.00933941
REDUNDANT:91378	1.22797	3.53292	8.4259	0.00426641	0.0162786
REDUNDANT:25713	1.00125	3.69249	6.28021	0.0132932	0.0387356
REDUNDANT:100804	1.26107	3.34756	9.30266	0.00271288	0.0115176
Human_OC43_txid31631_2417;62	-2.4562	2.20687	79.8889	1.48389e-15	2.32391e-13
REDUNDANT:1276	1.49624	4.65775	9.94269	0.00195636	0.00900346
REDUNDANT:84717	1.0749	2.27868	5.84154	0.0168714	0.046441
REDUNDANT:90734	1.43574	2.88013	13.383	0.00035259	0.00243366
REDUNDANT:36043	-0.870764	4.99523	9.82622	0.00207583	0.00942275
Human_OC43_txid31631_633;907	-2.52721	4.1098	48.982	8.3963e-11	4.18314e-09
SARS_related_Corona_txid694009_1207;237	1.06461	2.60955	9.73757	0.00217178	0.0097363
REDUNDANT:79386	-0.871783	2.31678	17.4674	4.98385e-05	0.000530902
REDUNDANT:57354	1.2478	3.57576	16.6175	7.443e-05	0.000730409
REDUNDANT:4974	-1.41021	3.98976	16.0335	9.82199e-05	0.000906402
REDUNDANT:115153	0.915819	1.83535	5.76872	0.0175565	0.0478981
REDUNDANT:34625	-1.40319	4.33585	12.9318	0.000439757	0.00288874
REDUNDANT:51678	1.92876	3.95379	17.9819	3.91512e-05	0.000438329
REDUNDANT:119795	0.845655	2.15397	7.19859	0.00812807	0.026681
REDUNDANT:78411	-0.829832	1.59099	14.3577	0.000219522	0.00168183
REDUNDANT:110430	-1.06254	1.79465	22.4624	4.99222e-06	7.83367e-05
Human_OC43_txid31631_1065;64	2.30523	4.63077	18.6088	2.92182e-05	0.000347316
REDUNDANT:40014	-0.894371	6.21884	6.63523	0.0109792	0.0334889
REDUNDANT:126513	-1.36932	3.8383	12.1953	0.000632222	0.00380869
REDUNDANT:91767	1.11965	2.07159	8.13647	0.00496086	0.0182486
REDUNDANT:9900	1.43563	3.92848	12.355	0.000584217	0.00358654
REDUNDANT:52184	0.909735	3.26242	6.99758	0.00904521	0.0289454
SARS_related_Corona_txid694009_1249;286	1.33643	3.07054	12.1383	0.000650292	0.00389199
REDUNDANT:50120	-1.36511	3.9069	24.6843	1.84496e-06	3.30271e-05
Bat_SL_CoVZC45_CDS_proteome_1;546	-1.22232	1.78219	23.2348	3.52543e-06	5.79846e-05
REDUNDANT:113325	-1.77016	0.940085	64.1001	3.22432e-13	2.81824e-11
REDUNDANT:126558	-1.948	3.87559	41.6411	1.4781e-09	5.56567e-08
REDUNDANT:128911	0.78689	2.58697	12.9719	0.0004312	0.00284471
MERS_related_Corona_txid1335626_1677;4369	-1.43164	2.75509	28.2347	3.88351e-07	8.2817e-06
REDUNDANT:40835	2.33671	2.91914	18.5956	2.93978e-05	0.000348775
REDUNDANT:128409	-0.908822	2.6339	14.2481	0.000231477	0.00175
REDUNDANT:95925	1.16977	2.60334	8.08868	0.00508628	0.018613
REDUNDANT:110189	-0.844625	1.48053	21.6547	7.19815e-06	0.000107351
REDUNDANT:12227	-1.08591	3.23798	13.5667	0.000322341	0.00226868
MERS_related_Corona_txid1335626_4981;5933	-1.1794	5.08586	9.378	0.00261008	0.0111842
MERS_related_Corona_txid1335626_1440;1200	-0.825482	6.11767	5.69602	0.0182695	0.0493489
REDUNDANT:48340	-1.60431	3.34142	25.4084	1.33842e-06	2.49569e-05
REDUNDANT:24161	-0.920804	2.89522	12.0052	0.000694644	0.00409502
REDUNDANT:45079	-0.819901	2.11219	13.8144	0.000285716	0.00206413
REDUNDANT:111756	-1.01416	4.00767	6.0134	0.0153629	0.0432275
REDUNDANT:126586	-1.89657	4.04989	40.8742	2.00845e-09	7.34747e-08
REDUNDANT:93864	-1.43955	2.75854	19.1658	2.25563e-05	0.000280195
Human_OC43_txid31631_436;41	1.16833	3.33912	10.712	0.00132547	0.00670719
Human_229E_txid11137_306;175	0.831029	1.27971	6.87567	0.00965301	0.0303926
REDUNDANT:115619	-0.673474	1.63866	11.4864	0.000899145	0.00499195
SARS_related_Corona_txid694009_125;550	-1.43749	1.84436	26.6491	7.75165e-07	1.53863e-05
REDUNDANT:97185	-2.24381	2.76125	77.453	3.31725e-15	4.74742e-13
REDUNDANT:98637	0.861429	2.44123	12.1239	0.00065497	0.00391206
REDUNDANT:17824	0.820436	2.21479	7.03963	0.00884483	0.0284435
REDUNDANT:125488	-1.39041	1.19617	42.2309	1.16869e-09	4.4897e-08
REDUNDANT:64615	1.48454	3.83063	10.865	0.00122732	0.00632499
MERS_related_Corona_txid1335626_1444;314	1.54367	3.29656	16.8951	6.52688e-05	0.000659979
REDUNDANT:20492	0.950527	4.01201	6.27596	0.0133237	0.0388162
REDUNDANT:73472	0.962455	3.31453	8.78614	0.00353963	0.0140952
REDUNDANT:48483	2.07653	4.30469	23.5544	3.05453e-06	5.11961e-05
REDUNDANT:55972	-1.49621	3.06017	29.2041	2.55429e-07	5.70504e-06
REDUNDANT:98263	-2.28679	3.48828	48.8091	8.97097e-11	4.44445e-09
REDUNDANT:28385	-2.46648	3.24435	74.2422	9.71208e-15	1.25071e-12
MERS_related_Corona_txid1335626_1440;152	0.896334	3.99659	5.9969	0.0155014	0.0435144
REDUNDANT:23651	1.8723	2.45951	18.1013	3.70251e-05	0.00041876
REDUNDANT:1973	0.769889	3.29262	6.70982	0.0105487	0.0324902
SARS_related_Corona_txid694009_1452;638	1.14859	4.14004	9.13304	0.00295989	0.0122932
SARS_related_Corona_txid694009_178;166	-1.33013	3.49731	16.9623	6.32316e-05	0.000644311
REDUNDANT:29472	1.61244	3.3153	14.2353	0.000232921	0.00175858
REDUNDANT:2334	1.20101	2.25171	10.5728	0.00142184	0.00706521
REDUNDANT:115913	0.91395	2.83808	6.77769	0.0101722	0.0316245
REDUNDANT:38660	1.05068	3.38064	8.08467	0.00509696	0.018647
REDUNDANT:87275	1.32726	3.75945	9.21223	0.00284182	0.0119221
REDUNDANT:60842	-1.33402	4.14449	15.5623	0.000122985	0.00107892
REDUNDANT:86779	-0.763226	2.38958	7.84063	0.00579193	0.0205656
SARS_related_Corona_txid694009_9;97	0.992257	3.01708	7.36493	0.00744215	0.0248979
SARS_related_Corona_txid694009_177;152	-1.26517	2.3029	25.6078	1.22556e-06	2.30955e-05
REDUNDANT:50895	1.91759	3.19274	15.2892	0.000140165	0.00119205
REDUNDANT:52187	-2.7704	2.91788	54.2975	1.12971e-11	6.98089e-10
SARS_related_Corona_txid694009_179;4288	-1.03025	3.17784	14.7958	0.000177677	0.00142977
REDUNDANT:5427	2.1405	2.93554	19.7304	1.73733e-05	0.000226438
REDUNDANT:13425	0.998735	3.27535	7.38278	0.0073722	0.0247168
REDUNDANT:1237	1.7932	4.4366	13.2893	0.000369115	0.00252016
MERS_related_Corona_txid1335626_1473;56	-1.2453	2.99229	18.7237	2.76968e-05	0.000332554
REDUNDANT:101388	-1.43577	3.37198	33.768	3.68177e-08	1.00959e-06
REDUNDANT:30717	-1.84997	2.35898	25.8656	1.09384e-06	2.08798e-05
REDUNDANT:69339	-0.893984	2.02183	13.1205	0.000400905	0.00268554
REDUNDANT:101572	1.35611	2.39974	13.3028	0.000366682	0.00250769
REDUNDANT:33610	-1.03205	4.52631	7.27598	0.00780115	0.0258301
SARS_related_Corona_txid694009_924;106	-1.63046	3.89367	31.3758	1.00901e-07	2.49326e-06
REDUNDANT:123510	-1.15818	3.58902	10.5311	0.00145204	0.0071789
REDUNDANT:37169	-1.55058	3.41205	26.4676	8.39392e-07	1.6505e-05
MERS_related_Corona_txid1335626_1470;82	-1.07238	4.20109	13.3954	0.000350452	0.00242226
Human_OC43_txid31631_436;958	-1.9663	3.69348	45.1524	3.69395e-10	1.58996e-08
REDUNDANT:114805	0.974315	3.52091	7.42596	0.00720573	0.0242878
REDUNDANT:25280	0.766664	2.29165	6.22592	0.0136895	0.039642
REDUNDANT:58896	-1.83037	0.818729	62.3788	5.94478e-13	4.88538e-11
REDUNDANT:9329	1.41739	3.25062	15.4741	0.000128287	0.00111422
REDUNDANT:57652	1.06142	2.08453	10.0323	0.00186924	0.008701
Human_HKU1_txid290028_51;898	1.08854	2.72603	11.8308	0.000757442	0.00438035
REDUNDANT:35813	0.591394	1.61596	6.43415	0.0122331	0.0363374
REDUNDANT:69497	-1.37106	2.5339	25.9428	1.05724e-06	2.02734e-05
REDUNDANT:111599	0.86528	3.14548	6.60355	0.0111675	0.0338985
REDUNDANT:51201	-1.06214	4.21501	10.2757	0.00165216	0.00791944
MERS_related_Corona_txid1335626_4981;5937	-1.55715	4.37323	16.5078	7.84014e-05	0.000759469
REDUNDANT:89489	-1.17457	1.67272	23.3194	3.39392e-06	5.60247e-05
REDUNDANT:93496	0.864074	2.15882	8.52662	0.00404893	0.0156208
REDUNDANT:29835	1.029	2.08037	10.7186	0.00132112	0.00669112
REDUNDANT:61995	0.787201	2.23978	6.68919	0.010666	0.0327579
MERS_related_Corona_txid1335626_1474;2455	-1.00248	3.67662	10.6664	0.00135627	0.00682495
random_probe_378;1	1.75656	3.62916	16.3965	8.26508e-05	0.000792259
REDUNDANT:37624	-1.85479	2.44378	50.1612	5.35397e-11	2.80798e-09
REDUNDANT:89425	1.06689	3.56467	9.1362	0.00295507	0.0122819
SARS_related_Corona_txid694009_179;393	1.96779	2.82747	15.4798	0.000127935	0.00111189
REDUNDANT:53154	-0.970023	5.99157	7.41505	0.00724744	0.0243951
REDUNDANT:100344	-1.31596	3.67091	13.1682	0.000391631	0.00263773
REDUNDANT:109514	-1.26744	2.14184	29.2161	2.54118e-07	5.68211e-06
MERS_related_Corona_txid1335626_1444;150	-1.38383	3.66353	22.5137	4.87796e-06	7.68006e-05
REDUNDANT:103490	1.31979	4.38726	9.41987	0.00255467	0.0109976
REDUNDANT:12642	2.25064	5.37639	17.0684	6.01411e-05	0.000618034
REDUNDANT:31824	2.97917	3.56283	22.6031	4.68503e-06	7.41439e-05
REDUNDANT:31091	1.39488	4.77933	14.1781	0.000239463	0.00179606
REDUNDANT:28179	0.613176	1.70141	5.7239	0.0179926	0.048786
REDUNDANT:24348	-0.550022	0.85626	6.04918	0.0150668	0.0426308
REDUNDANT:24713	1.25094	2.07637	11.0137	0.00113901	0.00597216
REDUNDANT:74909	1.44779	2.74799	15.019	0.000159579	0.00131548
SARS_related_Corona_txid694009_178;592	1.58732	2.05343	13.3968	0.000350217	0.00242105
REDUNDANT:85335	-0.737449	3.7537	9.0199	0.00313738	0.012853
REDUNDANT:23877	0.778555	2.22321	6.00675	0.0154185	0.0433504
REDUNDANT:4443	-1.19344	1.8392	21.6232	7.30195e-06	0.000108574
REDUNDANT:88405	-1.62075	3.17894	32.5172	6.22509e-08	1.61795e-06
REDUNDANT:79840	1.60281	2.71287	12.8013	0.000468869	0.00303397
REDUNDANT:112444	-1.07228	3.32232	11.3058	0.000984002	0.00534288
REDUNDANT:21852	1.5802	2.45051	14.8442	0.000173582	0.00140505
REDUNDANT:78690	-0.617302	3.24628	8.4491	0.00421527	0.0161259
MERS_related_Corona_txid1335626_1669;399	1.3591	4.1218	10.9007	0.0012055	0.00623794
REDUNDANT:49556	-1.2014	4.13003	11.216	0.00102921	0.00552697
REDUNDANT:19479	0.962897	4.51318	8.11299	0.00502208	0.0184289
REDUNDANT:118669	-1.49079	2.56342	25.7418	1.15518e-06	2.19196e-05
REDUNDANT:37535	-0.869607	4.06395	6.82184	0.00993476	0.0310516
MERS_related_Corona_txid1335626_3926;742	0.834318	1.56581	8.39642	0.00433232	0.0164717
REDUNDANT:101307	1.08209	2.075	13.2701	0.000372591	0.00253787
REDUNDANT:38423	0.591573	1.64944	6.96084	0.00922406	0.0293639
REDUNDANT:22563	2.17706	3.95418	19.9976	1.53607e-05	0.000204793
REDUNDANT:69485	-1.13413	2.92875	19.6132	1.83391e-05	0.000236895
REDUNDANT:11458	-1.38641	4.60643	17.0867	5.9625e-05	0.000613679
Human_OC43_txid31631_2079;36	-0.911584	3.09672	16.3311	8.52594e-05	0.000811757
MERS_related_Corona_txid1335626_1473;96	0.693578	4.64433	5.76017	0.0176388	0.0480621
REDUNDANT:121286	0.822124	1.87059	5.96048	0.0158117	0.0441739
REDUNDANT:66583	-1.69439	2.91759	23.5091	3.11714e-06	5.20485e-05
REDUNDANT:42	-0.929751	2.85926	7.19162	0.00815821	0.0267634
REDUNDANT:69032	0.758773	3.83506	5.71363	0.018094	0.0490023
REDUNDANT:14521	1.25957	2.99009	11.7885	0.000773526	0.00445462
SARS_related_Corona_txid694009_178;118	1.47645	5.41037	8.3982	0.00432831	0.0164596
REDUNDANT:98537	-1.05402	1.98099	19.587	1.85619e-05	0.000239115
SARS_related_Corona_txid694009_178;1135	1.70283	5.40846	15.2704	0.000141433	0.00120084
REDUNDANT:57421	-2.0488	5.00001	21.9328	6.3444e-06	9.64983e-05
REDUNDANT:15086	1.42035	3.0754	9.36746	0.00262421	0.011234
REDUNDANT:4986	-1.72864	2.86726	28.8371	2.99245e-07	6.5551e-06
SARS_related_Corona_txid694009_179;1978	-0.718518	2.08449	14.4101	0.000214027	0.00164864
MERS_related_Corona_txid1335626_1440;23	-0.514068	1.7168	7.13394	0.00841203	0.0273775
Human_229E_txid11137_599;239	-1.15381	4.14804	11.4619	0.000910165	0.00503385
REDUNDANT:92947	1.9284	4.5725	18.2434	3.46451e-05	0.000397538
REDUNDANT:26205	1.22213	3.19314	7.50955	0.00689446	0.0234759
REDUNDANT:128196	-0.814605	1.56524	15.5477	0.000123849	0.00108462
REDUNDANT:16540	-1.21242	4.43685	10.3536	0.00158829	0.00769007
REDUNDANT:32909	1.00541	3.05977	8.48973	0.00412724	0.0158546
REDUNDANT:114176	0.914307	2.97666	7.50832	0.00689897	0.0234848
MERS_related_Corona_txid1335626_3933;196	-0.752029	1.37608	16.2039	9.05729e-05	0.000851106
REDUNDANT:28925	-1.35509	4.06315	20.0603	1.49233e-05	0.000200168
REDUNDANT:84227	-0.624506	3.16937	5.78274	0.0174224	0.0476157
REDUNDANT:102867	-1.60382	3.62485	12.8817	0.000450717	0.00294254
MERS_related_Corona_txid1335626_1474;1028	-1.75683	2.87128	28.3292	3.7276e-07	7.9684e-06
REDUNDANT:4048	0.703138	2.30343	6.62274	0.011053	0.0336409
REDUNDANT:23928	0.77449	4.26087	6.04862	0.0150714	0.0426391
REDUNDANT:94197	1.00377	2.8102	7.1897	0.00816654	0.0267863
REDUNDANT:114291	0.749752	1.80918	6.413	0.0123734	0.0366463
SARS_related_Corona_txid694009_177;50	1.31516	2.86562	8.5742	0.0039502	0.0153297
REDUNDANT:9500	-0.687769	2.52155	7.58336	0.00663119	0.0227491
REDUNDANT:35778	-1.01659	3.6753	10.7909	0.00127387	0.00650597
REDUNDANT:51003	1.27738	3.40587	13.2642	0.00037367	0.00254329
SARS_related_Corona_txid694009_179;5648	-2.48965	2.66633	66.2744	1.49979e-13	1.43007e-11
REDUNDANT:38676	1.63544	3.39039	13.5816	0.000320015	0.0022551
REDUNDANT:88837	1.12828	1.68806	11.4286	0.000925458	0.00509862
REDUNDANT:37217	-2.09199	2.72486	41.9773	1.29277e-09	4.92601e-08
REDUNDANT:102791	-1.90732	2.68934	38.3964	5.45991e-09	1.80519e-07
MERS_related_Corona_txid1335626_4728;277	-1.67722	3.31326	28.1286	4.0664e-07	8.62787e-06
REDUNDANT:127649	0.824213	1.8764	7.22159	0.00802948	0.026427
REDUNDANT:31878	1.29476	3.45297	12.2582	0.000612839	0.00372119
REDUNDANT:73776	1.77598	4.46334	16.671	7.25686e-05	0.000715661
Human_HKU1_txid290028_696;6297	-0.852721	2.60279	6.28766	0.0132397	0.0386081
REDUNDANT:60499	1.09693	3.65511	6.66856	0.0107846	0.0330254
REDUNDANT:1375	-1.1054	5.20613	7.59692	0.00658397	0.0226349
REDUNDANT:29148	1.2701	2.79462	9.7485	0.00215971	0.00970018
REDUNDANT:13744	-2.17238	3.89663	36.1948	1.34441e-08	4.05268e-07
REDUNDANT:90768	1.63213	2.79016	13.8799	0.000276758	0.00201364
Human_OC43_txid31631_2186;775	-0.898745	4.89047	6.13734	0.0143626	0.0411167
REDUNDANT:67207	1.37262	2.34937	9.29133	0.0027287	0.0115669
REDUNDANT:119095	0.880871	2.33502	8.07422	0.00512489	0.0187303
REDUNDANT:103491	1.15328	4.1417	8.48361	0.00414039	0.0158921
REDUNDANT:111758	-1.06824	5.03547	6.94176	0.00931844	0.0295881
MERS_related_Corona_txid1335626_3939;6644	-1.39006	3.42988	14.2656	0.000229527	0.00173904
REDUNDANT:103485	0.927216	1.84242	7.56456	0.00669725	0.0229235
REDUNDANT:87365	1.03161	3.26486	9.01536	0.00314473	0.0128784
REDUNDANT:70592	-1.15561	4.46806	13.0379	0.000417455	0.00276956
REDUNDANT:54413	1.37895	2.47159	12.9006	0.000446562	0.0029226
REDUNDANT:89407	1.25697	2.34369	11.5558	0.000868541	0.00486098
REDUNDANT:7253	1.05098	1.81629	11.2671	0.00100323	0.00542035
REDUNDANT:4380	0.997989	1.20032	9.51494	0.00243332	0.0106157
REDUNDANT:110199	-0.64738	2.40984	5.88089	0.0165129	0.045667
REDUNDANT:82217	-2.20277	3.89545	53.2996	1.63918e-11	9.75847e-10
REDUNDANT:54645	-2.23158	2.71332	49.2891	7.46574e-11	3.77857e-09
Human_OC43_txid31631_363;1418	1.57129	4.34563	14.1055	0.000248044	0.00184721
REDUNDANT:27024	-1.01255	4.88972	7.06196	0.00874032	0.0281801
REDUNDANT:7985	0.8181	1.71436	6.38797	0.0125416	0.0370438
MERS_related_Corona_txid1335626_1474;1312	1.33626	3.68025	12.7471	0.000481533	0.00309556
REDUNDANT:106434	1.71343	3.55908	13.1418	0.000396739	0.00266344
REDUNDANT:8666	0.943878	4.09727	7.18178	0.00820094	0.0268704
REDUNDANT:110839	-0.964609	4.83747	6.90971	0.00947916	0.0299707
REDUNDANT:76325	-0.827879	1.22066	10.5958	0.00140541	0.00700104
SARS_related_Corona_txid694009_179;1489	1.16523	1.66092	11.1544	0.00106144	0.00566337
REDUNDANT:28611	-1.61554	3.14743	35.7301	1.62855e-08	4.81434e-07
REDUNDANT:43744	2.12023	4.37519	19.6079	1.83836e-05	0.000237163
REDUNDANT:86414	1.03995	2.79713	7.13196	0.0084209	0.0274007
Human_HKU1_txid290028_148;17	-0.524097	1.24664	7.40756	0.00727619	0.024464
SARS_related_Corona_txid694009_1245;477	-1.04027	3.55423	12.6536	0.000504209	0.00320821
REDUNDANT:76498	1.40954	5.85194	8.78287	0.00354562	0.0141141
SARS_related_Corona_txid694009_448;310	1.45492	4.00699	14.6292	0.00019253	0.00152104
REDUNDANT:100588	-1.6513	2.59436	43.7235	6.47306e-10	2.6407e-08
REDUNDANT:32526	1.14988	1.5166	8.34722	0.00444466	0.0167955
REDUNDANT:83038	1.08622	1.92675	14.6733	0.000188479	0.00149571
REDUNDANT:9887	-0.982295	2.54953	14.7526	0.000181411	0.00145264
REDUNDANT:36606	1.03344	2.64451	12.2031	0.000629766	0.00379751
MERS_related_Corona_txid1335626_1444;118	-1.29665	3.74732	13.9505	0.000267429	0.00195954
REDUNDANT:4803	-1.22779	5.3477	12.2115	0.000627166	0.00378741
REDUNDANT:78169	1.10763	5.46427	6.55409	0.0114683	0.0346192
REDUNDANT:104862	1.85848	3.27247	15.128	0.000151435	0.00126496
Human_OC43_txid31631_1612;1015	-1.54173	4.2418	23.1275	3.69945e-06	6.05167e-05
MERS_related_Corona_txid1335626_1440;467	1.68372	2.88111	15.3476	0.0001363	0.0011674
MERS_related_Corona_txid1335626_1469;89	1.06701	2.82801	5.66762	0.0185561	0.0499123
REDUNDANT:119646	1.04775	2.65893	8.0008	0.00532553	0.0192797
MERS_related_Corona_txid1335626_1451;951	-1.50406	3.02466	24.3593	2.13194e-06	3.75487e-05
Human_HKU1_txid290028_721;2603	0.838242	1.76774	6.5231	0.011661	0.0350706
REDUNDANT:39618	-0.870592	1.94505	10.0584	0.00184466	0.00861475
REDUNDANT:83615	-1.38173	2.44059	27.0105	6.61737e-07	1.33577e-05
REDUNDANT:3240	-1.17942	2.71405	14.1477	0.000243021	0.00181727
REDUNDANT:117715	-0.84293	4.23307	6.48205	0.0119215	0.0356376
REDUNDANT:91742	1.11722	3.44786	10.4124	0.00154179	0.00751696
REDUNDANT:71974	-0.870757	2.73453	10.9328	0.00118619	0.00616
SARS_related_Corona_txid694009_1435;16	-1.26717	3.02554	17.9419	3.98912e-05	0.000445051
Human_229E_txid11137_125;9	1.32219	3.26423	9.1934	0.00286944	0.0120102
REDUNDANT:96018	1.14563	3.2674	10.1726	0.0017408	0.00824469
REDUNDANT:101194	-0.888195	2.8004	5.9755	0.0156829	0.0438941
REDUNDANT:61856	1.2351	2.45864	12.3034	0.000599292	0.00365775
REDUNDANT:71394	1.03134	2.53306	12.469	0.000552247	0.00343464
REDUNDANT:34330	1.33793	2.68706	15.8975	0.000104797	0.000952589
REDUNDANT:55706	0.929609	3.32497	9.5177	0.0024299	0.0106031
REDUNDANT:54946	-1.12253	2.65784	23.8517	2.67398e-06	4.56823e-05
REDUNDANT:10852	0.735926	2.44948	7.62469	0.00648834	0.0223949
Bat_SL_CoVZXC21_CDS_proteome_3;17	2.78409	4.30313	22.6326	4.62293e-06	7.33066e-05
REDUNDANT:109512	-0.967642	3.08287	10.5309	0.00145218	0.0071789
REDUNDANT:3845	1.04674	1.90171	11.6563	0.000826146	0.0046769
SARS_related_Corona_txid694009_281;8	-1.2639	2.28399	21.4443	7.92115e-06	0.000116339
MERS_related_Corona_txid1335626_1440;285	-1.25672	4.11142	13.9814	0.000263442	0.00193816
REDUNDANT:69121	1.54289	3.07174	11.0296	0.00112997	0.00593727
REDUNDANT:110915	-1.2575	1.9508	35.7367	1.62411e-08	4.80388e-07
REDUNDANT:6746	-1.35196	3.60065	18.3274	3.33126e-05	0.00038474
MERS_related_Corona_txid1335626_1474;7058	-1.60027	4.14711	13.7705	0.000291885	0.00209804
REDUNDANT:22951	-1.28985	2.58549	15.8417	0.000107619	0.000971547
REDUNDANT:1196	1.25738	1.75981	13.1656	0.000392146	0.00263994
Bat_SL_CoVZXC21_CDS_proteome_1;2080	1.90815	2.80969	19.6174	1.83035e-05	0.000236513
REDUNDANT:15856	2.85525	3.49926	24.9843	1.61486e-06	2.94769e-05
REDUNDANT:66591	1.92173	4.17328	13.7742	0.000291362	0.00209542
REDUNDANT:62180	1.07959	2.65576	10.2765	0.00165154	0.00791693
REDUNDANT:31834	-2.01563	2.34366	53.5679	1.48278e-11	8.94089e-10
Human_NC63_txid277944_258;273	0.936088	1.64925	8.44278	0.00422915	0.0161634
REDUNDANT:60738	1.23454	2.74944	9.73556	0.00217401	0.00974409
REDUNDANT:123569	-1.74752	3.49672	23.3882	3.29084e-06	5.45263e-05
SARS_related_Corona_txid694009_173;16	0.765261	3.38497	6.74651	0.0103434	0.0320224
REDUNDANT:126356	-1.22402	3.53847	10.2772	0.00165092	0.0079154
REDUNDANT:125103	-1.7621	2.78793	43.8598	6.13452e-10	2.51676e-08
REDUNDANT:92596	1.62948	3.54483	13.7011	0.000301903	0.00215606
Human_OC43_txid31631_2480;21	1.37558	2.61533	11.3575	0.000958912	0.00524091
REDUNDANT:1366	-1.09072	3.94134	16.0091	9.93658e-05	0.000914753
Human_HKU1_txid290028_584;6146	-0.92969	3.0705	11.8093	0.000765591	0.0044169
REDUNDANT:15163	1.51056	3.35484	13.2084	0.00038401	0.00259922
REDUNDANT:55129	-1.78654	4.09266	18.2508	3.45264e-05	0.000396461
REDUNDANT:111724	-1.90016	2.52505	53.1399	1.74016e-11	1.02752e-09
REDUNDANT:13189	-2.60687	2.18025	78.8395	2.09625e-15	3.17078e-13
REDUNDANT:55590	-1.18262	2.60148	20.5562	1.1884e-05	0.000164737
REDUNDANT:41162	1.0777	5.24431	7.34156	0.00753476	0.0251529
REDUNDANT:33529	-2.20676	3.07611	42.4443	1.07371e-09	4.15684e-08
REDUNDANT:26467	1.03427	1.68061	11.6584	0.000825257	0.00467415
REDUNDANT:117856	-1.08235	5.21695	8.17202	0.00486963	0.0179903
REDUNDANT:112647	2.00532	2.87719	17.5765	4.73493e-05	0.000509779
REDUNDANT:79875	0.937697	3.03012	7.20057	0.00811954	0.0266607
REDUNDANT:72878	0.998777	4.2446	7.6117	0.00653289	0.0225019
Human_OC43_txid31631_2484;129	-0.926091	3.44505	8.89289	0.00334973	0.013516
REDUNDANT:87785	1.227	1.7385	9.76053	0.00214651	0.00965558
Human_OC43_txid31631_1458;520	0.74386	2.99176	7.74537	0.00608911	0.0213554
REDUNDANT:121004	-0.711403	2.26401	8.11045	0.00502874	0.0184476
REDUNDANT:26397	0.967701	3.16279	6.69512	0.0106321	0.0326865
REDUNDANT:87072	-0.786887	1.87953	16.8685	6.60972e-05	0.000666693
REDUNDANT:84870	0.883321	2.55525	7.86072	0.00573117	0.020408
REDUNDANT:45307	1.69675	2.71098	16.1401	9.33611e-05	0.000871655
REDUNDANT:8720	0.927595	2.89541	11.5221	0.000883272	0.00492527
REDUNDANT:105560	1.01122	3.13357	7.13691	0.00839879	0.0273489
SARS_related_Corona_txid694009_1537;1001	1.14363	3.97605	10.6471	0.00136954	0.0068707
REDUNDANT:67874	-0.702567	2.27525	7.32135	0.00761587	0.0253599
REDUNDANT:75051	-1.82962	4.52611	16.6511	7.32549e-05	0.000720918
Human_OC43_txid31631_2663;1931	-1.29406	3.85326	17.4767	4.9621e-05	0.000529375
MERS_related_Corona_txid1335626_1666;734	0.998518	3.2802	9.77726	0.00212827	0.00959835
REDUNDANT:90102	-1.17615	2.7057	14.7904	0.000178138	0.00143262
Human_NC63_txid277944_834;6	1.20147	3.40046	8.4147	0.00429133	0.016351
REDUNDANT:4668	-3.06715	3.74901	79.8448	1.50552e-15	2.35316e-13
REDUNDANT:81721	1.52881	2.40939	12.057	0.000677041	0.00401311
Human_OC43_txid31631_1649;393	1.55358	3.92583	9.3413	0.00265965	0.0113484
REDUNDANT:34068	-1.91873	4.62387	21.8573	6.56536e-06	9.91932e-05
REDUNDANT:43242	-2.06914	2.09412	69.0375	5.73666e-14	6.00662e-12
REDUNDANT:100928	-0.615179	1.26209	8.23228	0.00471892	0.0175761
REDUNDANT:84004	1.32955	4.55712	9.90336	0.00199589	0.00914346
REDUNDANT:21749	1.91422	3.89682	16.0703	9.65126e-05	0.000893647
REDUNDANT:62970	-1.29901	3.19461	26.5843	7.97501e-07	1.57708e-05
Human_OC43_txid31631_336;6675	0.904837	1.12078	6.64527	0.0109202	0.0333561
REDUNDANT:769	1.06478	3.11622	7.87593	0.00568562	0.0202853
REDUNDANT:17630	-1.38031	2.87196	15.1357	0.000150881	0.00126165
REDUNDANT:83440	2.05453	3.45127	16.9543	6.34716e-05	0.000646013
REDUNDANT:34073	-1.6657	4.24818	16.9082	6.48686e-05	0.000656543
Human_229E_txid11137_311;14	-0.885102	3.62216	8.33476	0.00447357	0.016876
REDUNDANT:11400	1.14587	3.06939	9.41391	0.00256249	0.0110271
REDUNDANT:32278	1.47147	3.31463	6.55222	0.0114798	0.0346471
REDUNDANT:123884	0.813082	3.74062	5.69661	0.0182635	0.0493361
REDUNDANT:24202	1.49342	2.12058	14.861	0.00017218	0.00139603
REDUNDANT:102587	1.14705	3.10253	10.8658	0.00122679	0.00632338
REDUNDANT:53162	-1.38138	4.14048	13.5793	0.000320365	0.00225715
REDUNDANT:53292	-1.32551	3.65656	16.3381	8.49754e-05	0.000809604
REDUNDANT:20027	-1.22833	4.15959	7.33143	0.00757531	0.0252502
REDUNDANT:107515	1.27888	3.05575	8.07521	0.00512224	0.0187231
MERS_related_Corona_txid1335626_4562;235	1.54383	2.64007	15.5393	0.000124345	0.00108811
REDUNDANT:95673	2.20975	2.50541	18.1532	3.61365e-05	0.000410749
REDUNDANT:17015	-1.95267	2.14244	55.0506	8.54138e-12	5.41661e-10
REDUNDANT:95468	-0.905581	3.11467	9.54716	0.00239356	0.0104962
REDUNDANT:4387	1.79509	2.91876	14.486	0.000206314	0.00160356
MERS_related_Corona_txid1335626_1666;752	-1.17487	3.39182	13.9899	0.000262352	0.00193173
REDUNDANT:82898	0.958837	2.50501	10.3537	0.00158822	0.00769007
MERS_related_Corona_txid1335626_6807;1152	-1.54627	3.12924	39.869	3.00811e-09	1.06007e-07
SARS_related_Corona_txid694009_155;2	-1.44574	3.4246	17.7601	4.344e-05	0.000475786
REDUNDANT:90400	1.05522	1.67576	9.9163	0.00198279	0.00909781
SARS_related_Corona_txid694009_449;2061	1.0049	2.20032	8.40158	0.00432072	0.016441
REDUNDANT:44584	1.32271	4.59161	9.68557	0.00223016	0.00993158
REDUNDANT:18542	-0.940119	4.55636	7.26465	0.00784815	0.0259556
REDUNDANT:16362	0.92201	3.99394	6.35463	0.0127693	0.0375689
SARS_related_Corona_txid694009_179;858	0.836274	2.63507	8.58892	0.00392017	0.015242
REDUNDANT:20040	0.938561	3.08571	7.21964	0.00803779	0.0264456
REDUNDANT:4575	-1.69469	3.1218	37.6065	7.53362e-09	2.39352e-07
REDUNDANT:112046	0.976759	2.93542	6.07861	0.0148278	0.0421131
MERS_related_Corona_txid1335626_1432;157	-1.44186	3.8324	10.0903	0.00181498	0.00851097
REDUNDANT:22446	-1.2901	3.18319	15.1648	0.000148784	0.00124752
REDUNDANT:87298	1.03593	1.91845	8.77902	0.0035527	0.014136
REDUNDANT:60360	1.0795	3.32067	10.5585	0.00143215	0.00710495
REDUNDANT:6519	-0.639572	3.24569	5.895	0.0163862	0.0453873
REDUNDANT:97297	-1.53331	3.7665	28.9812	2.81192e-07	6.20072e-06
REDUNDANT:80186	-1.33881	3.99264	22.7399	4.40456e-06	7.03336e-05
REDUNDANT:57874	-1.17057	4.81378	6.90083	0.00952419	0.0300857
REDUNDANT:210	1.33567	4.8639	9.02563	0.00312813	0.0128276
REDUNDANT:7116	0.756603	2.10642	6.88789	0.00959025	0.0302414
REDUNDANT:70181	1.23824	3.49072	14.6762	0.000188215	0.00149391
REDUNDANT:50427	1.66571	3.20262	12.9314	0.000439859	0.00288917
MERS_related_Corona_txid1335626_1451;1199	0.636016	2.16905	5.7476	0.0177606	0.0483135
REDUNDANT:39737	1.35172	3.5455	15.0516	0.000157098	0.00129879
REDUNDANT:67848	-0.623865	2.38804	8.74508	0.00361561	0.0143248
REDUNDANT:31160	-1.26194	3.41934	18.095	3.71346e-05	0.000419701
REDUNDANT:55461	0.796318	3.00833	10.9638	0.00116789	0.0060872
REDUNDANT:25155	-2.57295	2.32016	80.4961	1.21596e-15	1.94637e-13
REDUNDANT:1869	-0.722503	2.51207	7.52138	0.00685155	0.0233623
REDUNDANT:68068	1.02039	2.97128	7.32624	0.00759615	0.0253091
Human_NC63_txid277944_1319;5331	-1.47869	3.09098	30.1742	1.68412e-07	3.93227e-06
REDUNDANT:34147	1.72947	3.91023	16.4893	7.90911e-05	0.00076448
REDUNDANT:51002	-1.86792	4.18044	29.5769	2.17586e-07	4.93869e-06
REDUNDANT:121337	-2.22525	3.46866	52.3694	2.32328e-11	1.32758e-09
REDUNDANT:7139	0.819943	2.7553	6.14439	0.0143077	0.0409931
REDUNDANT:50852	1.27378	3.57107	12.0247	0.000687937	0.0040645
REDUNDANT:42043	1.25986	3.56281	10.2355	0.0016862	0.00804823
SARS_related_Corona_txid694009_179;6779	-0.907621	2.70589	16.1744	9.18522e-05	0.000861008
REDUNDANT:53444	-3.05589	2.98726	68.5507	6.78869e-14	6.93787e-12
MERS_related_Corona_txid1335626_6391;332	0.675879	2.21719	7.03189	0.00888138	0.0285368
REDUNDANT:117087	-1.20903	1.70123	27.0795	6.42078e-07	1.30236e-05
REDUNDANT:57082	-0.912829	2.54182	9.30882	0.00270432	0.0114855
REDUNDANT:76883	1.096	2.37444	7.43368	0.0071764	0.0242131
REDUNDANT:51119	0.899457	4.60056	6.4236	0.0123029	0.0364944
REDUNDANT:114706	-1.01799	3.69051	5.86899	0.0166205	0.0458978
SARS_related_Corona_txid694009_171;140	-0.716502	2.99234	6.11056	0.0145728	0.0415634
REDUNDANT:85398	-0.576068	1.54985	7.14091	0.00838096	0.0273031
REDUNDANT:56996	-1.31503	3.15559	13.4282	0.000344891	0.00239129
REDUNDANT:79699	-1.53367	4.43287	22.531	4.83994e-06	7.63075e-05
REDUNDANT:54107	-2.15603	4.1509	50.9151	4.02175e-11	2.17496e-09
REDUNDANT:27308	1.26099	2.80864	8.50635	0.00409176	0.0157532
MERS_related_Corona_txid1335626_1474;1341	-1.23748	2.14452	28.4095	3.60022e-07	7.73343e-06
REDUNDANT:86791	-2.37633	2.90077	67.689	9.15481e-14	9.16934e-12
REDUNDANT:34080	1.65941	3.15355	15.729	0.000113565	0.00101352
REDUNDANT:77941	-0.939914	2.28584	17.6417	4.59209e-05	0.000497694
REDUNDANT:82060	-0.706308	2.81093	6.69159	0.0106523	0.0327283
MERS_related_Corona_txid1335626_1451;590	1.34593	4.33097	7.18846	0.00817193	0.0268007
REDUNDANT:88674	1.42671	2.09624	14.0433	0.000255639	0.00189176
REDUNDANT:98638	1.45312	3.67113	13.302	0.000366826	0.00250825
MERS_related_Corona_txid1335626_1451;77	1.81314	4.04615	16.1634	9.233e-05	0.000864661
REDUNDANT:9748	0.949452	2.68006	10.0093	0.00189126	0.00877734
REDUNDANT:99773	-0.757616	2.25961	9.34062	0.00266058	0.0113509
REDUNDANT:52750	1.33675	4.3645	12.1688	0.000640566	0.00384793
REDUNDANT:17018	-0.987341	1.9122	13.8628	0.000279065	0.00202802
REDUNDANT:64343	0.641087	2.21707	5.89401	0.0163951	0.0454075
Human_OC43_txid31631_1061;45	1.19247	3.10939	9.53759	0.0024053	0.0105316
REDUNDANT:97125	-1.11786	1.50658	20.3657	1.2969e-05	0.000177417
REDUNDANT:108800	0.840417	2.35404	8.3368	0.00446882	0.0168612
REDUNDANT:5022	1.31917	3.43912	9.97146	0.00192795	0.00890564
REDUNDANT:70194	1.56647	4.78795	12.8672	0.000453931	0.00295835
SARS_related_Corona_txid694009_449;731	-1.06349	2.81806	14.1932	0.000237714	0.00178664
REDUNDANT:43361	-1.02258	2.62388	7.92338	0.00554594	0.0199031
REDUNDANT:12653	-1.19666	0.868424	29.075	2.70043e-07	5.98781e-06
REDUNDANT:19102	-0.999156	4.99933	8.76977	0.00356973	0.0141832
REDUNDANT:126790	1.08161	4.67094	5.87114	0.016601	0.045855
REDUNDANT:78398	-1.20538	2.97185	14.0557	0.000254111	0.00188272
REDUNDANT:120606	0.941913	2.15794	11.0887	0.00109693	0.00580828
REDUNDANT:81575	-1.59058	3.50814	16.9262	6.4317e-05	0.000652451
REDUNDANT:120377	1.55563	2.27709	15.9768	0.000100909	0.000925537
REDUNDANT:6120	-0.954241	3.25425	5.97263	0.0157075	0.0439475
REDUNDANT:29122	1.50773	3.3833	9.46946	0.00249062	0.0107948
REDUNDANT:49680	-0.786934	2.99207	6.21728	0.0137537	0.0397765
Human_NC63_txid277944_984;17	-1.15966	6.02415	9.0964	0.0030162	0.0124661
REDUNDANT:4822	-0.671788	2.79507	8.0108	0.00529775	0.0192044
REDUNDANT:121964	1.23759	2.47098	11.3435	0.000965611	0.00526922
REDUNDANT:4943	-1.37487	5.99274	18.4003	3.21994e-05	0.000374598
REDUNDANT:57515	1.55241	3.70177	13.6342	0.000311917	0.00220916
REDUNDANT:14675	0.950754	4.85923	8.87704	0.00337727	0.0136013
REDUNDANT:385	0.998893	3.67894	11.234	0.00101996	0.00548912
SARS_related_Corona_txid694009_1516;961	1.08122	3.44979	10.6105	0.00139508	0.00696265
REDUNDANT:14826	2.05838	2.9965	14.015	0.000259172	0.00191293
REDUNDANT:56844	-0.705021	2.79625	6.65105	0.0108864	0.0332771
REDUNDANT:1659	1.07537	2.7167	11.3998	0.000938839	0.0051556
REDUNDANT:103069	0.877507	1.7322	5.92327	0.0161356	0.0448556
REDUNDANT:8252	2.13869	4.47266	17.5536	4.786e-05	0.000513889
REDUNDANT:126591	0.732384	3.47323	5.80813	0.0171822	0.047103
MERS_related_Corona_txid1335626_2144;768	-2.13639	4.65916	39.9225	2.94398e-09	1.03931e-07
REDUNDANT:51437	0.855014	1.43767	6.05708	0.0150023	0.0424933
REDUNDANT:47617	0.884479	3.22915	6.79445	0.0100813	0.0313965
REDUNDANT:86093	1.17709	4.7094	6.1273	0.014441	0.0413014
MERS_related_Corona_txid1335626_1473;55	-2.27006	3.07612	52.9636	1.85888e-11	1.09035e-09
REDUNDANT:6590	0.908409	4.09268	6.01491	0.0153502	0.0432008
REDUNDANT:92791	-0.858704	2.5325	17.6326	4.61177e-05	0.000499284
REDUNDANT:5017	-1.98721	3.4642	37.8088	6.93646e-09	2.22508e-07
REDUNDANT:19823	-1.40496	3.32483	31.5737	9.27728e-08	2.32045e-06
REDUNDANT:94863	1.21231	3.56808	12.4296	0.000563074	0.00348566
REDUNDANT:53198	-1.06839	4.79974	7.5932	0.00659689	0.0226646
REDUNDANT:112373	0.723545	1.49836	10.5236	0.00145753	0.00719817
REDUNDANT:120153	-1.34277	3.08072	14.1218	0.000246094	0.00183578
REDUNDANT:8290	-1.23789	3.96638	9.05357	0.00308343	0.0126839
REDUNDANT:2624	-1.92268	3.8446	44.7655	4.29788e-10	1.82235e-08
Human_229E_txid11137_496;115	-1.61882	3.81413	26.9943	6.66449e-07	1.34392e-05
REDUNDANT:73096	-0.765892	3.99981	5.9838	0.0156123	0.0437517
REDUNDANT:17806	1.64857	4.02542	10.5539	0.00143542	0.00711674
SARS_related_Corona_txid694009_171;193	0.601505	2.15176	5.91526	0.0162062	0.0450048
REDUNDANT:22579	1.14663	1.84981	11.4236	0.000927767	0.00510781
REDUNDANT:36306	-1.56381	2.60629	13.6428	0.000310602	0.002202
REDUNDANT:11651	-1.12704	2.29511	21.6997	7.05255e-06	0.000105516
MERS_related_Corona_txid1335626_1474;1099	1.23818	3.83863	7.40538	0.00728457	0.0244859
REDUNDANT:62095	-1.18131	2.2975	12.5392	0.000533452	0.00334922
Bat_SL_CoVZXC21_CDS_proteome_1;2081	1.21362	2.71892	9.7353	0.0021743	0.0097443
REDUNDANT:51135	0.947225	1.6228	7.8815	0.00566904	0.0202393
REDUNDANT:14276	-0.925994	3.35981	8.9458	0.00325952	0.0132296
MERS_related_Corona_txid1335626_1449;23	1.16904	3.40009	7.61993	0.00650462	0.0224308
REDUNDANT:9454	-1.17618	3.48983	12.4222	0.00056515	0.00349526
Human_NC63_txid277944_207;4695	1.68422	2.30747	15.1689	0.000148491	0.00124558
REDUNDANT:92412	0.905328	2.68423	8.12555	0.00498924	0.0183345
REDUNDANT:9981	1.65572	3.19838	10.6112	0.00139458	0.00696063
REDUNDANT:18355	-0.808071	3.59398	9.9133	0.00198583	0.00910912
SARS_related_Corona_txid694009_325;12	1.21121	2.54338	10.8366	0.00124492	0.00639543
MERS_related_Corona_txid1335626_3930;384	1.17678	2.87111	8.42092	0.00427747	0.0163112
REDUNDANT:20420	-0.900415	4.18938	7.80266	0.00590852	0.0208625
REDUNDANT:100459	-2.87692	3.3845	80.5232	1.20521e-15	1.93305e-13
REDUNDANT:22792	-0.946196	3.43376	8.79112	0.00353054	0.0140687
Bat_SL_CoVZXC21_CDS_proteome_9;22	1.21858	3.38472	8.34749	0.00444403	0.0167939
SARS_related_Corona_txid694009_1516;433	1.72528	3.13067	18.5113	3.05753e-05	0.000359741
REDUNDANT:83879	-1.00977	2.76217	14.0633	0.00025317	0.00187732
REDUNDANT:52581	0.993033	1.48819	7.42671	0.00720287	0.0242829
REDUNDANT:56549	1.07146	3.17234	8.79532	0.00352288	0.014046
REDUNDANT:99676	0.80367	2.11347	7.38869	0.00734918	0.0246542
REDUNDANT:97968	-1.02181	3.80554	10.4042	0.00154821	0.00753859
REDUNDANT:93875	-0.753753	2.0579	12.4772	0.000550001	0.00342548
REDUNDANT:21893	1.08211	2.81997	9.048	0.0030923	0.0127108
REDUNDANT:5117	-1.32828	2.38821	27.4535	5.45398e-07	1.12212e-05
REDUNDANT:88141	-1.53778	3.15851	13.7067	0.000301085	0.00215149
REDUNDANT:80905	-1.74993	1.24186	57.8356	3.06583e-12	2.1685e-10
MERS_related_Corona_txid1335626_1433;352	-1.17967	2.66081	12.1068	0.00066053	0.00393907
REDUNDANT:114435	0.876489	2.4954	8.32909	0.0044868	0.0169123
SARS_related_Corona_txid694009_532;248	-1.84078	2.57753	22.2685	5.44951e-06	8.44813e-05
SARS_related_Corona_txid694009_1196;63	-0.865488	3.09129	9.17339	0.0028991	0.0121003
REDUNDANT:117184	0.86588	2.37617	7.07408	0.00868415	0.0280467
REDUNDANT:118238	1.3652	3.11826	11.295	0.000989313	0.00536148
REDUNDANT:55606	0.488135	1.97567	5.66842	0.018548	0.0498982
REDUNDANT:74740	-0.897502	4.28549	6.35341	0.0127777	0.0375908
MERS_related_Corona_txid1335626_5685;6209	-0.795485	1.5052	12.1684	0.000640694	0.00384823
REDUNDANT:106680	1.67843	2.49265	13.8776	0.000277067	0.00201534
REDUNDANT:103955	2.02541	5.54367	11.7881	0.000773704	0.004455
REDUNDANT:15683	1.0371	3.70025	6.80722	0.0100127	0.0312353
MERS_related_Corona_txid1335626_1440;426	-2.29972	2.62594	83.3118	4.86351e-16	8.6926e-14
REDUNDANT:31299	1.03185	2.61893	10.6718	0.00135259	0.00681028
REDUNDANT:125509	-0.947579	2.43921	11.2742	0.000999684	0.00540593
REDUNDANT:49034	-0.92845	3.60385	7.32552	0.00759906	0.025317
REDUNDANT:19280	-1.1658	3.01055	11.4073	0.000935341	0.00514028
REDUNDANT:75529	1.03458	2.56026	9.09892	0.0030123	0.0124564
REDUNDANT:97514	1.08163	2.21701	11.3229	0.000975628	0.00530826
REDUNDANT:9243	0.795343	2.26985	8.30597	0.00454114	0.0170668
Bat_SL_CoVZXC21_CDS_proteome_1;6769	-0.892481	3.36262	6.48221	0.0119205	0.0356359
SARS_related_Corona_txid694009_179;556	1.14794	3.257	10.2464	0.00167692	0.00801691
REDUNDANT:91215	1.97364	5.82555	17.2914	5.41414e-05	0.00056735
REDUNDANT:109836	1.0399	3.60345	8.36846	0.00439579	0.0166566
REDUNDANT:33785	0.914938	3.89811	5.94883	0.0159124	0.0443813
REDUNDANT:36775	1.24189	2.25636	11.6801	0.000816386	0.00463613
REDUNDANT:4646	-1.99983	3.61353	26.8043	7.24212e-07	1.44686e-05
REDUNDANT:61299	-2.005	1.42019	55.9149	6.20503e-12	4.07228e-10
REDUNDANT:104185	0.705087	2.89147	5.81393	0.0171278	0.0469895
Human_OC43_txid31631_1093;487	-1.77706	1.80399	40.1131	2.72649e-09	9.68537e-08
REDUNDANT:77579	1.21888	3.68474	6.5718	0.0113597	0.034348
REDUNDANT:49971	-1.62111	2.70115	30.2722	1.61496e-07	3.78855e-06
Human_OC43_txid31631_2663;1933	0.876729	3.52084	5.83924	0.0168926	0.0464834
REDUNDANT:92222	-1.0576	1.66523	22.3342	5.29006e-06	8.23617e-05
REDUNDANT:78748	-0.681914	4.56665	6.41042	0.0123906	0.0366863
REDUNDANT:115193	0.848289	4.6735	8.04596	0.00520118	0.0189412
REDUNDANT:32756	-1.13442	2.69139	12.7413	0.000482913	0.00310193
REDUNDANT:74560	-0.699858	2.83042	6.83193	0.00988131	0.0309124
REDUNDANT:5896	-0.726814	2.40909	8.38798	0.00435137	0.0165213
REDUNDANT:19048	0.89684	2.3784	8.11705	0.00501145	0.0183975
REDUNDANT:12825	1.79066	3.2418	13.6877	0.00030388	0.00216622
REDUNDANT:33229	-0.847039	2.09988	16.5469	7.69605e-05	0.000748697
REDUNDANT:59423	1.26923	3.19143	9.03455	0.00311379	0.0127773
REDUNDANT:14663	0.732746	2.73348	5.8029	0.0172314	0.0472104
REDUNDANT:82808	1.67443	3.57875	13.0024	0.000424798	0.00280875
Human_HKU1_txid290028_617;92	0.703706	1.78967	5.8881	0.016448	0.0455161
REDUNDANT:120010	0.651155	2.00157	6.96726	0.00919255	0.0292841
REDUNDANT:45545	-1.27655	1.46068	42.0935	1.23435e-09	4.72373e-08
REDUNDANT:47687	1.14372	3.86605	6.22113	0.013725	0.0397138
Human_OC43_txid31631_482;2454	-1.13722	3.32053	16.8115	6.79015e-05	0.000679452
SARS_related_Corona_txid694009_1826;786	1.43394	3.75338	10.3796	0.00156756	0.00761233
REDUNDANT:86539	1.08185	4.42459	6.45744	0.0120806	0.0359904
REDUNDANT:100074	-0.865556	2.32358	9.63247	0.00229145	0.0101439
REDUNDANT:59220	1.43226	3.27423	12.9386	0.000438302	0.00288108
REDUNDANT:56606	1.42399	4.27293	9.50675	0.00244355	0.0106492
MERS_related_Corona_txid1335626_1467;242	1.81653	2.27024	15.1213	0.000151928	0.00126775
REDUNDANT:73628	1.08745	4.06179	7.32973	0.00758214	0.0252698
REDUNDANT:4666	-2.56011	3.10522	67.3058	1.0461e-13	1.03588e-11
REDUNDANT:9548	1.50775	3.71011	16.8515	6.663e-05	0.000670286
MERS_related_Corona_txid1335626_3937;1215	-1.94541	3.32329	41.6272	1.48631e-09	5.58865e-08
REDUNDANT:101034	-1.019	1.85723	8.92258	0.00329881	0.0133544
SARS_related_Corona_txid694009_178;238	1.034	3.92584	9.71839	0.00219313	0.00980391
REDUNDANT:19413	0.774818	2.51164	6.44038	0.0121921	0.0362453
REDUNDANT:12940	-2.07009	2.10167	76.1302	5.15388e-15	7.07119e-13
REDUNDANT:40836	1.84789	2.62778	15.5122	0.000125965	0.00109896
MERS_related_Corona_txid1335626_1659;400	1.71857	3.53822	18.4019	3.21753e-05	0.000374399
REDUNDANT:71050	-2.67992	3.26645	85.4386	2.45267e-16	4.73396e-14
REDUNDANT:113931	-0.879815	4.59328	5.84463	0.016843	0.0463853
SARS_related_Corona_txid694009_176;61	-1.03117	2.96278	12.3762	0.000578114	0.00355851
REDUNDANT:68111	-1.99347	2.7386	62.3441	6.01888e-13	4.94119e-11
random_probe_246;1	1.14818	3.76245	7.2761	0.00780067	0.0258301
REDUNDANT:15612	-0.870767	2.63331	8.37314	0.00438509	0.0166232
REDUNDANT:80876	1.25381	5.32267	7.91409	0.00557299	0.0199706
REDUNDANT:20749	1.19451	2.68349	8.30964	0.00453247	0.0170417
REDUNDANT:87790	-1.86486	3.62672	33.2721	4.53175e-08	1.21549e-06
REDUNDANT:31561	1.42242	3.22644	12.5368	0.00053408	0.00335173
REDUNDANT:98338	-1.1135	2.00556	29.664	2.09589e-07	4.78716e-06
REDUNDANT:72303	0.969502	2.78531	5.69228	0.018307	0.0494201
REDUNDANT:61546	-3.90531	2.36158	169.86	2.49917e-26	1.09045e-22
MERS_related_Corona_txid1335626_1473;624	-1.05046	4.57458	6.85669	0.00975137	0.0306189
REDUNDANT:9772	-1.56513	4.65384	18.4136	3.20004e-05	0.000372991
REDUNDANT:3643	-0.971981	3.71253	7.85555	0.00574676	0.0204484
REDUNDANT:24532	0.738033	1.90455	7.79906	0.00591972	0.0208909
REDUNDANT:104667	0.749644	3.14895	5.88022	0.0165189	0.0456791
REDUNDANT:73569	-1.15565	2.37893	29.9704	1.83772e-07	4.24985e-06
REDUNDANT:20903	1.50125	2.77935	13.4896	0.000334702	0.0023365
REDUNDANT:115637	-1.35564	3.39982	20.4405	1.25314e-05	0.000172377
REDUNDANT:35951	-0.864012	3.27004	8.75958	0.00358859	0.0142411
REDUNDANT:125531	-0.684097	4.67547	6.90067	0.00952502	0.0300871
REDUNDANT:118668	-1.31033	2.57841	18.2521	3.45054e-05	0.000396277
REDUNDANT:6750	1.71165	3.18092	13.8948	0.000274765	0.00200225
REDUNDANT:108751	0.846062	1.11932	6.36643	0.0126882	0.0373786
REDUNDANT:17503	-1.10182	2.90995	11.569	0.000862846	0.00483589
REDUNDANT:84450	1.46096	2.30467	11.683	0.000815226	0.00463185
REDUNDANT:44603	-1.33036	1.68709	32.9387	5.21293e-08	1.37825e-06
REDUNDANT:11383	0.6712	1.99037	6.96575	0.00919995	0.0293018
REDUNDANT:17707	1.02249	3.20346	5.7146	0.0180845	0.0489836
REDUNDANT:105345	0.923692	2.3858	9.64998	0.00227106	0.010072
MERS_related_Corona_txid1335626_1474;1541	-1.94447	5.2611	35.4562	1.8239e-08	5.3413e-07
REDUNDANT:37227	-1.47066	4.30647	12.4215	0.000565331	0.00349611
REDUNDANT:28587	1.29085	2.89538	11.0739	0.00110511	0.00583948
REDUNDANT:9235	-2.81612	4.7205	66.3288	1.47146e-13	1.40474e-11
REDUNDANT:24661	-1.2839	1.7345	27.3504	5.70456e-07	1.16838e-05
Bat_SL_CoVZC45_CDS_proteome_1;1263	-1.07161	2.79384	15.5968	0.000120973	0.00106457
REDUNDANT:87495	-1.14069	3.08429	16.1169	9.43962e-05	0.000878698
REDUNDANT:74989	1.0483	3.02186	7.09484	0.00858875	0.0278231
REDUNDANT:128635	-1.5229	2.74677	31.5276	9.46051e-08	2.35667e-06
Human_NC63_txid277944_280;345	1.15404	3.29414	12.1207	0.000655983	0.00391576
REDUNDANT:15830	2.64502	4.47485	26.8997	6.94608e-07	1.39362e-05
REDUNDANT:38091	1.37086	2.05902	10.6768	0.00134924	0.00679855
REDUNDANT:42649	1.51523	5.85174	10.6451	0.00137091	0.00687411
REDUNDANT:5944	1.01495	3.98661	7.17618	0.00822535	0.0269249
REDUNDANT:56534	1.05172	3.71135	6.63718	0.0109677	0.0334653
REDUNDANT:53204	0.934007	3.21453	7.56514	0.00669519	0.0229184
REDUNDANT:89449	1.38618	3.10524	19.7339	1.73449e-05	0.000226142
Human_229E_txid11137_385;131	-0.711042	2.98279	8.55462	0.00399053	0.0154486
SARS_related_Corona_txid694009_179;2418	-0.813487	2.53155	8.73901	0.00362697	0.0143616
REDUNDANT:27402	0.791834	3.19894	9.19434	0.00286805	0.0120075
Human_NC63_txid277944_82;2390	-0.87059	2.8457	8.51622	0.00407086	0.0156864
REDUNDANT:114338	-0.770879	4.89375	6.05237	0.0150407	0.042569
REDUNDANT:98975	1.37704	1.84316	12.2332	0.000620463	0.00375604
REDUNDANT:90617	-1.74592	1.87871	55.3273	7.70954e-12	4.95212e-10
REDUNDANT:122450	-0.754733	4.37141	5.70627	0.0181672	0.0491442
REDUNDANT:75657	2.12719	3.07533	18.6456	2.87217e-05	0.000342691
REDUNDANT:100113	-1.03555	4.19763	9.16377	0.00291347	0.0121479
REDUNDANT:73409	0.849146	3.72404	5.92086	0.0161568	0.0449036
REDUNDANT:66778	-1.14217	2.93735	8.33936	0.00446288	0.0168428
SARS_related_Corona_txid694009_449;221	-0.967828	1.94455	20.313	1.32868e-05	0.000181112
REDUNDANT:1745	0.853226	3.44168	5.72791	0.0179531	0.0487107
REDUNDANT:22229	0.974678	3.25357	5.93949	0.0159936	0.044551
MERS_related_Corona_txid1335626_1451;680	0.866822	2.13746	7.75569	0.00605615	0.0212613
SARS_related_Corona_txid694009_178;825	-1.32224	3.46478	15.125	0.000151659	0.00126606
Human_OC43_txid31631_1462;393	1.09132	3.41889	6.225	0.0136963	0.0396566
REDUNDANT:78266	0.947971	3.18739	9.39408	0.00258865	0.0111157
REDUNDANT:53979	1.11377	3.54285	7.28573	0.00776095	0.0257291
REDUNDANT:75097	-1.25186	2.93186	21.8569	6.5665e-06	9.91932e-05
MERS_related_Corona_txid1335626_1474;3383	1.57825	3.32151	13.3532	0.000357753	0.00245972
REDUNDANT:70409	-1.31207	3.0277	14.8342	0.000174415	0.00141036
REDUNDANT:32635	1.69555	2.28451	14.3858	0.000216558	0.00166436
REDUNDANT:22801	-0.837588	1.24454	19.5339	1.90232e-05	0.000244072
REDUNDANT:111001	-1.30646	5.08161	10.7082	0.00132806	0.00671602
REDUNDANT:111759	1.38251	3.31748	12.1475	0.000647348	0.00387898
SARS_related_Corona_txid694009_449;493	-1.22741	3.08939	19.3132	2.10674e-05	0.000265261
REDUNDANT:116267	-1.29893	4.09079	17.0788	5.98465e-05	0.0006158
REDUNDANT:101483	-1.07884	4.37727	7.43618	0.0071669	0.0241903
REDUNDANT:39683	-1.52851	4.40348	16.7722	6.9175e-05	0.000689622
REDUNDANT:33341	-2.37017	3.30216	59.335	1.77671e-12	1.32611e-10
Human_NC63_txid277944_1319;5891	1.65179	3.24274	14.3835	0.000216801	0.00166606
REDUNDANT:121482	-0.60489	3.16465	6.48536	0.0119003	0.0355983
REDUNDANT:2443	0.884079	1.90165	7.84126	0.00579	0.0205608
REDUNDANT:19497	1.33728	3.83458	8.42394	0.00427075	0.0162928
REDUNDANT:41971	-1.17839	3.82519	12.6277	0.000510682	0.00324035
SARS_related_Corona_txid694009_179;2478	1.09921	3.89974	7.46258	0.00706763	0.0239251
REDUNDANT:32567	0.849332	2.66767	6.83437	0.0098684	0.0308849
Human_HKU1_txid290028_610;46	1.17783	3.92396	8.45337	0.00420594	0.0160964
SARS_related_Corona_txid694009_179;1447	-2.33698	3.75308	31.2205	1.07782e-07	2.64769e-06
REDUNDANT:67000	0.724495	2.37772	6.28098	0.0132876	0.0387245
Human_NC63_txid277944_825;10	1.58841	1.85655	13.5763	0.000320832	0.00225918
REDUNDANT:61722	-1.10667	4.1752	8.22047	0.00474807	0.01765
REDUNDANT:38287	0.81386	3.01632	6.6597	0.010836	0.0331535
REDUNDANT:111350	-1.55835	4.10121	17.5944	4.69512e-05	0.00050645
REDUNDANT:50820	2.12688	2.70114	19.8881	1.61548e-05	0.00021356
REDUNDANT:97559	1.23071	3.77152	12.7131	0.00048966	0.00313592
SARS_related_Corona_txid694009_178;591	1.15945	3.02549	8.77497	0.00356015	0.0141575
REDUNDANT:77775	0.626191	3.50751	5.94614	0.0159357	0.0444378
REDUNDANT:116946	-0.926103	2.93458	8.24499	0.00468776	0.0174846
MERS_related_Corona_txid1335626_1474;2444	1.08902	1.79286	8.92704	0.00329122	0.0133298
REDUNDANT:66866	0.900323	2.46626	6.21527	0.0137686	0.0398067
REDUNDANT:39418	0.725714	1.8173	7.80681	0.00589566	0.0208318
Human_OC43_txid31631_836;47	2.02216	2.98575	17.8519	4.16085e-05	0.000459579
SARS_related_Corona_txid694009_1207;144	-1.32495	3.07459	20.2345	1.37747e-05	0.000186872
REDUNDANT:34107	1.07738	2.26023	10.8474	0.00123823	0.00637051
REDUNDANT:79767	0.895291	2.61453	6.15412	0.0142325	0.0408266
REDUNDANT:79476	0.904761	2.68578	8.58849	0.00392104	0.0152432
MERS_related_Corona_txid1335626_1473;1180	1.14687	2.66292	14.0882	0.000250137	0.00185932
REDUNDANT:102382	0.765961	2.39814	7.00658	0.00900192	0.0288451
Human_HKU1_txid290028_42;563	0.759177	1.89871	8.87493	0.00338095	0.0136116
REDUNDANT:126088	1.03349	3.09386	8.04826	0.00519492	0.0189272
REDUNDANT:91460	-1.74083	3.25241	32.5341	6.18104e-08	1.60808e-06
REDUNDANT:116571	-0.838945	4.47093	7.7791	0.00598211	0.0210615
REDUNDANT:98517	-0.931956	2.18507	11.8086	0.000765845	0.00441748
REDUNDANT:91283	-1.01912	3.08701	10.3093	0.00162428	0.00782342
REDUNDANT:114896	0.862964	2.36577	7.66627	0.00634781	0.0220464
REDUNDANT:41211	-0.993735	0.897369	20.3296	1.3186e-05	0.000179984
REDUNDANT:107008	1.19678	2.40347	9.87131	0.00202872	0.00926005
REDUNDANT:76923	-0.745619	1.98908	11.4185	0.000930098	0.00511817
REDUNDANT:33059	-0.907555	5.6747	6.99871	0.00903972	0.0289348
REDUNDANT:74773	-1.16752	4.18465	7.80758	0.00589329	0.0208281
REDUNDANT:91962	1.24054	5.59223	7.71944	0.00617268	0.0215735
REDUNDANT:55206	1.10966	2.49902	9.19511	0.00286692	0.0120034
Human_NC63_txid277944_986;11	1.02309	3.26904	9.67069	0.00224717	0.00999114
REDUNDANT:5543	1.13757	1.43395	10.5158	0.00146331	0.00722046
REDUNDANT:68182	-1.1402	5.02067	6.65542	0.0108609	0.0332145
REDUNDANT:55031	-1.23928	3.93031	16.2186	8.99409e-05	0.000846364
REDUNDANT:124193	2.05913	4.4632	16.6238	7.42086e-05	0.00072863
REDUNDANT:121211	0.777151	1.79454	6.56438	0.0114051	0.0344542
REDUNDANT:92186	0.841746	2.69359	8.0494	0.00519183	0.0189185
MERS_related_Corona_txid1335626_1440;1193	-0.947845	4.25939	8.17505	0.00486193	0.0179644
REDUNDANT:48983	1.1791	2.06079	11.4764	0.000903605	0.0050073
REDUNDANT:43826	-1.29834	2.94815	24.3236	2.1661e-06	3.80494e-05
REDUNDANT:6314	1.07161	2.86764	7.92018	0.00555522	0.0199221
REDUNDANT:71743	0.950632	2.45423	11.2653	0.00100413	0.00542447
SARS_related_Corona_txid694009_6;4408	1.22644	3.7954	7.48278	0.00699262	0.0237196
REDUNDANT:92563	-2.7943	2.84079	66.4522	1.40927e-13	1.35674e-11
REDUNDANT:42765	1.27935	4.97784	7.03281	0.00887701	0.0285251
MERS_related_Corona_txid1335626_1444;116	-1.50835	4.64653	17.7198	4.42685e-05	0.000483135
REDUNDANT:46556	0.998414	2.56565	8.61023	0.00387709	0.0151099
REDUNDANT:87968	0.728682	3.4444	5.96787	0.0157482	0.0440274
REDUNDANT:13140	0.794367	2.32167	6.84088	0.00983414	0.0308059
SARS_related_Corona_txid694009_179;341	1.08132	2.39021	11.0885	0.00109707	0.00580843
REDUNDANT:109157	1.87024	1.9034	15.2624	0.000141978	0.00120427
Human_229E_txid11137_594;144	1.18724	2.93438	9.635	0.00228849	0.0101341
REDUNDANT:27743	-0.912042	2.55313	6.53043	0.0116151	0.0349643
REDUNDANT:39326	1.35296	4.66613	10.6521	0.00136613	0.00685723
REDUNDANT:5312	-1.10567	4.41845	10.4077	0.00154548	0.00752897
REDUNDANT:103652	1.42896	3.52065	12.4886	0.000546939	0.00341442
REDUNDANT:104193	0.950241	2.81748	6.56172	0.0114214	0.0344944
REDUNDANT:25624	-3.76023	3.29803	160.808	2.14184e-25	5.88739e-22
REDUNDANT:54206	0.90063	2.74807	6.15955	0.0141906	0.040724
REDUNDANT:108811	0.900916	2.94256	8.84707	0.00342992	0.0137573
REDUNDANT:92247	-0.618393	2.47938	8.21313	0.00476628	0.0177004
REDUNDANT:11819	1.03131	3.2976	9.81521	0.00208751	0.00946606
SARS_related_Corona_txid694009_1885;59	-1.00918	2.89866	14.5036	0.00020457	0.0015942
REDUNDANT:128765	-1.53833	3.18223	16.0744	9.63275e-05	0.000892244
REDUNDANT:9628	0.94716	2.94285	9.54867	0.0023917	0.0104887
REDUNDANT:113432	0.998039	4.84747	6.77742	0.0101737	0.0316259
Human_OC43_txid31631_1087;287	1.94748	4.1987	15.0072	0.000160486	0.00132118
REDUNDANT:113140	-1.12086	5.20919	7.7641	0.00602946	0.0211872
REDUNDANT:16134	-2.21394	3.28163	50.0484	5.58887e-11	2.90994e-09
REDUNDANT:126099	-1.15271	0.588846	35.076	2.13515e-08	6.1914e-07
REDUNDANT:49081	-1.82477	2.78344	25.8367	1.10782e-06	2.10911e-05
REDUNDANT:114065	1.32706	3.54134	14.6219	0.000193217	0.00152481
REDUNDANT:38104	1.33678	3.56753	10.0685	0.00183522	0.00857784
REDUNDANT:110220	1.07001	2.80682	7.86553	0.00571673	0.0203685
REDUNDANT:63359	-2.21819	3.51995	57.0222	4.12903e-12	2.82768e-10
REDUNDANT:17613	1.07356	3.78352	10.1274	0.00178118	0.00839701
SARS_related_Corona_txid694009_179;1022	-2.00484	1.93174	71.058	2.86386e-14	3.28003e-12
Human_OC43_txid31631_387;10	1.21529	1.92018	9.97732	0.00192221	0.00888739
REDUNDANT:7608	-1.9212	2.59878	49.3619	7.26099e-11	3.68429e-09
REDUNDANT:61813	-0.921749	2.05211	7.86978	0.00570399	0.0203321
REDUNDANT:20215	-1.23492	2.78453	17.423	5.08901e-05	0.00053988
REDUNDANT:22136	0.836415	2.53874	6.84058	0.00983572	0.0308073
REDUNDANT:49575	1.5396	4.70763	14.2694	0.000229104	0.00173644
REDUNDANT:87166	-2.37679	4.58058	63.8459	3.52796e-13	3.03374e-11
REDUNDANT:878	-0.802412	2.3889	9.98383	0.00191586	0.00886417
Bat_SL_CoVZXC21_CDS_proteome_1;861	0.993875	2.66069	9.19104	0.00287292	0.0120191
MERS_related_Corona_txid1335626_1677;528	1.96228	3.20342	16.9943	6.22839e-05	0.000636251
REDUNDANT:122356	1.24474	3.36486	10.2336	0.00168778	0.00805219
REDUNDANT:94784	0.937419	2.49655	12.2873	0.000604079	0.00368034
SARS_related_Corona_txid694009_1887;943	-1.04608	2.26473	10.8312	0.00124835	0.00640643
REDUNDANT:8532	-0.870375	3.40814	7.74516	0.00608976	0.0213568
REDUNDANT:117335	1.37445	3.91276	9.75929	0.00214786	0.00965983
REDUNDANT:91815	0.812966	2.86964	6.37923	0.0126009	0.0371806
random_probe_18;1	-2.14152	3.53361	63.6315	3.80666e-13	3.25934e-11
MERS_related_Corona_txid1335626_1474;1244	2.19597	3.60563	16.7081	7.13045e-05	0.000705644
Human_OC43_txid31631_1137;113	0.653123	2.46787	6.50931	0.0117479	0.03526
REDUNDANT:112309	-1.96639	3.34245	37.4653	7.9811e-09	2.51963e-07
REDUNDANT:60711	-1.26114	4.09921	17.7683	4.32727e-05	0.000474335
REDUNDANT:57128	1.19836	1.80085	12.4731	0.000551116	0.00342948
REDUNDANT:85504	2.31937	4.75329	16.5477	7.69336e-05	0.000748619
SARS_related_Corona_txid694009_179;2468	-1.21459	1.85889	24.019	2.48132e-06	4.285e-05
MERS_related_Corona_txid1335626_813;99	1.23078	1.58921	10.7799	0.00128099	0.00653478
REDUNDANT:38140	1.13098	2.80536	14.7461	0.000181983	0.00145634
MERS_related_Corona_txid1335626_1440;206	-1.05159	1.96892	29.1696	2.59259e-07	5.78085e-06
REDUNDANT:2272	1.02131	5.10683	9.16038	0.00291855	0.0121634
Human_NC63_txid277944_626;155	0.655203	2.85439	6.72231	0.0104783	0.0323435
MERS_related_Corona_txid1335626_5973;731	2.211	3.3119	20.8261	1.05025e-05	0.000148229
REDUNDANT:49548	-2.40192	2.92016	54.9322	8.92457e-12	5.62382e-10
Human_OC43_txid31631_2417;112	1.07532	2.09693	7.68797	0.00627572	0.0218513
MERS_related_Corona_txid1335626_1451;682	1.01384	2.59008	8.78617	0.00353958	0.0140952
REDUNDANT:44053	0.890966	2.0999	6.19878	0.0138921	0.040078
SARS_related_Corona_txid694009_179;689	1.33129	1.70367	11.2707	0.00100139	0.00541222
REDUNDANT:83029	0.815083	2.47013	6.66959	0.0107787	0.0330146
REDUNDANT:87482	1.70403	4.98237	14.972	0.000163228	0.00133918
REDUNDANT:67977	-1.08474	3.3723	7.41	0.00726681	0.0244406
REDUNDANT:117050	1.18058	1.2323	9.33331	0.00267056	0.0113817
REDUNDANT:29231	1.01908	2.31677	12.898	0.000447135	0.00292467
REDUNDANT:2573	0.870509	3.46418	6.31733	0.0130292	0.0381602
REDUNDANT:6176	0.925167	3.81855	7.41701	0.00723993	0.0243749
REDUNDANT:97597	2.07227	2.9301	21.8911	6.46554e-06	9.80582e-05
REDUNDANT:18339	1.13329	2.01077	11.5956	0.00085147	0.00478728
REDUNDANT:1666	-1.72291	3.40122	22.2476	5.50121e-06	8.50675e-05
REDUNDANT:118497	0.812876	2.78828	8.13756	0.00495803	0.0182425
REDUNDANT:6172	-0.792064	3.02915	7.26625	0.00784151	0.0259411
REDUNDANT:46234	0.966547	4.34654	7.67948	0.00630381	0.0219194
REDUNDANT:7472	-0.784093	2.21084	9.00171	0.00316693	0.012945
REDUNDANT:9497	-2.97664	3.008	96.514	7.67649e-18	2.13214e-15
REDUNDANT:70626	-1.44699	2.37648	27.4375	5.49213e-07	1.12893e-05
REDUNDANT:45814	1.40366	2.94768	17.9846	3.91014e-05	0.000437894
REDUNDANT:87518	1.01803	3.49001	6.1371	0.0143645	0.0411193
REDUNDANT:109675	-2.33786	1.74597	76.0481	5.29729e-15	7.23062e-13
REDUNDANT:48832	-0.916347	4.18585	8.36304	0.00440819	0.0166886
REDUNDANT:78190	0.901254	2.79674	6.21659	0.0137587	0.0397883
REDUNDANT:2421	-0.854236	3.92616	6.818	0.00995517	0.0310959
REDUNDANT:39107	0.898426	4.54256	6.74527	0.0103503	0.0320424
REDUNDANT:125051	-1.49526	1.34877	51.654	3.04154e-11	1.69429e-09
REDUNDANT:63040	-1.39662	3.02696	19.3069	2.1129e-05	0.0002657
REDUNDANT:50062	2.07831	4.29004	21.8205	6.67608e-06	0.000100639
REDUNDANT:120502	-0.857569	2.42828	8.51497	0.0040735	0.0156951
SARS_related_Corona_txid694009_125;144	1.10127	3.80919	10.8562	0.00123273	0.00634874
REDUNDANT:119957	0.764915	3.16914	6.72947	0.0104382	0.0322496
SARS_related_Corona_txid694009_448;70	-1.71861	4.07739	36.5343	1.16909e-08	3.57608e-07
REDUNDANT:41297	1.7315	4.86001	16.095	9.53849e-05	0.000885571
REDUNDANT:108067	0.774423	2.32184	7.78788	0.00595458	0.0209833
REDUNDANT:88071	-0.866571	1.99359	12.3103	0.000597248	0.00364988
REDUNDANT:88457	-1.78196	2.96175	47.7837	1.33028e-10	6.30452e-09
MERS_related_Corona_txid1335626_3141;229	-0.718975	2.48756	9.09311	0.00302131	0.0124801
MERS_related_Corona_txid1335626_1447;36	1.22722	3.01872	11.8473	0.000751256	0.00435279
REDUNDANT:116121	1.07407	2.52224	7.46338	0.00706465	0.0239171
REDUNDANT:86881	-1.2513	3.4343	12.6422	0.000507063	0.00322149
REDUNDANT:84666	1.12401	3.75961	9.72494	0.00218582	0.00977792
REDUNDANT:41719	-1.99244	4.29315	51.4834	3.24381e-11	1.79194e-09
MERS_related_Corona_txid1335626_3937;341	1.15591	1.99978	7.98945	0.00535726	0.019369
MERS_related_Corona_txid1335626_1473;134	1.01223	4.04716	8.16523	0.00488691	0.0180375
REDUNDANT:60790	-1.58618	5.07563	27.2726	5.90177e-07	1.20629e-05
REDUNDANT:85918	-0.813503	2.52474	8.89387	0.00334804	0.0135118
MERS_related_Corona_txid1335626_1451;143	-1.6809	2.12616	30.3695	1.54917e-07	3.65465e-06
REDUNDANT:124913	1.50209	3.27228	13.8135	0.00028584	0.00206467
REDUNDANT:99971	-0.907996	2.53961	5.98874	0.0155703	0.0436556
REDUNDANT:25664	-2.21801	3.17592	38.3329	5.60277e-09	1.84325e-07
REDUNDANT:66802	1.39279	2.30659	13.073	0.000410339	0.00273424
REDUNDANT:29900	1.03078	1.89902	10.0149	0.0018858	0.00876019
REDUNDANT:55725	-1.14813	4.18353	10.1885	0.0017268	0.00819689
REDUNDANT:78625	0.800501	3.41257	5.83277	0.0169524	0.0466142
Human_OC43_txid31631_2070;200	0.752155	1.87476	6.4959	0.011833	0.0354447
REDUNDANT:111253	-0.790863	2.67547	6.74841	0.0103329	0.0319998
REDUNDANT:30313	0.723581	3.38733	5.74927	0.0177444	0.0482805
REDUNDANT:53697	-0.915235	3.03509	9.46525	0.00249599	0.0108137
Human_OC43_txid31631_2074;209	-1.17503	2.63105	22.1671	5.70532e-06	8.7815e-05
REDUNDANT:38902	1.46091	2.4915	12.639	0.000507869	0.00322609
REDUNDANT:57287	1.46667	2.41988	17.8759	4.11438e-05	0.000455646
REDUNDANT:69159	2.4771	5.06091	17.6537	4.56631e-05	0.000495476
REDUNDANT:44994	-0.800099	4.75955	8.0168	0.00528113	0.0191609
REDUNDANT:94861	1.76344	2.28969	16.1356	9.35608e-05	0.000873008
REDUNDANT:50538	0.74662	1.94843	6.28345	0.0132699	0.0386834
REDUNDANT:47555	-1.92973	2.62377	43.0957	8.29403e-10	3.3041e-08
REDUNDANT:96779	1.27415	2.87906	9.99642	0.00190364	0.00882119
MERS_related_Corona_txid1335626_268;696	-0.77135	2.64437	6.31188	0.0130676	0.0382502
SARS_related_Corona_txid694009_436;110	1.12738	2.36747	10.7287	0.00131437	0.00666712
MERS_related_Corona_txid1335626_1662;12	0.968737	2.80147	12.0318	0.000685531	0.00405523
REDUNDANT:16274	-2.51291	2.44438	65.1299	2.24158e-13	2.03514e-11
REDUNDANT:33942	-3.37962	2.31573	120.698	6.74974e-21	4.66212e-18
REDUNDANT:68034	0.758046	1.58925	7.71728	0.0061797	0.0215908
REDUNDANT:60217	-0.891854	3.52314	9.52869	0.00241628	0.0105621
REDUNDANT:57972	-1.93252	3.23204	29.0289	2.75467e-07	6.09454e-06
REDUNDANT:34583	-1.37175	3.73446	20.4602	1.24189e-05	0.000171036
REDUNDANT:67816	0.959927	2.45064	9.99008	0.00190978	0.00884171
REDUNDANT:80007	0.990183	3.26914	9.7773	0.00212823	0.00959835
Human_OC43_txid31631_2663;1730	-0.775675	2.01494	10.1234	0.00178477	0.00840546
MERS_related_Corona_txid1335626_1451;453	1.29286	4.06103	8.18783	0.00482961	0.0178773
REDUNDANT:77341	-1.28648	2.96855	17.9564	3.96223e-05	0.000442528
Human_OC43_txid31631_2666;521	1.00842	2.89937	8.63787	0.00382195	0.0149433
REDUNDANT:69550	-1.80939	4.31904	19.2716	2.14779e-05	0.000269197
REDUNDANT:31202	-0.710223	3.88454	6.28617	0.0132504	0.0386322
REDUNDANT:39414	-0.933473	2.72849	13.0911	0.000406725	0.00271652
REDUNDANT:90498	1.25787	2.61385	14.6817	0.000187716	0.00149099
REDUNDANT:98611	-0.606216	1.69338	6.39894	0.0124676	0.036869
MERS_related_Corona_txid1335626_1474;987	1.25007	3.43046	9.36745	0.00262423	0.011234
Human_HKU1_txid290028_609;44	1.71316	2.81852	12.2117	0.000627102	0.00378741
REDUNDANT:38255	-1.4782	2.85838	16.4828	7.93374e-05	0.000766675
REDUNDANT:70800	0.83094	3.28879	6.12568	0.0144537	0.0413303
Human_OC43_txid31631_2080;116	0.788254	2.61483	6.52507	0.0116487	0.0350442
REDUNDANT:30440	1.07991	4.44427	7.66525	0.00635122	0.0220554
SARS_related_Corona_txid694009_179;2251	1.08665	2.75539	10.3498	0.00159135	0.00770096
random_probe_429;1	-1.24988	3.21133	12.3013	0.000599932	0.00366011
MERS_related_Corona_txid1335626_1448;142	-1.66632	3.0465	24.3439	2.14668e-06	3.77749e-05
REDUNDANT:115600	1.12034	3.86633	9.27108	0.00275721	0.0116599
REDUNDANT:13730	1.10537	7.50889	7.51802	0.00686374	0.0233909
SARS_related_Corona_txid694009_179;173	-0.808362	1.27292	15.5067	0.000126297	0.00110053
REDUNDANT:11875	-1.02471	3.26479	14.2649	0.000229605	0.00173919
MERS_related_Corona_txid1335626_1444;418	-0.84142	2.58634	8.30255	0.00454924	0.017087
REDUNDANT:54152	1.0366	4.3104	6.28984	0.0132241	0.0385754
REDUNDANT:60460	-0.962228	3.2577	6.56544	0.0113985	0.0344384
REDUNDANT:123901	-1.57688	2.66418	24.4087	2.08552e-06	3.68124e-05
REDUNDANT:116766	1.04372	4.01116	7.33885	0.00754559	0.0251753
REDUNDANT:9440	-2.15441	2.84628	59.0392	1.97794e-12	1.45721e-10
REDUNDANT:79776	-1.22241	4.52117	10.7827	0.00127916	0.00652883
REDUNDANT:118062	-1.05653	5.1092	10.2097	0.00170836	0.0081266
REDUNDANT:14996	1.81074	3.69025	16.84	6.69907e-05	0.000672641
SARS_related_Corona_txid694009_178;1124	-1.75408	2.87566	43.1342	8.16865e-10	3.25904e-08
MERS_related_Corona_txid1335626_1676;1194	-1.73379	3.2386	53.6597	1.43286e-11	8.67264e-10
REDUNDANT:46587	0.947725	2.50038	8.3597	0.00441588	0.0167082
Human_OC43_txid31631_2081;41	-0.827045	3.66078	5.93756	0.0160104	0.0445838
MERS_related_Corona_txid1335626_1451;953	-0.808435	3.66059	7.64719	0.00641189	0.0222158
MERS_related_Corona_txid1335626_4070;713	-1.27179	1.99551	23.7216	2.83412e-06	4.79862e-05
REDUNDANT:79599	1.19274	3.49416	9.17969	0.00288973	0.0120749
REDUNDANT:118924	1.41145	5.44332	9.28913	0.00273179	0.0115769
REDUNDANT:4639	-2.02267	4.46167	30.4617	1.48935e-07	3.53023e-06
REDUNDANT:32932	-0.938587	3.32256	9.23444	0.00280957	0.0118192
REDUNDANT:48230	0.858978	2.91813	7.4882	0.00697265	0.0236669
REDUNDANT:30769	-1.35085	2.40597	24.1745	2.31503e-06	4.03631e-05
REDUNDANT:91338	-0.990677	2.62846	9.26542	0.00276524	0.011687
REDUNDANT:82228	1.68843	2.97249	14.2694	0.000229108	0.00173644
Human_229E_txid11137_92;546	-1.07333	2.33778	21.9385	6.32794e-06	9.63195e-05
REDUNDANT:26941	1.03776	2.6887	12.121	0.000655897	0.00391554
VIPRdb_CoronaProteinFasta_no_duplicates_10870;737	-1.93622	2.17975	63.6233	3.81775e-13	3.26533e-11
REDUNDANT:24006	1.36049	4.54146	9.0974	0.00301466	0.0124632
Human_HKU1_txid290028_277;158	-1.35729	2.04068	22.6237	4.64171e-06	7.35458e-05
REDUNDANT:65374	1.52024	2.16989	14.9468	0.000165219	0.00135177
REDUNDANT:75458	1.42285	3.50939	14.7612	0.000180663	0.00144781
REDUNDANT:112307	1.21335	2.7048	14.0645	0.00025302	0.00187638
SARS_related_Corona_txid694009_179;158	-1.00152	4.29333	14.9194	0.000167411	0.00136564
REDUNDANT:117722	-1.11884	2.3409	37.5295	7.77425e-09	2.46115e-07
REDUNDANT:1783	-0.855518	4.97898	6.75898	0.0102745	0.0318674
REDUNDANT:102295	-1.45962	3.57209	23.3182	3.39577e-06	5.60435e-05
REDUNDANT:46329	1.07771	3.76456	9.29685	0.00272098	0.0115397
REDUNDANT:69317	-1.36788	2.64891	22.9677	3.97511e-06	6.44873e-05
REDUNDANT:99535	2.0779	4.2593	16.2826	8.72443e-05	0.000826059
MERS_related_Corona_txid1335626_1436;189	-1.96547	1.56977	77.2658	3.53006e-15	5.02491e-13
REDUNDANT:51572	1.31872	3.85488	7.78906	0.00595089	0.0209749
REDUNDANT:79205	-1.05	3.94301	17.221	5.59664e-05	0.000583406
REDUNDANT:32593	1.05848	3.30533	9.45528	0.00250876	0.010851
SARS_related_Corona_txid694009_179;2039	2.15135	3.60378	17.3248	5.32977e-05	0.000560572
REDUNDANT:25745	1.32217	3.42721	8.01645	0.00528211	0.0191625
REDUNDANT:93338	1.14181	1.92923	8.1163	0.0050134	0.018403
REDUNDANT:60856	1.38596	2.92391	10.1967	0.00171966	0.00816977
REDUNDANT:83969	-1.24355	2.33115	26.8832	6.9964e-07	1.40164e-05
REDUNDANT:84356	1.68457	3.18182	15.0903	0.000154204	0.00128253
REDUNDANT:96048	1.79048	3.60693	10.4805	0.00148962	0.00731811
REDUNDANT:51370	-1.62604	1.51591	52.5383	2.18039e-11	1.25312e-09
REDUNDANT:87893	-0.897111	3.28957	7.52408	0.00684183	0.0233332
REDUNDANT:75895	-2.04486	3.55876	18.5127	3.05553e-05	0.000359564
REDUNDANT:113130	2.11847	3.06955	17.3038	5.38274e-05	0.000564671
REDUNDANT:56120	-2.01265	2.68452	50.9022	4.04132e-11	2.18111e-09
REDUNDANT:93906	-1.13105	2.97978	5.66868	0.0185454	0.049893
MERS_related_Corona_txid1335626_1451;270	0.965118	3.1044	7.51149	0.00688741	0.0234565
SARS_related_Corona_txid694009_449;506	2.18751	4.08554	18.2497	3.45447e-05	0.000396557
REDUNDANT:125686	-0.613264	1.03201	9.45169	0.00251338	0.0108668
REDUNDANT:115384	-1.95937	1.11449	80.4714	1.22583e-15	1.95789e-13
REDUNDANT:15177	1.74283	4.03001	13.4386	0.000343143	0.00238161
MERS_related_Corona_txid1335626_1467;115	-0.849919	1.14736	19.5841	1.85876e-05	0.00023933
REDUNDANT:126381	-0.795724	4.35765	8.26697	0.00463437	0.0173425
REDUNDANT:72384	2.08518	3.55283	14.9581	0.000164324	0.0013461
REDUNDANT:85278	-1.27584	3.91057	16.8526	6.65952e-05	0.000670211
REDUNDANT:105251	2.09216	3.42538	19.6795	1.77858e-05	0.000230969
REDUNDANT:57721	1.40797	2.24666	9.09901	0.00301215	0.0124564
Human_229E_txid11137_99;24	-1.39166	2.82645	28.4462	3.54338e-07	7.62162e-06
REDUNDANT:21100	1.32811	4.76495	10.8927	0.00121036	0.00625697
REDUNDANT:52343	-0.700002	2.24607	6.90084	0.00952413	0.0300857
REDUNDANT:1262	-0.708416	2.93656	6.36043	0.0127294	0.0374638
REDUNDANT:77481	-2.04271	2.68941	49.0446	8.19742e-11	4.09686e-09
REDUNDANT:126281	-1.00039	3.19267	13.553	0.000324504	0.00228008
MERS_related_Corona_txid1335626_1474;926	-1.02457	3.88091	7.71064	0.0062013	0.0216423
REDUNDANT:115412	1.65608	2.87866	15.6708	0.000116768	0.00103596
REDUNDANT:64792	-1.06635	2.99526	14.9526	0.000164754	0.00134907
REDUNDANT:57828	-2.67768	4.66977	52.0891	2.58156e-11	1.45948e-09
REDUNDANT:126316	-1.44907	3.02913	38.6513	4.92292e-09	1.64608e-07
REDUNDANT:15902	0.821056	1.28587	7.09074	0.00860753	0.0278688
REDUNDANT:75448	0.780882	1.71429	8.71964	0.0036635	0.0144714
REDUNDANT:40305	-3.31503	3.99599	90.9878	4.23527e-17	9.95901e-15
REDUNDANT:89641	0.76569	2.86394	6.03142	0.015213	0.042921
REDUNDANT:91361	1.52575	3.63354	14.4763	0.000207286	0.00160903
REDUNDANT:6446	1.25987	3.13117	8.95689	0.00324094	0.0131716
SARS_related_Corona_txid694009_441;18	1.16026	4.38677	9.31937	0.00268973	0.0114437
REDUNDANT:121789	-0.697352	2.57457	8.32473	0.00449699	0.0169419
Human_229E_txid11137_599;373	-1.41318	2.72913	34.7606	2.43387e-08	6.97373e-07
REDUNDANT:21267	1.29247	2.99544	11.2026	0.00103614	0.00555559
MERS_related_Corona_txid1335626_1474;1768	1.55792	3.77904	13.8986	0.000274249	0.00199922
REDUNDANT:1486	1.4476	4.1354	14.7433	0.000182225	0.00145768
REDUNDANT:127271	-0.904669	2.70867	6.80877	0.0100044	0.0312139
REDUNDANT:120719	1.24756	3.21219	11.7955	0.000770853	0.0044434
REDUNDANT:119445	-1.31458	2.91166	27.0884	6.39606e-07	1.298e-05
REDUNDANT:32471	1.39404	4.37054	15.7055	0.000114847	0.0010229
REDUNDANT:120387	-1.18325	2.72792	22.5025	4.90251e-06	7.70958e-05
REDUNDANT:14186	1.19507	4.55048	6.37314	0.0126423	0.0372828
MERS_related_Corona_txid1335626_1474;791	-1.00551	3.70098	8.15283	0.00491867	0.0181304
SARS_related_Corona_txid694009_449;1704	1.8759	4.1773	13.3144	0.000364605	0.00249794
REDUNDANT:91317	1.97598	3.66066	17.6115	4.65761e-05	0.000503085
REDUNDANT:25034	-2.00873	4.34494	21.5155	7.66852e-06	0.000113223
REDUNDANT:62660	1.12528	2.42278	14.4452	0.000210426	0.00162838
random_probe_51;1	-0.756899	2.289	9.29328	0.00272598	0.0115578
MERS_related_Corona_txid1335626_5673;278	-1.5901	1.75443	40.2026	2.63001e-09	9.40551e-08
REDUNDANT:18709	-1.51991	4.11061	11.9414	0.000716958	0.00419924
REDUNDANT:47243	1.2971	3.16206	12.9156	0.000443271	0.00290464
REDUNDANT:101971	-1.14299	3.20196	16.9403	6.38918e-05	0.000649295
REDUNDANT:35675	-1.76504	5.10837	18.8974	2.55481e-05	0.000310685
REDUNDANT:93501	2.06341	2.88438	20.0367	1.50865e-05	0.000201847
REDUNDANT:124213	0.983149	4.11768	5.78163	0.017433	0.0476332
REDUNDANT:11298	-0.819281	1.60009	17.7847	4.29414e-05	0.000471492
REDUNDANT:75242	0.853322	3.30709	7.20866	0.00808473	0.0265606
MERS_related_Corona_txid1335626_3892;19	1.30744	3.42976	12.4149	0.000567184	0.00350541
REDUNDANT:116610	1.19879	2.5612	10.3724	0.00157326	0.0076312
SARS_related_Corona_txid694009_178;52	1.36428	2.1053	10.9958	0.00114929	0.00601349
REDUNDANT:13705	-1.00238	4.30321	9.17515	0.00289648	0.0120923
REDUNDANT:116638	1.64424	2.26116	13.828	0.00028383	0.00205534
SARS_related_Corona_txid694009_1516;437	1.16606	2.31844	9.45765	0.00250573	0.0108438
REDUNDANT:119877	-2.03392	2.17442	64.282	3.0233e-13	2.66377e-11
REDUNDANT:4321	-0.575025	1.55026	5.93994	0.0159897	0.044547
VIPRdb_CoronaProteinFasta_no_duplicates_11150;357	1.42352	4.1565	10.4309	0.00152746	0.00746351
REDUNDANT:12926	1.11635	2.61196	11.4774	0.000903159	0.00500622
REDUNDANT:118001	-0.863397	2.65042	7.69535	0.00625141	0.0217876
Human_NC63_txid277944_258;277	1.18633	1.58845	11.0397	0.00112426	0.00591885
REDUNDANT:41494	1.02923	2.45613	17.2015	5.64848e-05	0.000587857
REDUNDANT:72765	1.50643	3.21254	12.9989	0.000425528	0.00281242
MERS_related_Corona_txid1335626_1444;233	0.834282	2.63009	9.84394	0.00205719	0.00936266
REDUNDANT:60751	-1.31529	2.15478	32.5731	6.08032e-08	1.58343e-06
REDUNDANT:126179	0.76057	2.51341	9.5339	0.00240984	0.0105421
MERS_related_Corona_txid1335626_1675;59	-0.945498	2.94289	12.551	0.000530349	0.00333541
REDUNDANT:20721	-1.12363	2.74179	17.9515	3.97127e-05	0.000443308
REDUNDANT:92117	1.42141	3.89125	13.2114	0.00038345	0.00259631
REDUNDANT:107107	1.32699	2.81038	13.0301	0.000419066	0.002778
REDUNDANT:2282	1.09775	3.57508	5.97283	0.0157058	0.0439443
MERS_related_Corona_txid1335626_1444;146	1.34647	5.18739	6.68519	0.0106889	0.0328067
REDUNDANT:50523	-1.07928	3.34219	15.6229	0.000119472	0.00105454
SARS_related_Corona_txid694009_179;1689	-1.36379	2.78107	24.5313	1.97484e-06	3.50763e-05
Human_NC63_txid277944_1176;837	1.94341	2.65717	14.5813	0.000197038	0.00154838
REDUNDANT:3261	-3.04742	2.34218	108.444	2.19226e-19	9.29544e-17
REDUNDANT:62356	0.972186	4.72715	5.85101	0.0167844	0.0462654
REDUNDANT:106475	-1.25202	3.49258	24.3216	2.16809e-06	3.80629e-05
REDUNDANT:82978	0.942641	2.64957	11.7718	0.000779998	0.00448142
REDUNDANT:50583	1.35074	2.4121	12.5018	0.000543381	0.00339806
SARS_related_Corona_txid694009_448;108	-1.23271	2.25243	14.857	0.000172513	0.00139834
REDUNDANT:93894	-1.91283	2.59826	35.5996	1.71881e-08	5.04838e-07
REDUNDANT:32542	-1.58069	1.97948	39.1288	4.05654e-09	1.38367e-07
REDUNDANT:73799	1.1888	4.42338	8.7249	0.00365356	0.0144414
SARS_related_Corona_txid694009_448;643	0.977409	2.46025	7.76694	0.00602046	0.0211631
REDUNDANT:40143	1.89906	4.13301	15.5283	0.000125003	0.00109236
Human_OC43_txid31631_1607;8	-1.75591	1.46579	39.3978	3.63826e-09	1.25496e-07
REDUNDANT:17306	-1.08725	6.03335	9.84349	0.00205766	0.00936355
SARS_related_Corona_txid694009_448;423	2.06893	3.25775	17.3335	5.30799e-05	0.000558575
Human_OC43_txid31631_2529;60	-0.850389	3.005	7.37288	0.00741089	0.0248257
MERS_related_Corona_txid1335626_1668;27	1.02161	4.21447	6.56505	0.011401	0.0344432
REDUNDANT:77246	1.51972	3.07186	11.024	0.00113314	0.00594963
REDUNDANT:11042	-1.47618	2.92533	21.7569	6.87171e-06	0.000103139
REDUNDANT:68119	0.930567	2.87357	6.2622	0.0134233	0.0390506
REDUNDANT:101897	-1.16849	6.27744	10.1229	0.0017852	0.00840603
REDUNDANT:61354	1.36968	2.4119	12.5531	0.000529806	0.00333251
REDUNDANT:87872	-1.55945	4.23428	19.7266	1.74039e-05	0.0002268
REDUNDANT:66798	-0.984977	6.08903	7.19876	0.00812734	0.02668
REDUNDANT:28793	-0.877403	1.93935	12.6901	0.00049524	0.00316428
REDUNDANT:19899	1.14012	4.95622	5.82784	0.0169982	0.0467093
REDUNDANT:85678	-0.728919	4.04759	5.70607	0.0181691	0.0491444
MERS_related_Corona_txid1335626_1433;33	-0.778567	2.86721	8.008	0.0053055	0.0192246
REDUNDANT:125019	-1.23179	2.05311	26.3486	8.84416e-07	1.72795e-05
REDUNDANT:6407	0.72999	3.34272	6.43858	0.012204	0.0362756
REDUNDANT:25039	-1.16512	2.84666	7.93556	0.00551063	0.0198029
REDUNDANT:99118	-1.27141	2.54454	25.5792	1.24114e-06	2.33341e-05
REDUNDANT:15409	-2.64283	2.89954	57.4592	3.51819e-12	2.45147e-10
REDUNDANT:87353	1.39182	2.48387	12.6172	0.000513333	0.0032538
MERS_related_Corona_txid1335626_1473;214	0.775271	2.26213	7.25249	0.00789891	0.026091
Human_229E_txid11137_311;12	-0.756123	3.27382	8.50824	0.00408775	0.0157386
REDUNDANT:6345	-1.08071	2.35301	12.9325	0.000439617	0.00288805
REDUNDANT:23282	-1.77364	3.06861	25.9458	1.05584e-06	2.02564e-05
VIPRdb_CoronaProteinFasta_no_duplicates_11168;350	1.21883	1.37012	9.79922	0.00210459	0.00952205
REDUNDANT:94585	1.26405	2.48664	10.5966	0.00140484	0.00699907
REDUNDANT:123731	-1.03066	4.18636	9.44066	0.00252762	0.0109094
random_probe_341;1	0.928145	3.79665	8.83469	0.00345193	0.0138233
REDUNDANT:15290	1.13574	4.98283	5.72725	0.0179595	0.048718
REDUNDANT:12400	1.36087	2.36698	15.1868	0.000147223	0.0012376
REDUNDANT:23908	1.59527	2.45228	15.4929	0.000127138	0.00110641
REDUNDANT:50030	1.43149	2.75409	9.39459	0.00258798	0.0111146
REDUNDANT:124746	0.936604	3.22415	9.21151	0.00284286	0.0119251
MERS_related_Corona_txid1335626_1473;865	1.11523	3.12267	9.09416	0.00301969	0.0124747
REDUNDANT:46503	0.839735	3.14607	8.15104	0.00492327	0.0181439
MERS_related_Corona_txid1335626_1442;4698	1.45388	3.4785	15.0992	0.000153549	0.00127806
REDUNDANT:19239	2.00688	4.65439	17.8987	4.07069e-05	0.000451875
MERS_related_Corona_txid1335626_1474;804	-1.19103	3.11296	12.7557	0.000479515	0.00308581
REDUNDANT:74200	1.41607	3.70657	12.6226	0.000511981	0.00324756
REDUNDANT:102302	0.698229	2.52847	6.55115	0.0114865	0.034662
REDUNDANT:123696	-0.868721	3.01444	10.1417	0.00176826	0.00834994
REDUNDANT:2716	-2.03647	3.67218	31.92	8.01127e-08	2.0325e-06
REDUNDANT:103871	-1.64018	5.41375	16.8666	6.61551e-05	0.000667023
REDUNDANT:21564	-1.36022	2.27757	31.7304	8.68093e-08	2.18432e-06
REDUNDANT:32191	0.698406	1.86496	6.53512	0.0115859	0.0349
REDUNDANT:77625	0.866149	3.14274	6.11474	0.0145398	0.041493
REDUNDANT:39083	0.764748	2.22264	6.00301	0.0154499	0.0434158
MERS_related_Corona_txid1335626_1432;27	-0.863871	2.86141	12.4935	0.000545608	0.00340798
REDUNDANT:116112	1.07245	2.62146	8.99249	0.003182	0.0129931
REDUNDANT:48980	-1.14479	4.10769	9.17819	0.00289196	0.012081
REDUNDANT:17040	-1.35664	4.11526	13.2789	0.000370984	0.00252909
REDUNDANT:128219	-1.78229	3.60368	24.8101	1.74466e-06	3.14433e-05
REDUNDANT:35415	-1.30279	4.39025	15.8028	0.000109637	0.000986081
REDUNDANT:34820	1.01746	4.75353	6.8298	0.00989255	0.0309391
REDUNDANT:47426	0.858001	2.48194	6.95654	0.00924525	0.0294108
MERS_related_Corona_txid1335626_1474;2674	0.916741	3.85894	7.6147	0.00652257	0.0224771
REDUNDANT:34519	-0.894841	2.31192	10.2893	0.00164082	0.00788356
REDUNDANT:14165	-0.924641	3.38341	12.1319	0.000652363	0.00390057
REDUNDANT:23069	0.75062	3.08295	6.81732	0.00995878	0.031101
REDUNDANT:74643	0.725363	3.46176	7.31387	0.00764609	0.025434
MERS_related_Corona_txid1335626_5014;6104	-1.05833	3.39319	9.87205	0.00202795	0.00925812
REDUNDANT:71812	0.907706	2.51724	7.87151	0.00569881	0.0203204
REDUNDANT:21103	0.968768	2.67707	5.99099	0.0155513	0.0436161
REDUNDANT:76352	-2.00271	1.88978	53.5697	1.48183e-11	8.94089e-10
REDUNDANT:27541	-1.52715	0.669019	53.411	1.57233e-11	9.42381e-10
REDUNDANT:22716	1.8011	5.67848	15.5677	0.000122668	0.00107679
REDUNDANT:86168	-1.18471	1.61515	30.6738	1.36041e-07	3.25755e-06
SARS_related_Corona_txid694009_179;103	-3.48053	2.92553	119.199	1.02411e-20	6.47901e-18
REDUNDANT:51195	-2.13241	2.05754	85.1789	2.66561e-16	5.0956e-14
REDUNDANT:116379	-0.782394	2.81006	7.12384	0.00845734	0.0274889
REDUNDANT:122373	0.833529	3.24679	5.68526	0.0183775	0.0495816
REDUNDANT:15700	1.2098	3.15726	13.4534	0.000340665	0.00236755
REDUNDANT:92361	1.51037	2.94223	13.0336	0.000418335	0.00277407
REDUNDANT:14546	-0.82071	2.44005	7.40574	0.00728318	0.0244824
REDUNDANT:21710	-0.959329	3.97557	12.7715	0.000475793	0.00306731
REDUNDANT:113169	-1.77793	4.35086	17.2663	5.47847e-05	0.000573111
MERS_related_Corona_txid1335626_1469;77	-0.973543	3.83307	8.50093	0.00410331	0.0157863
REDUNDANT:43091	1.10209	1.85396	10.7623	0.00129235	0.006578
SARS_related_Corona_txid694009_179;258	-1.15985	3.92052	18.2866	3.3954e-05	0.00039062
REDUNDANT:23230	-1.11008	3.74812	8.088	0.0050881	0.018618
REDUNDANT:101694	-1.28915	2.25078	22.0741	5.95078e-06	9.11881e-05
REDUNDANT:41369	-0.918405	3.1538	10.8935	0.00120985	0.00625522
REDUNDANT:49212	-1.82997	3.0447	42.3953	1.0948e-09	4.22413e-08
REDUNDANT:64779	0.824914	2.44516	6.64532	0.0109199	0.0333561
REDUNDANT:111903	-0.902957	2.16871	14.7804	0.000178999	0.00143734
REDUNDANT:89376	1.11764	5.38057	6.44199	0.0121816	0.0362207
REDUNDANT:10011	-2.47404	3.26975	64.2347	3.07437e-13	2.70198e-11
REDUNDANT:91570	-1.25461	3.78278	14.7961	0.000177649	0.00142969
REDUNDANT:2477	-0.844207	2.19244	15.2499	0.000142835	0.00120973
REDUNDANT:26386	0.911931	2.27364	11.2218	0.00102623	0.00551578
REDUNDANT:77024	0.959031	1.71976	7.71002	0.00620335	0.0216475
REDUNDANT:81033	1.2914	2.55144	13.4167	0.000346829	0.00240222
REDUNDANT:49849	-1.33778	2.81308	12.8437	0.000459201	0.00298376
REDUNDANT:50904	1.19521	3.71597	7.19712	0.00813443	0.0266965
REDUNDANT:104312	0.856121	2.73168	6.0413	0.0151315	0.0427684
REDUNDANT:23077	0.773696	2.90192	6.25269	0.0134925	0.0392112
REDUNDANT:120637	-0.887562	3.26851	8.19487	0.0048119	0.0178283
REDUNDANT:17959	-1.04955	6.34506	11.7949	0.000771095	0.00444443
MERS_related_Corona_txid1335626_1451;449	0.943051	1.97671	10.2038	0.00171346	0.00814517
REDUNDANT:71996	-1.33378	4.55766	18.3875	3.23923e-05	0.000376279
REDUNDANT:125156	1.08368	2.29786	9.00015	0.00316947	0.0129525
MERS_related_Corona_txid1335626_1448;69	0.974502	2.87782	6.15943	0.0141915	0.0407252
SARS_related_Corona_txid694009_6;6635	1.27647	4.54008	10.0962	0.00180955	0.00849059
REDUNDANT:85477	-0.762666	2.73975	10.896	0.00120836	0.00625027
REDUNDANT:77791	-1.31332	3.05046	17.877	4.11237e-05	0.00045555
SARS_related_Corona_txid694009_449;1787	-1.40874	3.34117	16.7519	6.98419e-05	0.000694565
MERS_related_Corona_txid1335626_1474;983	-1.35787	2.48153	16.9231	6.44119e-05	0.000652999
Human_OC43_txid31631_488;5090	0.731492	1.42618	6.38887	0.0125355	0.0370314
REDUNDANT:93172	-0.697914	3.25192	5.70735	0.0181564	0.0491216
REDUNDANT:32378	1.13614	2.32078	13.4384	0.000343166	0.00238161
REDUNDANT:83942	-1.46303	3.41253	24.8522	1.71235e-06	3.098e-05
REDUNDANT:59916	0.89106	2.23041	6.46119	0.0120562	0.0359298
REDUNDANT:49293	0.788365	1.81703	6.17204	0.0140949	0.0405265
REDUNDANT:32520	0.815844	1.94726	10.6304	0.00138112	0.00691291
SARS_related_Corona_txid694009_449;2490	-0.714167	1.73103	8.48827	0.00413036	0.0158643
Human_OC43_txid31631_423;410	0.906308	2.10184	6.31386	0.0130536	0.0382177
REDUNDANT:49223	-1.5542	4.124	15.1924	0.000146826	0.00123539
REDUNDANT:64659	0.960489	4.58494	5.77189	0.0175261	0.0478303
REDUNDANT:14418	0.821066	2.78033	7.57579	0.00665772	0.0228195
SARS_related_Corona_txid694009_178;362	1.23521	2.48037	8.49812	0.00410929	0.0158039
REDUNDANT:117779	-1.46904	1.62192	22.675	4.53537e-06	7.21046e-05
REDUNDANT:124681	1.23977	1.32424	10.0776	0.00182677	0.00854923
REDUNDANT:20690	1.2184	3.49109	6.81699	0.00996055	0.0311018
REDUNDANT:35198	1.46716	4.92844	14.7755	0.00017942	0.00143973
REDUNDANT:20791	-1.97921	2.30335	32.1593	7.24024e-08	1.85519e-06
REDUNDANT:109355	0.990476	3.00395	7.45299	0.00710353	0.0240171
MERS_related_Corona_txid1335626_1447;190	-0.980001	1.32661	19.1979	2.22232e-05	0.000276667
REDUNDANT:99708	1.59119	1.8171	13.0603	0.000412893	0.00274741
REDUNDANT:96024	0.919921	2.6902	7.26393	0.00785116	0.0259612
REDUNDANT:31020	-1.09131	3.50604	12.8372	0.000460678	0.0029914
REDUNDANT:116625	1.42499	3.86218	9.72575	0.00218491	0.00977792
REDUNDANT:109341	1.07738	4.36939	8.70305	0.00369511	0.0145614
REDUNDANT:86108	1.83852	2.81628	15.1021	0.000153337	0.0012767
REDUNDANT:78826	0.841943	1.95674	7.41252	0.00725712	0.0244152
REDUNDANT:7957	-1.31256	4.08346	19.6888	1.771e-05	0.000230374
MERS_related_Corona_txid1335626_1760;1	-1.64291	3.11141	31.9008	8.07649e-08	2.04709e-06
REDUNDANT:51044	1.12143	3.04094	12.4845	0.000548026	0.00341908
REDUNDANT:41410	-0.831096	2.59126	11.4124	0.000932978	0.00512941
REDUNDANT:23789	-1.88539	1.16929	50.4786	4.74566e-11	2.52702e-09
Human_OC43_txid31631_2114;560	1.4849	2.75406	13.011	0.000423007	0.002799
MERS_related_Corona_txid1335626_1474;1614	-1.35004	1.28401	38.7828	4.66703e-09	1.57173e-07
REDUNDANT:105920	-2.60186	2.85527	88.4377	9.44312e-17	2.05109e-14
REDUNDANT:11459	-0.727252	3.54481	8.68846	0.00372311	0.0146444
REDUNDANT:30024	-0.956484	4.88549	5.72022	0.0180289	0.0488596
REDUNDANT:68361	-1.38296	5.69579	13.7947	0.000288468	0.00207967
SARS_related_Corona_txid694009_449;2731	3.32945	4.67301	25.58	1.2407e-06	2.33312e-05
REDUNDANT:23916	-0.778752	2.34641	8.86959	0.00339028	0.0136408
REDUNDANT:4628	-1.33779	2.32454	23.1309	3.69383e-06	6.04495e-05
SARS_related_Corona_txid694009_10;240	1.01134	3.49904	7.6869	0.00627926	0.0218611
REDUNDANT:110213	1.15694	2.53042	10.1122	0.00179494	0.00843741
REDUNDANT:29823	-0.682641	3.58649	6.28992	0.0132236	0.0385754
SARS_related_Corona_txid694009_9;95	1.30217	3.02245	11.4163	0.000931156	0.00512187
REDUNDANT:13803	-0.793253	3.62292	5.68574	0.0183728	0.0495724
REDUNDANT:53779	0.783538	3.45112	5.67303	0.0185012	0.0498095
Human_OC43_txid31631_838;371	-2.87761	3.97905	71.3962	2.55115e-14	2.96015e-12
REDUNDANT:28387	1.44233	3.68672	14.1885	0.00023826	0.00178974
REDUNDANT:108440	1.93136	2.53118	15.7473	0.00011258	0.00100675
REDUNDANT:63642	1.12315	3.0365	12.7206	0.000487874	0.00312724
MERS_related_Corona_txid1335626_1473;849	1.21575	3.01829	11.6308	0.000836689	0.00472283
REDUNDANT:68410	-0.794119	3.70548	8.08073	0.00510748	0.0186795
REDUNDANT:4773	-1.96583	3.89937	40.7875	2.07949e-09	7.5726e-08
REDUNDANT:24068	-0.746441	1.93479	9.73346	0.00217634	0.00975128
REDUNDANT:87936	0.716413	2.90955	6.0952	0.0146948	0.0418336
REDUNDANT:42446	-1.10718	3.64916	10.9559	0.00117254	0.00610584
REDUNDANT:106249	-1.23828	2.69026	14.1803	0.000239212	0.00179486
REDUNDANT:66364	1.07473	3.09263	12.3735	0.000578886	0.00356142
REDUNDANT:65428	1.33974	3.19128	15.844	0.000107501	0.000970715
REDUNDANT:41420	1.13848	2.28517	8.01974	0.005273	0.0191417
Bat_SL_CoVZC45_CDS_proteome_1;6825	1.75382	4.01285	13.4826	0.00033585	0.00234266
REDUNDANT:19695	1.27596	4.13958	7.32237	0.00761176	0.0253494
REDUNDANT:46068	-0.757806	3.13682	7.75396	0.00606166	0.021276
MERS_related_Corona_txid1335626_1676;1193	-1.59713	2.70323	46.5696	2.12708e-10	9.75034e-09
REDUNDANT:33836	-1.19478	0.906987	30.5289	1.4472e-07	3.43953e-06
MERS_related_Corona_txid1335626_1440;742	0.719777	2.44488	7.24236	0.00794148	0.0261953
REDUNDANT:91730	1.36124	4.54086	9.78473	0.00212018	0.00957306
Human_HKU1_txid290028_269;228	0.652434	1.75355	7.34064	0.00753846	0.02516
MERS_related_Corona_txid1335626_99;10	1.20729	4.51193	7.40755	0.00727624	0.024464
REDUNDANT:55293	0.870045	1.58105	9.66813	0.0022501	0.00999747
REDUNDANT:50284	1.1884	3.03017	16.9011	6.50861e-05	0.00065841
Human_OC43_txid31631_536;92	-1.31093	2.46531	28.0509	4.20583e-07	8.90145e-06
REDUNDANT:97000	1.14061	1.3816	8.01895	0.0052752	0.019147
REDUNDANT:124108	0.753856	2.47118	6.35557	0.0127628	0.0375526
REDUNDANT:22412	1.02007	4.49011	7.77975	0.00598006	0.0210573
REDUNDANT:76516	1.19655	3.47708	9.15826	0.00292174	0.0121722
REDUNDANT:6726	-0.944357	3.51293	6.95159	0.0092697	0.0294698
REDUNDANT:118444	-0.949885	3.23172	10.8194	0.00125574	0.00643471
REDUNDANT:6749	1.06295	2.23568	7.85086	0.0057609	0.0204874
REDUNDANT:105001	2.00647	3.63092	16.7504	6.98932e-05	0.00069487
REDUNDANT:48811	1.23798	4.23726	8.04454	0.00520503	0.018951
REDUNDANT:46773	1.50308	2.83913	14.2429	0.000232058	0.00175339
REDUNDANT:36863	2.34524	3.47432	25.3314	1.38476e-06	2.57487e-05
REDUNDANT:71222	-1.05373	3.04649	9.36163	0.00263206	0.0112584
REDUNDANT:63880	0.831939	1.7917	6.77294	0.010198	0.0316856
REDUNDANT:47028	-1.97996	3.77726	34.7955	2.39889e-08	6.88852e-07
REDUNDANT:67616	-2.31404	2.38203	79.3145	1.79241e-15	2.74242e-13
REDUNDANT:117720	1.19222	2.53624	11.3072	0.000983312	0.00533949
REDUNDANT:25781	1.22122	3.72354	9.36599	0.00262619	0.0112408
REDUNDANT:91337	-2.20709	3.015	69.1245	5.56672e-14	5.84645e-12
REDUNDANT:9520	1.32024	4.11708	8.14848	0.00492986	0.0181649
REDUNDANT:100217	-1.93515	2.27912	62.1243	6.51052e-13	5.31742e-11
REDUNDANT:26176	-1.21721	3.19897	26.6639	7.70153e-07	1.52955e-05
REDUNDANT:127171	-1.53834	3.6436	17.3987	5.14745e-05	0.000544847
REDUNDANT:120123	1.30076	1.73175	14.4344	0.000211522	0.00163543
REDUNDANT:100911	1.09856	3.65846	8.76218	0.00358377	0.0142262
REDUNDANT:24132	0.781359	1.80225	7.32333	0.00760787	0.0253386
REDUNDANT:34655	1.95343	2.36551	14.8435	0.000173642	0.00140525
REDUNDANT:101078	1.20923	6.02303	7.62783	0.00647762	0.0223696
REDUNDANT:773	0.900277	3.30182	7.38283	0.00737198	0.0247168
REDUNDANT:95878	1.01781	1.6238	10.4259	0.0015313	0.00747863
REDUNDANT:99516	1.3716	4.25701	8.95554	0.0032432	0.0131788
REDUNDANT:37411	-0.807287	1.9061	9.80925	0.00209386	0.00948784
REDUNDANT:70379	-0.992655	2.78345	14.3533	0.000219992	0.00168506
REDUNDANT:90911	0.860021	3.07354	6.04412	0.0151084	0.0427149
REDUNDANT:91781	0.950511	2.07423	8.32291	0.00450126	0.0169555
MERS_related_Corona_txid1335626_6914;838	1.06811	3.01538	7.71692	0.00618088	0.0215919
REDUNDANT:43545	1.09094	2.63097	10.6082	0.00139664	0.00696913
REDUNDANT:2102	-0.902901	3.9829	6.62497	0.0110398	0.0336184
REDUNDANT:42400	1.31323	3.3131	12.246	0.000616565	0.0037404
REDUNDANT:118847	0.928346	2.85311	8.59787	0.00390202	0.0151895
REDUNDANT:31058	1.33216	2.30031	12.4047	0.000570051	0.0035182
REDUNDANT:17345	0.83459	1.21778	9.27626	0.00274989	0.0116351
Human_NC63_txid277944_993;59	1.03587	2.49881	9.34918	0.00264892	0.0113123
REDUNDANT:15195	1.50582	2.60517	14.512	0.000203741	0.00158945
REDUNDANT:94968	-3.47974	3.6234	131.723	3.37442e-22	3.16457e-19
REDUNDANT:17148	1.7049	3.41496	13.509	0.000331554	0.00232082
REDUNDANT:107766	2.14137	2.99953	15.9732	0.000101083	0.00092671
REDUNDANT:7049	-2.49633	2.77914	55.5158	7.19051e-12	4.6487e-10
REDUNDANT:903	0.965816	1.78262	7.60183	0.00656697	0.0225959
REDUNDANT:12862	0.81163	1.80762	8.90765	0.00332431	0.0134368
REDUNDANT:88799	1.74928	3.19054	16.1829	9.14778e-05	0.000857788
SARS_related_Corona_txid694009_179;1970	1.12692	4.66206	6.63687	0.0109696	0.0334683
REDUNDANT:90993	0.98907	2.12275	9.21619	0.00283603	0.0119049
SARS_related_Corona_txid694009_178;315	0.627987	1.92308	6.65792	0.0108463	0.0331775
SARS_related_Corona_txid694009_1517;70	-0.941946	2.45836	11.8213	0.00076103	0.00439632
REDUNDANT:12854	-1.39666	3.98415	19.5377	1.89902e-05	0.000243766
REDUNDANT:109805	1.41428	3.65748	9.55968	0.00237829	0.0104436
MERS_related_Corona_txid1335626_1451;999	-2.30618	4.50503	44.0346	5.72657e-10	2.36277e-08
REDUNDANT:108330	1.1544	2.35733	10.873	0.00122239	0.00630402
REDUNDANT:103464	2.33323	2.57565	17.6035	4.6752e-05	0.000504575
Bat_SL_CoVZC45_CDS_proteome_1;519	0.759971	2.10389	7.41337	0.00725388	0.0244084
REDUNDANT:38106	0.894246	2.54209	7.22854	0.00799991	0.0263503
REDUNDANT:94355	-0.989336	4.30219	9.87047	0.00202958	0.00926292
REDUNDANT:74433	-1.11887	2.05639	18.7685	2.71258e-05	0.000326583
REDUNDANT:116520	-0.939383	1.98204	13.5061	0.000332014	0.00232261
REDUNDANT:56431	-1.42091	2.19654	42.0428	1.25948e-09	4.80604e-08
REDUNDANT:63868	-1.16095	3.77761	6.13978	0.0143436	0.0410758
REDUNDANT:10008	-1.82287	4.54418	27.8613	4.56691e-07	9.58523e-06
MERS_related_Corona_txid1335626_1474;4533	0.865687	3.17858	8.68147	0.00373661	0.0146895
REDUNDANT:19332	1.17811	2.15088	8.03248	0.00523797	0.0190431
REDUNDANT:28325	-2.04989	2.66138	43.1721	8.04714e-10	3.22185e-08
REDUNDANT:6780	1.50323	2.9327	13.1776	0.000389852	0.00262827
Human_OC43_txid31631_2661;292	-0.685479	3.29127	7.67489	0.00631908	0.0219658
REDUNDANT:127177	0.713944	2.31677	7.69605	0.0062491	0.0217833
SARS_related_Corona_txid694009_447;134	1.66958	3.78776	13.4937	0.000334035	0.00233286
SARS_related_Corona_txid694009_1207;15	-0.540202	2.675	6.3395	0.012874	0.0378127
REDUNDANT:56379	1.20359	3.53121	6.78559	0.0101292	0.0315124
REDUNDANT:102787	1.90361	3.47751	17.272	5.4639e-05	0.000571662
REDUNDANT:19282	-1.22918	2.19636	16.1209	9.42158e-05	0.000877887
REDUNDANT:125850	-0.558762	1.85675	6.02638	0.0152547	0.0430128
REDUNDANT:120206	1.21165	2.35495	11.4182	0.000930239	0.0051186
REDUNDANT:126700	-1.46517	4.66529	15.6848	0.000115992	0.00103091
REDUNDANT:66160	-1.03994	3.08195	10.6708	0.00135326	0.00681234
REDUNDANT:114879	-1.51681	2.95226	43.2385	7.83857e-10	3.14308e-08
MERS_related_Corona_txid1335626_1440;1257	-1.52643	2.72919	29.8515	1.93384e-07	4.44538e-06
REDUNDANT:39582	-2.10213	2.44693	68.9824	5.84696e-14	6.09261e-12
MERS_related_Corona_txid1335626_1453;5090	0.867582	3.44815	7.82824	0.00582971	0.0206547
REDUNDANT:89867	-0.617565	2.49879	7.74974	0.00607511	0.0213157
REDUNDANT:20304	1.21475	2.01372	9.56349	0.00237366	0.010429
MERS_related_Corona_txid1335626_1667;323	2.40406	2.91521	19.5891	1.85447e-05	0.00023897
REDUNDANT:46833	1.14291	2.21058	10.2574	0.00166752	0.00798251
REDUNDANT:19727	-3.34602	4.55546	80.8992	1.06569e-15	1.73723e-13
REDUNDANT:19410	1.9418	3.4593	15.5753	0.000122221	0.00107382
REDUNDANT:49498	0.838927	2.22419	5.91844	0.0161781	0.0449445
REDUNDANT:6166	1.11998	2.96795	9.11449	0.00298826	0.0123814
REDUNDANT:45797	1.09336	1.6392	9.22545	0.00282257	0.0118626
REDUNDANT:106635	1.12693	4.18103	5.70609	0.018169	0.0491444
REDUNDANT:71095	1.55312	3.21204	11.3814	0.000947506	0.00519282
REDUNDANT:84428	-1.13739	3.29915	8.91504	0.00331167	0.0133956
REDUNDANT:81036	-1.58147	4.30461	10.6112	0.00139459	0.00696063
REDUNDANT:123205	-2.68819	3.43967	87.7144	1.18737e-16	2.49736e-14
MERS_related_Corona_txid1335626_1474;2156	-1.65769	1.47655	59.0909	1.94115e-12	1.43275e-10
REDUNDANT:62655	0.930384	2.72934	7.85847	0.00573794	0.0204236
REDUNDANT:38215	-1.35067	4.59073	15.0625	0.000156278	0.00129456
SARS_related_Corona_txid694009_179;6200	0.791655	2.9435	5.79062	0.0173474	0.0474632
REDUNDANT:8551	1.39404	3.40996	14.7162	0.00018462	0.00147227
REDUNDANT:120688	-1.06771	4.33236	5.89043	0.0164271	0.0454818
REDUNDANT:50705	1.32261	3.03251	11.2593	0.00100712	0.0054369
REDUNDANT:102338	-0.919846	3.59106	6.66063	0.0108306	0.0331421
REDUNDANT:120014	-0.999747	2.26831	16.0499	9.74565e-05	0.000900608
SARS_related_Corona_txid694009_449;1026	-1.59257	3.14334	19.7726	1.70383e-05	0.000222892
REDUNDANT:83627	-0.963143	2.87316	14.8437	0.000173619	0.0014052
REDUNDANT:100420	1.80135	5.00563	10.9259	0.00119031	0.00617655
SARS_related_Corona_txid694009_179;377	0.773575	2.82764	5.85426	0.0167546	0.0462045
REDUNDANT:3861	0.96905	3.87361	6.44383	0.0121695	0.0361969
REDUNDANT:57758	1.55036	5.66745	13.3759	0.000353815	0.00243898
REDUNDANT:118004	1.17158	2.34605	9.84602	0.00205501	0.00935381
SARS_related_Corona_txid694009_1814;5191	1.32141	3.89521	8.28903	0.0045814	0.017186
SARS_related_Corona_txid694009_179;3648	-0.841296	3.01619	10.9214	0.00119298	0.006188
Human_OC43_txid31631_1608;691	-0.859427	1.47387	12.7194	0.000488142	0.00312842
REDUNDANT:124815	-1.47651	3.32781	31.7869	8.47583e-08	2.13714e-06
REDUNDANT:2387	-1.42341	2.78108	34.0442	3.28042e-08	9.11452e-07
REDUNDANT:42777	-0.65544	4.3384	5.85748	0.0167252	0.0461423
REDUNDANT:36578	-1.19817	4.21149	7.59968	0.0065744	0.0226117
REDUNDANT:12245	-0.81886	0.754905	8.98878	0.0031881	0.0130079
REDUNDANT:125201	1.28966	2.5169	13.8914	0.000275211	0.00200458
REDUNDANT:25090	-1.39527	4.44226	16.7476	6.99854e-05	0.000695353
REDUNDANT:35081	-1.05826	2.68603	12.7714	0.00047583	0.00306731
REDUNDANT:36804	1.58675	3.06079	17.7535	4.35734e-05	0.000476855
REDUNDANT:65970	-1.54886	4.89141	15.9009	0.000104623	0.000951392
REDUNDANT:80687	-1.39555	3.64499	18.9547	2.48772e-05	0.000303964
MERS_related_Corona_txid1335626_1450;19	-1.88699	4.70957	27.7824	4.72634e-07	9.88082e-06
REDUNDANT:81502	1.29377	3.28959	10.0723	0.00183163	0.00856546
REDUNDANT:106183	0.748549	1.37507	7.33644	0.00755524	0.025197
SARS_related_Corona_txid694009_538;28	-2.06213	3.63711	36.072	1.41421e-08	4.23804e-07
REDUNDANT:93721	-2.26367	1.81282	79.8	1.52789e-15	2.37879e-13
REDUNDANT:75335	0.830732	3.26211	6.65232	0.010879	0.0332595
MERS_related_Corona_txid1335626_5577;47	-2.03287	2.11909	49.4651	6.98028e-11	3.55544e-09
REDUNDANT:69506	-1.66364	2.75286	47.6238	1.41486e-10	6.68154e-09
REDUNDANT:32355	0.839335	2.52431	6.32116	0.0130022	0.038098
Human_229E_txid11137_599;166	0.897143	3.07107	5.86374	0.0166682	0.0460151
REDUNDANT:124643	0.93819	3.58846	13.0818	0.000408564	0.00272538
REDUNDANT:102821	-1.2622	4.02069	17.4745	4.96724e-05	0.000529852
SARS_related_Corona_txid694009_1249;287	1.34477	3.1232	12.3382	0.000589093	0.00360945
Bat_SL_CoVZXC21_CDS_proteome_2;1217	0.988205	1.82139	10.0408	0.0018612	0.00867318
REDUNDANT:21080	1.2043	3.65264	8.81026	0.00349578	0.0139603
REDUNDANT:20227	1.05356	2.42349	7.49957	0.00693091	0.0235684
REDUNDANT:51451	-0.999654	2.84232	12.87	0.00045331	0.00295582
MERS_related_Corona_txid1335626_1474;4558	0.692802	1.63131	7.58252	0.00663413	0.0227582
REDUNDANT:42749	1.79859	2.4594	15.3998	0.000132934	0.00114522
REDUNDANT:41935	0.830607	4.26447	10.2311	0.0016899	0.00805818
REDUNDANT:22365	0.786398	2.88356	7.04198	0.0088338	0.0284172
REDUNDANT:40852	-1.37331	3.0349	19.3106	2.10932e-05	0.000265501
VIPRdb_CoronaProteinFasta_no_duplicates_11164;264	-0.537006	2.80409	6.26067	0.0134344	0.0390744
REDUNDANT:91206	1.39144	4.02237	12.5328	0.000535137	0.00335598
REDUNDANT:7664	-0.823307	2.38386	7.30328	0.00768908	0.025545
REDUNDANT:60688	0.871457	2.2657	10.6444	0.00137142	0.00687601
MERS_related_Corona_txid1335626_1474;2234	1.18937	2.96177	8.79897	0.00351624	0.0140245
REDUNDANT:4708	-2.35203	4.88793	49.0726	8.10996e-11	4.05824e-09
REDUNDANT:126317	-1.04525	1.99203	28.244	3.86788e-07	8.25059e-06
Human_OC43_txid31631_2185;713	0.863781	3.19746	8.50416	0.00409644	0.015766
REDUNDANT:31549	-0.904223	2.57418	11.3577	0.000958799	0.00524065
REDUNDANT:108451	1.89191	2.25626	17.3484	5.27085e-05	0.000555554
REDUNDANT:35995	1.01156	3.36184	6.14617	0.0142939	0.0409674
SARS_related_Corona_txid694009_174;45	2.47192	3.40961	23.3834	3.29796e-06	5.46329e-05
REDUNDANT:82000	0.885036	4.1823	10.3218	0.00161407	0.00778446
REDUNDANT:66130	0.783103	2.09002	7.84294	0.00578491	0.0205492
REDUNDANT:42418	1.36951	3.12199	12.4386	0.000560599	0.00347331
REDUNDANT:14628	-1.37241	2.11413	29.1456	2.6195e-07	5.83107e-06
REDUNDANT:22482	-1.5917	4.2647	15.5613	0.000123044	0.00107914
REDUNDANT:107583	1.39498	2.32941	12.698	0.000493316	0.00315401
REDUNDANT:65139	-0.663593	3.00267	9.47678	0.00248131	0.0107638
REDUNDANT:97576	0.593108	2.54049	6.40665	0.0124159	0.0367488
REDUNDANT:77759	0.918859	2.43789	7.96498	0.00542635	0.0195727
REDUNDANT:93521	1.21557	2.71968	10.8318	0.00124795	0.00640561
REDUNDANT:94704	1.18459	3.11386	10.5478	0.00143986	0.00713255
REDUNDANT:98322	1.70544	2.38546	14.1659	0.000240882	0.00180462
SARS_related_Corona_txid694009_179;664	1.94052	3.11997	14.4684	0.000208075	0.00161394
REDUNDANT:19979	-2.32999	2.59169	65.0876	2.27518e-13	2.0633e-11
SARS_related_Corona_txid694009_936;37	1.01983	2.82881	8.84994	0.00342485	0.0137467
Human_229E_txid11137_284;434	-1.16786	4.43058	8.22053	0.00474794	0.01765
Human_HKU1_txid290028_664;1068	1.8343	3.95463	14.9986	0.000161153	0.0013253
MERS_related_Corona_txid1335626_1446;62	0.86344	2.77471	6.31007	0.0130803	0.038275
REDUNDANT:118166	-2.4357	2.54529	67.6483	9.28518e-14	9.28682e-12
REDUNDANT:91358	0.684946	2.10058	6.07062	0.0148923	0.0422616
REDUNDANT:69628	-1.63666	4.36977	18.59	2.94744e-05	0.000349479
REDUNDANT:80869	1.12594	2.92307	7.55004	0.00674873	0.023068
REDUNDANT:51061	-1.69631	1.34735	49.0404	8.21052e-11	4.09876e-09
REDUNDANT:6112	0.814276	2.01642	6.24351	0.0135598	0.0393571
REDUNDANT:102835	-2.3212	2.53123	74.243	9.70933e-15	1.25071e-12
REDUNDANT:93776	-1.98684	3.45678	36.4378	1.21641e-08	3.70879e-07
REDUNDANT:4425	-1.5865	2.33587	35.3812	1.88142e-08	5.49764e-07
REDUNDANT:25139	-0.857133	4.60813	6.31692	0.013032	0.0381658
REDUNDANT:43934	-1.43352	3.7808	16.6319	7.39248e-05	0.000726346
SARS_related_Corona_txid694009_350;82	-1.74859	3.72686	19.2973	2.12229e-05	0.000266582
SARS_related_Corona_txid694009_1207;77	0.913268	3.71216	8.07691	0.00511767	0.0187095
REDUNDANT:39649	-1.73215	2.72571	39.2132	3.92024e-09	1.3435e-07
REDUNDANT:112366	0.891903	2.48479	11.2622	0.00100566	0.00543012
REDUNDANT:21830	0.867964	3.28946	5.97033	0.0157271	0.0439839
REDUNDANT:53805	0.843937	2.74883	7.61069	0.00653638	0.0225111
REDUNDANT:24352	0.588669	1.99251	6.12169	0.0144851	0.0413868
REDUNDANT:36868	2.52397	4.23611	23.6793	2.88829e-06	4.87381e-05
REDUNDANT:115263	1.26724	2.92758	10.3629	0.00158089	0.00766166
REDUNDANT:22490	1.00465	4.08848	5.76763	0.017567	0.0479207
MERS_related_Corona_txid1335626_6931;1723	1.0568	2.31133	10.4988	0.00147596	0.0072698
REDUNDANT:52264	1.73728	3.14633	21.2194	8.77569e-06	0.000126956
REDUNDANT:84506	-1.60976	2.50618	27.8714	4.54689e-07	9.55075e-06
REDUNDANT:5355	-1.243	1.96223	23.2064	3.57069e-06	5.86633e-05
REDUNDANT:107466	0.752303	2.50995	7.28895	0.00774771	0.0256927
REDUNDANT:8726	-1.11288	4.30224	6.2149	0.0137714	0.0398118
Human_OC43_txid31631_1652;210	0.949649	2.69202	9.26425	0.0027669	0.0116915
SARS_related_Corona_txid694009_178;76	1.4744	5.04581	11.5372	0.000876637	0.0048946
REDUNDANT:1274	2.14395	4.54404	17.8205	4.22254e-05	0.000465103
REDUNDANT:124806	-1.4747	1.44597	46.8335	1.9203e-10	8.8585e-09
REDUNDANT:8804	0.621403	2.40018	6.40928	0.0123983	0.0367036
REDUNDANT:44558	-0.892236	2.76997	9.41426	0.00256203	0.0110257
REDUNDANT:30909	2.15603	2.21166	15.8743	0.000105961	0.000960384
REDUNDANT:39564	-2.00801	3.44511	35.1962	2.03133e-08	5.90968e-07
REDUNDANT:107615	1.23873	2.81297	9.8891	0.00201043	0.00919497
REDUNDANT:114026	-0.978838	2.48789	15.2248	0.000144562	0.00122124
REDUNDANT:5287	0.982143	2.90169	6.54787	0.0115068	0.0347141
REDUNDANT:99251	-1.32063	3.1688	16.0966	9.53154e-05	0.000885132
REDUNDANT:33141	0.886379	4.37318	5.88272	0.0164964	0.0456271
SARS_related_Corona_txid694009_1207;176	1.32438	3.92103	11.6659	0.000822185	0.00466077
REDUNDANT:31129	0.664948	2.21549	6.59041	0.0112467	0.0340867
REDUNDANT:17847	1.24947	2.42779	11.9969	0.000697494	0.00410848
REDUNDANT:60783	-1.07851	4.77189	11.7299	0.000796412	0.00454928
REDUNDANT:18712	-1.12739	4.25904	6.11014	0.0145761	0.0415713
REDUNDANT:81426	1.16527	3.10305	12.1833	0.000635965	0.00382623
MERS_related_Corona_txid1335626_1669;403	1.36485	3.38644	11.4431	0.000918774	0.00507091
REDUNDANT:79678	1.12802	2.94762	12.1642	0.000642018	0.00385447
Human_NC63_txid277944_273;340	0.637708	1.91206	5.90347	0.0163107	0.0452256
REDUNDANT:84777	-3.16567	2.65212	102.741	1.17422e-18	4.23536e-16
MERS_related_Corona_txid1335626_1575;72	0.970012	3.20631	8.82035	0.00347761	0.0139052
REDUNDANT:37590	1.66545	5.30836	13.9573	0.000266547	0.00195523
MERS_related_Corona_txid1335626_1473;347	-1.38418	1.74707	37.6486	7.40513e-09	2.35552e-07
REDUNDANT:59913	0.806562	1.84592	7.72465	0.00615578	0.0215343
Human_NC63_txid277944_207;6213	-1.24231	4.12087	10.8838	0.00121575	0.00627916
Bat_SL_CoVZC45_CDS_proteome_1;2136	1.42487	3.66484	9.78305	0.002122	0.00957996
MERS_related_Corona_txid1335626_1473;707	1.64848	3.34758	13.646	0.000310125	0.00219975
Human_229E_txid11137_649;125	0.998931	2.25085	6.11352	0.0145494	0.0415101
REDUNDANT:13487	1.09067	3.87248	5.74227	0.0178125	0.0484196
REDUNDANT:97789	-1.73922	4.73931	27.5436	5.24398e-07	1.08295e-05
REDUNDANT:102316	1.52324	2.22857	12.979	0.000429697	0.00283644
REDUNDANT:4654	-1.18941	3.50365	10.3789	0.00156811	0.00761324
REDUNDANT:103253	-1.99883	3.24949	37.3631	8.32169e-09	2.62196e-07
REDUNDANT:50581	0.900559	2.61386	7.78806	0.00595401	0.0209833
REDUNDANT:38364	2.11431	3.72419	23.8747	2.64656e-06	4.53208e-05
MERS_related_Corona_txid1335626_1670;56	-3.05043	1.97602	110.86	1.08917e-19	4.98977e-17
VIPRdb_CoronaProteinFasta_no_duplicates_6543;50	2.38459	3.04593	19.8042	1.67921e-05	0.000220339
REDUNDANT:4559	-1.34138	5.05422	14.7146	0.000184764	0.00147327
REDUNDANT:98897	2.68625	3.36534	17.6239	4.6305e-05	0.000500798
Human_HKU1_txid290028_656;958	-1.38626	4.74121	8.71973	0.00366334	0.0144714
REDUNDANT:28558	-1.05766	4.08032	10.3261	0.0016106	0.00777208
REDUNDANT:89981	-0.506178	2.93537	6.08475	0.0147785	0.0420106
REDUNDANT:11891	1.05026	2.64453	11.6865	0.000813786	0.00462499
MERS_related_Corona_txid1335626_1453;4681	-1.38534	2.68573	28.891	2.92359e-07	6.4166e-06
REDUNDANT:50900	2.05433	2.89014	18.9325	2.51347e-05	0.000306452
REDUNDANT:91205	0.834919	1.99568	6.53931	0.0115598	0.0348451
REDUNDANT:31821	1.30537	3.98488	10.0221	0.00187896	0.00873402
REDUNDANT:112297	-1.29015	4.28282	11.2194	0.00102742	0.00552036
MERS_related_Corona_txid1335626_1676;1195	-2.64343	3.49725	112.856	6.14287e-20	3.20047e-17
SARS_related_Corona_txid694009_449;658	1.69475	2.71098	13.7673	0.000292339	0.00210093
REDUNDANT:2639	-0.748749	2.00177	13.9803	0.000263585	0.00193868
Human_OC43_txid31631_836;48	0.865833	3.51517	6.19775	0.0138999	0.040096
REDUNDANT:38289	0.747099	2.71711	7.42118	0.00722395	0.0243405
REDUNDANT:97090	-0.947455	2.12278	15.8718	0.000106088	0.000960695
MERS_related_Corona_txid1335626_1677;221	2.26329	4.12687	20.1108	1.45806e-05	0.000196298
REDUNDANT:36995	0.767802	3.15785	6.81743	0.0099582	0.031101
REDUNDANT:5332	-1.22129	3.47227	6.17807	0.0140489	0.0404191
REDUNDANT:16707	0.841976	2.12078	10.7528	0.00129854	0.00660068
REDUNDANT:11911	0.75981	2.91891	6.53048	0.0116148	0.0349643
Human_OC43_txid31631_1652;203	0.786369	2.31773	9.29924	0.00271765	0.0115311
REDUNDANT:122009	-0.758762	1.92039	12.1683	0.000640712	0.00384823
MERS_related_Corona_txid1335626_1667;728	-0.924128	2.2782	6.40231	0.012445	0.0368133
REDUNDANT:125077	-0.748473	1.10989	8.19387	0.00481442	0.0178351
REDUNDANT:63185	-1.19587	1.63004	23.9706	2.53561e-06	4.3693e-05
REDUNDANT:47072	-0.717189	1.1009	10.7381	0.00130817	0.006642
REDUNDANT:93623	-0.937167	3.83532	7.13091	0.0084256	0.0274093
Bat_SL_CoVZXC21_CDS_proteome_1;858	1.60785	3.31619	14.8907	0.000169741	0.00138101
REDUNDANT:100719	0.926621	2.64979	8.52836	0.00404528	0.0156089
REDUNDANT:40566	-1.6261	3.23947	22.1059	5.86582e-06	9.0042e-05
REDUNDANT:87150	-1.1493	3.4941	6.81706	0.00996019	0.0311018
REDUNDANT:56945	1.25523	3.78894	7.55675	0.0067249	0.0230043
REDUNDANT:77268	0.780562	2.85944	5.91245	0.0162311	0.0450628
REDUNDANT:108308	-1.13113	1.91196	24.1125	2.37993e-06	4.12961e-05
REDUNDANT:58955	-1.76059	3.06576	49.5572	6.73938e-11	3.43713e-09
REDUNDANT:99881	-0.739265	2.83261	6.70992	0.0105481	0.0324898
REDUNDANT:11129	-1.10251	2.53327	13.0534	0.000414303	0.00275467
REDUNDANT:22186	-1.70481	2.55086	37.3612	8.32813e-09	2.62295e-07
REDUNDANT:88138	1.23396	3.39971	10.3318	0.00160591	0.00775599
REDUNDANT:105912	1.75182	3.28308	15.6812	0.000116192	0.00103211
REDUNDANT:47082	1.01321	3.1661	8.80954	0.00349709	0.0139629
REDUNDANT:9622	0.627842	2.48002	5.75327	0.0177056	0.0481981
REDUNDANT:34203	1.32614	3.74503	11.7021	0.00080752	0.00459856
REDUNDANT:26158	-0.895515	3.41657	8.26381	0.004642	0.017361
REDUNDANT:1281	0.941054	2.90149	10.7002	0.00133337	0.00673653
REDUNDANT:32166	1.19058	3.67793	11.0304	0.00112949	0.00593514
REDUNDANT:43531	-0.816828	2.07537	12.7767	0.000474586	0.00306077
MERS_related_Corona_txid1335626_1437;143	1.28143	2.23948	15.8611	0.000106628	0.000964572
REDUNDANT:88878	1.08196	3.01743	9.25589	0.0027788	0.0117281
REDUNDANT:98243	-1.05541	3.87167	6.13728	0.014363	0.0411167
REDUNDANT:110650	-1.00379	1.01751	24.9838	1.61521e-06	2.94769e-05
MERS_related_Corona_txid1335626_6935;216	1.05753	3.8845	7.91127	0.00558123	0.0199911
REDUNDANT:46163	-0.956969	5.22985	8.71034	0.00368119	0.0145204
SARS_related_Corona_txid694009_179;2873	-1.92242	3.6234	45.6957	2.98795e-10	1.3225e-08
REDUNDANT:113970	1.43589	3.24495	14.6865	0.000187284	0.00148867
REDUNDANT:109663	1.26848	2.45255	9.48493	0.00247097	0.0107329
Human_NC63_txid277944_193;446	0.937023	3.11185	7.43546	0.00716965	0.0241975
REDUNDANT:105561	1.31212	3.91271	12.9366	0.000438723	0.00288289
REDUNDANT:80297	1.77604	3.74838	15.112	0.000152605	0.00127228
REDUNDANT:45764	1.30262	2.66159	9.44654	0.00252002	0.0108878
MERS_related_Corona_txid1335626_6972;213	1.41224	3.47615	9.74396	0.00216471	0.00971391
REDUNDANT:16323	2.83997	2.91495	22.9033	4.09208e-06	6.60198e-05
REDUNDANT:34705	-0.783637	3.63858	5.85951	0.0167067	0.0461007
REDUNDANT:71232	0.827218	2.66148	10.6529	0.00136558	0.00685574
REDUNDANT:13631	-0.978203	1.92035	9.24028	0.00280115	0.0117987
REDUNDANT:44424	-1.87617	5.56545	35.6975	1.65067e-08	4.8698e-07
REDUNDANT:946	-0.875142	2.60147	11.2533	0.00101015	0.00544957
REDUNDANT:86328	0.971499	3.59457	9.47483	0.00248379	0.0107733
REDUNDANT:52670	-1.21722	3.31766	11.1989	0.00103807	0.00556104
REDUNDANT:12560	-1.65485	3.71225	32.7277	5.69677e-08	1.49428e-06
REDUNDANT:117971	-1.54112	1.44429	55.4606	7.33876e-12	4.72538e-10
REDUNDANT:2850	-1.11027	2.57228	15.5918	0.000121264	0.00106681
REDUNDANT:86990	-1.83086	2.65375	25.2737	1.42061e-06	2.63231e-05
REDUNDANT:105367	1.88261	3.0103	15.6434	0.000118306	0.00104587
MERS_related_Corona_txid1335626_6779;2	-0.933981	1.26946	23.5177	3.10515e-06	5.18701e-05
REDUNDANT:88856	1.33517	2.21913	15.1105	0.000152717	0.001273
REDUNDANT:4530	-1.2325	3.49667	8.33713	0.00446805	0.01686
REDUNDANT:86867	1.35662	2.33429	11.5471	0.000872301	0.00487722
REDUNDANT:24086	-1.14176	5.15237	14.4875	0.000206171	0.00160276
REDUNDANT:74795	-1.71568	3.83296	14.1131	0.000247134	0.00184182
MERS_related_Corona_txid1335626_3177;1178	-0.8835	3.23121	9.05362	0.00308335	0.0126839
REDUNDANT:35591	0.66663	3.78177	7.9973	0.00533531	0.0193037
REDUNDANT:73147	-3.61349	3.41198	127.206	1.13467e-21	9.62221e-19
REDUNDANT:33320	-0.962563	3.64068	10.2397	0.00168261	0.00803498
REDUNDANT:125980	1.96663	2.64503	16.7479	6.99739e-05	0.000695353
MERS_related_Corona_txid1335626_1474;6475	-1.21199	3.80758	16.5722	7.6043e-05	0.000742218
REDUNDANT:48652	-0.801862	3.51812	6.10069	0.0146511	0.0417448
REDUNDANT:44130	-0.970611	3.65421	7.9675	0.00541919	0.0195513
MERS_related_Corona_txid1335626_6600;641	-2.12807	5.09469	31.7669	8.54768e-08	2.15375e-06
REDUNDANT:92526	0.811535	2.1677	8.75162	0.00360339	0.014287
REDUNDANT:58989	-1.21309	2.57216	24.5263	1.97923e-06	3.51308e-05
REDUNDANT:104365	0.874425	2.8485	6.83862	0.009846	0.0308339
REDUNDANT:83516	-1.76247	3.30616	36.3365	1.26818e-08	3.84379e-07
MERS_related_Corona_txid1335626_1467;116	-0.724784	1.54872	10.0112	0.00188944	0.00877196
REDUNDANT:6901	-1.0392	2.14057	20.2757	1.35162e-05	0.000183893
MERS_related_Corona_txid1335626_6931;1724	0.686468	1.97378	6.93785	0.00933789	0.0296345
REDUNDANT:63009	-2.17136	3.57085	53.6721	1.42622e-11	8.6456e-10
REDUNDANT:25866	1.06928	3.13571	7.74444	0.00609206	0.021362
SARS_related_Corona_txid694009_447;30	-0.751002	3.45446	6.57968	0.0113117	0.0342344
REDUNDANT:25531	-2.39863	3.62384	54.6152	1.00388e-11	6.25184e-10
SARS_related_Corona_txid694009_449;237	-1.23758	3.58925	14.8535	0.000172808	0.00140006
REDUNDANT:118994	1.89648	2.9396	18.5102	3.05912e-05	0.000359774
REDUNDANT:94216	-1.57895	3.47727	28.977	2.817e-07	6.21003e-06
REDUNDANT:4816	-1.33827	2.97843	19.8735	1.6264e-05	0.00021447
MERS_related_Corona_txid1335626_1449;7	-1.5733	2.6727	36.3163	1.27879e-08	3.87152e-07
REDUNDANT:14992	0.936549	2.45743	7.46021	0.00707649	0.023947
REDUNDANT:26077	0.595637	2.45308	6.15766	0.0142051	0.0407581
REDUNDANT:51775	-1.1904	2.89944	15.8294	0.000108253	0.000976055
REDUNDANT:26441	-1.95009	2.31334	55.6115	6.94046e-12	4.50165e-10
Human_OC43_txid31631_2205;812	-1.18309	4.08119	8.83998	0.00344252	0.013796
REDUNDANT:35935	-1.19525	2.06982	26.1202	9.77825e-07	1.8919e-05
REDUNDANT:103356	1.17266	4.99545	8.77003	0.00356926	0.0141826
Human_OC43_txid31631_840;95	1.52229	4.15109	16.6975	7.16633e-05	0.000708188
REDUNDANT:48950	-1.01209	4.51427	7.48238	0.00699411	0.0237236
MERS_related_Corona_txid1335626_1453;6410	-1.27034	2.56509	14.4221	0.000212783	0.00164097
REDUNDANT:21125	1.55074	3.12693	16.7706	6.92268e-05	0.000689965
REDUNDANT:84942	-1.2202	4.42036	16.9396	6.39117e-05	0.000649331
REDUNDANT:57671	1.93659	2.3528	14.4879	0.00020613	0.0016026
REDUNDANT:19313	-2.32682	3.54762	62.5337	5.625e-13	4.65619e-11
REDUNDANT:111528	1.52963	3.30735	13.5767	0.000320783	0.00225911
SARS_related_Corona_txid694009_179;1611	0.772628	2.1484	6.59548	0.0112161	0.0340067
REDUNDANT:94546	-1.26677	3.77095	17.4275	5.07831e-05	0.000538959
REDUNDANT:24590	1.03795	2.05427	8.12116	0.00500069	0.0183657
REDUNDANT:60924	1.1333	2.07367	9.63749	0.00228558	0.0101235
REDUNDANT:85882	-1.23544	2.34401	19.3007	2.11895e-05	0.000266252
REDUNDANT:5049	1.30567	5.16451	10.3472	0.00159343	0.00770652
REDUNDANT:13399	1.02632	4.65932	6.08706	0.0147599	0.0419725
Bat_SL_CoVZXC21_CDS_proteome_1;2672	0.8137	2.19718	6.69274	0.0106457	0.0327156
REDUNDANT:22145	0.847817	3.62391	6.31724	0.0130298	0.0381606
MERS_related_Corona_txid1335626_1474;1458	1.08868	2.02056	9.7869	0.00211785	0.00956769
REDUNDANT:27974	2.06217	2.54371	14.3662	0.000218623	0.00167651
REDUNDANT:127946	-1.02441	5.51637	6.50344	0.0117851	0.0353357
REDUNDANT:92920	-1.86545	2.78217	65.7682	1.79103e-13	1.67178e-11
REDUNDANT:39821	-0.886667	2.64693	11.6545	0.000826884	0.00468041
REDUNDANT:120726	1.12837	3.3362	7.26232	0.00785785	0.025978
REDUNDANT:67869	-2.62608	1.98265	89.1387	7.56835e-17	1.68993e-14
REDUNDANT:77528	-2.00954	2.39282	66.6703	1.30579e-13	1.26939e-11
REDUNDANT:93032	-2.15639	3.01255	48.6955	9.37006e-11	4.6078e-09
REDUNDANT:81261	1.83454	3.03771	20.9146	1.00858e-05	0.000142984
REDUNDANT:27559	-1.25046	2.77419	23.4949	3.13704e-06	5.2326e-05
REDUNDANT:101509	-0.858102	4.24439	6.20886	0.0138165	0.0399191
REDUNDANT:1130	-1.11707	3.20457	9.84972	0.00205115	0.00933941
SARS_related_Corona_txid694009_179;3830	1.01343	3.02713	8.24677	0.00468341	0.0174741
REDUNDANT:23733	0.832822	2.06976	10.6301	0.00138134	0.00691357
REDUNDANT:110254	-1.09385	2.68895	10.553	0.00143607	0.0071185
REDUNDANT:100306	1.04702	1.99741	7.55164	0.00674305	0.023051
REDUNDANT:36994	1.51834	3.80372	16.4699	7.9825e-05	0.000770453
Human_OC43_txid31631_2459;47	0.951723	2.4106	12.4399	0.000560222	0.00347154
REDUNDANT:48783	2.15187	3.92861	20.3688	1.29504e-05	0.000177224
MERS_related_Corona_txid1335626_1605;12	1.01975	3.50224	7.55571	0.00672859	0.0230129
REDUNDANT:7352	-0.987225	4.4096	9.1079	0.00299841	0.0124082
Human_229E_txid11137_505;98	0.572564	1.90046	6.41577	0.012355	0.0366039
REDUNDANT:81281	-0.840943	3.83703	6.2682	0.0133798	0.0389496
REDUNDANT:127332	-1.60975	2.04661	38.2065	5.89851e-09	1.92782e-07
REDUNDANT:121502	1.44532	2.25772	13.4969	0.00033351	0.00233021
REDUNDANT:36554	-1.07521	3.54416	8.67168	0.00375561	0.0147446
REDUNDANT:43419	2.51531	3.50132	22.7366	4.41125e-06	7.03981e-05
REDUNDANT:104176	1.38559	3.06055	9.99137	0.00190853	0.00883695
REDUNDANT:18287	-0.90909	2.15021	13.3011	0.000366975	0.00250905
REDUNDANT:68773	-1.2588	3.26526	19.3244	2.09591e-05	0.000264268
SARS_related_Corona_txid694009_179;5896	-1.05192	4.37306	13.5976	0.000317527	0.00224212
REDUNDANT:101479	1.62462	2.68992	15.8917	0.000105083	0.000954546
SARS_related_Corona_txid694009_179;395	0.855891	1.62795	6.42846	0.0122707	0.0364274
REDUNDANT:63998	1.0565	2.3971	6.73542	0.010405	0.0321694
REDUNDANT:12169	0.853593	2.15318	6.2117	0.0137953	0.0398679
REDUNDANT:44929	-0.972916	4.41195	8.5376	0.00402593	0.0155546
REDUNDANT:17183	-2.42029	3.17386	57.7852	3.12282e-12	2.20489e-10
REDUNDANT:14950	0.897155	1.28559	8.49194	0.0041225	0.0158425
REDUNDANT:59678	-0.68548	2.22955	7.16407	0.00827847	0.0270544
REDUNDANT:93850	1.19825	1.7932	9.58498	0.00234773	0.0103367
REDUNDANT:106677	-1.79363	2.71104	45.1675	3.67219e-10	1.5823e-08
SARS_related_Corona_txid694009_179;599	1.36105	2.77362	11.3403	0.000967146	0.00527446
REDUNDANT:20242	-1.55944	4.71913	13.919	0.000271549	0.00198371
REDUNDANT:44200	-1.07219	1.78962	21.0538	9.4647e-06	0.000135477
REDUNDANT:120539	0.742444	1.99801	5.74553	0.0177808	0.0483499
REDUNDANT:57445	1.37357	1.46646	10.826	0.0012516	0.00641937
REDUNDANT:70766	0.743042	1.26045	5.75355	0.0177028	0.0481955
REDUNDANT:33730	-1.78921	3.15523	38.094	6.17496e-09	2.0091e-07
REDUNDANT:57064	1.16279	2.34471	10.53	0.0014529	0.00718151
REDUNDANT:50709	2.45189	3.69335	21.0481	9.48899e-06	0.000135702
REDUNDANT:91841	1.32532	3.10721	13.0379	0.000417466	0.00276956
REDUNDANT:50024	1.48032	1.58167	13.249	0.000376456	0.00255874
MERS_related_Corona_txid1335626_1447;158	-1.27958	4.51034	11.2878	0.000992908	0.00537695
REDUNDANT:80070	-2.26364	2.85278	64.6549	2.65018e-13	2.37367e-11
REDUNDANT:121208	-1.02507	2.42825	17.7227	4.42081e-05	0.000482675
MERS_related_Corona_txid1335626_3141;227	-1.31254	3.88938	15.0628	0.000156254	0.0012945
REDUNDANT:21398	1.20475	2.98889	6.44551	0.0121585	0.0361778
REDUNDANT:9769	-0.632099	4.40681	6.50314	0.0117869	0.03534
MERS_related_Corona_txid1335626_5585;719	1.34147	2.25596	10.379	0.00156806	0.00761324
REDUNDANT:2013	-0.644425	3.92741	6.75753	0.0102825	0.0318848
SARS_related_Corona_txid694009_179;6284	1.20461	3.79074	10.4131	0.00154121	0.00751457
REDUNDANT:45495	-1.93713	2.66206	39.1264	4.06037e-09	1.38405e-07
MERS_related_Corona_txid1335626_1474;3226	-0.909868	4.25664	6.2476	0.0135297	0.0392943
REDUNDANT:9184	1.25797	3.70255	10.9917	0.00115162	0.00602155
REDUNDANT:95477	0.975493	3.092	8.36192	0.00441077	0.0166932
REDUNDANT:89712	-2.84694	2.03123	90.2249	5.3784e-17	1.23911e-14
REDUNDANT:36867	1.90838	3.58919	18.1594	3.6033e-05	0.000409953
REDUNDANT:8648	-2.39549	3.45409	55.194	8.09968e-12	5.1694e-10
SARS_related_Corona_txid694009_179;1910	1.14449	5.47837	6.7819	0.0101493	0.0315649
REDUNDANT:69111	-1.5286	3.54586	19.4245	2.00106e-05	0.000254284
SARS_related_Corona_txid694009_179;1949	-0.95573	4.59886	6.93293	0.0093624	0.0296887
REDUNDANT:4638	-2.17534	4.40521	34.2107	3.0601e-08	8.55305e-07
REDUNDANT:39964	-0.825047	3.6613	8.01842	0.00527665	0.0191502
REDUNDANT:38319	0.976724	2.78213	5.90585	0.0162896	0.0451843
REDUNDANT:22236	0.944228	3.07061	6.30809	0.0130943	0.0383075
REDUNDANT:51635	-1.97129	2.64891	48.56	9.87022e-11	4.824e-09
Human_NC63_txid277944_1319;1306	0.933187	2.89095	7.35698	0.00747352	0.0249872
REDUNDANT:92477	0.949708	2.94672	6.30224	0.0131358	0.0383808
REDUNDANT:52943	0.596708	1.56823	5.70787	0.0181513	0.0491127
REDUNDANT:80820	-1.11033	2.80687	8.46523	0.0041801	0.0160183
REDUNDANT:18739	-1.25041	2.52109	29.6274	2.12915e-07	4.84507e-06
MERS_related_Corona_txid1335626_1453;4680	-1.43263	3.11399	29.6616	2.09808e-07	4.78943e-06
REDUNDANT:14329	1.2213	3.00221	9.39348	0.00258945	0.0111177
REDUNDANT:99675	1.52075	2.96044	13.2707	0.000372473	0.00253728
Human_NC63_txid277944_1248;247	-1.32492	2.38546	29.0638	2.71359e-07	6.01232e-06
MERS_related_Corona_txid1335626_1474;5477	-1.65001	1.35569	61.6542	7.70314e-13	6.18376e-11
REDUNDANT:43670	-1.1562	2.51563	33.6584	3.85452e-08	1.05046e-06
Human_229E_txid11137_650;29	0.821992	1.97787	5.95449	0.0158634	0.0442842
SARS_related_Corona_txid694009_179;873	1.34832	3.14229	9.53014	0.00241448	0.0105563
REDUNDANT:90122	1.01368	2.96242	9.49211	0.00246192	0.0107059
REDUNDANT:52997	1.79638	3.77891	16.3775	8.33996e-05	0.000797614
REDUNDANT:117708	1.37244	2.79406	15.8776	0.000105792	0.000959182
REDUNDANT:83085	1.57285	2.84368	17.7911	4.28113e-05	0.000470387
REDUNDANT:116663	0.833166	1.6743	5.66763	0.0185561	0.0499123
REDUNDANT:98869	1.97671	2.67093	18.529	3.03248e-05	0.000357663
REDUNDANT:4906	-0.870886	3.38679	10.0469	0.00185543	0.00865124
REDUNDANT:72001	0.975582	3.00288	8.71432	0.0036736	0.0145013
REDUNDANT:30376	-1.05425	3.11721	10.9958	0.00114928	0.00601349
REDUNDANT:53060	-1.48757	2.86129	38.2269	5.84976e-09	1.91424e-07
REDUNDANT:125595	1.87299	3.00944	12.0818	0.000668754	0.00397414
REDUNDANT:21592	-0.60745	1.96709	6.33931	0.0128754	0.037814
SARS_related_Corona_txid694009_466;148	0.916414	2.73007	9.97252	0.00192691	0.00890284
Human_229E_txid11137_474;272	-0.575402	3.38677	5.91198	0.0162352	0.0450697
REDUNDANT:90199	-1.27503	2.78049	23.8578	2.66666e-06	4.55768e-05
REDUNDANT:6960	1.13433	2.22329	12.476	0.000550343	0.00342654
REDUNDANT:116868	-2.65537	3.12373	81.0851	1.00289e-15	1.65174e-13
REDUNDANT:78599	1.32079	3.29663	9.85657	0.002044	0.00931593
REDUNDANT:42435	-1.72394	3.5083	23.3129	3.40387e-06	5.61657e-05
SARS_related_Corona_txid694009_179;2616	-1.65802	4.13247	20.0565	1.49493e-05	0.000200449
REDUNDANT:8951	-1.6374	3.36742	32.9136	5.26817e-08	1.39101e-06
SARS_related_Corona_txid694009_449;2772	1.2645	3.93587	7.18726	0.00817711	0.0268111
REDUNDANT:113816	-0.703395	2.89196	9.3332	0.00267072	0.0113817
REDUNDANT:525	1.75026	2.01984	16.8844	6.55995e-05	0.000662427
REDUNDANT:76913	-1.33371	3.44565	25.1242	1.51777e-06	2.79224e-05
MERS_related_Corona_txid1335626_1451;133	2.60278	3.65532	23.8171	2.71569e-06	4.62957e-05
REDUNDANT:126304	1.61566	1.77028	13.0746	0.000410022	0.00273305
Human_OC43_txid31631_518;6216	-1.47513	1.47299	35.1049	2.10963e-08	6.12629e-07
REDUNDANT:112289	-0.973499	2.83538	13.4847	0.000335507	0.00234075
REDUNDANT:13200	0.824621	2.56373	6.06082	0.0149718	0.0424283
REDUNDANT:83261	-1.46709	2.38652	28.1497	4.02928e-07	8.56278e-06
REDUNDANT:30503	1.11941	2.98891	11.585	0.000856	0.00480834
REDUNDANT:47783	0.899331	2.06141	7.66485	0.00635254	0.0220573
SARS_related_Corona_txid694009_449;703	-1.32256	2.09906	29.1609	2.60237e-07	5.80105e-06
Human_OC43_txid31631_2079;134	1.99097	3.96753	12.7511	0.000480589	0.00309098
REDUNDANT:1056	-0.843624	2.51471	9.75031	0.00215772	0.00969179
REDUNDANT:90885	1.45429	3.73527	9.02162	0.00313461	0.0128456
MERS_related_Corona_txid1335626_1474;1699	-0.829629	3.88984	5.69686	0.0182611	0.0493311
MERS_related_Corona_txid1335626_1474;89	-1.2392	1.94022	15.4867	0.000127514	0.00110895
REDUNDANT:116208	-1.08932	2.21217	26.3331	8.90447e-07	1.73888e-05
REDUNDANT:35436	-1.19475	3.12342	17.572	4.74493e-05	0.000510495
REDUNDANT:29749	0.836359	4.20294	5.97361	0.0156991	0.0439318
REDUNDANT:85393	-1.50024	3.16632	19.8517	1.64281e-05	0.000216133
SARS_related_Corona_txid694009_178;631	1.00351	2.78555	7.02127	0.00893175	0.0286686
REDUNDANT:10444	0.751253	1.77592	6.27496	0.013331	0.0388358
Human_229E_txid11137_412;42	-1.63405	4.07237	37.0442	9.48281e-09	2.95509e-07
REDUNDANT:76065	1.07819	2.6257	10.5625	0.0014292	0.00709652
REDUNDANT:61180	-1.14528	2.59224	19.4522	1.97553e-05	0.000251606
REDUNDANT:52437	2.69904	4.05818	22.4612	4.99486e-06	7.83625e-05
REDUNDANT:80676	-1.0678	1.98933	26.3997	8.64794e-07	1.6946e-05
SARS_related_Corona_txid694009_1996;18	-2.71715	1.83645	93.66	1.84523e-17	4.80687e-15
REDUNDANT:113794	0.967056	2.90732	6.67449	0.0107504	0.0329561
REDUNDANT:70867	-1.09683	3.06704	13.9405	0.00026873	0.00196763
REDUNDANT:101042	1.00757	2.2151	8.52994	0.00404198	0.0156
REDUNDANT:87896	-1.21941	2.64944	14.4814	0.000206773	0.00160619
REDUNDANT:92973	-0.978207	3.09521	9.39937	0.00258165	0.0110946
REDUNDANT:113426	1.22456	5.31198	6.75444	0.0102996	0.0319264
Bat_SL_CoVZXC21_CDS_proteome_1;659	1.00786	3.60245	6.19157	0.0139465	0.040181
REDUNDANT:126190	-1.59283	2.07112	28.9812	2.81201e-07	6.20072e-06
REDUNDANT:42983	-1.52536	4.23635	13.6969	0.000302521	0.0021595
REDUNDANT:68791	1.88069	2.41129	15.4439	0.000130153	0.00112674
REDUNDANT:40763	-0.706921	3.58146	6.31367	0.0130549	0.0382203
REDUNDANT:79105	1.53476	4.22299	12.0635	0.000674859	0.00400206
REDUNDANT:112473	-0.721057	2.1339	9.35259	0.0026443	0.011297
REDUNDANT:86472	1.01585	5.37342	7.20163	0.00811497	0.026649
REDUNDANT:14520	1.00095	3.00381	7.85751	0.00574083	0.0204324
REDUNDANT:51303	-0.906485	1.92482	16.1072	9.48336e-05	0.000881936
SARS_related_Corona_txid694009_13;26	-1.20661	2.73831	24.8203	1.73679e-06	3.13582e-05
REDUNDANT:90991	-1.29223	3.03198	13.3776	0.000353519	0.00243832
REDUNDANT:45336	-1.21117	4.0729	12.4675	0.000552651	0.00343662
REDUNDANT:115068	0.804545	2.06586	7.09337	0.00859546	0.0278395
REDUNDANT:103417	0.781629	3.54253	6.24971	0.0135143	0.0392595
SARS_related_Corona_txid694009_179;2100	-0.985406	2.66155	9.52043	0.0024265	0.0105941
SARS_related_Corona_txid694009_10;157	-1.30653	3.61162	11.705	0.00080636	0.00459393
REDUNDANT:1416	1.1996	3.76598	7.53923	0.00678733	0.023183
REDUNDANT:13171	1.64964	2.30459	13.9522	0.000267202	0.00195913
REDUNDANT:75060	1.05753	2.88912	7.50086	0.00692619	0.023559
REDUNDANT:92256	-1.51553	1.68365	50.1846	5.30671e-11	2.78668e-09
REDUNDANT:32162	1.33251	3.43496	11.1803	0.00104775	0.00560316
SARS_related_Corona_txid694009_178;24	-1.71116	2.11855	32.9786	5.12629e-08	1.35805e-06
Human_NC63_txid277944_989;38	0.964328	2.63455	6.99991	0.00903395	0.028926
REDUNDANT:19175	-1.19247	1.67222	27.1665	6.18144e-07	1.25893e-05
REDUNDANT:115539	-1.54882	4.45246	12.947	0.000436494	0.00287179
REDUNDANT:35495	-0.622456	2.65745	7.62914	0.00647313	0.0223589
REDUNDANT:114387	-0.882762	6.06614	6.17418	0.0140785	0.0404898
REDUNDANT:50618	1.34525	4.01325	8.79105	0.00353067	0.0140687
REDUNDANT:20751	-0.792169	2.08543	5.79083	0.0173455	0.0474632
Human_OC43_txid31631_1612;1021	-1.34719	4.02327	18.8941	2.55866e-05	0.000310917
REDUNDANT:24709	-1.22615	4.18567	16.647	7.33966e-05	0.000722045
REDUNDANT:77877	-0.699894	2.68425	7.33393	0.00756529	0.0252231
REDUNDANT:68913	-1.74505	3.84337	38.0251	6.35087e-09	2.05878e-07
REDUNDANT:40666	0.776515	2.73192	7.74563	0.00608825	0.0213543
REDUNDANT:62138	1.43165	3.02306	11.7408	0.000792125	0.00453198
REDUNDANT:79511	1.04703	2.32949	8.70477	0.00369182	0.0145527
REDUNDANT:50950	1.03145	3.83396	6.60157	0.0111795	0.0339257
REDUNDANT:2290	0.845306	2.56368	7.37888	0.00738741	0.0247595
REDUNDANT:70667	-0.976201	2.37981	11.6499	0.000828782	0.00468783
REDUNDANT:110364	-1.3095	4.34783	9.8997	0.00199961	0.00915655
Human_OC43_txid31631_417;850	1.22512	1.67622	9.26286	0.00276888	0.0116962
REDUNDANT:119200	1.02106	3.05959	6.99857	0.00904044	0.0289359
REDUNDANT:93109	1.48077	2.33299	16.7356	7.03827e-05	0.000698691
REDUNDANT:16143	-2.06986	2.87117	39.0799	4.13763e-09	1.40711e-07
REDUNDANT:25630	0.933703	2.75113	6.63516	0.0109797	0.0334889
SARS_related_Corona_txid694009_1808;42	1.26817	3.45295	10.7738	0.00128491	0.00654978
REDUNDANT:23985	1.9552	3.37657	18.6928	2.80971e-05	0.000336448
REDUNDANT:1484	-2.08811	3.82805	55.1373	8.2713e-12	5.26628e-10
REDUNDANT:91694	0.762505	2.79496	7.15065	0.00833767	0.0271954
REDUNDANT:128008	1.49224	2.59398	14.3323	0.00022223	0.00169764
SARS_related_Corona_txid694009_179;6893	1.27736	3.09868	7.99809	0.0053331	0.0192983
REDUNDANT:37392	0.620382	1.91133	5.69634	0.0182663	0.0493418
Human_NC63_txid277944_207;1649	1.8406	2.36399	15.8382	0.000107803	0.000972871
Bat_SL_CoVZXC21_CDS_proteome_1;3977	0.706902	2.61061	6.99189	0.00907268	0.0290138
REDUNDANT:69394	0.989102	1.83176	7.72348	0.00615959	0.021542
REDUNDANT:4243	0.925172	3.16169	6.79262	0.0100913	0.0314212
REDUNDANT:23746	-1.81138	3.80798	34.3298	2.91192e-08	8.1675e-07
SARS_related_Corona_txid694009_179;1108	-0.865839	1.38532	9.44053	0.00252779	0.0109094
SARS_related_Corona_txid694009_1494;572	1.38524	2.90176	9.24846	0.00278942	0.0117624
REDUNDANT:109684	1.1732	3.76123	6.36484	0.0126991	0.0374039
Human_NC63_txid277944_108;327	-0.835281	3.15557	9.08996	0.00302622	0.0124978
REDUNDANT:22728	-2.4962	3.3427	55.6941	6.73209e-12	4.38075e-10
SARS_related_Corona_txid694009_1452;364	-2.37719	3.44105	60.2485	1.27688e-12	9.87244e-11
REDUNDANT:5085	-0.68437	2.4853	6.99167	0.00907372	0.0290154
REDUNDANT:25565	0.748084	2.62982	6.72968	0.0104371	0.0322479
REDUNDANT:9877	0.988323	4.08551	9.16435	0.00291261	0.0121456
REDUNDANT:63347	1.05383	5.34111	6.09036	0.0147335	0.0419138
Human_OC43_txid31631_1580;131	-1.41509	2.04471	30.2357	1.64041e-07	3.83945e-06
REDUNDANT:9244	1.57084	3.41995	15.6428	0.000118343	0.00104597
REDUNDANT:87776	1.74959	4.47976	14.0931	0.000249542	0.00185554
SARS_related_Corona_txid694009_170;56	-1.3886	3.06566	15.9937	0.000100101	0.000920144
REDUNDANT:53247	1.61514	3.57081	14.7499	0.000181649	0.0014541
REDUNDANT:125335	-1.21303	3.37413	14.0408	0.000255955	0.00189357
REDUNDANT:46042	1.45093	2.91487	11.0367	0.00112591	0.00592236
REDUNDANT:99254	1.34678	3.53717	10.9653	0.00116701	0.00608337
Human_229E_txid11137_646;28	1.36371	3.50663	9.39321	0.0025898	0.0111177
REDUNDANT:45141	-0.980615	3.53921	6.48437	0.0119066	0.0356118
REDUNDANT:3252	-0.9179	3.29872	9.78044	0.00212483	0.00958783
REDUNDANT:117924	1.43655	3.79115	12.0614	0.000675558	0.00400531
REDUNDANT:16446	0.730655	2.09717	6.37065	0.0126594	0.0373143
REDUNDANT:86578	-0.731294	2.44862	6.19742	0.0139023	0.0400974
REDUNDANT:85073	2.34982	2.23888	19.4385	1.98806e-05	0.000252874
MERS_related_Corona_txid1335626_6809;6395	1.63105	3.88359	13.3712	0.000354615	0.0024432
MERS_related_Corona_txid1335626_1474;935	-1.17651	3.8454	14.6678	0.000188984	0.00149838
SARS_related_Corona_txid694009_179;160	0.84998	3.04929	5.95245	0.0158811	0.0443161
REDUNDANT:117526	-1.32508	3.21565	25.7267	1.16289e-06	2.20449e-05
REDUNDANT:69601	0.865918	3.76241	6.30664	0.0131046	0.0383207
REDUNDANT:8469	0.861116	2.72947	8.28979	0.00457957	0.0171807
REDUNDANT:17942	1.71091	2.89673	15.3163	0.000138356	0.00117969
REDUNDANT:106541	1.23432	2.935	11.6617	0.000823927	0.00466832
REDUNDANT:28082	1.04297	4.16764	5.9744	0.0156923	0.0439158
MERS_related_Corona_txid1335626_1474;1901	1.10349	3.08686	8.09071	0.00508088	0.0186035
REDUNDANT:127728	-1.09379	5.4662	12.7985	0.000469516	0.00303594
REDUNDANT:52406	-1.52255	3.06694	29.7877	1.98753e-07	4.55793e-06
REDUNDANT:1664	-2.30668	2.81448	80.3427	1.27861e-15	2.0263e-13
REDUNDANT:50898	1.40027	1.87471	13.2155	0.00038267	0.00259191
SARS_related_Corona_txid694009_179;6962	-1.02712	2.68605	11.746	0.000790066	0.0045234
[truncated: 27,644 more rows]
