# Supplementary material for: Immunoreactive peptide maps of SARS-CoV-2
Source: Commun Biol. 2021 Feb 12;4:225. doi: 10.1038/s42003-021-01743-9 (PMC7881038; doi:10.1038/s42003-021-01743-9)
Supplement: Supplementary file 6 — Supplementary Data 4 [file 42003_2021_1743_MOESM6_ESM.xlsx]

## Sheet: heat_map_data_all_epitopes_covi
	EPITOPE_SEQ	PROBE_SEQUENCE	CONTAINER	PROBE_ID	PROBE_NUMBER	SEQ_NUMBER	SEQ_SOURCE	SEQ_INFO	Asymptomatic_First_218031_A01_IgG	Asymptomatic_Second_218031_A02_IgG	Asymptomatic_First_218031_A03_IgG	Asymptomatic_Second_218031_A04_IgG	Asymptomatic_First_218031_A05_IgG	Asymptomatic_Second_218031_A06_IgG	Asymptomatic_First_218031_A07_IgG	Asymptomatic_Second_218031_A08_IgG	Asymptomatic_First_218031_A09_IgG	Asymptomatic_Second_218031_A10_IgG	SARS_2003_218031_A11_IgG	SARS_2003_218031_A12_IgG	SARS_2003_218032_A01_IgG	SARS_2003_218032_A02_IgG	SARS_2003_218032_A03_IgG	SARS_2003_218032_A04_IgG	SARS_2003_218032_A05_IgG	SARS_2003_218032_A06_IgG	SARS_2003_218032_A07_IgG	SARS_2003_218032_A08_IgG	Severe_COVID_Early_218032_A09_IgG	Severe_COVID_Late_218032_A10_IgG	Severe_COVID_Early_218032_A11_IgG	Severe_COVID_Late_218032_A12_IgG	Mild_COVID_Early_218227_A01_IgG	Mild_COVID_Late_218227_A02_IgG	Mild_COVID_Early_218227_A03_IgG	Mild_COVID_Late_218227_A04_IgG	Mild_COVID_Early_218227_A05_IgG	Mild_COVID_Late_218227_A06_IgG	Mild_COVID_Early_218227_A07_IgG	Mild_COVID_Late_218227_A08_IgG	Mild_COVID_Early_218227_A09_IgG	Mild_COVID_Late_218227_A10_IgG	Mild_COVID_Early_218227_A11_IgG	Mild_COVID_Late_218227_A12_IgG	Mild_COVID_Early_218228_A01_IgG	Mild_COVID_Late_218228_A02_IgG	Mild_COVID_Early_218228_A03_IgG	Mild_COVID_Late_218228_A04_IgG	Mild_COVID_Early_218228_A05_IgG
1	VLVRGFGDSVEEVL	VLVRGFGDSVEE	EXPR_MAIN	Wuhan_seafood_market_CoV_MN908947_CDS_proteome_1;26	26	Wuhan_seafood_market_CoV_MN908947_CDS_proteome_1	Wuhan_seafood_market_CoV_MN908947_CDS_proteome	MN908947 | join{[265:13468](+), [13467:21555](+)} | Wuhan seafood market pneumonia virus | orf1ab polyprotein (pp1ab)	5612	7101	1433	802	546	148	1538	2128	518	253	132	105	457	119	295	55	109	155	204	1392	6040	3258	557	181	717	707	317	74	124	178	87	596	1408	946	1213	1129	4190	547	1059	780	162
2	VLVRGFGDSVEEVL	LVRGFGDSVEEV	EXPR_MAIN	Wuhan_seafood_market_CoV_MN908947_CDS_proteome_1;27	27	Wuhan_seafood_market_CoV_MN908947_CDS_proteome_1	Wuhan_seafood_market_CoV_MN908947_CDS_proteome	MN908947 | join{[265:13468](+), [13467:21555](+)} | Wuhan seafood market pneumonia virus | orf1ab polyprotein (pp1ab)	2697	4987	145	246	321	688	1838	1605	290	393	602	82	264	153	60	97	350	164	137	1480	3189	1894	104	167	201	273	92	108	894	70	169	426	655	649	274	68	66	494	202	300	458
3	VLVRGFGDSVEEVL	VRGFGDSVEEVL	EXPR_MAIN	Wuhan_seafood_market_CoV_MN908947_CDS_proteome_1;28	28	Wuhan_seafood_market_CoV_MN908947_CDS_proteome_1	Wuhan_seafood_market_CoV_MN908947_CDS_proteome	MN908947 | join{[265:13468](+), [13467:21555](+)} | Wuhan seafood market pneumonia virus | orf1ab polyprotein (pp1ab)	5308	7176	341	409	181	612	1166	1125	442	1428	808	53	878	282	80	47	1630	535	96	2182	5462	15429	186	93	1296	375	278	163	419	298	277	806	2391	2919	1074	2384	1217	1506	1139	42	79
4	YRKVLLRKNGNKGA	YRKVLLRKNGNK	EXPR_MAIN	Wuhan_seafood_market_CoV_MN908947_CDS_proteome_1;118	118	Wuhan_seafood_market_CoV_MN908947_CDS_proteome_1	Wuhan_seafood_market_CoV_MN908947_CDS_proteome	MN908947 | join{[265:13468](+), [13467:21555](+)} | Wuhan seafood market pneumonia virus | orf1ab polyprotein (pp1ab)	925	301	290	357	115	470	196	202	265	82	47	70	290	414	61	331	167	93	275	837	1063	3587	274	136	680	986	62	2495	113	503	379	90	199	59	57	62	2067	2897	1335	346	922
5	YRKVLLRKNGNKGA	RKVLLRKNGNKG	EXPR_MAIN	Wuhan_seafood_market_CoV_MN908947_CDS_proteome_1;119	119	Wuhan_seafood_market_CoV_MN908947_CDS_proteome_1	Wuhan_seafood_market_CoV_MN908947_CDS_proteome	MN908947 | join{[265:13468](+), [13467:21555](+)} | Wuhan seafood market pneumonia virus | orf1ab polyprotein (pp1ab)	732	2565	1558	117	268	567	253	620	106	245	57	273	5392	1226	235	231	240	463	556	540	486	1323	413	83	1786	573	193	377	81	195	276	171	179	132	73	99	916	628	2057	437	486
6	YRKVLLRKNGNKGA	KVLLRKNGNKGA	EXPR_MAIN	Wuhan_seafood_market_CoV_MN908947_CDS_proteome_1;120	120	Wuhan_seafood_market_CoV_MN908947_CDS_proteome_1	Wuhan_seafood_market_CoV_MN908947_CDS_proteome	MN908947 | join{[265:13468](+), [13467:21555](+)} | Wuhan seafood market pneumonia virus | orf1ab polyprotein (pp1ab)	2361	240	497	172	153	463	594	356	317	102	112	153	1580	315	112	342	353	433	4823	822	674	688	335	163	1210	1241	327	267	175	498	1019	218	182	79	113	138	1288	1161	1390	615	586
7	LLRKNGNKGAGGHSY	LLRKNGNKGAGG	EXPR_MAIN	Wuhan_seafood_market_CoV_MN908947_CDS_proteome_1;122	122	Wuhan_seafood_market_CoV_MN908947_CDS_proteome_1	Wuhan_seafood_market_CoV_MN908947_CDS_proteome	MN908947 | join{[265:13468](+), [13467:21555](+)} | Wuhan seafood market pneumonia virus | orf1ab polyprotein (pp1ab)	6037	5298	640	555	157	933	1246	1231	658	1067	24752	365	215	532	331	1130	877	758	519	827	1672	2374	516	298	1037	248	788	3666	882	1226	580	422	4832	985	577	274	944	2127	1258	1449	253
8	LLRKNGNKGAGGHSY	LRKNGNKGAGGH	EXPR_MAIN	Wuhan_seafood_market_CoV_MN908947_CDS_proteome_1;123	123	Wuhan_seafood_market_CoV_MN908947_CDS_proteome_1	Wuhan_seafood_market_CoV_MN908947_CDS_proteome	MN908947 | join{[265:13468](+), [13467:21555](+)} | Wuhan seafood market pneumonia virus | orf1ab polyprotein (pp1ab)	916	292	1337	844	458	878	528	1220	230	1066	4310	268	360	1322	260	990	479	390	301	449	2932	6843	2975	4449	685	220	508	294	446	297	282	160	884	1734	115	280	476	913	2198	1111	373
9	LLRKNGNKGAGGHSY	RKNGNKGAGGHS	EXPR_MAIN	Wuhan_seafood_market_CoV_MN908947_CDS_proteome_1;124	124	Wuhan_seafood_market_CoV_MN908947_CDS_proteome_1	Wuhan_seafood_market_CoV_MN908947_CDS_proteome	MN908947 | join{[265:13468](+), [13467:21555](+)} | Wuhan seafood market pneumonia virus | orf1ab polyprotein (pp1ab)	584	247	468	289	707	757	577	459	120	419	3941	752	216	942	282	1784	895	690	443	795	1465	3309	1495	1310	1263	674	429	919	708	737	192	171	901	63	57	66	493	307	2759	3590	478
10	LLRKNGNKGAGGHSY	KNGNKGAGGHSY	EXPR_MAIN	Wuhan_seafood_market_CoV_MN908947_CDS_proteome_1;125	125	Wuhan_seafood_market_CoV_MN908947_CDS_proteome_1	Wuhan_seafood_market_CoV_MN908947_CDS_proteome	MN908947 | join{[265:13468](+), [13467:21555](+)} | Wuhan seafood market pneumonia virus | orf1ab polyprotein (pp1ab)	450	65	1542	715	672	546	419	552	522	516	4066	752	183	1442	141	1883	690	366	550	1008	10234	50166	1853	1867	844	614	322	1055	86	827	111	161	351	209	96	129	269	441	1952	2548	396
11	GNKGAGGHSYGADLKSFDL	GNKGAGGHSYGA	EXPR_MAIN	Wuhan_seafood_market_CoV_MN908947_CDS_proteome_1;127	127	Wuhan_seafood_market_CoV_MN908947_CDS_proteome_1	Wuhan_seafood_market_CoV_MN908947_CDS_proteome	MN908947 | join{[265:13468](+), [13467:21555](+)} | Wuhan seafood market pneumonia virus | orf1ab polyprotein (pp1ab)	1307	1121	1834	948	259	1140	1382	1449	391	1024	8403	1780	1027	1331	586	708	1788	707	293	1790	457	1771	4251	4825	221	581	3945	1391	808	711	329	648	1018	1221	383	1147	396	679	1151	443	553
12	GNKGAGGHSYGADLKSFDL	NKGAGGHSYGAD	EXPR_MAIN	Wuhan_seafood_market_CoV_MN908947_CDS_proteome_1;128	128	Wuhan_seafood_market_CoV_MN908947_CDS_proteome_1	Wuhan_seafood_market_CoV_MN908947_CDS_proteome	MN908947 | join{[265:13468](+), [13467:21555](+)} | Wuhan seafood market pneumonia virus | orf1ab polyprotein (pp1ab)	858	593	473	873	1104	1083	8948	11193	1321	1079	26934	11566	1513	2781	2149	453	2326	552	889	1855	460	179	10708	6690	276	1354	1409	4510	463	160	509	638	855	580	138	147	2082	2319	2036	2571	975
13	GNKGAGGHSYGADLKSFDL	KGAGGHSYGADL	EXPR_MAIN	Wuhan_seafood_market_CoV_MN908947_CDS_proteome_1;129	129	Wuhan_seafood_market_CoV_MN908947_CDS_proteome_1	Wuhan_seafood_market_CoV_MN908947_CDS_proteome	MN908947 | join{[265:13468](+), [13467:21555](+)} | Wuhan seafood market pneumonia virus | orf1ab polyprotein (pp1ab)	1330	243	310	1095	1822	1815	1936	1433	426	624	2077	1840	587	2724	1894	996	2796	5472	957	1663	602	1176	7861	3247	15277	8523	775	3848	881	838	345	796	2094	1798	456	334	8029	1398	558	1006	794
14	GNKGAGGHSYGADLKSFDL	GAGGHSYGADLK	EXPR_MAIN	Wuhan_seafood_market_CoV_MN908947_CDS_proteome_1;130	130	Wuhan_seafood_market_CoV_MN908947_CDS_proteome_1	Wuhan_seafood_market_CoV_MN908947_CDS_proteome	MN908947 | join{[265:13468](+), [13467:21555](+)} | Wuhan seafood market pneumonia virus | orf1ab polyprotein (pp1ab)	162	673	1065	2518	1365	2237	607	1416	771	632	88	117	1006	1321	1456	724	10089	8453	1226	725	1092	444	974	1000	1070	310	133	138	223	327	1830	3269	217	627	215	218	767	515	69	364	314
15	GNKGAGGHSYGADLKSFDL	AGGHSYGADLKS	EXPR_MAIN	Wuhan_seafood_market_CoV_MN908947_CDS_proteome_1;131	131	Wuhan_seafood_market_CoV_MN908947_CDS_proteome_1	Wuhan_seafood_market_CoV_MN908947_CDS_proteome	MN908947 | join{[265:13468](+), [13467:21555](+)} | Wuhan seafood market pneumonia virus | orf1ab polyprotein (pp1ab)	1030	759	674	675	1000	170	779	1061	102	786	129	334	2583	12521	2318	4757	1288	3295	1023	1011	1044	364	1175	2167	247	243	252	549	341	2246	1881	3026	421	806	161	391	1751	2144	425	594	836
16	GNKGAGGHSYGADLKSFDL	GGHSYGADLKSF	EXPR_MAIN	Wuhan_seafood_market_CoV_MN908947_CDS_proteome_1;132	132	Wuhan_seafood_market_CoV_MN908947_CDS_proteome_1	Wuhan_seafood_market_CoV_MN908947_CDS_proteome	MN908947 | join{[265:13468](+), [13467:21555](+)} | Wuhan seafood market pneumonia virus | orf1ab polyprotein (pp1ab)	419	339	1656	356	640	281	915	833	190	96	521	1798	836	2731	1122	554	960	2554	905	1132	780	300	1439	675	510	575	168	671	64	267	306	83	61	123	85	80	369	102	316	333	318
17	GNKGAGGHSYGADLKSFDL	GHSYGADLKSFD	EXPR_MAIN	Wuhan_seafood_market_CoV_MN908947_CDS_proteome_1;133	133	Wuhan_seafood_market_CoV_MN908947_CDS_proteome_1	Wuhan_seafood_market_CoV_MN908947_CDS_proteome	MN908947 | join{[265:13468](+), [13467:21555](+)} | Wuhan seafood market pneumonia virus | orf1ab polyprotein (pp1ab)	3103	3277	687	1155	2229	954	1367	1767	645	776	88	3928	1580	271	973	864	468	3800	1288	186	951	376	2159	2214	1569	1274	953	1455	591	698	1812	1513	1222	1442	1354	1319	2766	569	1165	913	1834
18	GNKGAGGHSYGADLKSFDL	HSYGADLKSFDL	EXPR_MAIN	Wuhan_seafood_market_CoV_MN908947_CDS_proteome_1;134	134	Wuhan_seafood_market_CoV_MN908947_CDS_proteome_1	Wuhan_seafood_market_CoV_MN908947_CDS_proteome	MN908947 | join{[265:13468](+), [13467:21555](+)} | Wuhan seafood market pneumonia virus | orf1ab polyprotein (pp1ab)	440	300	287	852	158	124	243	197	894	561	875	2026	3128	2075	63	680	41	1512	410	92	906	155	7634	283	953	1024	1505	1224	1478	3017	760	389	208	420	77	381	122	2684	458	725	1438
19	DELGTDPYEDFQEN	DELGTDPYEDFQ	EXPR_MAIN	Wuhan_seafood_market_CoV_MN908947_CDS_proteome_1;147	147	Wuhan_seafood_market_CoV_MN908947_CDS_proteome_1	Wuhan_seafood_market_CoV_MN908947_CDS_proteome	MN908947 | join{[265:13468](+), [13467:21555](+)} | Wuhan seafood market pneumonia virus | orf1ab polyprotein (pp1ab)	209	309	180	123	961	276	66	118	1061	77	81	733	725	124	92	87	66	57	204	632	98	532	281	136	227	261	1191	313	55	743	154	445	672	524	626	963	57	225	716	992	75
20	DELGTDPYEDFQEN	ELGTDPYEDFQE	EXPR_MAIN	Wuhan_seafood_market_CoV_MN908947_CDS_proteome_1;148	148	Wuhan_seafood_market_CoV_MN908947_CDS_proteome_1	Wuhan_seafood_market_CoV_MN908947_CDS_proteome	MN908947 | join{[265:13468](+), [13467:21555](+)} | Wuhan seafood market pneumonia virus | orf1ab polyprotein (pp1ab)	49	591	583	138	196	339	99	210	4466	2525	142	48	3470	471	146	226	442	506	87	305	728	2558	10940	6522	1229	328	3427	4661	3068	11130	1422	2901	2771	1862	2597	3680	219	1146	751	3238	74
21	DELGTDPYEDFQEN	LGTDPYEDFQEN	EXPR_MAIN	Wuhan_seafood_market_CoV_MN908947_CDS_proteome_1;149	149	Wuhan_seafood_market_CoV_MN908947_CDS_proteome_1	Wuhan_seafood_market_CoV_MN908947_CDS_proteome	MN908947 | join{[265:13468](+), [13467:21555](+)} | Wuhan seafood market pneumonia virus | orf1ab polyprotein (pp1ab)	1414	1614	1515	1024	1516	3663	1618	3046	5170	4160	124	3892	1041	39	960	1984	4373	12855	1613	5600	1097	2124	3787	2231	1625	48	4260	2028	12388	4899	757	3289	3598	2224	2332	1377	644	1206	2935	66	495
22	WNTKHSSGVTRELM	WNTKHSSGVTRE	EXPR_MAIN	Wuhan_seafood_market_CoV_MN908947_CDS_proteome_1;161	161	Wuhan_seafood_market_CoV_MN908947_CDS_proteome_1	Wuhan_seafood_market_CoV_MN908947_CDS_proteome	MN908947 | join{[265:13468](+), [13467:21555](+)} | Wuhan seafood market pneumonia virus | orf1ab polyprotein (pp1ab)	408	123	512	3339	3295	3831	521	363	95	235	370	1315	170	1538	4033	370	293	4792	197	959	576	117	370	325	610	778	432	775	858	1087	933	1038	568	1036	529	789	43669	52902	310	246	282
23	WNTKHSSGVTRELM	NTKHSSGVTREL	EXPR_MAIN	Wuhan_seafood_market_CoV_MN908947_CDS_proteome_1;162	162	Wuhan_seafood_market_CoV_MN908947_CDS_proteome_1	Wuhan_seafood_market_CoV_MN908947_CDS_proteome	MN908947 | join{[265:13468](+), [13467:21555](+)} | Wuhan seafood market pneumonia virus | orf1ab polyprotein (pp1ab)	67	85	2755	2595	1703	4844	478	656	219	127	364	795	575	657	462	138	65	1145	191	78	124	113	135	103	342	481	1218	2718	616	217	711	590	214	157	66	336	42982	22078	356	253	135
24	WNTKHSSGVTRELM	TKHSSGVTRELM	EXPR_MAIN	Wuhan_seafood_market_CoV_MN908947_CDS_proteome_1;163	163	Wuhan_seafood_market_CoV_MN908947_CDS_proteome_1	Wuhan_seafood_market_CoV_MN908947_CDS_proteome	MN908947 | join{[265:13468](+), [13467:21555](+)} | Wuhan seafood market pneumonia virus | orf1ab polyprotein (pp1ab)	367	71	89	1699	1696	1909	546	224	185	65	85	516	503	801	1534	208	113	1521	163	860	307	185	163	385	561	1237	965	1299	810	640	459	772	458	594	483	423	36410	38320	472	516	67
25	HSSGVTRELMRELN	HSSGVTRELMRE	EXPR_MAIN	Wuhan_seafood_market_CoV_MN908947_CDS_proteome_1;165	165	Wuhan_seafood_market_CoV_MN908947_CDS_proteome_1	Wuhan_seafood_market_CoV_MN908947_CDS_proteome	MN908947 | join{[265:13468](+), [13467:21555](+)} | Wuhan seafood market pneumonia virus | orf1ab polyprotein (pp1ab)	102	71	368	2650	2326	4409	551	937	156	111	312	56	97	173	77	44	172	6428	2922	185	89	100	57	64	363	1167	1299	802	782	771	739	1030	270	239	566	2391	35900	63557	218	1493	65
26	HSSGVTRELMRELN	SSGVTRELMREL	EXPR_MAIN	Wuhan_seafood_market_CoV_MN908947_CDS_proteome_1;166	166	Wuhan_seafood_market_CoV_MN908947_CDS_proteome_1	Wuhan_seafood_market_CoV_MN908947_CDS_proteome	MN908947 | join{[265:13468](+), [13467:21555](+)} | Wuhan seafood market pneumonia virus | orf1ab polyprotein (pp1ab)	52	54	52	90	79	169	131	75	185	256	2126	123	8097	342	45	1379	52	989	89	193	1783	407	78	961	65	310	83	1945	582	638	431	409	319	130	421	176	1202	1469	345	399	101
27	HSSGVTRELMRELN	SGVTRELMRELN	EXPR_MAIN	Wuhan_seafood_market_CoV_MN908947_CDS_proteome_1;167	167	Wuhan_seafood_market_CoV_MN908947_CDS_proteome_1	Wuhan_seafood_market_CoV_MN908947_CDS_proteome	MN908947 | join{[265:13468](+), [13467:21555](+)} | Wuhan seafood market pneumonia virus | orf1ab polyprotein (pp1ab)	543	173	65	831	2222	2103	1279	508	693	3118	8679	4075	194	1344	64	73	61	7793	12387	10097	803	589	1769	618	103	164	666	1108	1797	2278	1416	505	5263	6176	2945	2095	545	720	1068	1944	2804
28	GVYCCREHEHEIAW	GVYCCREHEHEI	EXPR_MAIN	Wuhan_seafood_market_CoV_MN908947_CDS_proteome_1;227	227	Wuhan_seafood_market_CoV_MN908947_CDS_proteome_1	Wuhan_seafood_market_CoV_MN908947_CDS_proteome	MN908947 | join{[265:13468](+), [13467:21555](+)} | Wuhan seafood market pneumonia virus | orf1ab polyprotein (pp1ab)	364	351	167	189	193	128	180	368	552	1278	261	482	367	106	1153	60	350	198	629	70	139	79	160	151	188	233	166	580	47	535	869	228	74	75	477	1888	242	190	179	171	403
29	GVYCCREHEHEIAW	VYCCREHEHEIA	EXPR_MAIN	Wuhan_seafood_market_CoV_MN908947_CDS_proteome_1;228	228	Wuhan_seafood_market_CoV_MN908947_CDS_proteome_1	Wuhan_seafood_market_CoV_MN908947_CDS_proteome	MN908947 | join{[265:13468](+), [13467:21555](+)} | Wuhan seafood market pneumonia virus | orf1ab polyprotein (pp1ab)	2597	4323	515	121	189	81	143	71	489	638	38	234	239	212	801	58	72	138	512	194	1857	113	119	2178	171	116	707	125	149	489	433	456	1477	315	546	1207	53	115	427	177	645
30	GVYCCREHEHEIAW	YCCREHEHEIAW	EXPR_MAIN	Wuhan_seafood_market_CoV_MN908947_CDS_proteome_1;229	229	Wuhan_seafood_market_CoV_MN908947_CDS_proteome_1	Wuhan_seafood_market_CoV_MN908947_CDS_proteome	MN908947 | join{[265:13468](+), [13467:21555](+)} | Wuhan seafood market pneumonia virus | orf1ab polyprotein (pp1ab)	75	109	49	54	195	66	214	470	422	1016	481	524	57	47	268	77	273	172	69	951	155	184	516	1061	3952	376	1182	82	786	726	180	70	105	77	494	456	77	166	121	167	1068
31	HEIAWYTERSEKSY	HEIAWYTERSEK	EXPR_MAIN	Wuhan_seafood_market_CoV_MN908947_CDS_proteome_1;236	236	Wuhan_seafood_market_CoV_MN908947_CDS_proteome_1	Wuhan_seafood_market_CoV_MN908947_CDS_proteome	MN908947 | join{[265:13468](+), [13467:21555](+)} | Wuhan seafood market pneumonia virus | orf1ab polyprotein (pp1ab)	726	1038	141	109	544	72	117	343	179	368	3217	71	198	1189	1320	191	328	749	1123	4455	583	414	416	4368	1059	330	103	46	248	110	139	197	131	85	333	260	615	494	259	154	207
32	HEIAWYTERSEKSY	EIAWYTERSEKS	EXPR_MAIN	Wuhan_seafood_market_CoV_MN908947_CDS_proteome_1;237	237	Wuhan_seafood_market_CoV_MN908947_CDS_proteome_1	Wuhan_seafood_market_CoV_MN908947_CDS_proteome	MN908947 | join{[265:13468](+), [13467:21555](+)} | Wuhan seafood market pneumonia virus | orf1ab polyprotein (pp1ab)	4618	3643	422	105	1547	341	120	461	284	246	911	874	610	692	1495	424	641	835	587	920	453	336	330	1772	591	259	57	92	321	1473	1755	1884	198	232	262	299	1655	1213	819	769	5845
33	HEIAWYTERSEKSY	IAWYTERSEKSY	EXPR_MAIN	Wuhan_seafood_market_CoV_MN908947_CDS_proteome_1;238	238	Wuhan_seafood_market_CoV_MN908947_CDS_proteome_1	Wuhan_seafood_market_CoV_MN908947_CDS_proteome	MN908947 | join{[265:13468](+), [13467:21555](+)} | Wuhan seafood market pneumonia virus | orf1ab polyprotein (pp1ab)	529	374	328	74	106	140	56	82	128	81	900	90	1023	214	156	54	139	336	557	660	142	69	673	175	588	189	75	255	85	280	776	1395	90	68	112	90	967	357	59	91	101
34	SYELQTPFEIKLAK	SYELQTPFEIKL	EXPR_MAIN	Wuhan_seafood_market_CoV_MN908947_CDS_proteome_1;248	248	Wuhan_seafood_market_CoV_MN908947_CDS_proteome_1	Wuhan_seafood_market_CoV_MN908947_CDS_proteome	MN908947 | join{[265:13468](+), [13467:21555](+)} | Wuhan seafood market pneumonia virus | orf1ab polyprotein (pp1ab)	43	174	100	676	340	121	97	120	92	152	176	120	317	60	128	291	339	161	280	52	3466	1038	222	173	79	69	198	760	286	3388	122	729	527	279	871	391	772	634	2835	3285	2283
35	SYELQTPFEIKLAK	YELQTPFEIKLA	EXPR_MAIN	Wuhan_seafood_market_CoV_MN908947_CDS_proteome_1;249	249	Wuhan_seafood_market_CoV_MN908947_CDS_proteome_1	Wuhan_seafood_market_CoV_MN908947_CDS_proteome	MN908947 | join{[265:13468](+), [13467:21555](+)} | Wuhan seafood market pneumonia virus | orf1ab polyprotein (pp1ab)	588	180	328	138	129	233	126	134	116	398	299	258	234	99	604	170	296	166	219	97	4088	951	162	153	827	188	1307	448	2930	4793	3426	465	689	345	629	386	577	240	2392	2187	7423
36	SYELQTPFEIKLAK	ELQTPFEIKLAK	EXPR_MAIN	Wuhan_seafood_market_CoV_MN908947_CDS_proteome_1;250	250	Wuhan_seafood_market_CoV_MN908947_CDS_proteome_1	Wuhan_seafood_market_CoV_MN908947_CDS_proteome	MN908947 | join{[265:13468](+), [13467:21555](+)} | Wuhan seafood market pneumonia virus | orf1ab polyprotein (pp1ab)	167	101	293	248	401	88	114	109	1832	1075	801	68	654	278	221	148	940	805	570	1707	54451	32565	167	218	198	135	2493	1027	947	5923	319	1334	1704	1277	3050	1223	571	682	4763	5129	5039
37	AKKFDTFNGECPNF	AKKFDTFNGECP	EXPR_MAIN	Wuhan_seafood_market_CoV_MN908947_CDS_proteome_1;260	260	Wuhan_seafood_market_CoV_MN908947_CDS_proteome_1	Wuhan_seafood_market_CoV_MN908947_CDS_proteome	MN908947 | join{[265:13468](+), [13467:21555](+)} | Wuhan seafood market pneumonia virus | orf1ab polyprotein (pp1ab)	454	168	572	869	393	212	1783	704	1341	975	1532	204	294	1018	207	2113	1537	460	457	1247	1302	348	705	2032	737	442	388	95	207	117	211	65	115	241	910	2073	159	99	796	77	447
38	AKKFDTFNGECPNF	KKFDTFNGECPN	EXPR_MAIN	Wuhan_seafood_market_CoV_MN908947_CDS_proteome_1;261	261	Wuhan_seafood_market_CoV_MN908947_CDS_proteome_1	Wuhan_seafood_market_CoV_MN908947_CDS_proteome	MN908947 | join{[265:13468](+), [13467:21555](+)} | Wuhan seafood market pneumonia virus | orf1ab polyprotein (pp1ab)	607	258	502	304	428	539	1420	984	699	1222	3174	739	468	131	339	1325	6721	1724	942	4527	1239	759	583	864	1767	368	1093	374	532	346	1005	259	213	455	229	1765	126	109	91	85	425
39	AKKFDTFNGECPNF	KFDTFNGECPNF	EXPR_MAIN	Wuhan_seafood_market_CoV_MN908947_CDS_proteome_1;262	262	Wuhan_seafood_market_CoV_MN908947_CDS_proteome_1	Wuhan_seafood_market_CoV_MN908947_CDS_proteome	MN908947 | join{[265:13468](+), [13467:21555](+)} | Wuhan seafood market pneumonia virus | orf1ab polyprotein (pp1ab)	889	524	435	490	2458	292	2731	1251	1398	1591	3691	245	858	1814	156	781	884	491	395	5922	1563	148	566	103	2591	1288	953	1072	909	1558	678	699	777	1905	691	6981	948	645	1268	1399	1117
40	CDHCGETSWQTGDF	CDHCGETSWQTG	EXPR_MAIN	Wuhan_seafood_market_CoV_MN908947_CDS_proteome_1;323	323	Wuhan_seafood_market_CoV_MN908947_CDS_proteome_1	Wuhan_seafood_market_CoV_MN908947_CDS_proteome	MN908947 | join{[265:13468](+), [13467:21555](+)} | Wuhan seafood market pneumonia virus | orf1ab polyprotein (pp1ab)	408	1031	414	4846	10773	11730	36543	25781	1446	1837	93	1434	8242	813	1554	1478	1540	1122	734	462	970	789	1479	1245	309	46	1531	970	1603	958	1363	979	211	860	1105	1176	209	632	323	238	692
41	CDHCGETSWQTGDF	DHCGETSWQTGD	EXPR_MAIN	Wuhan_seafood_market_CoV_MN908947_CDS_proteome_1;324	324	Wuhan_seafood_market_CoV_MN908947_CDS_proteome_1	Wuhan_seafood_market_CoV_MN908947_CDS_proteome	MN908947 | join{[265:13468](+), [13467:21555](+)} | Wuhan seafood market pneumonia virus | orf1ab polyprotein (pp1ab)	1279	100	347	175	1036	909	10904	16427	1795	399	423	1198	129	456	61	107	580	616	1305	214	392	191	291	322	1299	2487	722	481	52	82	147	196	105	243	370	1041	141	280	143	185	166
42	CDHCGETSWQTGDF	HCGETSWQTGDF	EXPR_MAIN	Wuhan_seafood_market_CoV_MN908947_CDS_proteome_1;325	325	Wuhan_seafood_market_CoV_MN908947_CDS_proteome_1	Wuhan_seafood_market_CoV_MN908947_CDS_proteome	MN908947 | join{[265:13468](+), [13467:21555](+)} | Wuhan seafood market pneumonia virus | orf1ab polyprotein (pp1ab)	427	213	881	450	1591	212	16102	12194	1825	2134	861	1197	363	1284	679	3253	686	1618	503	777	1079	736	1506	1285	906	857	904	450	897	374	394	537	614	568	1563	1993	354	622	1307	219	996
43	NLLEILQKEKVNIN	NLLEILQKEKVN	EXPR_MAIN	Wuhan_seafood_market_CoV_MN908947_CDS_proteome_1;449	449	Wuhan_seafood_market_CoV_MN908947_CDS_proteome_1	Wuhan_seafood_market_CoV_MN908947_CDS_proteome	MN908947 | join{[265:13468](+), [13467:21555](+)} | Wuhan seafood market pneumonia virus | orf1ab polyprotein (pp1ab)	105	82	237	321	175	150	2842	4622	159	745	962	464	3523	623	237	118	228	288	4007	311	121	230	254	92	242	528	296	683	286	221	70	452	604	2118	636	1485	479	235	347	780	125
44	NLLEILQKEKVNIN	LLEILQKEKVNI	EXPR_MAIN	Wuhan_seafood_market_CoV_MN908947_CDS_proteome_1;450	450	Wuhan_seafood_market_CoV_MN908947_CDS_proteome_1	Wuhan_seafood_market_CoV_MN908947_CDS_proteome	MN908947 | join{[265:13468](+), [13467:21555](+)} | Wuhan seafood market pneumonia virus | orf1ab polyprotein (pp1ab)	77	89	1762	810	291	242	126	190	139	122	3501	1551	1166	1419	24984	418	114	3019	168	174	161	161	1864	199	135	172	119	71	239	45	2140	1160	644	5007	79	326	48	51	115	221	363
45	NLLEILQKEKVNIN	LEILQKEKVNIN	EXPR_MAIN	Wuhan_seafood_market_CoV_MN908947_CDS_proteome_1;451	451	Wuhan_seafood_market_CoV_MN908947_CDS_proteome_1	Wuhan_seafood_market_CoV_MN908947_CDS_proteome	MN908947 | join{[265:13468](+), [13467:21555](+)} | Wuhan seafood market pneumonia virus | orf1ab polyprotein (pp1ab)	4349	10465	23992	6889	2636	684	110	81	570	34228	6326	598	798	1122	918	382	6395	633	876	1024	1606	12142	58628	53050	795	2726	3013	3607	5826	7256	656	958	4574	6704	1110	887	1631	1244	644	1052	908
46	LTNIFGTVYEKLKPVLD	LTNIFGTVYEKL	EXPR_MAIN	Wuhan_seafood_market_CoV_MN908947_CDS_proteome_1;613	613	Wuhan_seafood_market_CoV_MN908947_CDS_proteome_1	Wuhan_seafood_market_CoV_MN908947_CDS_proteome	MN908947 | join{[265:13468](+), [13467:21555](+)} | Wuhan seafood market pneumonia virus | orf1ab polyprotein (pp1ab)	93	423	170	111	120	100	706	648	118	997	248	585	147	446	147	832	96	2247	819	341	94	88	603	94	131	57	454	1231	292	1197	65	60	66	59	45	68	58	49	140	60	1053
47	LTNIFGTVYEKLKPVLD	TNIFGTVYEKLK	EXPR_MAIN	Wuhan_seafood_market_CoV_MN908947_CDS_proteome_1;614	614	Wuhan_seafood_market_CoV_MN908947_CDS_proteome_1	Wuhan_seafood_market_CoV_MN908947_CDS_proteome	MN908947 | join{[265:13468](+), [13467:21555](+)} | Wuhan seafood market pneumonia virus | orf1ab polyprotein (pp1ab)	62	65	110	626	132	305	219	221	123	715	349	766	203	851	98	277	119	400	702	765	96	74	337	67	277	117	69	217	115	51	123	93	58	65	59	54	70	52	218	55	727
48	LTNIFGTVYEKLKPVLD	NIFGTVYEKLKP	EXPR_MAIN	Wuhan_seafood_market_CoV_MN908947_CDS_proteome_1;615	615	Wuhan_seafood_market_CoV_MN908947_CDS_proteome_1	Wuhan_seafood_market_CoV_MN908947_CDS_proteome	MN908947 | join{[265:13468](+), [13467:21555](+)} | Wuhan seafood market pneumonia virus | orf1ab polyprotein (pp1ab)	117	753	128	71	123	100	319	299	53	59	155	108	62	137	60	339	107	165	552	531	97	84	901	216	51	120	57	65	103	52	53	49	44	42	51	52	59	52	56	65	791
49	LTNIFGTVYEKLKPVLD	IFGTVYEKLKPV	EXPR_MAIN	Wuhan_seafood_market_CoV_MN908947_CDS_proteome_1;616	616	Wuhan_seafood_market_CoV_MN908947_CDS_proteome_1	Wuhan_seafood_market_CoV_MN908947_CDS_proteome	MN908947 | join{[265:13468](+), [13467:21555](+)} | Wuhan seafood market pneumonia virus | orf1ab polyprotein (pp1ab)	78	1392	117	534	79	146	57	812	51	63	65	138	779	103	102	102	198	284	1055	270	94	55	11539	771	72	151	63	72	48	74	62	57	146	54	119	96	168	54	54	48	66
50	LTNIFGTVYEKLKPVLD	FGTVYEKLKPVL	EXPR_MAIN	Wuhan_seafood_market_CoV_MN908947_CDS_proteome_1;617	617	Wuhan_seafood_market_CoV_MN908947_CDS_proteome_1	Wuhan_seafood_market_CoV_MN908947_CDS_proteome	MN908947 | join{[265:13468](+), [13467:21555](+)} | Wuhan seafood market pneumonia virus | orf1ab polyprotein (pp1ab)	614	413	2092	171	78	85	1488	176	731	166	577	9342	2364	614	376	278	505	248	20365	1531	432	405	689	226	59	155	456	3023	298	103	63	129	99	78	111	62	68	76	71	118	134
51	LTNIFGTVYEKLKPVLD	GTVYEKLKPVLD	EXPR_MAIN	Wuhan_seafood_market_CoV_MN908947_CDS_proteome_1;618	618	Wuhan_seafood_market_CoV_MN908947_CDS_proteome_1	Wuhan_seafood_market_CoV_MN908947_CDS_proteome	MN908947 | join{[265:13468](+), [13467:21555](+)} | Wuhan seafood market pneumonia virus | orf1ab polyprotein (pp1ab)	924	617	968	327	420	665	5825	4806	2021	7648	17946	808	834	597	98	94	394	1102	2098	1878	1158	1360	1715	2004	3113	1655	454	251	321	341	2743	757	1349	661	1211	380	88	317	1337	870	4139
52	GVEFLRDGWEIVKF	GVEFLRDGWEIV	EXPR_MAIN	Wuhan_seafood_market_CoV_MN908947_CDS_proteome_1;638	638	Wuhan_seafood_market_CoV_MN908947_CDS_proteome_1	Wuhan_seafood_market_CoV_MN908947_CDS_proteome	MN908947 | join{[265:13468](+), [13467:21555](+)} | Wuhan seafood market pneumonia virus | orf1ab polyprotein (pp1ab)	112	57	45	8147	13232	10766	51	65	724	1388	862	95	7758	3136	5408	2352	176	1141	62	387	1971	509	23273	26786	2302	680	3263	91	10778	11504	264	542	1653	536	1138	334	1561	1883	2081	1455	51
53	GVEFLRDGWEIVKF	VEFLRDGWEIVK	EXPR_MAIN	Wuhan_seafood_market_CoV_MN908947_CDS_proteome_1;639	639	Wuhan_seafood_market_CoV_MN908947_CDS_proteome_1	Wuhan_seafood_market_CoV_MN908947_CDS_proteome	MN908947 | join{[265:13468](+), [13467:21555](+)} | Wuhan seafood market pneumonia virus | orf1ab polyprotein (pp1ab)	671	823	107	1122	596	1016	845	3752	197	493	4532	1712	1526	844	3475	573	368	1739	153	3231	1276	981	42982	27825	2799	3836	154	382	81	395	142	467	238	232	1442	1865	3688	3946	1621	1692	141
54	GVEFLRDGWEIVKF	EFLRDGWEIVKF	EXPR_MAIN	Wuhan_seafood_market_CoV_MN908947_CDS_proteome_1;640	640	Wuhan_seafood_market_CoV_MN908947_CDS_proteome_1	Wuhan_seafood_market_CoV_MN908947_CDS_proteome	MN908947 | join{[265:13468](+), [13467:21555](+)} | Wuhan seafood market pneumonia virus | orf1ab polyprotein (pp1ab)	198	84	71	57	173	78	219	408	76	55	1550	146	491	377	556	981	63	618	54	90	94	193	40970	6818	284	157	260	90	596	566	173	56	63	50	46	217	230	279	114	227	72
55	TCACEIVGGQIVTCA	TCACEIVGGQIV	EXPR_MAIN	Wuhan_seafood_market_CoV_MN908947_CDS_proteome_1;654	654	Wuhan_seafood_market_CoV_MN908947_CDS_proteome_1	Wuhan_seafood_market_CoV_MN908947_CDS_proteome	MN908947 | join{[265:13468](+), [13467:21555](+)} | Wuhan seafood market pneumonia virus | orf1ab polyprotein (pp1ab)	319	477	82	227	514	260	53	74	123	186	53	78	47	72	299	1688	319	70	44	2435	289	222	119	102	3365	2002	609	1914	244	2733	531	981	1133	1289	12526	6771	452	920	534	452	718
56	TCACEIVGGQIVTCA	CACEIVGGQIVT	EXPR_MAIN	Wuhan_seafood_market_CoV_MN908947_CDS_proteome_1;655	655	Wuhan_seafood_market_CoV_MN908947_CDS_proteome_1	Wuhan_seafood_market_CoV_MN908947_CDS_proteome	MN908947 | join{[265:13468](+), [13467:21555](+)} | Wuhan seafood market pneumonia virus | orf1ab polyprotein (pp1ab)	1029	809	216	352	148	641	108	112	504	1063	59	7160	70	60	322	94	1279	156	52	2309	92	1046	53	170	16596	7699	975	2496	93	3782	779	1793	1444	1751	11981	33644	1064	653	1158	1357	594
57	TCACEIVGGQIVTCA	ACEIVGGQIVTC	EXPR_MAIN	Wuhan_seafood_market_CoV_MN908947_CDS_proteome_1;656	656	Wuhan_seafood_market_CoV_MN908947_CDS_proteome_1	Wuhan_seafood_market_CoV_MN908947_CDS_proteome	MN908947 | join{[265:13468](+), [13467:21555](+)} | Wuhan seafood market pneumonia virus | orf1ab polyprotein (pp1ab)	49	179	183	50	46	60	43	78	743	72	39	508	347	53	74	51	672	146	37	202	497	211	729	76	2691	2431	145	117	100	1600	212	500	494	143	3888	11286	79	567	268	170	213
58	TCACEIVGGQIVTCA	CEIVGGQIVTCA	EXPR_MAIN	Wuhan_seafood_market_CoV_MN908947_CDS_proteome_1;657	657	Wuhan_seafood_market_CoV_MN908947_CDS_proteome_1	Wuhan_seafood_market_CoV_MN908947_CDS_proteome	MN908947 | join{[265:13468](+), [13467:21555](+)} | Wuhan seafood market pneumonia virus | orf1ab polyprotein (pp1ab)	159	718	105	129	168	62	56	54	156	886	54	125	41	73	52	1660	700	185	128	954	42	140	67	47	2357	2152	612	580	1433	3765	400	1259	1080	908	5750	936	106	391	463	522	225
59	TGDLQPLEQPTSEAVEAPLV	TGDLQPLEQPTS	EXPR_MAIN	Wuhan_seafood_market_CoV_MN908947_CDS_proteome_1;760	760	Wuhan_seafood_market_CoV_MN908947_CDS_proteome_1	Wuhan_seafood_market_CoV_MN908947_CDS_proteome	MN908947 | join{[265:13468](+), [13467:21555](+)} | Wuhan seafood market pneumonia virus | orf1ab polyprotein (pp1ab)	64	50	46	46	45	46	43	43	55	49	66	47	92	53	1818	48	187	61	60	6316	49	46	156	43	69	53	570	78	548	90	53	53	317	595	75	51	1644	752	47	62	50
60	TGDLQPLEQPTSEAVEAPLV	GDLQPLEQPTSE	EXPR_MAIN	Wuhan_seafood_market_CoV_MN908947_CDS_proteome_1;761	761	Wuhan_seafood_market_CoV_MN908947_CDS_proteome_1	Wuhan_seafood_market_CoV_MN908947_CDS_proteome	MN908947 | join{[265:13468](+), [13467:21555](+)} | Wuhan seafood market pneumonia virus | orf1ab polyprotein (pp1ab)	87	169	73	124	158	59	89	96	116	49	49	143	44	39	56	2763	1237	69	132	51	56	73	80	437	486	910	42	202	589	98	192	510	532	817	73	46	53	79	72	91	48
61	TGDLQPLEQPTSEAVEAPLV	DLQPLEQPTSEA	EXPR_MAIN	Wuhan_seafood_market_CoV_MN908947_CDS_proteome_1;762	762	Wuhan_seafood_market_CoV_MN908947_CDS_proteome_1	Wuhan_seafood_market_CoV_MN908947_CDS_proteome	MN908947 | join{[265:13468](+), [13467:21555](+)} | Wuhan seafood market pneumonia virus | orf1ab polyprotein (pp1ab)	494	439	63	81	319	382	45	58	933	160	127	92	54	40	64	13205	279	91	60	75	48	56	93	301	57	58	59	538	1537	340	70	55	55	70	82	77	55	104	62	57	47
62	TGDLQPLEQPTSEAVEAPLV	LQPLEQPTSEAV	EXPR_MAIN	Wuhan_seafood_market_CoV_MN908947_CDS_proteome_1;763	763	Wuhan_seafood_market_CoV_MN908947_CDS_proteome_1	Wuhan_seafood_market_CoV_MN908947_CDS_proteome	MN908947 | join{[265:13468](+), [13467:21555](+)} | Wuhan seafood market pneumonia virus | orf1ab polyprotein (pp1ab)	2329	1964	10483	2175	130	241	93	73	10782	9446	236	144	57	316	54	51206	368	87	301	84	69	1614	121	1189	4907	7080	2719	1511	551	1199	955	1880	7571	14450	2148	2563	126	663	1520	1960	57
63	TGDLQPLEQPTSEAVEAPLV	QPLEQPTSEAVE	EXPR_MAIN	Wuhan_seafood_market_CoV_MN908947_CDS_proteome_1;764	764	Wuhan_seafood_market_CoV_MN908947_CDS_proteome_1	Wuhan_seafood_market_CoV_MN908947_CDS_proteome	MN908947 | join{[265:13468](+), [13467:21555](+)} | Wuhan seafood market pneumonia virus | orf1ab polyprotein (pp1ab)	1993	1981	4859	999	85	135	51	132	4871	8825	155	165	43	130	84	20313	322	63	67	84	49	875	137	872	1609	3868	905	614	2455	962	669	1908	5143	7323	1895	1951	73	961	2837	125	105
64	TGDLQPLEQPTSEAVEAPLV	PLEQPTSEAVEA	EXPR_MAIN	Wuhan_seafood_market_CoV_MN908947_CDS_proteome_1;765	765	Wuhan_seafood_market_CoV_MN908947_CDS_proteome_1	Wuhan_seafood_market_CoV_MN908947_CDS_proteome	MN908947 | join{[265:13468](+), [13467:21555](+)} | Wuhan seafood market pneumonia virus | orf1ab polyprotein (pp1ab)	1448	1428	3842	1498	213	111	83	192	18793	7656	482	659	106	52	178	27869	1578	67	314	213	52	416	185	230	778	1551	496	948	1746	700	665	1693	3293	7261	1136	1746	484	894	538	2092	85
65	TGDLQPLEQPTSEAVEAPLV	LEQPTSEAVEAP	EXPR_MAIN	Wuhan_seafood_market_CoV_MN908947_CDS_proteome_1;766	766	Wuhan_seafood_market_CoV_MN908947_CDS_proteome_1	Wuhan_seafood_market_CoV_MN908947_CDS_proteome	MN908947 | join{[265:13468](+), [13467:21555](+)} | Wuhan seafood market pneumonia virus | orf1ab polyprotein (pp1ab)	5625	5013	4940	1078	452	982	67	199	19568	2980	113	143	48	46	105	56995	251	55	157	60	45	1119	455	3795	1645	3054	882	673	110	1102	298	3337	7102	10225	2974	2802	1410	2235	965	1572	42
66	TGDLQPLEQPTSEAVEAPLV	EQPTSEAVEAPL	EXPR_MAIN	Wuhan_seafood_market_CoV_MN908947_CDS_proteome_1;767	767	Wuhan_seafood_market_CoV_MN908947_CDS_proteome_1	Wuhan_seafood_market_CoV_MN908947_CDS_proteome	MN908947 | join{[265:13468](+), [13467:21555](+)} | Wuhan seafood market pneumonia virus | orf1ab polyprotein (pp1ab)	1359	1252	6154	1211	467	98	41	73	9106	6420	109	213	47	342	67	55694	61	77	57	201	41	519	172	548	3155	2453	1232	394	2159	1093	984	3850	7289	11530	2709	2587	373	1376	3170	2405	51
67	TGDLQPLEQPTSEAVEAPLV	QPTSEAVEAPLV	EXPR_MAIN	Wuhan_seafood_market_CoV_MN908947_CDS_proteome_1;768	768	Wuhan_seafood_market_CoV_MN908947_CDS_proteome_1	Wuhan_seafood_market_CoV_MN908947_CDS_proteome	MN908947 | join{[265:13468](+), [13467:21555](+)} | Wuhan seafood market pneumonia virus | orf1ab polyprotein (pp1ab)	142	52	7061	1611	138	104	52	49	29932	9928	1348	943	50	421	63	33863	40	43	71	64	48	1576	68	55	366	74	795	573	13055	587	573	1663	5251	5952	68	1068	46	487	885	1441	298
68	DTEKYCALAPNMMV	DTEKYCALAPNM	EXPR_MAIN	Wuhan_seafood_market_CoV_MN908947_CDS_proteome_1;795	795	Wuhan_seafood_market_CoV_MN908947_CDS_proteome_1	Wuhan_seafood_market_CoV_MN908947_CDS_proteome	MN908947 | join{[265:13468](+), [13467:21555](+)} | Wuhan seafood market pneumonia virus | orf1ab polyprotein (pp1ab)	100	84	79	52	66	115	63	61	18061	1131	214	812	43	89	54	2141	478	56	92	1907	298	107	43	171	56	53	402	890	320	48	66	64	127	54	604	1976	106	303	52	62	48
69	DTEKYCALAPNMMV	TEKYCALAPNMM	EXPR_MAIN	Wuhan_seafood_market_CoV_MN908947_CDS_proteome_1;796	796	Wuhan_seafood_market_CoV_MN908947_CDS_proteome_1	Wuhan_seafood_market_CoV_MN908947_CDS_proteome	MN908947 | join{[265:13468](+), [13467:21555](+)} | Wuhan seafood market pneumonia virus | orf1ab polyprotein (pp1ab)	157	101	61	78	224	396	142	95	422	168	446	605	276	317	311	332	2169	576	255	407	100	124	1399	745	100	48	1187	1861	1692	882	3778	3152	44950	20006	1987	1461	143	138	368	163	7560
70	DTEKYCALAPNMMV	EKYCALAPNMMV	EXPR_MAIN	Wuhan_seafood_market_CoV_MN908947_CDS_proteome_1;797	797	Wuhan_seafood_market_CoV_MN908947_CDS_proteome_1	Wuhan_seafood_market_CoV_MN908947_CDS_proteome	MN908947 | join{[265:13468](+), [13467:21555](+)} | Wuhan seafood market pneumonia virus | orf1ab polyprotein (pp1ab)	1579	1504	245	832	664	1056	719	1616	666	474	13143	15980	186	191	1395	998	427	953	4825	226	1428	1198	330	1638	104	438	3430	251	1477	157	666	167	1269	254	912	607	1947	1455	326	200	270
71	KGGAPTKVTFGDDTVIEV	KGGAPTKVTFGD	EXPR_MAIN	Wuhan_seafood_market_CoV_MN908947_CDS_proteome_1;816	816	Wuhan_seafood_market_CoV_MN908947_CDS_proteome_1	Wuhan_seafood_market_CoV_MN908947_CDS_proteome	MN908947 | join{[265:13468](+), [13467:21555](+)} | Wuhan seafood market pneumonia virus | orf1ab polyprotein (pp1ab)	113	62	3050	705	276	118	179	252	597	229	171	720	100	202	435	609	343	18497	190	544	434	195	154	1437	16020	19898	59	55	507	74	3276	197	68	75	91	155	452	104	125	88	103
72	KGGAPTKVTFGDDTVIEV	GGAPTKVTFGDD	EXPR_MAIN	Wuhan_seafood_market_CoV_MN908947_CDS_proteome_1;817	817	Wuhan_seafood_market_CoV_MN908947_CDS_proteome_1	Wuhan_seafood_market_CoV_MN908947_CDS_proteome	MN908947 | join{[265:13468](+), [13467:21555](+)} | Wuhan seafood market pneumonia virus | orf1ab polyprotein (pp1ab)	2320	1717	1709	865	42	310	155	123	88	89	76	118	204	490	78	53	75	55187	101	415	113	465	62	859	1194	156	65	146	85	175	12593	1543	296	197	179	403	692	710	530	402	51
73	KGGAPTKVTFGDDTVIEV	GAPTKVTFGDDT	EXPR_MAIN	Wuhan_seafood_market_CoV_MN908947_CDS_proteome_1;818	818	Wuhan_seafood_market_CoV_MN908947_CDS_proteome_1	Wuhan_seafood_market_CoV_MN908947_CDS_proteome	MN908947 | join{[265:13468](+), [13467:21555](+)} | Wuhan seafood market pneumonia virus | orf1ab polyprotein (pp1ab)	38	1531	299	252	485	665	192	117	503	339	426	73	304	168	522	635	45	64131	382	204	173	398	313	51	348	1071	379	86	646	212	12634	552	296	273	71	143	583	868	193	58	66
74	KGGAPTKVTFGDDTVIEV	APTKVTFGDDTV	EXPR_MAIN	Wuhan_seafood_market_CoV_MN908947_CDS_proteome_1;819	819	Wuhan_seafood_market_CoV_MN908947_CDS_proteome_1	Wuhan_seafood_market_CoV_MN908947_CDS_proteome	MN908947 | join{[265:13468](+), [13467:21555](+)} | Wuhan seafood market pneumonia virus | orf1ab polyprotein (pp1ab)	3067	2760	1264	432	54	112	260	333	487	1147	89	110	345	381	1390	190	84	63880	219	131	1348	376	139	282	697	308	264	178	58	172	7592	2261	359	123	194	231	845	850	4388	2667	184
75	KGGAPTKVTFGDDTVIEV	PTKVTFGDDTVI	EXPR_MAIN	Wuhan_seafood_market_CoV_MN908947_CDS_proteome_1;820	820	Wuhan_seafood_market_CoV_MN908947_CDS_proteome_1	Wuhan_seafood_market_CoV_MN908947_CDS_proteome	MN908947 | join{[265:13468](+), [13467:21555](+)} | Wuhan seafood market pneumonia virus | orf1ab polyprotein (pp1ab)	293	393	74	88	77	104	1080	1117	339	990	272	53	50	252	42	287	55	58688	68	138	303	201	191	103	48	1241	45	52	69	69	9466	2537	70	113	102	54	267	1024	1139	1340	486
76	KGGAPTKVTFGDDTVIEV	TKVTFGDDTVIE	EXPR_MAIN	Wuhan_seafood_market_CoV_MN908947_CDS_proteome_1;821	821	Wuhan_seafood_market_CoV_MN908947_CDS_proteome_1	Wuhan_seafood_market_CoV_MN908947_CDS_proteome	MN908947 | join{[265:13468](+), [13467:21555](+)} | Wuhan seafood market pneumonia virus | orf1ab polyprotein (pp1ab)	56	434	834	51	130	86	448	476	317	1209	53	110	67	110	248	72	81	53255	138	60	212	125	288	148	176	114	43	56	87	73	10144	1328	99	66	99	125	406	1200	646	510	253
77	KGGAPTKVTFGDDTVIEV	KVTFGDDTVIEV	EXPR_MAIN	Wuhan_seafood_market_CoV_MN908947_CDS_proteome_1;822	822	Wuhan_seafood_market_CoV_MN908947_CDS_proteome_1	Wuhan_seafood_market_CoV_MN908947_CDS_proteome	MN908947 | join{[265:13468](+), [13467:21555](+)} | Wuhan seafood market pneumonia virus | orf1ab polyprotein (pp1ab)	247	300	103	193	336	573	67	69	94	79	76	50	108	54	51	62	50	10972	44	144	77	55	225	50	69	67	46	91	47	53	8914	178	110	77	124	135	3428	530	212	259	199
78	DTVIEVQGYKSVNI	DTVIEVQGYKSV	EXPR_MAIN	Wuhan_seafood_market_CoV_MN908947_CDS_proteome_1;828	828	Wuhan_seafood_market_CoV_MN908947_CDS_proteome_1	Wuhan_seafood_market_CoV_MN908947_CDS_proteome	MN908947 | join{[265:13468](+), [13467:21555](+)} | Wuhan seafood market pneumonia virus | orf1ab polyprotein (pp1ab)	2994	2882	100	160	105	106	101	118	5985	176	295	807	101	3520	82	233	122	247	145	86	432	186	53	59	5776	4006	87	46	243	46	64	45	67	70	76	133	1245	1012	54054	54113	56
79	DTVIEVQGYKSVNI	TVIEVQGYKSVN	EXPR_MAIN	Wuhan_seafood_market_CoV_MN908947_CDS_proteome_1;829	829	Wuhan_seafood_market_CoV_MN908947_CDS_proteome_1	Wuhan_seafood_market_CoV_MN908947_CDS_proteome	MN908947 | join{[265:13468](+), [13467:21555](+)} | Wuhan seafood market pneumonia virus | orf1ab polyprotein (pp1ab)	83	78	235	59	89	81	554	369	104	120	54	76	84	26303	94	2373	110	151	835	314	635	224	252	467	2576	8134	226	783	250	1117	213	59	146	122	368	194	976	290	146	791	249
80	DTVIEVQGYKSVNI	VIEVQGYKSVNI	EXPR_MAIN	Wuhan_seafood_market_CoV_MN908947_CDS_proteome_1;830	830	Wuhan_seafood_market_CoV_MN908947_CDS_proteome_1	Wuhan_seafood_market_CoV_MN908947_CDS_proteome	MN908947 | join{[265:13468](+), [13467:21555](+)} | Wuhan seafood market pneumonia virus | orf1ab polyprotein (pp1ab)	383	87	122	101	92	385	92	196	67	70	89	53	144	13913	224	52	355	191	793	334	189	122	164	178	6621	13480	60	200	75	55	573	72	117	69	952	65	332	477	106	164	693
81	NITFELDERIDKVL	NITFELDERIDK	EXPR_MAIN	Wuhan_seafood_market_CoV_MN908947_CDS_proteome_1;840	840	Wuhan_seafood_market_CoV_MN908947_CDS_proteome_1	Wuhan_seafood_market_CoV_MN908947_CDS_proteome	MN908947 | join{[265:13468](+), [13467:21555](+)} | Wuhan seafood market pneumonia virus | orf1ab polyprotein (pp1ab)	171	255	175	5332	4295	8153	516	500	248	714	98	120	491	63	2307	142	3381	1283	355	1070	95	1505	315	278	1074	76	202	1245	986	636	60	436	491	603	350	344	571	1051	684	56	3908
82	NITFELDERIDKVL	ITFELDERIDKV	EXPR_MAIN	Wuhan_seafood_market_CoV_MN908947_CDS_proteome_1;841	841	Wuhan_seafood_market_CoV_MN908947_CDS_proteome_1	Wuhan_seafood_market_CoV_MN908947_CDS_proteome	MN908947 | join{[265:13468](+), [13467:21555](+)} | Wuhan seafood market pneumonia virus | orf1ab polyprotein (pp1ab)	47	571	920	3478	5609	6381	587	745	851	717	1038	954	589	734	4069	400	862	5027	153	861	251	393	253	533	4786	3587	4008	4656	3529	1315	380	1517	1772	854	287	804	472	1027	1297	1879	7889
83	NITFELDERIDKVL	TFELDERIDKVL	EXPR_MAIN	Wuhan_seafood_market_CoV_MN908947_CDS_proteome_1;842	842	Wuhan_seafood_market_CoV_MN908947_CDS_proteome_1	Wuhan_seafood_market_CoV_MN908947_CDS_proteome	MN908947 | join{[265:13468](+), [13467:21555](+)} | Wuhan seafood market pneumonia virus | orf1ab polyprotein (pp1ab)	704	178	210	1600	2127	2533	781	1016	2763	3439	977	3070	1519	2970	10561	789	4275	3845	4820	365	477	350	322	1865	930	620	2820	2267	3134	1267	1049	1118	2833	1343	45	1457	1184	1470	2189	1275	7256
84	EFACVVADAVIKTLQPVS	EFACVVADAVIK	EXPR_MAIN	Wuhan_seafood_market_CoV_MN908947_CDS_proteome_1;870	870	Wuhan_seafood_market_CoV_MN908947_CDS_proteome_1	Wuhan_seafood_market_CoV_MN908947_CDS_proteome	MN908947 | join{[265:13468](+), [13467:21555](+)} | Wuhan seafood market pneumonia virus | orf1ab polyprotein (pp1ab)	200	228	187	282	188	197	25645	48758	117	119	110	59	197	58	583	131	384	97	56	1089	71	58	272	197	55	73	154	249	51	52	732	345	70	56	73	107	197	91	6148	8004	610
85	EFACVVADAVIKTLQPVS	FACVVADAVIKT	EXPR_MAIN	Wuhan_seafood_market_CoV_MN908947_CDS_proteome_1;871	871	Wuhan_seafood_market_CoV_MN908947_CDS_proteome_1	Wuhan_seafood_market_CoV_MN908947_CDS_proteome	MN908947 | join{[265:13468](+), [13467:21555](+)} | Wuhan seafood market pneumonia virus | orf1ab polyprotein (pp1ab)	79	88	531	726	379	1457	32598	43537	847	102	1082	230	1092	147	673	323	108	16390	489	675	234	49	339	93	103	834	129	122	122	58	318	445	77	300	57	79	185	89	11953	16332	268
86	EFACVVADAVIKTLQPVS	ACVVADAVIKTL	EXPR_MAIN	Wuhan_seafood_market_CoV_MN908947_CDS_proteome_1;872	872	Wuhan_seafood_market_CoV_MN908947_CDS_proteome_1	Wuhan_seafood_market_CoV_MN908947_CDS_proteome	MN908947 | join{[265:13468](+), [13467:21555](+)} | Wuhan seafood market pneumonia virus | orf1ab polyprotein (pp1ab)	271	325	97	105	77	75	12458	7843	111	78	2922	207	2172	267	72	176	1597	176	91	325	490	74	1128	505	48	98	65	263	247	723	337	873	84	195	42	241	46	369	8513	11402	218
87	EFACVVADAVIKTLQPVS	CVVADAVIKTLQ	EXPR_MAIN	Wuhan_seafood_market_CoV_MN908947_CDS_proteome_1;873	873	Wuhan_seafood_market_CoV_MN908947_CDS_proteome_1	Wuhan_seafood_market_CoV_MN908947_CDS_proteome	MN908947 | join{[265:13468](+), [13467:21555](+)} | Wuhan seafood market pneumonia virus | orf1ab polyprotein (pp1ab)	516	670	321	178	87	211	7281	13944	91	190	400	296	653	111	409	1859	562	221	273	185	104	1694	468	268	83	127	61	895	4810	125	547	470	71	563	145	358	112	211	2860	4476	55
88	EFACVVADAVIKTLQPVS	VVADAVIKTLQP	EXPR_MAIN	Wuhan_seafood_market_CoV_MN908947_CDS_proteome_1;874	874	Wuhan_seafood_market_CoV_MN908947_CDS_proteome_1	Wuhan_seafood_market_CoV_MN908947_CDS_proteome	MN908947 | join{[265:13468](+), [13467:21555](+)} | Wuhan seafood market pneumonia virus | orf1ab polyprotein (pp1ab)	368	356	234	146	360	735	36862	56708	250	112	672	1192	4699	68	368	201	743	115	922	190	157	285	46	250	130	74	53	88	906	61	135	224	53	80	86	81	65	68	197	418	527
89	EFACVVADAVIKTLQPVS	VADAVIKTLQPV	EXPR_MAIN	Wuhan_seafood_market_CoV_MN908947_CDS_proteome_1;875	875	Wuhan_seafood_market_CoV_MN908947_CDS_proteome_1	Wuhan_seafood_market_CoV_MN908947_CDS_proteome	MN908947 | join{[265:13468](+), [13467:21555](+)} | Wuhan seafood market pneumonia virus | orf1ab polyprotein (pp1ab)	46	53	165	69	82	75	3022	650	308	161	531	568	1139	85	175	65	369	256	733	297	135	75	177	379	297	105	153	213	136	64	286	206	136	134	74	41	49	68	106	90	719
90	EFACVVADAVIKTLQPVS	ADAVIKTLQPVS	EXPR_MAIN	Wuhan_seafood_market_CoV_MN908947_CDS_proteome_1;876	876	Wuhan_seafood_market_CoV_MN908947_CDS_proteome_1	Wuhan_seafood_market_CoV_MN908947_CDS_proteome	MN908947 | join{[265:13468](+), [13467:21555](+)} | Wuhan seafood market pneumonia virus | orf1ab polyprotein (pp1ab)	291	389	693	295	1176	62	2603	729	966	1207	542	486	4086	54	161	120	953	87	694	1493	1319	1880	138	843	73	557	402	67	220	182	401	600	379	574	711	1153	100	436	520	345	168
91	PDEDEEEGDCEEEE	PDEDEEEGDCEE	EXPR_MAIN	Wuhan_seafood_market_CoV_MN908947_CDS_proteome_1;927	927	Wuhan_seafood_market_CoV_MN908947_CDS_proteome_1	Wuhan_seafood_market_CoV_MN908947_CDS_proteome	MN908947 | join{[265:13468](+), [13467:21555](+)} | Wuhan seafood market pneumonia virus | orf1ab polyprotein (pp1ab)	64	69	49	80	81	180	84	110	169	87	46	113	98	21674	58	49	55	66	59	78	55	56	77	97	232	86	52	52	146	52	1966	48	66	107	156	160	66	64	278	69	65
92	PDEDEEEGDCEEEE	DEDEEEGDCEEE	EXPR_MAIN	Wuhan_seafood_market_CoV_MN908947_CDS_proteome_1;928	928	Wuhan_seafood_market_CoV_MN908947_CDS_proteome_1	Wuhan_seafood_market_CoV_MN908947_CDS_proteome	MN908947 | join{[265:13468](+), [13467:21555](+)} | Wuhan seafood market pneumonia virus | orf1ab polyprotein (pp1ab)	41	84	44	46	60	83	51	57	892	1562	359	64	38	1171	44	63	53	42	56	53	57	541	63	80	46	61	52	83	194	46	58	57	235	149	60	49	51	135	252	51	110
93	PDEDEEEGDCEEEE	EDEEEGDCEEEE	EXPR_MAIN	Wuhan_seafood_market_CoV_MN908947_CDS_proteome_1;929	929	Wuhan_seafood_market_CoV_MN908947_CDS_proteome_1	Wuhan_seafood_market_CoV_MN908947_CDS_proteome	MN908947 | join{[265:13468](+), [13467:21555](+)} | Wuhan seafood market pneumonia virus | orf1ab polyprotein (pp1ab)	64	270	48	782	4760	4012	48	63	63678	62924	43	39	42	64420	19010	13492	13774	10646	49	80	51	3592	633	407	57	119	1396	69	16893	1067	115	2444	61834	54163	3206	696	91	138	6100	2699	142
94	TVGQQDGSEDNQTT	TVGQQDGSEDNQ	EXPR_MAIN	Wuhan_seafood_market_CoV_MN908947_CDS_proteome_1;987	987	Wuhan_seafood_market_CoV_MN908947_CDS_proteome_1	Wuhan_seafood_market_CoV_MN908947_CDS_proteome	MN908947 | join{[265:13468](+), [13467:21555](+)} | Wuhan seafood market pneumonia virus | orf1ab polyprotein (pp1ab)	78	77	125	57	165	92	46	59	156	67	313	50	197	233	18643	568	117	137	259	76	52	60	202	85	60	44	207	70	123	42	59	46	56	54	44	49	53	39	843	76	595
95	TVGQQDGSEDNQTT	VGQQDGSEDNQT	EXPR_MAIN	Wuhan_seafood_market_CoV_MN908947_CDS_proteome_1;988	988	Wuhan_seafood_market_CoV_MN908947_CDS_proteome_1	Wuhan_seafood_market_CoV_MN908947_CDS_proteome	MN908947 | join{[265:13468](+), [13467:21555](+)} | Wuhan seafood market pneumonia virus | orf1ab polyprotein (pp1ab)	54	47	69	51	213	66	235	119	498	49	633	47	55	63	9587	68	57	60	51	84	71	98	468	88	79	135	146	51	867	120	109	69	129	197	63	69	46	79	145	55	202
96	TVGQQDGSEDNQTT	GQQDGSEDNQTT	EXPR_MAIN	Wuhan_seafood_market_CoV_MN908947_CDS_proteome_1;989	989	Wuhan_seafood_market_CoV_MN908947_CDS_proteome_1	Wuhan_seafood_market_CoV_MN908947_CDS_proteome	MN908947 | join{[265:13468](+), [13467:21555](+)} | Wuhan seafood market pneumonia virus | orf1ab polyprotein (pp1ab)	62	72	42	58	481	56	66	53	149	50	543	61	49	42	518	52	52	677	63	52	54	49	89	223	40	120	40	65	323	37	50	47	47	45	95	90	72	58	84	120	42
97	KVKPTVVVNAANVY	KVKPTVVVNAAN	EXPR_MAIN	Wuhan_seafood_market_CoV_MN908947_CDS_proteome_1;1051	1051	Wuhan_seafood_market_CoV_MN908947_CDS_proteome_1	Wuhan_seafood_market_CoV_MN908947_CDS_proteome	MN908947 | join{[265:13468](+), [13467:21555](+)} | Wuhan seafood market pneumonia virus | orf1ab polyprotein (pp1ab)	10304	17546	309	1344	1590	2372	112	213	181	328	377	267	613	1826	136	506	1917	207	36756	2794	73	122	339	178	464	72	88	290	47	94	142	77	66	70	152	164	601	64	98	167	225
98	KVKPTVVVNAANVY	VKPTVVVNAANV	EXPR_MAIN	Wuhan_seafood_market_CoV_MN908947_CDS_proteome_1;1052	1052	Wuhan_seafood_market_CoV_MN908947_CDS_proteome_1	Wuhan_seafood_market_CoV_MN908947_CDS_proteome	MN908947 | join{[265:13468](+), [13467:21555](+)} | Wuhan seafood market pneumonia virus | orf1ab polyprotein (pp1ab)	30640	31200	236	897	928	908	1905	500	2560	917	451	961	425	123	476	188	2879	285	998	913	971	966	662	1297	167	685	431	562	2096	179	2219	282	625	419	1352	3220	257	158	108	83	142
99	KVKPTVVVNAANVY	KPTVVVNAANVY	EXPR_MAIN	Wuhan_seafood_market_CoV_MN908947_CDS_proteome_1;1053	1053	Wuhan_seafood_market_CoV_MN908947_CDS_proteome_1	Wuhan_seafood_market_CoV_MN908947_CDS_proteome	MN908947 | join{[265:13468](+), [13467:21555](+)} | Wuhan seafood market pneumonia virus | orf1ab polyprotein (pp1ab)	24646	8292	326	583	239	475	442	657	101	129	302	129	62	440	849	42	2810	451	90	759	119	708	366	159	333	64252	170	411	43	171	1257	1334	136	439	671	679	88	86	88	48	59
100	QVESDDYIATNGPLK	QVESDDYIATNG	EXPR_MAIN	Wuhan_seafood_market_CoV_MN908947_CDS_proteome_1;1084	1084	Wuhan_seafood_market_CoV_MN908947_CDS_proteome_1	Wuhan_seafood_market_CoV_MN908947_CDS_proteome	MN908947 | join{[265:13468](+), [13467:21555](+)} | Wuhan seafood market pneumonia virus | orf1ab polyprotein (pp1ab)	175	76	2446	458	146	248	67	59	122	844	52	69	252	349	4342	522	50	152	60	121	61	80	117	98	245	96	89	110	62	437	256	294	473	322	1053	441	303	397	397	314	5093
101	QVESDDYIATNGPLK	VESDDYIATNGP	EXPR_MAIN	Wuhan_seafood_market_CoV_MN908947_CDS_proteome_1;1085	1085	Wuhan_seafood_market_CoV_MN908947_CDS_proteome_1	Wuhan_seafood_market_CoV_MN908947_CDS_proteome	MN908947 | join{[265:13468](+), [13467:21555](+)} | Wuhan seafood market pneumonia virus | orf1ab polyprotein (pp1ab)	3205	1764	801	67	184	136	40	68	330	579	129	147	66	105	621	111	52	131	86	52	120	110	82	597	483	1561	1702	51	233	444	736	569	667	636	2154	1986	91	240	797	664	1030
102	QVESDDYIATNGPLK	ESDDYIATNGPL	EXPR_MAIN	Wuhan_seafood_market_CoV_MN908947_CDS_proteome_1;1086	1086	Wuhan_seafood_market_CoV_MN908947_CDS_proteome_1	Wuhan_seafood_market_CoV_MN908947_CDS_proteome	MN908947 | join{[265:13468](+), [13467:21555](+)} | Wuhan seafood market pneumonia virus | orf1ab polyprotein (pp1ab)	413	1630	751	807	138	306	76	105	337	642	61	1427	61	41	983	400	1872	57	775	55	69	883	100	378	1773	118	464	166	1887	1265	1276	880	796	1432	1879	333	839	838	790	3485	7153
103	QVESDDYIATNGPLK	SDDYIATNGPLK	EXPR_MAIN	Wuhan_seafood_market_CoV_MN908947_CDS_proteome_1;1087	1087	Wuhan_seafood_market_CoV_MN908947_CDS_proteome_1	Wuhan_seafood_market_CoV_MN908947_CDS_proteome	MN908947 | join{[265:13468](+), [13467:21555](+)} | Wuhan seafood market pneumonia virus | orf1ab polyprotein (pp1ab)	411	834	2406	996	1693	1055	119	73	2860	3785	189	213	80	176	4227	775	180	273	3833	15926	7888	2937	1733	868	478	817	1010	425	3205	1098	1598	1547	2174	1605	1768	1480	649	834	1563	1488	641
104	NKGEDIQLLKSAYENF	NKGEDIQLLKSA	EXPR_MAIN	Wuhan_seafood_market_CoV_MN908947_CDS_proteome_1;1123	1123	Wuhan_seafood_market_CoV_MN908947_CDS_proteome_1	Wuhan_seafood_market_CoV_MN908947_CDS_proteome	MN908947 | join{[265:13468](+), [13467:21555](+)} | Wuhan seafood market pneumonia virus | orf1ab polyprotein (pp1ab)	4083	6987	343	1311	5034	1889	5182	5155	259	533	1426	529	914	44	1374	236	574	2586	1139	165	49	135	78	139	556	369	947	1660	100	54	778	579	2344	1690	124	40	52	606	966	756	1210
105	NKGEDIQLLKSAYENF	KGEDIQLLKSAY	EXPR_MAIN	Wuhan_seafood_market_CoV_MN908947_CDS_proteome_1;1124	1124	Wuhan_seafood_market_CoV_MN908947_CDS_proteome_1	Wuhan_seafood_market_CoV_MN908947_CDS_proteome	MN908947 | join{[265:13468](+), [13467:21555](+)} | Wuhan seafood market pneumonia virus | orf1ab polyprotein (pp1ab)	5849	3131	184	15686	9431	31222	1048	740	325	2610	1409	363	949	558	430	883	40	296	1068	107	48	589	614	48	61070	48481	140	349	568	61	286	349	436	949	37	1152	246	501	278	510	251
106	NKGEDIQLLKSAYENF	GEDIQLLKSAYE	EXPR_MAIN	Wuhan_seafood_market_CoV_MN908947_CDS_proteome_1;1125	1125	Wuhan_seafood_market_CoV_MN908947_CDS_proteome_1	Wuhan_seafood_market_CoV_MN908947_CDS_proteome	MN908947 | join{[265:13468](+), [13467:21555](+)} | Wuhan seafood market pneumonia virus | orf1ab polyprotein (pp1ab)	40	8906	129	1948	2817	3890	55	65	254	504	1584	697	190	54	80	119	51	472	113	54	211	72	158	46	160	131	252	121	371	113	345	537	903	537	71	114	56	419	535	441	381
107	NKGEDIQLLKSAYENF	EDIQLLKSAYEN	EXPR_MAIN	Wuhan_seafood_market_CoV_MN908947_CDS_proteome_1;1126	1126	Wuhan_seafood_market_CoV_MN908947_CDS_proteome_1	Wuhan_seafood_market_CoV_MN908947_CDS_proteome	MN908947 | join{[265:13468](+), [13467:21555](+)} | Wuhan seafood market pneumonia virus | orf1ab polyprotein (pp1ab)	3323	3220	82	263	843	843	301	132	624	1749	188	389	480	56	50	246	40	1209	46	51	48	82	89	54	76	59	555	307	475	414	1153	717	629	452	525	239	1607	2487	92	712	163
108	NKGEDIQLLKSAYENF	DIQLLKSAYENF	EXPR_MAIN	Wuhan_seafood_market_CoV_MN908947_CDS_proteome_1;1127	1127	Wuhan_seafood_market_CoV_MN908947_CDS_proteome_1	Wuhan_seafood_market_CoV_MN908947_CDS_proteome	MN908947 | join{[265:13468](+), [13467:21555](+)} | Wuhan seafood market pneumonia virus | orf1ab polyprotein (pp1ab)	7011	4961	527	104	180	281	1152	450	869	1828	340	1660	2801	11259	810	319	24409	11185	299	1416	356	321	70	784	5693	3374	1456	1624	927	1986	2921	2575	681	419	2120	1773	6849	5739	1328	467	314
109	LAPLLSAGIFGADPI	LAPLLSAGIFGA	EXPR_MAIN	Wuhan_seafood_market_CoV_MN908947_CDS_proteome_1;1145	1145	Wuhan_seafood_market_CoV_MN908947_CDS_proteome_1	Wuhan_seafood_market_CoV_MN908947_CDS_proteome	MN908947 | join{[265:13468](+), [13467:21555](+)} | Wuhan seafood market pneumonia virus | orf1ab polyprotein (pp1ab)	1041	817	95	195	294	369	73	80	100	197	74	60	77	322	66	300	94	184	907	333	280	58	124	48	264	1501	657	2673	164	512	222	1511	214	120	248	75	125	49	87	1371	440
110	LAPLLSAGIFGADPI	APLLSAGIFGAD	EXPR_MAIN	Wuhan_seafood_market_CoV_MN908947_CDS_proteome_1;1146	1146	Wuhan_seafood_market_CoV_MN908947_CDS_proteome_1	Wuhan_seafood_market_CoV_MN908947_CDS_proteome	MN908947 | join{[265:13468](+), [13467:21555](+)} | Wuhan seafood market pneumonia virus | orf1ab polyprotein (pp1ab)	644	753	98	92	102	66	4582	5743	594	1956	196	1175	353	65	689	401	77	1335	2004	183	64	152	51	1691	393	37	195	1691	373	253	96	373	215	184	301	227	923	1657	275	187	1621
111	LAPLLSAGIFGADPI	PLLSAGIFGADP	EXPR_MAIN	Wuhan_seafood_market_CoV_MN908947_CDS_proteome_1;1147	1147	Wuhan_seafood_market_CoV_MN908947_CDS_proteome_1	Wuhan_seafood_market_CoV_MN908947_CDS_proteome	MN908947 | join{[265:13468](+), [13467:21555](+)} | Wuhan seafood market pneumonia virus | orf1ab polyprotein (pp1ab)	121	152	156	117	142	102	1332	1129	674	677	810	3214	125	113	265	60	141	213	6189	190	408	156	54	90	498	498	155	95	887	167	789	793	200	211	234	247	102	262	81	173	145
112	LAPLLSAGIFGADPI	LLSAGIFGADPI	EXPR_MAIN	Wuhan_seafood_market_CoV_MN908947_CDS_proteome_1;1148	1148	Wuhan_seafood_market_CoV_MN908947_CDS_proteome_1	Wuhan_seafood_market_CoV_MN908947_CDS_proteome	MN908947 | join{[265:13468](+), [13467:21555](+)} | Wuhan seafood market pneumonia virus | orf1ab polyprotein (pp1ab)	59	68	6874	2340	548	1032	525	504	295	2604	96	207	153	78	51	24830	114	691	5288	88	125	320	471	71	102	621	49	67	75	508	95	212	94	216	467	1485	215	144	128	225	42
113	YDKLVSSFLEMKSEK	YDKLVSSFLEMK	EXPR_MAIN	Wuhan_seafood_market_CoV_MN908947_CDS_proteome_1;1183	1183	Wuhan_seafood_market_CoV_MN908947_CDS_proteome_1	Wuhan_seafood_market_CoV_MN908947_CDS_proteome	MN908947 | join{[265:13468](+), [13467:21555](+)} | Wuhan seafood market pneumonia virus | orf1ab polyprotein (pp1ab)	783	554	750	171	164	239	205	276	1004	2807	1311	898	3849	3114	791	323	141	1740	636	1389	103	1747	361	111	1489	1855	116	351	218	110	149	159	66	114	66	84	280	143	3816	3560	335
114	YDKLVSSFLEMKSEK	DKLVSSFLEMKS	EXPR_MAIN	Wuhan_seafood_market_CoV_MN908947_CDS_proteome_1;1184	1184	Wuhan_seafood_market_CoV_MN908947_CDS_proteome_1	Wuhan_seafood_market_CoV_MN908947_CDS_proteome	MN908947 | join{[265:13468](+), [13467:21555](+)} | Wuhan seafood market pneumonia virus | orf1ab polyprotein (pp1ab)	1014	844	483	167	1676	286	172	196	836	3871	1511	763	7584	514	1437	434	1187	1929	2947	773	1314	7279	137	431	1885	2000	77	268	436	147	193	81	52	93	128	300	338	124	5599	5422	75
115	YDKLVSSFLEMKSEK	KLVSSFLEMKSE	EXPR_MAIN	Wuhan_seafood_market_CoV_MN908947_CDS_proteome_1;1185	1185	Wuhan_seafood_market_CoV_MN908947_CDS_proteome_1	Wuhan_seafood_market_CoV_MN908947_CDS_proteome	MN908947 | join{[265:13468](+), [13467:21555](+)} | Wuhan seafood market pneumonia virus | orf1ab polyprotein (pp1ab)	939	1065	464	268	285	292	139	194	475	1391	4460	1020	9526	99	430	153	732	1310	316	389	73	6094	117	209	81	2790	72	66	354	259	378	184	74	78	256	206	228	97	5204	4909	117
116	YDKLVSSFLEMKSEK	LVSSFLEMKSEK	EXPR_MAIN	Wuhan_seafood_market_CoV_MN908947_CDS_proteome_1;1186	1186	Wuhan_seafood_market_CoV_MN908947_CDS_proteome_1	Wuhan_seafood_market_CoV_MN908947_CDS_proteome	MN908947 | join{[265:13468](+), [13467:21555](+)} | Wuhan seafood market pneumonia virus | orf1ab polyprotein (pp1ab)	392	1096	9947	9211	2316	4519	534	488	458	495	9767	2214	1239	1934	947	319	634	416	3571	1955	12210	5534	437	478	524	1360	125	337	487	186	292	379	236	102	180	91	2528	2363	336	557	356
117	CVEEVTTTLEETKF	CVEEVTTTLEET	EXPR_MAIN	Wuhan_seafood_market_CoV_MN908947_CDS_proteome_1;1235	1235	Wuhan_seafood_market_CoV_MN908947_CDS_proteome_1	Wuhan_seafood_market_CoV_MN908947_CDS_proteome	MN908947 | join{[265:13468](+), [13467:21555](+)} | Wuhan seafood market pneumonia virus | orf1ab polyprotein (pp1ab)	243	833	61	470	1075	757	65	55	251	54	129	186	42	246	54	61	125	51	73	93	44	60	145	66	595	1037	63	64	150	59	55	71	50	57	52	69	39	110	110	187	566
118	CVEEVTTTLEETKF	VEEVTTTLEETK	EXPR_MAIN	Wuhan_seafood_market_CoV_MN908947_CDS_proteome_1;1236	1236	Wuhan_seafood_market_CoV_MN908947_CDS_proteome_1	Wuhan_seafood_market_CoV_MN908947_CDS_proteome	MN908947 | join{[265:13468](+), [13467:21555](+)} | Wuhan seafood market pneumonia virus | orf1ab polyprotein (pp1ab)	525	803	65	157	458	609	59	85	636	58	150	88	54	125	53	77	74	76	72	121	77	64	357	275	55	53	67	113	171	74	67	70	54	50	53	48	53	41	70	102	626
119	CVEEVTTTLEETKF	EEVTTTLEETKF	EXPR_MAIN	Wuhan_seafood_market_CoV_MN908947_CDS_proteome_1;1237	1237	Wuhan_seafood_market_CoV_MN908947_CDS_proteome_1	Wuhan_seafood_market_CoV_MN908947_CDS_proteome	MN908947 | join{[265:13468](+), [13467:21555](+)} | Wuhan seafood market pneumonia virus | orf1ab polyprotein (pp1ab)	778	725	73	575	819	1600	204	65	89	137	425	191	85	115	123	78	82	815	6631	136	118	107	989	530	93	157	114	1202	53	81	585	240	65	81	122	138	71	70	212	463	1078
120	LRKVPTDNYITTYP	LRKVPTDNYITT	EXPR_MAIN	Wuhan_seafood_market_CoV_MN908947_CDS_proteome_1;1317	1317	Wuhan_seafood_market_CoV_MN908947_CDS_proteome_1	Wuhan_seafood_market_CoV_MN908947_CDS_proteome	MN908947 | join{[265:13468](+), [13467:21555](+)} | Wuhan seafood market pneumonia virus | orf1ab polyprotein (pp1ab)	2344	1479	1458	926	1007	2628	2593	11684	1209	1159	113	587	854	2306	1584	1376	33925	4062	4367	488	11341	5758	474	894	479	204	960	949	409	130	615	229	109	328	1999	630	486	1003	108	154	592
121	LRKVPTDNYITTYP	RKVPTDNYITTY	EXPR_MAIN	Wuhan_seafood_market_CoV_MN908947_CDS_proteome_1;1318	1318	Wuhan_seafood_market_CoV_MN908947_CDS_proteome_1	Wuhan_seafood_market_CoV_MN908947_CDS_proteome	MN908947 | join{[265:13468](+), [13467:21555](+)} | Wuhan seafood market pneumonia virus | orf1ab polyprotein (pp1ab)	43	41	854	1184	60	933	419	927	275	664	51	73	296	108	640	677	35446	2773	2766	935	9538	2918	633	86	199	195	583	1010	51	319	44	67	84	388	174	133	102	440	176	135	44
122	LRKVPTDNYITTYP	KVPTDNYITTYP	EXPR_MAIN	Wuhan_seafood_market_CoV_MN908947_CDS_proteome_1;1319	1319	Wuhan_seafood_market_CoV_MN908947_CDS_proteome_1	Wuhan_seafood_market_CoV_MN908947_CDS_proteome	MN908947 | join{[265:13468](+), [13467:21555](+)} | Wuhan seafood market pneumonia virus | orf1ab polyprotein (pp1ab)	441	518	391	532	109	616	782	763	616	1387	895	1777	349	222	1337	1654	17134	2028	355	301	3713	2091	44	483	1042	421	275	242	549	377	521	408	340	216	428	104	248	527	251	237	595
123	AFYILPSIISNEKQEI	AFYILPSIISNE	EXPR_MAIN	Wuhan_seafood_market_CoV_MN908947_CDS_proteome_1;1352	1352	Wuhan_seafood_market_CoV_MN908947_CDS_proteome_1	Wuhan_seafood_market_CoV_MN908947_CDS_proteome	MN908947 | join{[265:13468](+), [13467:21555](+)} | Wuhan seafood market pneumonia virus | orf1ab polyprotein (pp1ab)	46	49	51	46	43	47	48	55	40	44	82	75	137	76	39	41	45	203	42	46	42	42	48	41	52	74	47	48	38	41	40	42	38	41	51	66	93	87	40	41	39
124	AFYILPSIISNEKQEI	FYILPSIISNEK	EXPR_MAIN	Wuhan_seafood_market_CoV_MN908947_CDS_proteome_1;1353	1353	Wuhan_seafood_market_CoV_MN908947_CDS_proteome_1	Wuhan_seafood_market_CoV_MN908947_CDS_proteome	MN908947 | join{[265:13468](+), [13467:21555](+)} | Wuhan seafood market pneumonia virus | orf1ab polyprotein (pp1ab)	79	61	546	585	67	79	1269	377	95	549	298	448	782	163	254	92	136	1103	142	99	74	125	360	99	1553	2434	143	662	94	940	57	89	76	147	599	309	703	616	62	88	431
125	AFYILPSIISNEKQEI	YILPSIISNEKQ	EXPR_MAIN	Wuhan_seafood_market_CoV_MN908947_CDS_proteome_1;1354	1354	Wuhan_seafood_market_CoV_MN908947_CDS_proteome_1	Wuhan_seafood_market_CoV_MN908947_CDS_proteome	MN908947 | join{[265:13468](+), [13467:21555](+)} | Wuhan seafood market pneumonia virus | orf1ab polyprotein (pp1ab)	344	236	1310	1700	357	1337	251	403	776	2582	2091	3837	1107	2309	2870	2735	1174	1772	409	472	1180	1730	12832	25836	2451	3835	1142	4399	797	3082	296	852	573	1419	1139	1404	507	1826	247	434	911
126	AFYILPSIISNEKQEI	ILPSIISNEKQE	EXPR_MAIN	Wuhan_seafood_market_CoV_MN908947_CDS_proteome_1;1355	1355	Wuhan_seafood_market_CoV_MN908947_CDS_proteome_1	Wuhan_seafood_market_CoV_MN908947_CDS_proteome	MN908947 | join{[265:13468](+), [13467:21555](+)} | Wuhan seafood market pneumonia virus | orf1ab polyprotein (pp1ab)	190	230	369	1209	195	371	186	340	627	2669	1028	997	717	343	693	336	583	408	602	306	416	677	359	180	5237	5091	3154	5108	289	821	196	232	551	1113	6826	2198	1023	818	198	415	1248
127	AFYILPSIISNEKQEI	LPSIISNEKQEI	EXPR_MAIN	Wuhan_seafood_market_CoV_MN908947_CDS_proteome_1;1356	1356	Wuhan_seafood_market_CoV_MN908947_CDS_proteome_1	Wuhan_seafood_market_CoV_MN908947_CDS_proteome	MN908947 | join{[265:13468](+), [13467:21555](+)} | Wuhan seafood market pneumonia virus | orf1ab polyprotein (pp1ab)	267	176	1046	2704	1023	757	709	609	1793	3171	1647	579	77	58	577	568	1011	565	64	126	323	383	325	401	17016	4414	5217	7419	3813	1363	136	443	891	870	4350	2208	60	1078	444	347	553
128	LGYVTHGLNLEEAA	LGYVTHGLNLEE	EXPR_MAIN	Wuhan_seafood_market_CoV_MN908947_CDS_proteome_1;1450	1450	Wuhan_seafood_market_CoV_MN908947_CDS_proteome_1	Wuhan_seafood_market_CoV_MN908947_CDS_proteome	MN908947 | join{[265:13468](+), [13467:21555](+)} | Wuhan seafood market pneumonia virus | orf1ab polyprotein (pp1ab)	79	131	170	200	367	565	1055	739	68	102	357	3022	77	7660	49	132	582	53	1101	73	276	218	284	170	104	71	398	299	2394	861	75	336	303	340	1593	209	43	58	226	431	278
129	LGYVTHGLNLEEAA	GYVTHGLNLEEA	EXPR_MAIN	Wuhan_seafood_market_CoV_MN908947_CDS_proteome_1;1451	1451	Wuhan_seafood_market_CoV_MN908947_CDS_proteome_1	Wuhan_seafood_market_CoV_MN908947_CDS_proteome	MN908947 | join{[265:13468](+), [13467:21555](+)} | Wuhan seafood market pneumonia virus | orf1ab polyprotein (pp1ab)	356	722	60	833	1071	932	1456	2856	266	264	215	1869	270	3006	65	572	721	64	1000	72	252	155	671	273	330	1373	169	662	62	851	95	1591	981	799	1117	960	90	2426	1132	187	806
130	LGYVTHGLNLEEAA	YVTHGLNLEEAA	EXPR_MAIN	Wuhan_seafood_market_CoV_MN908947_CDS_proteome_1;1452	1452	Wuhan_seafood_market_CoV_MN908947_CDS_proteome_1	Wuhan_seafood_market_CoV_MN908947_CDS_proteome	MN908947 | join{[265:13468](+), [13467:21555](+)} | Wuhan seafood market pneumonia virus | orf1ab polyprotein (pp1ab)	5087	5166	73	969	1034	2333	1227	1054	911	758	757	3294	351	10174	64	130	112	66	872	42	401	692	64	44	327	473	762	84	1054	838	1386	1674	955	1300	403	1395	64	585	1787	1588	2775
131	THGLNLEEAARYMRS	THGLNLEEAARY	EXPR_MAIN	Wuhan_seafood_market_CoV_MN908947_CDS_proteome_1;1454	1454	Wuhan_seafood_market_CoV_MN908947_CDS_proteome_1	Wuhan_seafood_market_CoV_MN908947_CDS_proteome	MN908947 | join{[265:13468](+), [13467:21555](+)} | Wuhan seafood market pneumonia virus | orf1ab polyprotein (pp1ab)	194	351	164	1407	1067	1719	822	261	2416	1306	991	1553	481	2641	257	51	810	59	1755	88	650	312	90	212	696	1730	368	632	1475	237	101	1091	742	578	494	99	87	220	857	730	149
132	THGLNLEEAARYMRS	HGLNLEEAARYM	EXPR_MAIN	Wuhan_seafood_market_CoV_MN908947_CDS_proteome_1;1455	1455	Wuhan_seafood_market_CoV_MN908947_CDS_proteome_1	Wuhan_seafood_market_CoV_MN908947_CDS_proteome	MN908947 | join{[265:13468](+), [13467:21555](+)} | Wuhan seafood market pneumonia virus | orf1ab polyprotein (pp1ab)	2171	206	137	1197	716	2666	1491	590	326	412	790	943	290	1310	586	220	1005	109	1208	750	86	611	1190	504	303	801	1353	777	1708	534	159	1026	1396	1532	1283	1161	81	605	789	277	157
133	THGLNLEEAARYMRS	GLNLEEAARYMR	EXPR_MAIN	Wuhan_seafood_market_CoV_MN908947_CDS_proteome_1;1456	1456	Wuhan_seafood_market_CoV_MN908947_CDS_proteome_1	Wuhan_seafood_market_CoV_MN908947_CDS_proteome	MN908947 | join{[265:13468](+), [13467:21555](+)} | Wuhan seafood market pneumonia virus | orf1ab polyprotein (pp1ab)	1428	1375	1763	852	1159	1864	794	73	4407	1680	22950	1347	5437	7770	2410	56	619	1044	2889	1108	6536	3391	2869	3464	1243	292	2322	753	3981	1430	1602	3892	10343	6296	1212	273	1677	3054	35756	30108	4410
134	THGLNLEEAARYMRS	LNLEEAARYMRS	EXPR_MAIN	Wuhan_seafood_market_CoV_MN908947_CDS_proteome_1;1457	1457	Wuhan_seafood_market_CoV_MN908947_CDS_proteome_1	Wuhan_seafood_market_CoV_MN908947_CDS_proteome	MN908947 | join{[265:13468](+), [13467:21555](+)} | Wuhan seafood market pneumonia virus | orf1ab polyprotein (pp1ab)	2952	1810	646	268	357	534	607	424	892	839	1420	888	284	3756	1791	641	359	133	2146	2902	508	1321	586	12028	46	361	961	477	2952	878	113	432	563	461	939	1653	218	522	750	988	57
135	LKVPATVSVSSPDA	LKVPATVSVSSP	EXPR_MAIN	Wuhan_seafood_market_CoV_MN908947_CDS_proteome_1;1469	1469	Wuhan_seafood_market_CoV_MN908947_CDS_proteome_1	Wuhan_seafood_market_CoV_MN908947_CDS_proteome	MN908947 | join{[265:13468](+), [13467:21555](+)} | Wuhan seafood market pneumonia virus | orf1ab polyprotein (pp1ab)	2287	1682	162	253	123	427	4447	3499	1158	1019	120	90	334	1470	333	564	663	743	1173	410	293	96	969	145	342	209	155	597	5449	1494	694	897	332	635	199	283	1061	213	1236	311	226
136	LKVPATVSVSSPDA	KVPATVSVSSPD	EXPR_MAIN	Wuhan_seafood_market_CoV_MN908947_CDS_proteome_1;1470	1470	Wuhan_seafood_market_CoV_MN908947_CDS_proteome_1	Wuhan_seafood_market_CoV_MN908947_CDS_proteome	MN908947 | join{[265:13468](+), [13467:21555](+)} | Wuhan seafood market pneumonia virus | orf1ab polyprotein (pp1ab)	413	72	234	121	164	402	70	580	1123	550	327	1098	167	302	50	101	47	117	226	45	113	323	87	45	419	57	1642	77	9669	7202	513	339	92	442	41	613	88	473	360	531	60
137	LKVPATVSVSSPDA	VPATVSVSSPDA	EXPR_MAIN	Wuhan_seafood_market_CoV_MN908947_CDS_proteome_1;1471	1471	Wuhan_seafood_market_CoV_MN908947_CDS_proteome_1	Wuhan_seafood_market_CoV_MN908947_CDS_proteome	MN908947 | join{[265:13468](+), [13467:21555](+)} | Wuhan seafood market pneumonia virus | orf1ab polyprotein (pp1ab)	1965	897	93	99	85	101	48	43	152	316	1472	263	46	39	54	128	86	79	49	92	56	1496	94	290	1277	1648	2205	40	5397	7026	746	639	764	262	1042	456	56	142	1084	843	509
138	TAYNGYLTSSSKTP	TAYNGYLTSSSK	EXPR_MAIN	Wuhan_seafood_market_CoV_MN908947_CDS_proteome_1;1484	1484	Wuhan_seafood_market_CoV_MN908947_CDS_proteome_1	Wuhan_seafood_market_CoV_MN908947_CDS_proteome	MN908947 | join{[265:13468](+), [13467:21555](+)} | Wuhan seafood market pneumonia virus | orf1ab polyprotein (pp1ab)	717	785	464	1154	803	1486	464	331	18228	30923	764	1336	860	121	38320	258	20628	1159	7366	1508	56054	21530	696	2082	482	480	309	94	748	590	1307	2140	4162	3514	2487	1685	59501	61000	2232	1569	17905
139	TAYNGYLTSSSKTP	AYNGYLTSSSKT	EXPR_MAIN	Wuhan_seafood_market_CoV_MN908947_CDS_proteome_1;1485	1485	Wuhan_seafood_market_CoV_MN908947_CDS_proteome_1	Wuhan_seafood_market_CoV_MN908947_CDS_proteome	MN908947 | join{[265:13468](+), [13467:21555](+)} | Wuhan seafood market pneumonia virus | orf1ab polyprotein (pp1ab)	457	71	301	378	927	543	1239	188	24208	7121	962	2607	744	1027	16539	145	31727	457	2861	12270	59945	22139	1649	762	491	764	388	121	4376	749	3548	1409	2547	1957	4740	968	62702	62079	2379	1560	27428
140	TAYNGYLTSSSKTP	YNGYLTSSSKTP	EXPR_MAIN	Wuhan_seafood_market_CoV_MN908947_CDS_proteome_1;1486	1486	Wuhan_seafood_market_CoV_MN908947_CDS_proteome_1	Wuhan_seafood_market_CoV_MN908947_CDS_proteome	MN908947 | join{[265:13468](+), [13467:21555](+)} | Wuhan seafood market pneumonia virus | orf1ab polyprotein (pp1ab)	2020	4461	367	2598	3322	3119	320	1929	45220	48338	2776	8424	2628	2456	42937	448	19959	330	7808	1040	56658	22471	1165	845	569	638	862	621	8651	1980	2607	3465	7006	5885	3300	4833	64019	62180	4610	3442	43461
141	LKRGDKSVYYTSNP	LKRGDKSVYYTS	EXPR_MAIN	Wuhan_seafood_market_CoV_MN908947_CDS_proteome_1;1528	1528	Wuhan_seafood_market_CoV_MN908947_CDS_proteome_1	Wuhan_seafood_market_CoV_MN908947_CDS_proteome	MN908947 | join{[265:13468](+), [13467:21555](+)} | Wuhan seafood market pneumonia virus | orf1ab polyprotein (pp1ab)	122	55	2089	1269	2042	293	617	821	326	480	392	275	113	70	534	1820	162	211	84	329	2605	11057	2094	2115	1365	432	813	6818	584	416	89	49	65	101	83	79	106	89	66	65	67
142	LKRGDKSVYYTSNP	KRGDKSVYYTSN	EXPR_MAIN	Wuhan_seafood_market_CoV_MN908947_CDS_proteome_1;1529	1529	Wuhan_seafood_market_CoV_MN908947_CDS_proteome_1	Wuhan_seafood_market_CoV_MN908947_CDS_proteome	MN908947 | join{[265:13468](+), [13467:21555](+)} | Wuhan seafood market pneumonia virus | orf1ab polyprotein (pp1ab)	243	102	122	60	75	54	252	115	66	63	2355	148	53	71	415	1689	2923	293	132	165	1920	1963	540	200	484	62	526	571	1680	1741	40	76	63	52	197	123	104	60	109	69	77
143	LKRGDKSVYYTSNP	RGDKSVYYTSNP	EXPR_MAIN	Wuhan_seafood_market_CoV_MN908947_CDS_proteome_1;1530	1530	Wuhan_seafood_market_CoV_MN908947_CDS_proteome_1	Wuhan_seafood_market_CoV_MN908947_CDS_proteome	MN908947 | join{[265:13468](+), [13467:21555](+)} | Wuhan seafood market pneumonia virus | orf1ab polyprotein (pp1ab)	87	55	285	61	174	452	239	257	68	147	1005	392	242	149	746	395	1203	342	737	409	2286	6115	128	265	806	1770	58	108	66	358	218	62	86	535	87	379	265	75	63	81	68
144	GEVITFDNLKTLLS	GEVITFDNLKTL	EXPR_MAIN	Wuhan_seafood_market_CoV_MN908947_CDS_proteome_1;1548	1548	Wuhan_seafood_market_CoV_MN908947_CDS_proteome_1	Wuhan_seafood_market_CoV_MN908947_CDS_proteome	MN908947 | join{[265:13468](+), [13467:21555](+)} | Wuhan seafood market pneumonia virus | orf1ab polyprotein (pp1ab)	3018	3095	76	129	162	83	60	137	783	2908	66	51	68	1990	195	2518	59	629	159	726	60	100	784	182	512	1256	321	1446	300	186	2937	4565	343	801	186	80	1238	1619	72	670	607
145	GEVITFDNLKTLLS	EVITFDNLKTLL	EXPR_MAIN	Wuhan_seafood_market_CoV_MN908947_CDS_proteome_1;1549	1549	Wuhan_seafood_market_CoV_MN908947_CDS_proteome_1	Wuhan_seafood_market_CoV_MN908947_CDS_proteome	MN908947 | join{[265:13468](+), [13467:21555](+)} | Wuhan seafood market pneumonia virus | orf1ab polyprotein (pp1ab)	1277	766	55	61	95	481	69	124	410	435	510	65	965	2132	346	1214	101	225	2390	549	180	576	225	158	322	175	1141	1160	669	58	938	2560	196	208	167	105	1601	2215	394	781	117
146	GEVITFDNLKTLLS	VITFDNLKTLLS	EXPR_MAIN	Wuhan_seafood_market_CoV_MN908947_CDS_proteome_1;1550	1550	Wuhan_seafood_market_CoV_MN908947_CDS_proteome_1	Wuhan_seafood_market_CoV_MN908947_CDS_proteome	MN908947 | join{[265:13468](+), [13467:21555](+)} | Wuhan seafood market pneumonia virus | orf1ab polyprotein (pp1ab)	365	57	76	115	132	148	91	82	133	341	417	197	55	202	64	319	131	59	97	129	59	57	53	72	198	367	124	687	137	145	640	761	63	945	46	72	75	80	207	135	830
147	GRYMSALNHTKKWKYPQV	GRYMSALNHTKK	EXPR_MAIN	Wuhan_seafood_market_CoV_MN908947_CDS_proteome_1;1644	1644	Wuhan_seafood_market_CoV_MN908947_CDS_proteome_1	Wuhan_seafood_market_CoV_MN908947_CDS_proteome	MN908947 | join{[265:13468](+), [13467:21555](+)} | Wuhan seafood market pneumonia virus | orf1ab polyprotein (pp1ab)	703	333	171	74	576	1521	391	1039	356	839	1359	7508	94	575	1276	5563	670	1373	385	4952	109	2914	1249	1136	1218	2671	634	1002	100	447	653	1090	397	313	338	455	156	280	5758	3922	1669
148	GRYMSALNHTKKWKYPQV	RYMSALNHTKKW	EXPR_MAIN	Wuhan_seafood_market_CoV_MN908947_CDS_proteome_1;1645	1645	Wuhan_seafood_market_CoV_MN908947_CDS_proteome_1	Wuhan_seafood_market_CoV_MN908947_CDS_proteome	MN908947 | join{[265:13468](+), [13467:21555](+)} | Wuhan seafood market pneumonia virus | orf1ab polyprotein (pp1ab)	1593	785	172	966	171	566	468	335	268	422	1892	4014	586	2661	492	1816	989	513	691	856	1373	384	934	389	449	1660	320	744	297	191	230	258	219	109	52	71	257	75	9790	6476	3959
149	GRYMSALNHTKKWKYPQV	YMSALNHTKKWK	EXPR_MAIN	Wuhan_seafood_market_CoV_MN908947_CDS_proteome_1;1646	1646	Wuhan_seafood_market_CoV_MN908947_CDS_proteome_1	Wuhan_seafood_market_CoV_MN908947_CDS_proteome	MN908947 | join{[265:13468](+), [13467:21555](+)} | Wuhan seafood market pneumonia virus | orf1ab polyprotein (pp1ab)	1078	783	254	710	334	1349	608	682	509	1192	1410	946	1267	2297	798	2645	2185	1135	806	1922	264	2779	1076	549	1915	2275	549	1852	145	1109	180	377	493	223	292	160	1106	400	3630	5753	331
150	GRYMSALNHTKKWKYPQV	MSALNHTKKWKY	EXPR_MAIN	Wuhan_seafood_market_CoV_MN908947_CDS_proteome_1;1647	1647	Wuhan_seafood_market_CoV_MN908947_CDS_proteome_1	Wuhan_seafood_market_CoV_MN908947_CDS_proteome	MN908947 | join{[265:13468](+), [13467:21555](+)} | Wuhan seafood market pneumonia virus | orf1ab polyprotein (pp1ab)	892	102	2236	135	199	389	143	981	163	536	677	5866	484	4021	437	8422	778	534	206	1270	336	1958	713	1188	1453	701	669	1211	195	347	336	210	152	124	76	217	486	72	4741	3270	294
151	GRYMSALNHTKKWKYPQV	SALNHTKKWKYP	EXPR_MAIN	Wuhan_seafood_market_CoV_MN908947_CDS_proteome_1;1648	1648	Wuhan_seafood_market_CoV_MN908947_CDS_proteome_1	Wuhan_seafood_market_CoV_MN908947_CDS_proteome	MN908947 | join{[265:13468](+), [13467:21555](+)} | Wuhan seafood market pneumonia virus | orf1ab polyprotein (pp1ab)	686	105	620	113	169	1255	1019	396	254	388	1107	6423	958	3648	1242	172	1055	362	906	713	792	1183	1406	814	1649	1025	2899	2933	419	207	279	75	89	409	2291	760	91	108	3602	3176	194
152	GRYMSALNHTKKWKYPQV	ALNHTKKWKYPQ	EXPR_MAIN	Wuhan_seafood_market_CoV_MN908947_CDS_proteome_1;1649	1649	Wuhan_seafood_market_CoV_MN908947_CDS_proteome_1	Wuhan_seafood_market_CoV_MN908947_CDS_proteome	MN908947 | join{[265:13468](+), [13467:21555](+)} | Wuhan seafood market pneumonia virus | orf1ab polyprotein (pp1ab)	184	439	300	971	733	1114	1137	2035	567	744	1472	16990	337	3798	689	1127	1418	1274	557	1244	387	808	1654	432	1963	1966	217	877	757	191	278	219	189	301	101	190	791	155	2850	2348	2360
153	GRYMSALNHTKKWKYPQV	LNHTKKWKYPQV	EXPR_MAIN	Wuhan_seafood_market_CoV_MN908947_CDS_proteome_1;1650	1650	Wuhan_seafood_market_CoV_MN908947_CDS_proteome_1	Wuhan_seafood_market_CoV_MN908947_CDS_proteome	MN908947 | join{[265:13468](+), [13467:21555](+)} | Wuhan seafood market pneumonia virus | orf1ab polyprotein (pp1ab)	1533	906	585	744	945	1126	1414	1307	341	567	581	12116	452	2494	1500	758	859	1087	680	1922	384	914	1126	8555	1757	774	153	1524	1331	97	106	106	71	86	59	48	177	58	2594	1561	2577
154	YPQVNGLTSIKWAD	YPQVNGLTSIKW	EXPR_MAIN	Wuhan_seafood_market_CoV_MN908947_CDS_proteome_1;1658	1658	Wuhan_seafood_market_CoV_MN908947_CDS_proteome_1	Wuhan_seafood_market_CoV_MN908947_CDS_proteome	MN908947 | join{[265:13468](+), [13467:21555](+)} | Wuhan seafood market pneumonia virus | orf1ab polyprotein (pp1ab)	282	143	420	279	57	98	486	258	123	352	198	223	114	259	268	939	33775	295	417	288	1050	99	253	202	1703	2847	192	910	79	446	628	161	107	106	188	101	365	214	116	73	582
155	YPQVNGLTSIKWAD	PQVNGLTSIKWA	EXPR_MAIN	Wuhan_seafood_market_CoV_MN908947_CDS_proteome_1;1659	1659	Wuhan_seafood_market_CoV_MN908947_CDS_proteome_1	Wuhan_seafood_market_CoV_MN908947_CDS_proteome	MN908947 | join{[265:13468](+), [13467:21555](+)} | Wuhan seafood market pneumonia virus | orf1ab polyprotein (pp1ab)	146	152	1388	289	57	87	329	384	71	113	453	258	493	772	321	30841	305	223	199	185	542	95	90	290	91	72	665	88	72	67	87	127	98	161	97	125	328	58	207	95	193
156	YPQVNGLTSIKWAD	QVNGLTSIKWAD	EXPR_MAIN	Wuhan_seafood_market_CoV_MN908947_CDS_proteome_1;1660	1660	Wuhan_seafood_market_CoV_MN908947_CDS_proteome_1	Wuhan_seafood_market_CoV_MN908947_CDS_proteome	MN908947 | join{[265:13468](+), [13467:21555](+)} | Wuhan seafood market pneumonia virus | orf1ab polyprotein (pp1ab)	260	441	174	129	163	70	1159	1452	130	312	1003	488	186	406	262	520	1203	306	1190	285	175	638	604	481	212	224	461	891	67	95	701	1060	395	518	1738	513	185	127	276	439	262
157	TVGELGDVRETMSYL	TVGELGDVRETM	EXPR_MAIN	Wuhan_seafood_market_CoV_MN908947_CDS_proteome_1;1721	1721	Wuhan_seafood_market_CoV_MN908947_CDS_proteome_1	Wuhan_seafood_market_CoV_MN908947_CDS_proteome	MN908947 | join{[265:13468](+), [13467:21555](+)} | Wuhan seafood market pneumonia virus | orf1ab polyprotein (pp1ab)	220	228	138	99	867	510	135	151	21111	69	98	76	68	98	108	132	6742	75	434	75	74	167	544	325	50	107	64	895	190	151	60	124	52	58	329	67	50	65	174	2482	7273
158	TVGELGDVRETMSYL	VGELGDVRETMS	EXPR_MAIN	Wuhan_seafood_market_CoV_MN908947_CDS_proteome_1;1722	1722	Wuhan_seafood_market_CoV_MN908947_CDS_proteome_1	Wuhan_seafood_market_CoV_MN908947_CDS_proteome	MN908947 | join{[265:13468](+), [13467:21555](+)} | Wuhan seafood market pneumonia virus | orf1ab polyprotein (pp1ab)	15732	19790	62	111	116	473	291	179	592	115	1374	206	420	56	50	70	59	67	1326	170	154	73	1429	795	123	65	322	373	880	450	105	74	75	62	65	62	51	70	290	135	24092
159	TVGELGDVRETMSYL	GELGDVRETMSY	EXPR_MAIN	Wuhan_seafood_market_CoV_MN908947_CDS_proteome_1;1723	1723	Wuhan_seafood_market_CoV_MN908947_CDS_proteome_1	Wuhan_seafood_market_CoV_MN908947_CDS_proteome	MN908947 | join{[265:13468](+), [13467:21555](+)} | Wuhan seafood market pneumonia virus | orf1ab polyprotein (pp1ab)	2353	1744	5601	1245	1235	1064	5910	5060	52001	48573	1039	2994	2579	87	345	155	618	124	38211	5008	10181	3841	56598	35195	12296	35	6137	909	24908	9816	5973	5028	10154	4184	7743	2506	3067	4197	18444	12849	48806
160	TVGELGDVRETMSYL	ELGDVRETMSYL	EXPR_MAIN	Wuhan_seafood_market_CoV_MN908947_CDS_proteome_1;1724	1724	Wuhan_seafood_market_CoV_MN908947_CDS_proteome_1	Wuhan_seafood_market_CoV_MN908947_CDS_proteome	MN908947 | join{[265:13468](+), [13467:21555](+)} | Wuhan seafood market pneumonia virus | orf1ab polyprotein (pp1ab)	340	132	461	230	515	320	999	1232	1342	3962	1285	863	379	45	51	187	177	43	14399	1671	2778	1760	22715	17687	7511	5491	1827	59	13533	4539	4736	2460	3998	2460	3017	1688	925	1931	7739	2589	49282
161	MGTLSYEQFKKGVQIPC	MGTLSYEQFKKG	EXPR_MAIN	Wuhan_seafood_market_CoV_MN908947_CDS_proteome_1;1771	1771	Wuhan_seafood_market_CoV_MN908947_CDS_proteome_1	Wuhan_seafood_market_CoV_MN908947_CDS_proteome	MN908947 | join{[265:13468](+), [13467:21555](+)} | Wuhan seafood market pneumonia virus | orf1ab polyprotein (pp1ab)	538	1064	482	2411	1292	3950	11315	28922	28849	45459	9136	252	12194	17829	6172	933	1534	2610	2286	4448	3493	5312	936	363	3827	3431	370	940	3060	5347	310	71	1936	5154	492	1093	6271	5839	2981	3059	7191
162	MGTLSYEQFKKGVQIPC	GTLSYEQFKKGV	EXPR_MAIN	Wuhan_seafood_market_CoV_MN908947_CDS_proteome_1;1772	1772	Wuhan_seafood_market_CoV_MN908947_CDS_proteome_1	Wuhan_seafood_market_CoV_MN908947_CDS_proteome	MN908947 | join{[265:13468](+), [13467:21555](+)} | Wuhan seafood market pneumonia virus | orf1ab polyprotein (pp1ab)	459	429	1753	1362	475	1881	8488	9886	9395	18113	1416	414	1695	10646	2187	164	645	1073	508	1520	453	1119	295	248	2946	2339	288	524	357	1771	138	159	1940	3024	143	1749	922	1645	1329	1387	1510
163	MGTLSYEQFKKGVQIPC	TLSYEQFKKGVQ	EXPR_MAIN	Wuhan_seafood_market_CoV_MN908947_CDS_proteome_1;1773	1773	Wuhan_seafood_market_CoV_MN908947_CDS_proteome_1	Wuhan_seafood_market_CoV_MN908947_CDS_proteome	MN908947 | join{[265:13468](+), [13467:21555](+)} | Wuhan seafood market pneumonia virus | orf1ab polyprotein (pp1ab)	483	556	708	1598	1097	2836	9105	16822	9463	19305	304	125	11353	8453	3081	365	518	1510	1438	3687	6041	3756	1004	939	3376	3312	604	1269	2012	2481	625	621	3247	4066	593	1192	1653	1295	2211	3308	6459
164	MGTLSYEQFKKGVQIPC	LSYEQFKKGVQI	EXPR_MAIN	Wuhan_seafood_market_CoV_MN908947_CDS_proteome_1;1774	1774	Wuhan_seafood_market_CoV_MN908947_CDS_proteome_1	Wuhan_seafood_market_CoV_MN908947_CDS_proteome	MN908947 | join{[265:13468](+), [13467:21555](+)} | Wuhan seafood market pneumonia virus | orf1ab polyprotein (pp1ab)	228	274	818	2555	3053	5792	12244	9932	29906	26187	3882	5105	2009	12593	2045	382	330	684	943	2871	635	1600	705	376	3492	5301	207	1203	998	588	347	438	6582	4197	933	491	898	604	960	2140	512
165	MGTLSYEQFKKGVQIPC	SYEQFKKGVQIP	EXPR_MAIN	Wuhan_seafood_market_CoV_MN908947_CDS_proteome_1;1775	1775	Wuhan_seafood_market_CoV_MN908947_CDS_proteome_1	Wuhan_seafood_market_CoV_MN908947_CDS_proteome	MN908947 | join{[265:13468](+), [13467:21555](+)} | Wuhan seafood market pneumonia virus | orf1ab polyprotein (pp1ab)	812	704	8205	9038	5087	6562	10204	8662	1555	8525	907	842	804	3962	3673	784	905	1251	2257	2423	562	557	1725	711	5631	3909	96	1270	81	282	160	974	4804	5084	537	308	17045	26071	894	1287	1588
166	MGTLSYEQFKKGVQIPC	YEQFKKGVQIPC	EXPR_MAIN	Wuhan_seafood_market_CoV_MN908947_CDS_proteome_1;1776	1776	Wuhan_seafood_market_CoV_MN908947_CDS_proteome_1	Wuhan_seafood_market_CoV_MN908947_CDS_proteome	MN908947 | join{[265:13468](+), [13467:21555](+)} | Wuhan seafood market pneumonia virus | orf1ab polyprotein (pp1ab)	774	256	2812	1529	127	729	1142	1047	245	352	494	561	575	290	163	564	376	1947	1369	898	236	525	242	141	6239	3204	383	608	48	607	84	124	308	697	199	299	340	485	354	248	141
167	FTCASEYTGNYQCGHY	FTCASEYTGNYQ	EXPR_MAIN	Wuhan_seafood_market_CoV_MN908947_CDS_proteome_1;1821	1821	Wuhan_seafood_market_CoV_MN908947_CDS_proteome_1	Wuhan_seafood_market_CoV_MN908947_CDS_proteome	MN908947 | join{[265:13468](+), [13467:21555](+)} | Wuhan seafood market pneumonia virus | orf1ab polyprotein (pp1ab)	2426	2021	2304	4302	7883	5565	20115	35618	5394	15168	2673	1698	12872	413	3268	11970	2453	1385	2110	2638	9132	4141	1603	1914	20820	23287	818	633	1544	3264	3320	1917	58577	63530	3264	4582	1923	2098	2842	2390	751
168	FTCASEYTGNYQCGHY	TCASEYTGNYQC	EXPR_MAIN	Wuhan_seafood_market_CoV_MN908947_CDS_proteome_1;1822	1822	Wuhan_seafood_market_CoV_MN908947_CDS_proteome_1	Wuhan_seafood_market_CoV_MN908947_CDS_proteome	MN908947 | join{[265:13468](+), [13467:21555](+)} | Wuhan seafood market pneumonia virus | orf1ab polyprotein (pp1ab)	1624	990	638	3397	7915	5727	13822	22624	2864	7761	2257	3384	9925	351	1620	2751	1748	571	1283	491	4442	2652	1460	772	16561	33305	1198	752	125	2971	598	1392	44312	29931	2080	3591	1510	2137	831	906	428
169	FTCASEYTGNYQCGHY	CASEYTGNYQCG	EXPR_MAIN	Wuhan_seafood_market_CoV_MN908947_CDS_proteome_1;1823	1823	Wuhan_seafood_market_CoV_MN908947_CDS_proteome_1	Wuhan_seafood_market_CoV_MN908947_CDS_proteome	MN908947 | join{[265:13468](+), [13467:21555](+)} | Wuhan seafood market pneumonia virus | orf1ab polyprotein (pp1ab)	3035	2855	1761	4211	10243	7296	17746	7748	10208	2603	2442	5151	11952	2671	870	4971	3457	283	2080	1714	5895	1345	1898	527	4737	9490	1332	1050	3012	1657	3638	3509	42436	54262	269	1007	305	986	2157	2494	1590
170	FTCASEYTGNYQCGHY	ASEYTGNYQCGH	EXPR_MAIN	Wuhan_seafood_market_CoV_MN908947_CDS_proteome_1;1824	1824	Wuhan_seafood_market_CoV_MN908947_CDS_proteome_1	Wuhan_seafood_market_CoV_MN908947_CDS_proteome	MN908947 | join{[265:13468](+), [13467:21555](+)} | Wuhan seafood market pneumonia virus | orf1ab polyprotein (pp1ab)	2162	1376	2817	1619	2536	1754	10857	13539	1652	4317	65	100	9008	2033	1758	4001	3178	2224	947	517	2224	8321	6547	870	13999	1988	2005	958	5312	1409	2515	2776	26463	35686	2392	2845	1135	215	17269	305	484
171	FTCASEYTGNYQCGHY	SEYTGNYQCGHY	EXPR_MAIN	Wuhan_seafood_market_CoV_MN908947_CDS_proteome_1;1825	1825	Wuhan_seafood_market_CoV_MN908947_CDS_proteome_1	Wuhan_seafood_market_CoV_MN908947_CDS_proteome	MN908947 | join{[265:13468](+), [13467:21555](+)} | Wuhan seafood market pneumonia virus | orf1ab polyprotein (pp1ab)	928	193	929	1935	3088	3074	24010	43232	912	6585	1529	1997	13479	126	1337	9742	707	2856	629	169	7616	4915	1330	706	27059	22431	4224	865	7254	5489	2999	1947	44821	41051	2257	890	1160	975	4128	4803	2014
172	YQCGHYKHITSKET	YQCGHYKHITSK	EXPR_MAIN	Wuhan_seafood_market_CoV_MN908947_CDS_proteome_1;1831	1831	Wuhan_seafood_market_CoV_MN908947_CDS_proteome_1	Wuhan_seafood_market_CoV_MN908947_CDS_proteome	MN908947 | join{[265:13468](+), [13467:21555](+)} | Wuhan seafood market pneumonia virus | orf1ab polyprotein (pp1ab)	260	215	485	287	69	860	488	1371	214	951	150	14096	413	747	479	975	327	641	261	439	275	300	457	1316	644	103	10520	135	215	1302	515	665	85	551	228	454	867	109	253	137	604
173	YQCGHYKHITSKET	QCGHYKHITSKE	EXPR_MAIN	Wuhan_seafood_market_CoV_MN908947_CDS_proteome_1;1832	1832	Wuhan_seafood_market_CoV_MN908947_CDS_proteome_1	Wuhan_seafood_market_CoV_MN908947_CDS_proteome	MN908947 | join{[265:13468](+), [13467:21555](+)} | Wuhan seafood market pneumonia virus | orf1ab polyprotein (pp1ab)	252	1410	779	291	236	782	493	1029	219	705	247	49109	217	413	438	1630	488	1229	875	592	225	696	1147	2038	697	902	162	400	1026	4445	218	3005	90	1299	319	1848	1004	4923	114	192	3013
174	YQCGHYKHITSKET	CGHYKHITSKET	EXPR_MAIN	Wuhan_seafood_market_CoV_MN908947_CDS_proteome_1;1833	1833	Wuhan_seafood_market_CoV_MN908947_CDS_proteome_1	Wuhan_seafood_market_CoV_MN908947_CDS_proteome	MN908947 | join{[265:13468](+), [13467:21555](+)} | Wuhan seafood market pneumonia virus | orf1ab polyprotein (pp1ab)	406	3066	1239	528	829	956	1314	1767	545	1118	442	21332	1157	306	6230	2189	1721	4099	1426	468	540	937	4702	945	2982	3371	1266	1316	403	5194	482	2328	638	1710	2541	2121	3020	5651	186	1191	163
175	LYCIDGALLTKSSE	LYCIDGALLTKS	EXPR_MAIN	Wuhan_seafood_market_CoV_MN908947_CDS_proteome_1;1845	1845	Wuhan_seafood_market_CoV_MN908947_CDS_proteome_1	Wuhan_seafood_market_CoV_MN908947_CDS_proteome	MN908947 | join{[265:13468](+), [13467:21555](+)} | Wuhan seafood market pneumonia virus | orf1ab polyprotein (pp1ab)	93	58	69	345	1201	501	77	206	54	114	80	120	74	330	456	84	71	270	88	62	46	66	1458	154	9046	7931	191	446	60	105	84	96	83	77	102	122	60	148	323	365	111
176	LYCIDGALLTKSSE	YCIDGALLTKSS	EXPR_MAIN	Wuhan_seafood_market_CoV_MN908947_CDS_proteome_1;1846	1846	Wuhan_seafood_market_CoV_MN908947_CDS_proteome_1	Wuhan_seafood_market_CoV_MN908947_CDS_proteome	MN908947 | join{[265:13468](+), [13467:21555](+)} | Wuhan seafood market pneumonia virus | orf1ab polyprotein (pp1ab)	90	82	104	405	611	891	82	286	62	135	1339	428	344	58	177	447	294	143	96	161	53	129	1221	994	11569	7956	51	474	188	207	46	80	47	117	89	233	241	592	174	262	64
177	LYCIDGALLTKSSE	CIDGALLTKSSE	EXPR_MAIN	Wuhan_seafood_market_CoV_MN908947_CDS_proteome_1;1847	1847	Wuhan_seafood_market_CoV_MN908947_CDS_proteome_1	Wuhan_seafood_market_CoV_MN908947_CDS_proteome	MN908947 | join{[265:13468](+), [13467:21555](+)} | Wuhan seafood market pneumonia virus | orf1ab polyprotein (pp1ab)	89	174	205	101	211	144	629	446	61	187	317	180	73	740	59	149	77	97	63	85	52	68	1178	201	10959	8359	201	113	98	359	50	96	61	117	708	126	62	168	98	279	50
178	LDNYYKKDNSYFTE	LDNYYKKDNSYF	EXPR_MAIN	Wuhan_seafood_market_CoV_MN908947_CDS_proteome_1;1896	1896	Wuhan_seafood_market_CoV_MN908947_CDS_proteome_1	Wuhan_seafood_market_CoV_MN908947_CDS_proteome	MN908947 | join{[265:13468](+), [13467:21555](+)} | Wuhan seafood market pneumonia virus | orf1ab polyprotein (pp1ab)	5787	8875	657	4943	2997	5200	6343	8100	1878	3814	1564	794	3898	57748	1162	9761	16711	2485	2279	6215	2664	3131	1255	1043	863	749	181	1318	5920	1416	2033	7246	2306	3615	2958	2918	894	1523	2448	4036	1674
179	LDNYYKKDNSYFTE	DNYYKKDNSYFT	EXPR_MAIN	Wuhan_seafood_market_CoV_MN908947_CDS_proteome_1;1897	1897	Wuhan_seafood_market_CoV_MN908947_CDS_proteome_1	Wuhan_seafood_market_CoV_MN908947_CDS_proteome	MN908947 | join{[265:13468](+), [13467:21555](+)} | Wuhan seafood market pneumonia virus | orf1ab polyprotein (pp1ab)	1067	1426	3948	6225	808	3728	530	1827	707	2747	1307	2990	1824	11812	2931	21873	16427	6625	3301	7049	1474	9946	713	2063	496	1178	889	152	700	517	1129	1850	925	7186	371	741	145	1413	59	997	327
180	LDNYYKKDNSYFTE	NYYKKDNSYFTE	EXPR_MAIN	Wuhan_seafood_market_CoV_MN908947_CDS_proteome_1;1898	1898	Wuhan_seafood_market_CoV_MN908947_CDS_proteome_1	Wuhan_seafood_market_CoV_MN908947_CDS_proteome	MN908947 | join{[265:13468](+), [13467:21555](+)} | Wuhan seafood market pneumonia virus | orf1ab polyprotein (pp1ab)	604	646	4682	2465	215	610	84	210	345	1232	630	462	135	4040	1024	21140	7145	7916	1059	1177	1416	4125	546	142	91	81	288	2848	83	135	97	275	608	160	351	469	255	575	198	271	90
181	LVPNQPYPNASFDNF	LVPNQPYPNASF	EXPR_MAIN	Wuhan_seafood_market_CoV_MN908947_CDS_proteome_1;1914	1914	Wuhan_seafood_market_CoV_MN908947_CDS_proteome_1	Wuhan_seafood_market_CoV_MN908947_CDS_proteome	MN908947 | join{[265:13468](+), [13467:21555](+)} | Wuhan seafood market pneumonia virus | orf1ab polyprotein (pp1ab)	1411	1782	2781	6045	14391	5360	3893	4214	1507	1934	1536	2743	1645	733	761	2136	1992	5407	2286	7914	2008	1282	943	6355	1454	1712	6567	1889	2707	8882	2632	3988	4795	5591	19164	48572	2728	4763	6079	4755	43109
182	LVPNQPYPNASFDNF	VPNQPYPNASFD	EXPR_MAIN	Wuhan_seafood_market_CoV_MN908947_CDS_proteome_1;1915	1915	Wuhan_seafood_market_CoV_MN908947_CDS_proteome_1	Wuhan_seafood_market_CoV_MN908947_CDS_proteome	MN908947 | join{[265:13468](+), [13467:21555](+)} | Wuhan seafood market pneumonia virus | orf1ab polyprotein (pp1ab)	66	2348	2865	7281	13988	7181	2191	2425	2527	1337	162	3354	3295	2407	2144	2066	1673	3597	2665	3652	1965	1207	1600	1287	10338	6334	2202	78	1081	3210	1660	3655	4956	4501	4552	4948	815	1698	4356	2792	27490
183	LVPNQPYPNASFDNF	PNQPYPNASFDN	EXPR_MAIN	Wuhan_seafood_market_CoV_MN908947_CDS_proteome_1;1916	1916	Wuhan_seafood_market_CoV_MN908947_CDS_proteome_1	Wuhan_seafood_market_CoV_MN908947_CDS_proteome	MN908947 | join{[265:13468](+), [13467:21555](+)} | Wuhan seafood market pneumonia virus | orf1ab polyprotein (pp1ab)	2946	3274	1571	6509	13248	8878	4416	2431	10509	7978	4668	1147	1434	183	1214	1531	3326	2639	4452	7224	23975	11582	961	2610	7392	9019	1983	1611	10874	3219	4151	8684	8757	5534	7732	3010	950	2346	5076	45	29932
184	LVPNQPYPNASFDNF	NQPYPNASFDNF	EXPR_MAIN	Wuhan_seafood_market_CoV_MN908947_CDS_proteome_1;1917	1917	Wuhan_seafood_market_CoV_MN908947_CDS_proteome_1	Wuhan_seafood_market_CoV_MN908947_CDS_proteome	MN908947 | join{[265:13468](+), [13467:21555](+)} | Wuhan seafood market pneumonia virus | orf1ab polyprotein (pp1ab)	3757	2550	1747	3450	7924	4739	3623	1510	5285	6613	5950	7344	744	230	2593	323	1979	3005	1108	2701	20081	13289	51	1135	2337	8935	3418	1767	12199	1564	3987	5826	12639	4288	8948	3266	662	2429	4571	3961	19813
185	FPDLNGDVVAIDYK	FPDLNGDVVAID	EXPR_MAIN	Wuhan_seafood_market_CoV_MN908947_CDS_proteome_1;1960	1960	Wuhan_seafood_market_CoV_MN908947_CDS_proteome_1	Wuhan_seafood_market_CoV_MN908947_CDS_proteome	MN908947 | join{[265:13468](+), [13467:21555](+)} | Wuhan seafood market pneumonia virus | orf1ab polyprotein (pp1ab)	839	303	130	147	315	193	771	367	3275	1272	5320	804	186	4664	247	523	641	82	96	95	46	1272	283	739	154	61	3200	733	3370	703	1546	1708	2382	1047	1235	1742	859	1631	401	765	1036
186	FPDLNGDVVAIDYK	PDLNGDVVAIDY	EXPR_MAIN	Wuhan_seafood_market_CoV_MN908947_CDS_proteome_1;1961	1961	Wuhan_seafood_market_CoV_MN908947_CDS_proteome_1	Wuhan_seafood_market_CoV_MN908947_CDS_proteome	MN908947 | join{[265:13468](+), [13467:21555](+)} | Wuhan seafood market pneumonia virus | orf1ab polyprotein (pp1ab)	123	62	46	239	537	171	129	111	820	71	47	45	42	208	4175	572	95	121	59	49	48	1135	258	728	175	53	223	58	111	247	88	811	1383	759	2175	1287	970	410	887	725	44
187	FPDLNGDVVAIDYK	DLNGDVVAIDYK	EXPR_MAIN	Wuhan_seafood_market_CoV_MN908947_CDS_proteome_1;1962	1962	Wuhan_seafood_market_CoV_MN908947_CDS_proteome_1	Wuhan_seafood_market_CoV_MN908947_CDS_proteome	MN908947 | join{[265:13468](+), [13467:21555](+)} | Wuhan seafood market pneumonia virus | orf1ab polyprotein (pp1ab)	122	62	52	65	43	46	47	74	2027	504	117	61	170	58	9053	60	144	72	65	42	45	251	129	90	81	43	57	49	57	78	143	217	237	162	451	628	69	180	372	523	43
188	NSFDVLKSEDAQGMDNL	NSFDVLKSEDAQ	EXPR_MAIN	Wuhan_seafood_market_CoV_MN908947_CDS_proteome_1;2023	2023	Wuhan_seafood_market_CoV_MN908947_CDS_proteome_1	Wuhan_seafood_market_CoV_MN908947_CDS_proteome	MN908947 | join{[265:13468](+), [13467:21555](+)} | Wuhan seafood market pneumonia virus | orf1ab polyprotein (pp1ab)	254	314	477	94	113	113	54	79	347	482	248	43711	99	373	123	80	56	79	94	137	789	80	261	245	218	426	445	116	278	62	113	349	50312	58064	1603	1794	343	301	397	395	50
189	NSFDVLKSEDAQGMDNL	SFDVLKSEDAQG	EXPR_MAIN	Wuhan_seafood_market_CoV_MN908947_CDS_proteome_1;2024	2024	Wuhan_seafood_market_CoV_MN908947_CDS_proteome_1	Wuhan_seafood_market_CoV_MN908947_CDS_proteome	MN908947 | join{[265:13468](+), [13467:21555](+)} | Wuhan seafood market pneumonia virus | orf1ab polyprotein (pp1ab)	250	83	319	62	204	487	179	83	211	56	577	37463	263	284	70	55	130	105	534	94	94	138	672	246	135	278	111	83	66	60	517	408	864	1247	2527	1589	54	550	98	85	232
190	NSFDVLKSEDAQGMDNL	FDVLKSEDAQGM	EXPR_MAIN	Wuhan_seafood_market_CoV_MN908947_CDS_proteome_1;2025	2025	Wuhan_seafood_market_CoV_MN908947_CDS_proteome_1	Wuhan_seafood_market_CoV_MN908947_CDS_proteome	MN908947 | join{[265:13468](+), [13467:21555](+)} | Wuhan seafood market pneumonia virus | orf1ab polyprotein (pp1ab)	249	244	1340	177	140	164	102	322	508	669	662	61413	48	88	3454	136	68	87	222	150	484	536	379	512	65	91	393	938	583	99	307	408	1209	2638	901	1007	51	40	104	117	211
191	NSFDVLKSEDAQGMDNL	DVLKSEDAQGMD	EXPR_MAIN	Wuhan_seafood_market_CoV_MN908947_CDS_proteome_1;2026	2026	Wuhan_seafood_market_CoV_MN908947_CDS_proteome_1	Wuhan_seafood_market_CoV_MN908947_CDS_proteome	MN908947 | join{[265:13468](+), [13467:21555](+)} | Wuhan seafood market pneumonia virus | orf1ab polyprotein (pp1ab)	171	57	344	73	664	84	101	107	3399	215	444	45501	47	40	66	210	297	73	693	101	62	203	216	213	261	61	1717	50	948	42	1483	74	703	459	2766	497	55	60	74	52	77
192	NSFDVLKSEDAQGMDNL	VLKSEDAQGMDN	EXPR_MAIN	Wuhan_seafood_market_CoV_MN908947_CDS_proteome_1;2027	2027	Wuhan_seafood_market_CoV_MN908947_CDS_proteome_1	Wuhan_seafood_market_CoV_MN908947_CDS_proteome	MN908947 | join{[265:13468](+), [13467:21555](+)} | Wuhan seafood market pneumonia virus | orf1ab polyprotein (pp1ab)	197	100	136	57	50	55	170	77	294	597	579	57134	40	43	58	48	92	67	108	65	65	102	165	91	48	44	77	143	562	112	272	367	1934	1831	317	43	41	58	119	87	115
193	NSFDVLKSEDAQGMDNL	LKSEDAQGMDNL	EXPR_MAIN	Wuhan_seafood_market_CoV_MN908947_CDS_proteome_1;2028	2028	Wuhan_seafood_market_CoV_MN908947_CDS_proteome_1	Wuhan_seafood_market_CoV_MN908947_CDS_proteome	MN908947 | join{[265:13468](+), [13467:21555](+)} | Wuhan seafood market pneumonia virus | orf1ab polyprotein (pp1ab)	240	186	169	57	69	74	52	58	296	62	55	15257	54	48	1297	156	800	1576	526	83	385	185	269	78	84	870	185	251	56	48	805	94	1752	4702	696	634	181	107	79	81	52
194	SEEVVENPTIQKDVLECN	SEEVVENPTIQK	EXPR_MAIN	Wuhan_seafood_market_CoV_MN908947_CDS_proteome_1;2048	2048	Wuhan_seafood_market_CoV_MN908947_CDS_proteome_1	Wuhan_seafood_market_CoV_MN908947_CDS_proteome	MN908947 | join{[265:13468](+), [13467:21555](+)} | Wuhan seafood market pneumonia virus | orf1ab polyprotein (pp1ab)	1373	1138	157	62	479	215	53	58	529	253	1680	110	69	65	53	6214	3900	48	126	67	85	440	85	419	63	59	634	739	331	69	162	271	597	222	504	494	51	78	248	86	67
195	SEEVVENPTIQKDVLECN	EEVVENPTIQKD	EXPR_MAIN	Wuhan_seafood_market_CoV_MN908947_CDS_proteome_1;2049	2049	Wuhan_seafood_market_CoV_MN908947_CDS_proteome_1	Wuhan_seafood_market_CoV_MN908947_CDS_proteome	MN908947 | join{[265:13468](+), [13467:21555](+)} | Wuhan seafood market pneumonia virus | orf1ab polyprotein (pp1ab)	145	101	68	57	209	87	49	60	65	67	935	126	50	42	921	2208	2680	331	61	75	51	77	74	207	75	50	767	393	546	144	832	763	899	1092	1068	875	46	239	1238	472	1546
196	SEEVVENPTIQKDVLECN	EVVENPTIQKDV	EXPR_MAIN	Wuhan_seafood_market_CoV_MN908947_CDS_proteome_1;2050	2050	Wuhan_seafood_market_CoV_MN908947_CDS_proteome_1	Wuhan_seafood_market_CoV_MN908947_CDS_proteome	MN908947 | join{[265:13468](+), [13467:21555](+)} | Wuhan seafood market pneumonia virus | orf1ab polyprotein (pp1ab)	1033	637	524	60	261	106	69	78	273	482	54	53	47	47	561	2088	3602	43	50	111	68	233	100	125	49	43	584	2052	1352	173	212	546	299	394	7827	4922	2940	6054	518	36	1578
197	SEEVVENPTIQKDVLECN	VVENPTIQKDVL	EXPR_MAIN	Wuhan_seafood_market_CoV_MN908947_CDS_proteome_1;2051	2051	Wuhan_seafood_market_CoV_MN908947_CDS_proteome_1	Wuhan_seafood_market_CoV_MN908947_CDS_proteome	MN908947 | join{[265:13468](+), [13467:21555](+)} | Wuhan seafood market pneumonia virus | orf1ab polyprotein (pp1ab)	1998	2728	120	99	334	66	91	87	223	350	830	209	73	295	583	536	2108	155	102	186	55	147	1489	204	125	369	1038	2422	52	160	133	360	178	398	13882	16762	12521	13033	556	442	601
198	SEEVVENPTIQKDVLECN	VENPTIQKDVLE	EXPR_MAIN	Wuhan_seafood_market_CoV_MN908947_CDS_proteome_1;2052	2052	Wuhan_seafood_market_CoV_MN908947_CDS_proteome_1	Wuhan_seafood_market_CoV_MN908947_CDS_proteome	MN908947 | join{[265:13468](+), [13467:21555](+)} | Wuhan seafood market pneumonia virus | orf1ab polyprotein (pp1ab)	1230	985	342	747	1397	141	111	241	420	120	723	523	53	42	1503	575	1850	320	179	2773	157	396	79	1442	35	52	150	1572	622	63	109	267	194	199	1630	1326	54	165	676	740	71
199	SEEVVENPTIQKDVLECN	ENPTIQKDVLEC	EXPR_MAIN	Wuhan_seafood_market_CoV_MN908947_CDS_proteome_1;2053	2053	Wuhan_seafood_market_CoV_MN908947_CDS_proteome_1	Wuhan_seafood_market_CoV_MN908947_CDS_proteome	MN908947 | join{[265:13468](+), [13467:21555](+)} | Wuhan seafood market pneumonia virus | orf1ab polyprotein (pp1ab)	329	271	1295	4088	2709	418	88	125	231	56	808	57	422	258	594	56	70	69	56	530	52	182	195	347	49	48	61	133	758	53	74	91	474	162	1206	2902	66	56	199	141	83
200	SEEVVENPTIQKDVLECN	NPTIQKDVLECN	EXPR_MAIN	Wuhan_seafood_market_CoV_MN908947_CDS_proteome_1;2054	2054	Wuhan_seafood_market_CoV_MN908947_CDS_proteome_1	Wuhan_seafood_market_CoV_MN908947_CDS_proteome	MN908947 | join{[265:13468](+), [13467:21555](+)} | Wuhan seafood market pneumonia virus | orf1ab polyprotein (pp1ab)	287	123	2208	435	1542	119	94	85	128	67	55	120	176	81	330	678	511	44	67	287	60	56	92	308	2168	62	47	50	63	59	94	80	134	93	673	995	52	69	219	120	74
201	GLAAVNSVPWDTIA	GLAAVNSVPWDT	EXPR_MAIN	Wuhan_seafood_market_CoV_MN908947_CDS_proteome_1;2126	2126	Wuhan_seafood_market_CoV_MN908947_CDS_proteome_1	Wuhan_seafood_market_CoV_MN908947_CDS_proteome	MN908947 | join{[265:13468](+), [13467:21555](+)} | Wuhan seafood market pneumonia virus | orf1ab polyprotein (pp1ab)	2233	3690	363	140	388	163	547	417	1563	2496	522	1216	297	1717	845	180	985	418	2096	2547	659	1060	2364	1600	350	1319	454	918	3240	2819	393	1528	3062	2232	835	630	1104	1440	1577	2041	1078
202	GLAAVNSVPWDTIA	LAAVNSVPWDTI	EXPR_MAIN	Wuhan_seafood_market_CoV_MN908947_CDS_proteome_1;2127	2127	Wuhan_seafood_market_CoV_MN908947_CDS_proteome_1	Wuhan_seafood_market_CoV_MN908947_CDS_proteome	MN908947 | join{[265:13468](+), [13467:21555](+)} | Wuhan seafood market pneumonia virus | orf1ab polyprotein (pp1ab)	2222	2999	167	855	697	1643	279	151	748	1111	3375	228	405	266	18593	530	1162	1847	399	423	659	1358	2459	3346	480	828	590	290	2463	1479	590	1347	1087	1400	1549	328	4276	7236	670	830	772
203	GLAAVNSVPWDTIA	AAVNSVPWDTIA	EXPR_MAIN	Wuhan_seafood_market_CoV_MN908947_CDS_proteome_1;2128	2128	Wuhan_seafood_market_CoV_MN908947_CDS_proteome_1	Wuhan_seafood_market_CoV_MN908947_CDS_proteome	MN908947 | join{[265:13468](+), [13467:21555](+)} | Wuhan seafood market pneumonia virus | orf1ab polyprotein (pp1ab)	2668	3627	531	268	1023	149	544	929	44910	23679	1336	2018	1148	3601	5135	614	965	1916	1769	1699	1292	1268	2511	4636	197	2520	613	1961	2441	2165	1285	1761	2287	1422	531	1215	17636	26443	2176	1887	1853
204	TIANYAKPFLNKVVSTTT	TIANYAKPFLNK	EXPR_MAIN	Wuhan_seafood_market_CoV_MN908947_CDS_proteome_1;2137	2137	Wuhan_seafood_market_CoV_MN908947_CDS_proteome_1	Wuhan_seafood_market_CoV_MN908947_CDS_proteome	MN908947 | join{[265:13468](+), [13467:21555](+)} | Wuhan seafood market pneumonia virus | orf1ab polyprotein (pp1ab)	8640	11924	905	11258	7201	11488	222	2459	15084	32306	1895	2791	1084	4335	968	923	829	1500	27891	2033	2534	3144	7537	1723	4513	2682	3230	1442	14611	15878	622	1001	1536	4163	301	1360	1299	1758	735	371	878
205	TIANYAKPFLNKVVSTTT	IANYAKPFLNKV	EXPR_MAIN	Wuhan_seafood_market_CoV_MN908947_CDS_proteome_1;2138	2138	Wuhan_seafood_market_CoV_MN908947_CDS_proteome_1	Wuhan_seafood_market_CoV_MN908947_CDS_proteome	MN908947 | join{[265:13468](+), [13467:21555](+)} | Wuhan seafood market pneumonia virus | orf1ab polyprotein (pp1ab)	372	7831	919	8133	3083	7451	594	397	16572	27342	368	639	1344	535	384	116	712	631	21559	1240	2939	6293	19089	3970	8611	18277	2960	1779	8258	17017	771	752	4185	2930	2007	1657	3127	2995	149	543	680
206	TIANYAKPFLNKVVSTTT	ANYAKPFLNKVV	EXPR_MAIN	Wuhan_seafood_market_CoV_MN908947_CDS_proteome_1;2139	2139	Wuhan_seafood_market_CoV_MN908947_CDS_proteome_1	Wuhan_seafood_market_CoV_MN908947_CDS_proteome	MN908947 | join{[265:13468](+), [13467:21555](+)} | Wuhan seafood market pneumonia virus | orf1ab polyprotein (pp1ab)	3391	10711	223	7068	5770	7031	59	56	31278	15848	2672	2979	1800	867	565	148	486	2008	32369	649	4339	1183	9535	7062	9609	15010	2793	1180	21826	17207	1065	2578	5496	2832	1023	1205	4462	2305	671	754	1019
207	TIANYAKPFLNKVVSTTT	NYAKPFLNKVVS	EXPR_MAIN	Wuhan_seafood_market_CoV_MN908947_CDS_proteome_1;2140	2140	Wuhan_seafood_market_CoV_MN908947_CDS_proteome_1	Wuhan_seafood_market_CoV_MN908947_CDS_proteome	MN908947 | join{[265:13468](+), [13467:21555](+)} | Wuhan seafood market pneumonia virus | orf1ab polyprotein (pp1ab)	1508	2995	218	6879	3655	9738	80	383	370	31548	413	6382	116	1665	103	836	257	795	6682	1726	737	623	781	2448	6988	4120	932	96	5990	10057	98	204	76	398	90	1491	168	483	55	65	1267
208	TIANYAKPFLNKVVSTTT	YAKPFLNKVVST	EXPR_MAIN	Wuhan_seafood_market_CoV_MN908947_CDS_proteome_1;2141	2141	Wuhan_seafood_market_CoV_MN908947_CDS_proteome_1	Wuhan_seafood_market_CoV_MN908947_CDS_proteome	MN908947 | join{[265:13468](+), [13467:21555](+)} | Wuhan seafood market pneumonia virus | orf1ab polyprotein (pp1ab)	4695	5382	143	4378	3810	7223	241	561	1312	17591	1440	772	1098	101	324	211	265	2063	8208	761	955	2809	4187	4886	3774	8333	266	235	17108	8599	218	238	279	663	184	471	136	945	219	344	311
209	TIANYAKPFLNKVVSTTT	AKPFLNKVVSTT	EXPR_MAIN	Wuhan_seafood_market_CoV_MN908947_CDS_proteome_1;2142	2142	Wuhan_seafood_market_CoV_MN908947_CDS_proteome_1	Wuhan_seafood_market_CoV_MN908947_CDS_proteome	MN908947 | join{[265:13468](+), [13467:21555](+)} | Wuhan seafood market pneumonia virus | orf1ab polyprotein (pp1ab)	10253	7248	522	7764	7382	10667	526	2345	9726	24245	2715	1935	13345	5406	4941	1489	5430	970	11459	1461	12724	5276	10444	6483	21702	21811	1243	4970	3516	5751	431	516	262	616	89	1037	4704	1299	1230	1318	2424
210	TIANYAKPFLNKVVSTTT	KPFLNKVVSTTT	EXPR_MAIN	Wuhan_seafood_market_CoV_MN908947_CDS_proteome_1;2143	2143	Wuhan_seafood_market_CoV_MN908947_CDS_proteome_1	Wuhan_seafood_market_CoV_MN908947_CDS_proteome	MN908947 | join{[265:13468](+), [13467:21555](+)} | Wuhan seafood market pneumonia virus | orf1ab polyprotein (pp1ab)	952	87	2569	3207	593	3338	1717	939	566	2065	1026	1651	5582	3713	1298	130	3642	2274	892	21948	574	2747	2925	989	11941	24330	7996	12387	297	1969	902	1359	3329	930	1985	453	1423	1284	799	154	398
211	FLNKVVSTTTNIVTRC	FLNKVVSTTTNI	EXPR_MAIN	Wuhan_seafood_market_CoV_MN908947_CDS_proteome_1;2145	2145	Wuhan_seafood_market_CoV_MN908947_CDS_proteome_1	Wuhan_seafood_market_CoV_MN908947_CDS_proteome	MN908947 | join{[265:13468](+), [13467:21555](+)} | Wuhan seafood market pneumonia virus | orf1ab polyprotein (pp1ab)	513	216	1145	278	833	731	696	299	543	947	226	1932	538	136	1010	41	5191	2256	1341	850	1328	848	2871	365	78	148	1193	250	48	168	2368	190	1506	1408	490	112	272	101	164	200	332
212	FLNKVVSTTTNIVTRC	LNKVVSTTTNIV	EXPR_MAIN	Wuhan_seafood_market_CoV_MN908947_CDS_proteome_1;2146	2146	Wuhan_seafood_market_CoV_MN908947_CDS_proteome_1	Wuhan_seafood_market_CoV_MN908947_CDS_proteome	MN908947 | join{[265:13468](+), [13467:21555](+)} | Wuhan seafood market pneumonia virus | orf1ab polyprotein (pp1ab)	1366	1818	1148	1099	67	53	139	390	90	1343	4618	523	129	93	841	753	390	611	132	784	231	431	209	160	424	84	93	309	1281	41	526	208	1960	1818	493	576	229	139	290	176	109
213	FLNKVVSTTTNIVTRC	NKVVSTTTNIVT	EXPR_MAIN	Wuhan_seafood_market_CoV_MN908947_CDS_proteome_1;2147	2147	Wuhan_seafood_market_CoV_MN908947_CDS_proteome_1	Wuhan_seafood_market_CoV_MN908947_CDS_proteome	MN908947 | join{[265:13468](+), [13467:21555](+)} | Wuhan seafood market pneumonia virus | orf1ab polyprotein (pp1ab)	4644	6127	3159	766	289	333	905	75	800	947	610	1361	222	8322	662	99	340	224	339	102	118	54	472	137	50	56	247	73	913	119	94	106	2885	1024	58	95	275	155	66	43	19568
214	FLNKVVSTTTNIVTRC	KVVSTTTNIVTR	EXPR_MAIN	Wuhan_seafood_market_CoV_MN908947_CDS_proteome_1;2148	2148	Wuhan_seafood_market_CoV_MN908947_CDS_proteome_1	Wuhan_seafood_market_CoV_MN908947_CDS_proteome	MN908947 | join{[265:13468](+), [13467:21555](+)} | Wuhan seafood market pneumonia virus | orf1ab polyprotein (pp1ab)	1224	3758	508	874	66	50	119	238	370	117	128	475	124	852	486	404	174	418	417	190	133	106	43	69	54	52	82	116	89	108	66	76	209	348	68	81	81	65	155	67	1169
215	FLNKVVSTTTNIVTRC	VVSTTTNIVTRC	EXPR_MAIN	Wuhan_seafood_market_CoV_MN908947_CDS_proteome_1;2149	2149	Wuhan_seafood_market_CoV_MN908947_CDS_proteome_1	Wuhan_seafood_market_CoV_MN908947_CDS_proteome	MN908947 | join{[265:13468](+), [13467:21555](+)} | Wuhan seafood market pneumonia virus | orf1ab polyprotein (pp1ab)	58	103	39	49	64	48	65	108	75	56	102	263	311	133	162	85	108	384	315	420	132	49	68	42	42	71	366	625	167	306	109	403	559	851	2736	136	704	92	47	255	90
216	TRSTNSRIKASMPT	TRSTNSRIKASM	EXPR_MAIN	Wuhan_seafood_market_CoV_MN908947_CDS_proteome_1;2183	2183	Wuhan_seafood_market_CoV_MN908947_CDS_proteome_1	Wuhan_seafood_market_CoV_MN908947_CDS_proteome	MN908947 | join{[265:13468](+), [13467:21555](+)} | Wuhan seafood market pneumonia virus | orf1ab polyprotein (pp1ab)	426	95	445	381	140	988	1638	8267	114	1102	294	12846	222	589	197	8351	459	374	501	642	1400	1271	237	431	679	219	72	403	147	456	136	70	66	159	84	141	279	71	170	93	205
217	TRSTNSRIKASMPT	RSTNSRIKASMP	EXPR_MAIN	Wuhan_seafood_market_CoV_MN908947_CDS_proteome_1;2184	2184	Wuhan_seafood_market_CoV_MN908947_CDS_proteome_1	Wuhan_seafood_market_CoV_MN908947_CDS_proteome	MN908947 | join{[265:13468](+), [13467:21555](+)} | Wuhan seafood market pneumonia virus | orf1ab polyprotein (pp1ab)	110	198	348	242	86	299	4714	6616	321	348	266	13428	737	421	259	22886	667	662	444	765	4448	3793	477	150	379	236	140	335	501	441	67	70	74	160	43	521	1214	1015	109	78	1086
218	TRSTNSRIKASMPT	STNSRIKASMPT	EXPR_MAIN	Wuhan_seafood_market_CoV_MN908947_CDS_proteome_1;2185	2185	Wuhan_seafood_market_CoV_MN908947_CDS_proteome_1	Wuhan_seafood_market_CoV_MN908947_CDS_proteome	MN908947 | join{[265:13468](+), [13467:21555](+)} | Wuhan seafood market pneumonia virus | orf1ab polyprotein (pp1ab)	92	467	976	314	375	1001	56426	62023	212	738	100	1787	900	789	949	2726	1978	244	1064	336	6369	1438	633	359	1176	1822	494	211	692	2755	1927	92	102	172	182	120	2255	2861	58	93	2158
219	LEASFNYLKSPNFS	LEASFNYLKSPN	EXPR_MAIN	Wuhan_seafood_market_CoV_MN908947_CDS_proteome_1;2211	2211	Wuhan_seafood_market_CoV_MN908947_CDS_proteome_1	Wuhan_seafood_market_CoV_MN908947_CDS_proteome	MN908947 | join{[265:13468](+), [13467:21555](+)} | Wuhan seafood market pneumonia virus | orf1ab polyprotein (pp1ab)	267	507	7155	1775	1862	2301	464	206	341	104	1176	250	144	448	2043	455	1037	1635	998	1339	821	4861	7482	28166	284	204	436	372	2324	2340	69	511	1069	665	1097	93	5272	4286	585	64	776
220	LEASFNYLKSPNFS	EASFNYLKSPNF	EXPR_MAIN	Wuhan_seafood_market_CoV_MN908947_CDS_proteome_1;2212	2212	Wuhan_seafood_market_CoV_MN908947_CDS_proteome_1	Wuhan_seafood_market_CoV_MN908947_CDS_proteome	MN908947 | join{[265:13468](+), [13467:21555](+)} | Wuhan seafood market pneumonia virus | orf1ab polyprotein (pp1ab)	2603	1878	261	233	382	585	8017	1261	15386	527	1772	426	605	7187	1123	413	2106	2115	420	422	1151	406	542	210	130	494	600	1764	922	705	833	418	1442	3432	526	298	646	470	668	507	3660
221	LEASFNYLKSPNFS	ASFNYLKSPNFS	EXPR_MAIN	Wuhan_seafood_market_CoV_MN908947_CDS_proteome_1;2213	2213	Wuhan_seafood_market_CoV_MN908947_CDS_proteome_1	Wuhan_seafood_market_CoV_MN908947_CDS_proteome	MN908947 | join{[265:13468](+), [13467:21555](+)} | Wuhan seafood market pneumonia virus | orf1ab polyprotein (pp1ab)	578	101	113	68	110	509	858	116	89	78	86	77	247	172	85	127	259	1271	735	385	98	95	524	1105	11757	8231	404	152	343	146	1757	226	416	168	645	196	100	75	205	188	660
222	YCTGSIPCSVCLSG	YCTGSIPCSVCL	EXPR_MAIN	Wuhan_seafood_market_CoV_MN908947_CDS_proteome_1;2281	2281	Wuhan_seafood_market_CoV_MN908947_CDS_proteome_1	Wuhan_seafood_market_CoV_MN908947_CDS_proteome	MN908947 | join{[265:13468](+), [13467:21555](+)} | Wuhan seafood market pneumonia virus | orf1ab polyprotein (pp1ab)	90	105	64	126	45	45	233	79	57	44	43	207	67	102	155	39	109	110	86	71	65	53	36	41	119	253	86	130	44	106	53	117	46	55	178	218	69	77	45	62	70
223	YCTGSIPCSVCLSG	CTGSIPCSVCLS	EXPR_MAIN	Wuhan_seafood_market_CoV_MN908947_CDS_proteome_1;2282	2282	Wuhan_seafood_market_CoV_MN908947_CDS_proteome_1	Wuhan_seafood_market_CoV_MN908947_CDS_proteome	MN908947 | join{[265:13468](+), [13467:21555](+)} | Wuhan seafood market pneumonia virus | orf1ab polyprotein (pp1ab)	153	260	120	81	236	128	402	274	52	50	44	315	53	90	137	23430	78	50	108	108	63	57	39	71	68	53	69	54	151	3265	62	77	71	242	198	490	60	95	79	73	298
224	YCTGSIPCSVCLSG	TGSIPCSVCLSG	EXPR_MAIN	Wuhan_seafood_market_CoV_MN908947_CDS_proteome_1;2283	2283	Wuhan_seafood_market_CoV_MN908947_CDS_proteome_1	Wuhan_seafood_market_CoV_MN908947_CDS_proteome	MN908947 | join{[265:13468](+), [13467:21555](+)} | Wuhan seafood market pneumonia virus | orf1ab polyprotein (pp1ab)	671	759	68	274	433	818	31175	11971	79	63	321	628	92	319	91	56	424	99	124	44	200	49	94	72	41	64	67	56	412	233	612	343	96	81	69	75	61	136	52	64	450
225	SGLDSLDTYPSLET	SGLDSLDTYPSL	EXPR_MAIN	Wuhan_seafood_market_CoV_MN908947_CDS_proteome_1;2293	2293	Wuhan_seafood_market_CoV_MN908947_CDS_proteome_1	Wuhan_seafood_market_CoV_MN908947_CDS_proteome	MN908947 | join{[265:13468](+), [13467:21555](+)} | Wuhan seafood market pneumonia virus | orf1ab polyprotein (pp1ab)	1116	555	38	51	82	91	57	70	99	66	361	724	108	84	59	67	76	1393	51	38	66	58	90	53	76	96	95	135	194	74	122	175	67	74	62	38	88	155	149	503	114
226	SGLDSLDTYPSLET	GLDSLDTYPSLE	EXPR_MAIN	Wuhan_seafood_market_CoV_MN908947_CDS_proteome_1;2294	2294	Wuhan_seafood_market_CoV_MN908947_CDS_proteome_1	Wuhan_seafood_market_CoV_MN908947_CDS_proteome	MN908947 | join{[265:13468](+), [13467:21555](+)} | Wuhan seafood market pneumonia virus | orf1ab polyprotein (pp1ab)	50312	42843	416	508	406	911	3431	2418	46991	35550	8388	2974	1584	4981	136	105	236	174	16803	4287	2142	2676	42191	12147	6862	12645	15040	10542	39357	18060	6174	7188	22917	9350	8351	3034	4921	2894	50693	56481	26662
227	SGLDSLDTYPSLET	LDSLDTYPSLET	EXPR_MAIN	Wuhan_seafood_market_CoV_MN908947_CDS_proteome_1;2295	2295	Wuhan_seafood_market_CoV_MN908947_CDS_proteome_1	Wuhan_seafood_market_CoV_MN908947_CDS_proteome	MN908947 | join{[265:13468](+), [13467:21555](+)} | Wuhan seafood market pneumonia virus | orf1ab polyprotein (pp1ab)	77	63	544	112	166	94	57	71	335	220	72	324	46	104	112	62	55	45	39	605	49	174	68	568	1491	459	82	43	2374	127	116	274	449	156	250	101	645	746	1065	859	41
228	NLVQMAPISAMVRMY	NLVQMAPISAMV	EXPR_MAIN	Wuhan_seafood_market_CoV_MN908947_CDS_proteome_1;2370	2370	Wuhan_seafood_market_CoV_MN908947_CDS_proteome_1	Wuhan_seafood_market_CoV_MN908947_CDS_proteome	MN908947 | join{[265:13468](+), [13467:21555](+)} | Wuhan seafood market pneumonia virus | orf1ab polyprotein (pp1ab)	97	71	451	138	122	111	218	128	66	102	107	201	175	403	21028	458	112	254	1666	296	67	83	232	48	314	83	52	61	53	119	48	108	54	51	164	186	2669	420	54	66	46
229	NLVQMAPISAMVRMY	LVQMAPISAMVR	EXPR_MAIN	Wuhan_seafood_market_CoV_MN908947_CDS_proteome_1;2371	2371	Wuhan_seafood_market_CoV_MN908947_CDS_proteome_1	Wuhan_seafood_market_CoV_MN908947_CDS_proteome	MN908947 | join{[265:13468](+), [13467:21555](+)} | Wuhan seafood market pneumonia virus | orf1ab polyprotein (pp1ab)	88	210	74	121	69	104	1015	904	52	76	134	101	92	1401	12687	134	471	311	501	731	127	226	133	89	324	66	259	75	100	103	95	55	68	119	54	188	319	60	520	413	808
230	NLVQMAPISAMVRMY	VQMAPISAMVRM	EXPR_MAIN	Wuhan_seafood_market_CoV_MN908947_CDS_proteome_1;2372	2372	Wuhan_seafood_market_CoV_MN908947_CDS_proteome_1	Wuhan_seafood_market_CoV_MN908947_CDS_proteome	MN908947 | join{[265:13468](+), [13467:21555](+)} | Wuhan seafood market pneumonia virus | orf1ab polyprotein (pp1ab)	55	166	2794	905	379	134	360	522	78	71	179	221	87	201	19045	86	230	157	983	1079	235	107	387	141	60	325	42	128	539	174	153	183	93	150	102	52	814	72	6684	5718	542
231	NLVQMAPISAMVRMY	QMAPISAMVRMY	EXPR_MAIN	Wuhan_seafood_market_CoV_MN908947_CDS_proteome_1;2373	2373	Wuhan_seafood_market_CoV_MN908947_CDS_proteome_1	Wuhan_seafood_market_CoV_MN908947_CDS_proteome	MN908947 | join{[265:13468](+), [13467:21555](+)} | Wuhan seafood market pneumonia virus | orf1ab polyprotein (pp1ab)	50	78	2831	126	81	82	70	40	53	57	482	142	438	222	7484	65	62	56	138	169	201	51	63	59	52	49	67	49	114	50	57	45	59	53	64	51	1336	317	36828	33955	199
232	CEESSAKSASVYYSQ	CEESSAKSASVY	EXPR_MAIN	Wuhan_seafood_market_CoV_MN908947_CDS_proteome_1;2549	2549	Wuhan_seafood_market_CoV_MN908947_CDS_proteome_1	Wuhan_seafood_market_CoV_MN908947_CDS_proteome	MN908947 | join{[265:13468](+), [13467:21555](+)} | Wuhan seafood market pneumonia virus | orf1ab polyprotein (pp1ab)	784	489	9967	3516	1845	1007	779	943	301	194	93	401	69	149	1789	2236	3760	150	604	14030	1388	486	1255	577	939	552	559	215	588	1264	376	4497	606	318	386	335	592	749	1161	686	1546
233	CEESSAKSASVYYSQ	EESSAKSASVYY	EXPR_MAIN	Wuhan_seafood_market_CoV_MN908947_CDS_proteome_1;2550	2550	Wuhan_seafood_market_CoV_MN908947_CDS_proteome_1	Wuhan_seafood_market_CoV_MN908947_CDS_proteome	MN908947 | join{[265:13468](+), [13467:21555](+)} | Wuhan seafood market pneumonia virus | orf1ab polyprotein (pp1ab)	590	1899	12720	3511	139	98	74	1093	193	267	894	508	53	475	252	2190	11258	221	1129	2678	1624	1093	97	247	1802	2733	49	577	41	101	339	202	89	184	1704	359	576	543	4426	6102	169
234	CEESSAKSASVYYSQ	ESSAKSASVYYS	EXPR_MAIN	Wuhan_seafood_market_CoV_MN908947_CDS_proteome_1;2551	2551	Wuhan_seafood_market_CoV_MN908947_CDS_proteome_1	Wuhan_seafood_market_CoV_MN908947_CDS_proteome	MN908947 | join{[265:13468](+), [13467:21555](+)} | Wuhan seafood market pneumonia virus | orf1ab polyprotein (pp1ab)	58	766	9333	4642	68	52	1184	142	2649	2506	904	3114	120	312	6612	58350	27529	6483	12078	6232	789	194	1283	881	7600	4053	46	140	56	57	390	270	308	267	367	390	182	925	1501	1778	3183
235	CEESSAKSASVYYSQ	SSAKSASVYYSQ	EXPR_MAIN	Wuhan_seafood_market_CoV_MN908947_CDS_proteome_1;2552	2552	Wuhan_seafood_market_CoV_MN908947_CDS_proteome_1	Wuhan_seafood_market_CoV_MN908947_CDS_proteome	MN908947 | join{[265:13468](+), [13467:21555](+)} | Wuhan seafood market pneumonia virus | orf1ab polyprotein (pp1ab)	332	477	5434	7039	48	745	176	535	75	118	509	268	137	2589	401	1675	7730	90	1665	6127	993	673	143	48	2336	2391	49	296	109	1067	238	164	80	111	118	888	670	404	2081	69	82
236	VKMFDAYVNTFSST	VKMFDAYVNTFS	EXPR_MAIN	Wuhan_seafood_market_CoV_MN908947_CDS_proteome_1;2588	2588	Wuhan_seafood_market_CoV_MN908947_CDS_proteome_1	Wuhan_seafood_market_CoV_MN908947_CDS_proteome	MN908947 | join{[265:13468](+), [13467:21555](+)} | Wuhan seafood market pneumonia virus | orf1ab polyprotein (pp1ab)	1090	308	168	78	223	557	292	443	922	4964	4420	673	345	11601	5547	2766	572	269	2128	442	114	4186	885	4024	55	568	146	366	869	351	353	672	570	437	3127	3750	834	605	3102	1598	645
237	VKMFDAYVNTFSST	KMFDAYVNTFSS	EXPR_MAIN	Wuhan_seafood_market_CoV_MN908947_CDS_proteome_1;2589	2589	Wuhan_seafood_market_CoV_MN908947_CDS_proteome_1	Wuhan_seafood_market_CoV_MN908947_CDS_proteome	MN908947 | join{[265:13468](+), [13467:21555](+)} | Wuhan seafood market pneumonia virus | orf1ab polyprotein (pp1ab)	871	82	110	69	73	129	109	522	512	3641	5643	496	284	4133	2406	2610	1306	718	1843	522	106	6753	1337	1885	1266	591	184	102	648	806	1378	523	328	240	7717	4527	121	440	4635	2036	879
238	VKMFDAYVNTFSST	MFDAYVNTFSST	EXPR_MAIN	Wuhan_seafood_market_CoV_MN908947_CDS_proteome_1;2590	2590	Wuhan_seafood_market_CoV_MN908947_CDS_proteome_1	Wuhan_seafood_market_CoV_MN908947_CDS_proteome	MN908947 | join{[265:13468](+), [13467:21555](+)} | Wuhan seafood market pneumonia virus | orf1ab polyprotein (pp1ab)	45	231	232	103	211	208	117	125	567	2293	959	59	183	3867	440	140	59	132	858	63	109	4319	53	43	442	181	445	174	1482	1491	396	162	244	318	865	872	186	473	601	282	661
239	FSSTFNVPMEKLKT	FSSTFNVPMEKL	EXPR_MAIN	Wuhan_seafood_market_CoV_MN908947_CDS_proteome_1;2598	2598	Wuhan_seafood_market_CoV_MN908947_CDS_proteome_1	Wuhan_seafood_market_CoV_MN908947_CDS_proteome	MN908947 | join{[265:13468](+), [13467:21555](+)} | Wuhan seafood market pneumonia virus | orf1ab polyprotein (pp1ab)	861	595	3951	1655	934	1057	1209	1514	639	682	28385	1616	3062	245	614	1808	1138	3103	3199	2828	1292	773	779	471	708	1019	725	2204	277	1284	769	1157	2831	7251	5371	5680	3057	2566	3043	2404	665
240	FSSTFNVPMEKLKT	SSTFNVPMEKLK	EXPR_MAIN	Wuhan_seafood_market_CoV_MN908947_CDS_proteome_1;2599	2599	Wuhan_seafood_market_CoV_MN908947_CDS_proteome_1	Wuhan_seafood_market_CoV_MN908947_CDS_proteome	MN908947 | join{[265:13468](+), [13467:21555](+)} | Wuhan seafood market pneumonia virus | orf1ab polyprotein (pp1ab)	674	399	805	616	588	467	898	649	991	402	16916	596	923	3778	200	343	601	1793	1609	4339	980	938	2369	1212	850	1119	851	1055	901	1204	1452	206	2110	1205	2374	3241	5868	2078	734	708	440
241	FSSTFNVPMEKLKT	STFNVPMEKLKT	EXPR_MAIN	Wuhan_seafood_market_CoV_MN908947_CDS_proteome_1;2600	2600	Wuhan_seafood_market_CoV_MN908947_CDS_proteome_1	Wuhan_seafood_market_CoV_MN908947_CDS_proteome	MN908947 | join{[265:13468](+), [13467:21555](+)} | Wuhan seafood market pneumonia virus | orf1ab polyprotein (pp1ab)	715	502	780	1382	135	622	1737	1163	164	590	11714	1287	498	8946	198	1184	167	1749	950	1601	358	1335	1004	421	651	1081	508	1283	246	201	94	171	591	2260	658	10606	2006	2514	466	886	1308
242	TLVATAEAELAKNVSL	TLVATAEAELAK	EXPR_MAIN	Wuhan_seafood_market_CoV_MN908947_CDS_proteome_1;2611	2611	Wuhan_seafood_market_CoV_MN908947_CDS_proteome_1	Wuhan_seafood_market_CoV_MN908947_CDS_proteome	MN908947 | join{[265:13468](+), [13467:21555](+)} | Wuhan seafood market pneumonia virus | orf1ab polyprotein (pp1ab)	128	112	62	204	401	131	1416	1245	79	88	130	2040	785	105	68	100	104	105	908	86	67	109	167	325	178	249	63	160	50	65	162	416	47	74	143	304	59	64	44	72	309
243	TLVATAEAELAKNVSL	LVATAEAELAKN	EXPR_MAIN	Wuhan_seafood_market_CoV_MN908947_CDS_proteome_1;2612	2612	Wuhan_seafood_market_CoV_MN908947_CDS_proteome_1	Wuhan_seafood_market_CoV_MN908947_CDS_proteome	MN908947 | join{[265:13468](+), [13467:21555](+)} | Wuhan seafood market pneumonia virus | orf1ab polyprotein (pp1ab)	367	108	112	85	264	240	789	427	63	177	54	79	405	75	86	144	108	65	174	100	59	81	173	94	73	208	68	43	60	79	168	569	169	83	349	573	77	77	80	85	162
244	TLVATAEAELAKNVSL	VATAEAELAKNV	EXPR_MAIN	Wuhan_seafood_market_CoV_MN908947_CDS_proteome_1;2613	2613	Wuhan_seafood_market_CoV_MN908947_CDS_proteome_1	Wuhan_seafood_market_CoV_MN908947_CDS_proteome	MN908947 | join{[265:13468](+), [13467:21555](+)} | Wuhan seafood market pneumonia virus | orf1ab polyprotein (pp1ab)	76	154	971	193	405	73	720	2575	104	86	58	1018	288	93	86	984	63	71	95	222	63	65	761	1022	102	59	88	70	148	52	199	190	124	351	583	465	107	50	120	159	76
245	TLVATAEAELAKNVSL	ATAEAELAKNVS	EXPR_MAIN	Wuhan_seafood_market_CoV_MN908947_CDS_proteome_1;2614	2614	Wuhan_seafood_market_CoV_MN908947_CDS_proteome_1	Wuhan_seafood_market_CoV_MN908947_CDS_proteome	MN908947 | join{[265:13468](+), [13467:21555](+)} | Wuhan seafood market pneumonia virus | orf1ab polyprotein (pp1ab)	92	50	108	112	1072	87	791	420	122	116	385	852	2709	1253	252	405	120	1095	98	80	72	94	2870	3047	9108	10356	60	314	95	87	114	479	167	544	206	67	74	235	245	291	167
246	TLVATAEAELAKNVSL	TAEAELAKNVSL	EXPR_MAIN	Wuhan_seafood_market_CoV_MN908947_CDS_proteome_1;2615	2615	Wuhan_seafood_market_CoV_MN908947_CDS_proteome_1	Wuhan_seafood_market_CoV_MN908947_CDS_proteome	MN908947 | join{[265:13468](+), [13467:21555](+)} | Wuhan seafood market pneumonia virus | orf1ab polyprotein (pp1ab)	43	117	151	48	863	51	95	108	42	52	47	50	1058	138	57	68	59	60	40	43	54	45	1479	486	675	103	55	37	59	44	47	58	219	50	512	464	58	49	60	232	63
247	SAAKKNNLPFKLTCA	SAAKKNNLPFKL	EXPR_MAIN	Wuhan_seafood_market_CoV_MN908947_CDS_proteome_1;2731	2731	Wuhan_seafood_market_CoV_MN908947_CDS_proteome_1	Wuhan_seafood_market_CoV_MN908947_CDS_proteome	MN908947 | join{[265:13468](+), [13467:21555](+)} | Wuhan seafood market pneumonia virus | orf1ab polyprotein (pp1ab)	168	412	5176	3606	1055	3041	71	235	176	572	59	59	524	181	136	239	1359	888	106	471	112	462	370	102	2489	608	188	433	86	132	201	164	166	88	320	200	142	86	840	574	617
248	SAAKKNNLPFKLTCA	AAKKNNLPFKLT	EXPR_MAIN	Wuhan_seafood_market_CoV_MN908947_CDS_proteome_1;2732	2732	Wuhan_seafood_market_CoV_MN908947_CDS_proteome_1	Wuhan_seafood_market_CoV_MN908947_CDS_proteome	MN908947 | join{[265:13468](+), [13467:21555](+)} | Wuhan seafood market pneumonia virus | orf1ab polyprotein (pp1ab)	147	106	11437	3609	218	1664	138	3481	379	123	78	82	215	544	166	878	852	429	458	806	137	396	330	178	810	242	87	305	70	102	62	149	167	45	66	63	130	190	636	581	796
249	SAAKKNNLPFKLTCA	AKKNNLPFKLTC	EXPR_MAIN	Wuhan_seafood_market_CoV_MN908947_CDS_proteome_1;2733	2733	Wuhan_seafood_market_CoV_MN908947_CDS_proteome_1	Wuhan_seafood_market_CoV_MN908947_CDS_proteome	MN908947 | join{[265:13468](+), [13467:21555](+)} | Wuhan seafood market pneumonia virus | orf1ab polyprotein (pp1ab)	557	223	2378	824	63	263	234	50	90	624	388	74	63	67	196	868	286	256	89	693	41	131	150	376	289	168	57	217	124	560	119	78	61	194	60	42	80	59	107	70	736
250	SAAKKNNLPFKLTCA	KKNNLPFKLTCA	EXPR_MAIN	Wuhan_seafood_market_CoV_MN908947_CDS_proteome_1;2734	2734	Wuhan_seafood_market_CoV_MN908947_CDS_proteome_1	Wuhan_seafood_market_CoV_MN908947_CDS_proteome	MN908947 | join{[265:13468](+), [13467:21555](+)} | Wuhan seafood market pneumonia virus | orf1ab polyprotein (pp1ab)	622	857	2556	1312	220	152	179	198	88	178	77	49	65	398	81	768	123	440	773	333	575	203	332	74	183	467	72	366	75	188	53	201	217	67	91	74	400	61	315	228	403
251	VHVMSKHTDFSSEIIG	VHVMSKHTDFSS	EXPR_MAIN	Wuhan_seafood_market_CoV_MN908947_CDS_proteome_1;2793	2793	Wuhan_seafood_market_CoV_MN908947_CDS_proteome_1	Wuhan_seafood_market_CoV_MN908947_CDS_proteome	MN908947 | join{[265:13468](+), [13467:21555](+)} | Wuhan seafood market pneumonia virus | orf1ab polyprotein (pp1ab)	134	208	149	124	337	468	225	196	99	114	47	734	687	705	1832	461	203	118	648	740	754	269	1264	851	61	395	596	121	2681	1771	107	152	244	300	83	48	3814	1988	260	888	890
252	VHVMSKHTDFSSEIIG	HVMSKHTDFSSE	EXPR_MAIN	Wuhan_seafood_market_CoV_MN908947_CDS_proteome_1;2794	2794	Wuhan_seafood_market_CoV_MN908947_CDS_proteome_1	Wuhan_seafood_market_CoV_MN908947_CDS_proteome	MN908947 | join{[265:13468](+), [13467:21555](+)} | Wuhan seafood market pneumonia virus | orf1ab polyprotein (pp1ab)	846	497	69	1077	593	1065	737	157	210	513	59	76	48	138	572	282	151	58	370	163	1056	255	6707	373	205	74	155	110	138	1370	80	157	162	307	187	179	155	1083	822	760	4338
253	VHVMSKHTDFSSEIIG	VMSKHTDFSSEI	EXPR_MAIN	Wuhan_seafood_market_CoV_MN908947_CDS_proteome_1;2795	2795	Wuhan_seafood_market_CoV_MN908947_CDS_proteome_1	Wuhan_seafood_market_CoV_MN908947_CDS_proteome	MN908947 | join{[265:13468](+), [13467:21555](+)} | Wuhan seafood market pneumonia virus | orf1ab polyprotein (pp1ab)	360	579	585	368	400	910	226	123	88	229	821	76	80	297	67	143	66	71	123	69	1425	373	1216	318	97	130	210	367	1402	1422	57	70	61	69	94	53	702	581	126	363	1551
254	VHVMSKHTDFSSEIIG	MSKHTDFSSEII	EXPR_MAIN	Wuhan_seafood_market_CoV_MN908947_CDS_proteome_1;2796	2796	Wuhan_seafood_market_CoV_MN908947_CDS_proteome_1	Wuhan_seafood_market_CoV_MN908947_CDS_proteome	MN908947 | join{[265:13468](+), [13467:21555](+)} | Wuhan seafood market pneumonia virus | orf1ab polyprotein (pp1ab)	194	457	372	53	66	141	74	119	110	867	3791	49	200	59	383	63	93	80	108	366	31333	5986	42	109	78	48	63	73	964	363	43	80	63	131	683	1830	396	258	291	370	51
255	VHVMSKHTDFSSEIIG	SKHTDFSSEIIG	EXPR_MAIN	Wuhan_seafood_market_CoV_MN908947_CDS_proteome_1;2797	2797	Wuhan_seafood_market_CoV_MN908947_CDS_proteome_1	Wuhan_seafood_market_CoV_MN908947_CDS_proteome	MN908947 | join{[265:13468](+), [13467:21555](+)} | Wuhan seafood market pneumonia virus | orf1ab polyprotein (pp1ab)	1091	956	91	63	44	106	62	93	74	720	891	59	100	75	216	198	60	51	64	1142	898	146	151	159	69	70	166	163	74	955	70	173	118	83	1005	1067	212	464	1076	1350	46
256	DFDTWFSQRGGSYT	DFDTWFSQRGGS	EXPR_MAIN	Wuhan_seafood_market_CoV_MN908947_CDS_proteome_1;2833	2833	Wuhan_seafood_market_CoV_MN908947_CDS_proteome_1	Wuhan_seafood_market_CoV_MN908947_CDS_proteome	MN908947 | join{[265:13468](+), [13467:21555](+)} | Wuhan seafood market pneumonia virus | orf1ab polyprotein (pp1ab)	5645	3763	365	274	163	323	288	304	1492	444	89	166	811	2997	11525	1178	3719	531	671	530	283	556	532	411	57	292	770	153	1324	1248	265	316	103	222	475	580	625	377	465	72	303
257	DFDTWFSQRGGSYT	FDTWFSQRGGSY	EXPR_MAIN	Wuhan_seafood_market_CoV_MN908947_CDS_proteome_1;2834	2834	Wuhan_seafood_market_CoV_MN908947_CDS_proteome_1	Wuhan_seafood_market_CoV_MN908947_CDS_proteome	MN908947 | join{[265:13468](+), [13467:21555](+)} | Wuhan seafood market pneumonia virus | orf1ab polyprotein (pp1ab)	329	180	647	130	99	488	115	966	74	41	136	64	68	78	644	566	572	628	217	363	1507	2623	607	297	116	150	244	85	51	315	214	341	77	175	535	392	906	495	51	60	88
258	DFDTWFSQRGGSYT	DTWFSQRGGSYT	EXPR_MAIN	Wuhan_seafood_market_CoV_MN908947_CDS_proteome_1;2835	2835	Wuhan_seafood_market_CoV_MN908947_CDS_proteome_1	Wuhan_seafood_market_CoV_MN908947_CDS_proteome	MN908947 | join{[265:13468](+), [13467:21555](+)} | Wuhan seafood market pneumonia virus | orf1ab polyprotein (pp1ab)	220	581	407	405	123	900	2380	238	147	100	62	171	536	363	262	123	1885	568	802	300	1869	198	1807	531	235	59	57	1645	177	1693	366	94	109	130	745	510	134	74	71	95	143
259	TFDSEYCRHGTCER	TFDSEYCRHGTC	EXPR_MAIN	Wuhan_seafood_market_CoV_MN908947_CDS_proteome_1;2978	2978	Wuhan_seafood_market_CoV_MN908947_CDS_proteome_1	Wuhan_seafood_market_CoV_MN908947_CDS_proteome	MN908947 | join{[265:13468](+), [13467:21555](+)} | Wuhan seafood market pneumonia virus | orf1ab polyprotein (pp1ab)	1632	1400	921	451	593	144	1368	1530	3189	2248	1060	4040	771	2412	2417	1217	404	577	2298	402	802	216	9098	1879	94	1009	692	1476	1785	776	378	477	544	397	77	317	268	408	356	379	12372
260	TFDSEYCRHGTCER	FDSEYCRHGTCE	EXPR_MAIN	Wuhan_seafood_market_CoV_MN908947_CDS_proteome_1;2979	2979	Wuhan_seafood_market_CoV_MN908947_CDS_proteome_1	Wuhan_seafood_market_CoV_MN908947_CDS_proteome	MN908947 | join{[265:13468](+), [13467:21555](+)} | Wuhan seafood market pneumonia virus | orf1ab polyprotein (pp1ab)	926	718	24445	7123	449	102	613	498	786	1374	49	182	113	352	1211	65	79	834	209	126	389	367	6213	2656	533	503	1504	354	488	1074	629	158	658	208	1190	2005	143	237	84	327	10065
261	TFDSEYCRHGTCER	DSEYCRHGTCER	EXPR_MAIN	Wuhan_seafood_market_CoV_MN908947_CDS_proteome_1;2980	2980	Wuhan_seafood_market_CoV_MN908947_CDS_proteome_1	Wuhan_seafood_market_CoV_MN908947_CDS_proteome	MN908947 | join{[265:13468](+), [13467:21555](+)} | Wuhan seafood market pneumonia virus | orf1ab polyprotein (pp1ab)	195	646	218	6299	677	119	439	88	13049	689	805	7804	661	117	96	53	211	60	382	128	844	629	1732	1111	46	559	889	120	530	443	370	341	235	257	309	225	175	549	131	159	6684
262	VFNGVSFSTFEEAA	VFNGVSFSTFEE	EXPR_MAIN	Wuhan_seafood_market_CoV_MN908947_CDS_proteome_1;3166	3166	Wuhan_seafood_market_CoV_MN908947_CDS_proteome_1	Wuhan_seafood_market_CoV_MN908947_CDS_proteome	MN908947 | join{[265:13468](+), [13467:21555](+)} | Wuhan seafood market pneumonia virus | orf1ab polyprotein (pp1ab)	153	150	1424	714	419	495	2910	4010	86	419	125	84	66	164	225	71	514	143	2718	455	93	212	194	198	1282	1477	834	160	56	879	66	325	107	258	354	5169	1275	2433	236	313	355
263	VFNGVSFSTFEEAA	FNGVSFSTFEEA	EXPR_MAIN	Wuhan_seafood_market_CoV_MN908947_CDS_proteome_1;3167	3167	Wuhan_seafood_market_CoV_MN908947_CDS_proteome_1	Wuhan_seafood_market_CoV_MN908947_CDS_proteome	MN908947 | join{[265:13468](+), [13467:21555](+)} | Wuhan seafood market pneumonia virus | orf1ab polyprotein (pp1ab)	122	92	1293	297	255	250	1209	2007	184	124	665	78	127	640	285	100	58	99	2813	917	76	62	86	170	3704	1006	447	233	811	1130	159	145	3791	502	431	462	350	1492	400	103	2776
264	VFNGVSFSTFEEAA	NGVSFSTFEEAA	EXPR_MAIN	Wuhan_seafood_market_CoV_MN908947_CDS_proteome_1;3168	3168	Wuhan_seafood_market_CoV_MN908947_CDS_proteome_1	Wuhan_seafood_market_CoV_MN908947_CDS_proteome	MN908947 | join{[265:13468](+), [13467:21555](+)} | Wuhan seafood market pneumonia virus | orf1ab polyprotein (pp1ab)	7596	7391	1514	709	436	676	2555	3153	82	269	116	80	112	197	76	685	88	101	4680	105	68	228	99	107	1171	1508	1123	65	161	1267	2673	686	307	229	934	850	400	934	1167	1694	292
265	EAACCHLAKALNDFS	EAACCHLAKALN	EXPR_MAIN	Wuhan_seafood_market_CoV_MN908947_CDS_proteome_1;3228	3228	Wuhan_seafood_market_CoV_MN908947_CDS_proteome_1	Wuhan_seafood_market_CoV_MN908947_CDS_proteome	MN908947 | join{[265:13468](+), [13467:21555](+)} | Wuhan seafood market pneumonia virus | orf1ab polyprotein (pp1ab)	81	43624	43	307	773	778	65	57	109	170	489	271	55	777	342	89	106	123	147	115	48	46	324	75	54	46	174	563	251	45	292	435	355	62	50	121	70	116	94	214	1743
266	EAACCHLAKALNDFS	AACCHLAKALND	EXPR_MAIN	Wuhan_seafood_market_CoV_MN908947_CDS_proteome_1;3229	3229	Wuhan_seafood_market_CoV_MN908947_CDS_proteome_1	Wuhan_seafood_market_CoV_MN908947_CDS_proteome	MN908947 | join{[265:13468](+), [13467:21555](+)} | Wuhan seafood market pneumonia virus | orf1ab polyprotein (pp1ab)	19337	33611	78	132	416	282	14371	21604	450	499	238	199	71	398	383	680	284	805	121	46	107	5937	1954	2686	134	79	283	61	116	98	2139	3107	1363	1607	768	1066	65	175	729	498	1750
267	EAACCHLAKALNDFS	ACCHLAKALNDF	EXPR_MAIN	Wuhan_seafood_market_CoV_MN908947_CDS_proteome_1;3230	3230	Wuhan_seafood_market_CoV_MN908947_CDS_proteome_1	Wuhan_seafood_market_CoV_MN908947_CDS_proteome	MN908947 | join{[265:13468](+), [13467:21555](+)} | Wuhan seafood market pneumonia virus | orf1ab polyprotein (pp1ab)	2220	4607	534	796	649	1481	11103	4878	386	241	493	1178	130	1702	195	144	620	95	352	441	181	106	1137	829	52	134	667	192	461	297	1083	2596	196	329	113	72	150	326	6937	15198	1376
268	EAACCHLAKALNDFS	CCHLAKALNDFS	EXPR_MAIN	Wuhan_seafood_market_CoV_MN908947_CDS_proteome_1;3231	3231	Wuhan_seafood_market_CoV_MN908947_CDS_proteome_1	Wuhan_seafood_market_CoV_MN908947_CDS_proteome	MN908947 | join{[265:13468](+), [13467:21555](+)} | Wuhan seafood market pneumonia virus | orf1ab polyprotein (pp1ab)	2488	3344	157	845	785	1675	330	656	117	514	107	134	47	93	134	1130	122	59	335	479	651	234	1265	102	417	420	760	259	40	161	257	2324	121	115	281	559	483	320	10861	7495	911
269	DVLYQPPQTSITSAVL	DVLYQPPQTSIT	EXPR_MAIN	Wuhan_seafood_market_CoV_MN908947_CDS_proteome_1;3247	3247	Wuhan_seafood_market_CoV_MN908947_CDS_proteome_1	Wuhan_seafood_market_CoV_MN908947_CDS_proteome	MN908947 | join{[265:13468](+), [13467:21555](+)} | Wuhan seafood market pneumonia virus | orf1ab polyprotein (pp1ab)	120	70	682	64	321	2182	45	260	52600	62728	344	1600	381	83	978	2652	762	416	495	368	124	958	1157	468	1635	1735	658	205	60	481	1066	1738	504	795	755	950	494	971	551	506	1391
270	DVLYQPPQTSITSAVL	VLYQPPQTSITS	EXPR_MAIN	Wuhan_seafood_market_CoV_MN908947_CDS_proteome_1;3248	3248	Wuhan_seafood_market_CoV_MN908947_CDS_proteome_1	Wuhan_seafood_market_CoV_MN908947_CDS_proteome	MN908947 | join{[265:13468](+), [13467:21555](+)} | Wuhan seafood market pneumonia virus | orf1ab polyprotein (pp1ab)	1210	200	766	358	2358	296	542	121	20962	32921	741	1483	631	388	510	2423	4829	1531	1471	2116	1110	875	3692	1279	407	1224	398	756	2913	1903	1500	2101	1833	1106	625	294	954	1131	573	1171	263
271	DVLYQPPQTSITSAVL	LYQPPQTSITSA	EXPR_MAIN	Wuhan_seafood_market_CoV_MN908947_CDS_proteome_1;3249	3249	Wuhan_seafood_market_CoV_MN908947_CDS_proteome_1	Wuhan_seafood_market_CoV_MN908947_CDS_proteome	MN908947 | join{[265:13468](+), [13467:21555](+)} | Wuhan seafood market pneumonia virus | orf1ab polyprotein (pp1ab)	74	70	132	361	317	455	146	52	49790	54800	289	946	72	237	4445	821	688	99	756	676	405	675	369	635	1038	949	904	453	1089	6589	1779	1449	1138	1417	976	1167	1687	2771	1693	680	1952
272	DVLYQPPQTSITSAVL	YQPPQTSITSAV	EXPR_MAIN	Wuhan_seafood_market_CoV_MN908947_CDS_proteome_1;3250	3250	Wuhan_seafood_market_CoV_MN908947_CDS_proteome_1	Wuhan_seafood_market_CoV_MN908947_CDS_proteome	MN908947 | join{[265:13468](+), [13467:21555](+)} | Wuhan seafood market pneumonia virus | orf1ab polyprotein (pp1ab)	57	473	243	597	419	681	140	101	15710	37042	77	113	528	240	857	391	1538	112	1479	109	1446	375	1177	693	211	271	4182	58	216	563	604	892	1133	484	2042	963	155	391	381	703	862
273	DVLYQPPQTSITSAVL	QPPQTSITSAVL	EXPR_MAIN	Wuhan_seafood_market_CoV_MN908947_CDS_proteome_1;3251	3251	Wuhan_seafood_market_CoV_MN908947_CDS_proteome_1	Wuhan_seafood_market_CoV_MN908947_CDS_proteome	MN908947 | join{[265:13468](+), [13467:21555](+)} | Wuhan seafood market pneumonia virus | orf1ab polyprotein (pp1ab)	52	45	128	474	82	335	54	67	456	2022	43	54	241	81	462	1902	675	87	399	1203	127	84	505	350	250	93	37	41	55	50	40	92	75	85	1263	1762	88	50	65	71	69
274	NRFTTTLNDFNLVAMK	NRFTTTLNDFNL	EXPR_MAIN	Wuhan_seafood_market_CoV_MN908947_CDS_proteome_1;3484	3484	Wuhan_seafood_market_CoV_MN908947_CDS_proteome_1	Wuhan_seafood_market_CoV_MN908947_CDS_proteome	MN908947 | join{[265:13468](+), [13467:21555](+)} | Wuhan seafood market pneumonia virus | orf1ab polyprotein (pp1ab)	57	196	96	90	125	77	200	77	593	680	467	514	2920	933	479	60	72	508	74	1260	161	66	77	58	1500	373	234	414	3763	85	12125	2220	143	162	18385	2859	127	75	39520	51406	162
275	NRFTTTLNDFNLVAMK	RFTTTLNDFNLV	EXPR_MAIN	Wuhan_seafood_market_CoV_MN908947_CDS_proteome_1;3485	3485	Wuhan_seafood_market_CoV_MN908947_CDS_proteome_1	Wuhan_seafood_market_CoV_MN908947_CDS_proteome	MN908947 | join{[265:13468](+), [13467:21555](+)} | Wuhan seafood market pneumonia virus | orf1ab polyprotein (pp1ab)	342	163	163	6863	7255	4585	50	51	98	132	500	3272	2389	60	5339	182	65	191	55	144	83	1480	43	3606	1488	1249	45	38	264	42	10124	3928	917	528	49190	21058	139	253	44084	55862	167
276	NRFTTTLNDFNLVAMK	FTTTLNDFNLVA	EXPR_MAIN	Wuhan_seafood_market_CoV_MN908947_CDS_proteome_1;3486	3486	Wuhan_seafood_market_CoV_MN908947_CDS_proteome_1	Wuhan_seafood_market_CoV_MN908947_CDS_proteome	MN908947 | join{[265:13468](+), [13467:21555](+)} | Wuhan seafood market pneumonia virus | orf1ab polyprotein (pp1ab)	1562	1594	56	1969	3213	3179	64	241	149	1054	933	155	2448	70	767	573	61	552	152	54	892	249	38	53	199	4119	411	50	596	373	5163	1650	786	1370	10846	3173	196	550	55467	62111	1248
277	NRFTTTLNDFNLVAMK	TTTLNDFNLVAM	EXPR_MAIN	Wuhan_seafood_market_CoV_MN908947_CDS_proteome_1;3487	3487	Wuhan_seafood_market_CoV_MN908947_CDS_proteome_1	Wuhan_seafood_market_CoV_MN908947_CDS_proteome	MN908947 | join{[265:13468](+), [13467:21555](+)} | Wuhan seafood market pneumonia virus | orf1ab polyprotein (pp1ab)	679	275	121	463	1634	1081	78	81	5843	2492	740	4952	17857	275	1794	268	185	785	424	103	577	3522	59	767	16883	28475	1099	67	5092	2170	1269	1923	3553	3493	2136	2164	64	1013	60583	38738	298
278	NRFTTTLNDFNLVAMK	TTLNDFNLVAMK	EXPR_MAIN	Wuhan_seafood_market_CoV_MN908947_CDS_proteome_1;3488	3488	Wuhan_seafood_market_CoV_MN908947_CDS_proteome_1	Wuhan_seafood_market_CoV_MN908947_CDS_proteome	MN908947 | join{[265:13468](+), [13467:21555](+)} | Wuhan seafood market pneumonia virus | orf1ab polyprotein (pp1ab)	361	1127	306	2400	1063	2019	2617	261	57292	49330	2180	12230	18506	3968	2819	11454	86	650	1916	803	1038	9122	1038	348	4919	3045	1594	2564	8585	6102	682	1528	3625	3426	1293	1564	385	661	57134	43108	357
279	LTQDHVDILGPLSA	LTQDHVDILGPL	EXPR_MAIN	Wuhan_seafood_market_CoV_MN908947_CDS_proteome_1;3505	3505	Wuhan_seafood_market_CoV_MN908947_CDS_proteome_1	Wuhan_seafood_market_CoV_MN908947_CDS_proteome	MN908947 | join{[265:13468](+), [13467:21555](+)} | Wuhan seafood market pneumonia virus | orf1ab polyprotein (pp1ab)	96	46	43	666	877	1213	15089	7432	56	44	88	58	8077	47	274	54	60	59	38	67	127	238	88	776	64	94	615	54	387	100	23045	12277	937	1088	405	382	330	100	105	1013	337
280	LTQDHVDILGPLSA	TQDHVDILGPLS	EXPR_MAIN	Wuhan_seafood_market_CoV_MN908947_CDS_proteome_1;3506	3506	Wuhan_seafood_market_CoV_MN908947_CDS_proteome_1	Wuhan_seafood_market_CoV_MN908947_CDS_proteome	MN908947 | join{[265:13468](+), [13467:21555](+)} | Wuhan seafood market pneumonia virus | orf1ab polyprotein (pp1ab)	63	77	49	40	44	46	47	47	73	67	53	39	46	47	39	39	167	60	41	42	46	67	45	47	40	60	107	49	117	82	16255	14023	1164	3450	183	257	62	70	191	233	461
281	LTQDHVDILGPLSA	QDHVDILGPLSA	EXPR_MAIN	Wuhan_seafood_market_CoV_MN908947_CDS_proteome_1;3507	3507	Wuhan_seafood_market_CoV_MN908947_CDS_proteome_1	Wuhan_seafood_market_CoV_MN908947_CDS_proteome	MN908947 | join{[265:13468](+), [13467:21555](+)} | Wuhan seafood market pneumonia virus | orf1ab polyprotein (pp1ab)	142	305	125	58	167	51	68	105	655	119	75	68	91	48	39	143	41	87	40	82	66	68	69	166	156	263	465	58	882	66	10762	10432	652	481	118	93	49	59	153	149	678
282	GMNGRTILGSALLED	GMNGRTILGSAL	EXPR_MAIN	Wuhan_seafood_market_CoV_MN908947_CDS_proteome_1;3538	3538	Wuhan_seafood_market_CoV_MN908947_CDS_proteome_1	Wuhan_seafood_market_CoV_MN908947_CDS_proteome	MN908947 | join{[265:13468](+), [13467:21555](+)} | Wuhan seafood market pneumonia virus | orf1ab polyprotein (pp1ab)	65	55	281	54	47	78	87	428	51	44	56	57	655	157	125	830	78	95	128	50	75	65	627	57	52	111	63	65	45	41	6271	14203	58	59	74	48	1152	73	152	358	63
283	GMNGRTILGSALLED	MNGRTILGSALL	EXPR_MAIN	Wuhan_seafood_market_CoV_MN908947_CDS_proteome_1;3539	3539	Wuhan_seafood_market_CoV_MN908947_CDS_proteome_1	Wuhan_seafood_market_CoV_MN908947_CDS_proteome	MN908947 | join{[265:13468](+), [13467:21555](+)} | Wuhan seafood market pneumonia virus | orf1ab polyprotein (pp1ab)	123	45	119	51	179	46	50	145	49	48	59	127	76	66	59	44	577	161	844	87	381	56	559	44	108	177	54	66	83	45	3365	11718	54	42	48	42	392	64	50	61	59
284	GMNGRTILGSALLED	NGRTILGSALLE	EXPR_MAIN	Wuhan_seafood_market_CoV_MN908947_CDS_proteome_1;3540	3540	Wuhan_seafood_market_CoV_MN908947_CDS_proteome_1	Wuhan_seafood_market_CoV_MN908947_CDS_proteome	MN908947 | join{[265:13468](+), [13467:21555](+)} | Wuhan seafood market pneumonia virus | orf1ab polyprotein (pp1ab)	57	67	277	49	602	51	67	75	43	43	70	98	47	59	43	58	53	45	67	62	111	45	49	62	75	43	71	60	59	57	6519	9481	3167	4050	56	66	48	64	1141	58	56
285	GMNGRTILGSALLED	GRTILGSALLED	EXPR_MAIN	Wuhan_seafood_market_CoV_MN908947_CDS_proteome_1;3541	3541	Wuhan_seafood_market_CoV_MN908947_CDS_proteome_1	Wuhan_seafood_market_CoV_MN908947_CDS_proteome	MN908947 | join{[265:13468](+), [13467:21555](+)} | Wuhan seafood market pneumonia virus | orf1ab polyprotein (pp1ab)	71	98	1947	482	59	119	69	134	57	87	70	153	60	197	51	60	56	85	177	63	71	72	47	56	334	692	45	101	46	55	31000	37075	8951	14055	143	404	120	198	205	335	230
286	WLDMVDTSLSGFKLK	WLDMVDTSLSGF	EXPR_MAIN	Wuhan_seafood_market_CoV_MN908947_CDS_proteome_1;3666	3666	Wuhan_seafood_market_CoV_MN908947_CDS_proteome_1	Wuhan_seafood_market_CoV_MN908947_CDS_proteome	MN908947 | join{[265:13468](+), [13467:21555](+)} | Wuhan seafood market pneumonia virus | orf1ab polyprotein (pp1ab)	593	186	77	482	1521	599	592	729	753	527	112	209	115	166	1353	717	167	2613	261	674	136	215	227	547	628	843	183	494	207	509	112	443	623	282	443	542	2708	3199	728	686	337
287	WLDMVDTSLSGFKLK	LDMVDTSLSGFK	EXPR_MAIN	Wuhan_seafood_market_CoV_MN908947_CDS_proteome_1;3667	3667	Wuhan_seafood_market_CoV_MN908947_CDS_proteome_1	Wuhan_seafood_market_CoV_MN908947_CDS_proteome	MN908947 | join{[265:13468](+), [13467:21555](+)} | Wuhan seafood market pneumonia virus | orf1ab polyprotein (pp1ab)	876	732	181	192	355	319	1955	602	272	1136	661	114	58	82	307	543	298	2681	241	602	107	240	249	247	298	751	615	528	485	140	105	133	110	135	122	94	2051	2387	129	262	710
288	WLDMVDTSLSGFKLK	DMVDTSLSGFKL	EXPR_MAIN	Wuhan_seafood_market_CoV_MN908947_CDS_proteome_1;3668	3668	Wuhan_seafood_market_CoV_MN908947_CDS_proteome_1	Wuhan_seafood_market_CoV_MN908947_CDS_proteome	MN908947 | join{[265:13468](+), [13467:21555](+)} | Wuhan seafood market pneumonia virus | orf1ab polyprotein (pp1ab)	292	137	236	59	81	81	634	666	431	101	1235	550	105	145	113	994	262	95	1370	123	75	139	82	1411	143	92	101	222	187	50	71	69	112	58	77	91	1147	1081	106	59	56
289	WLDMVDTSLSGFKLK	MVDTSLSGFKLK	EXPR_MAIN	Wuhan_seafood_market_CoV_MN908947_CDS_proteome_1;3669	3669	Wuhan_seafood_market_CoV_MN908947_CDS_proteome_1	Wuhan_seafood_market_CoV_MN908947_CDS_proteome	MN908947 | join{[265:13468](+), [13467:21555](+)} | Wuhan seafood market pneumonia virus | orf1ab polyprotein (pp1ab)	346	632	144	863	989	1639	569	167	254	183	340	65	142	1122	106	191	244	280	125	431	186	137	139	115	261	329	70	365	109	80	55	187	68	69	47	80	305	95	81	98	4544
290	QGLLPPKNSIDAFKLNIK	QGLLPPKNSIDA	EXPR_MAIN	Wuhan_seafood_market_CoV_MN908947_CDS_proteome_1;3826	3826	Wuhan_seafood_market_CoV_MN908947_CDS_proteome_1	Wuhan_seafood_market_CoV_MN908947_CDS_proteome	MN908947 | join{[265:13468](+), [13467:21555](+)} | Wuhan seafood market pneumonia virus | orf1ab polyprotein (pp1ab)	190	237	7994	4362	2155	5162	297	179	410	588	61	1119	263	345	409	62	1006	1722	469	1061	143	600	2271	354	259	247	829	8909	184	215	1330	777	3352	720	1008	1146	97	281	1039	385	717
291	QGLLPPKNSIDAFKLNIK	GLLPPKNSIDAF	EXPR_MAIN	Wuhan_seafood_market_CoV_MN908947_CDS_proteome_1;3827	3827	Wuhan_seafood_market_CoV_MN908947_CDS_proteome_1	Wuhan_seafood_market_CoV_MN908947_CDS_proteome	MN908947 | join{[265:13468](+), [13467:21555](+)} | Wuhan seafood market pneumonia virus | orf1ab polyprotein (pp1ab)	1162	1880	5118	5988	6628	7823	176	188	1052	1381	962	1193	2995	300	713	1016	777	1585	814	3876	313	2471	1405	22501	457	252	1792	2475	3215	964	1289	1419	2424	1506	485	1386	522	1418	1767	614	1033
292	QGLLPPKNSIDAFKLNIK	LLPPKNSIDAFK	EXPR_MAIN	Wuhan_seafood_market_CoV_MN908947_CDS_proteome_1;3828	3828	Wuhan_seafood_market_CoV_MN908947_CDS_proteome_1	Wuhan_seafood_market_CoV_MN908947_CDS_proteome	MN908947 | join{[265:13468](+), [13467:21555](+)} | Wuhan seafood market pneumonia virus | orf1ab polyprotein (pp1ab)	7050	8515	1028	2673	1408	2819	2600	3254	1022	5145	299	1379	344	1067	303	3296	13963	550	961	780	267	1680	14236	7239	262	152	829	3100	518	894	950	3677	4300	2537	64019	64397	5462	4967	2713	3463	32241
293	QGLLPPKNSIDAFKLNIK	LPPKNSIDAFKL	EXPR_MAIN	Wuhan_seafood_market_CoV_MN908947_CDS_proteome_1;3829	3829	Wuhan_seafood_market_CoV_MN908947_CDS_proteome_1	Wuhan_seafood_market_CoV_MN908947_CDS_proteome	MN908947 | join{[265:13468](+), [13467:21555](+)} | Wuhan seafood market pneumonia virus | orf1ab polyprotein (pp1ab)	3859	9260	109	1473	977	2065	1729	3558	1220	2922	213	140	454	1530	404	1651	1354	1068	5722	1075	554	1455	12784	6776	104	817	1831	3715	1209	1744	1253	2794	2421	2831	60782	64397	5307	3966	1716	2777	25090
294	QGLLPPKNSIDAFKLNIK	PPKNSIDAFKLN	EXPR_MAIN	Wuhan_seafood_market_CoV_MN908947_CDS_proteome_1;3830	3830	Wuhan_seafood_market_CoV_MN908947_CDS_proteome_1	Wuhan_seafood_market_CoV_MN908947_CDS_proteome	MN908947 | join{[265:13468](+), [13467:21555](+)} | Wuhan seafood market pneumonia virus | orf1ab polyprotein (pp1ab)	4721	3720	1786	1079	1362	1605	3508	1834	2924	2266	189	897	357	443	1336	232	1753	1513	6825	1597	3286	5192	15341	8008	1863	1487	6228	3403	1454	1977	8484	4347	2605	2997	60739	60655	4373	4666	2333	3163	16533
295	QGLLPPKNSIDAFKLNIK	PKNSIDAFKLNI	EXPR_MAIN	Wuhan_seafood_market_CoV_MN908947_CDS_proteome_1;3831	3831	Wuhan_seafood_market_CoV_MN908947_CDS_proteome_1	Wuhan_seafood_market_CoV_MN908947_CDS_proteome	MN908947 | join{[265:13468](+), [13467:21555](+)} | Wuhan seafood market pneumonia virus | orf1ab polyprotein (pp1ab)	1405	1531	480	1585	196	1229	1240	2887	503	1547	487	529	474	894	212	4418	583	557	4494	668	3151	2002	5315	5609	649	1049	2124	3922	2086	13900	586	2432	4191	2746	64019	64397	2798	4287	1839	3671	56100
296	QGLLPPKNSIDAFKLNIK	KNSIDAFKLNIK	EXPR_MAIN	Wuhan_seafood_market_CoV_MN908947_CDS_proteome_1;3832	3832	Wuhan_seafood_market_CoV_MN908947_CDS_proteome_1	Wuhan_seafood_market_CoV_MN908947_CDS_proteome	MN908947 | join{[265:13468](+), [13467:21555](+)} | Wuhan seafood market pneumonia virus | orf1ab polyprotein (pp1ab)	1254	1310	230	631	201	459	490	1092	752	1697	149	55	134	1810	13081	9470	491	905	6004	1360	555	2080	3324	1878	1637	1682	1431	6768	1583	1101	1082	1644	3653	1077	56249	58391	1911	1453	2317	2264	22730
297	ATAQEAYEQAVANG	ATAQEAYEQAVA	EXPR_MAIN	Wuhan_seafood_market_CoV_MN908947_CDS_proteome_1;3958	3958	Wuhan_seafood_market_CoV_MN908947_CDS_proteome_1	Wuhan_seafood_market_CoV_MN908947_CDS_proteome	MN908947 | join{[265:13468](+), [13467:21555](+)} | Wuhan seafood market pneumonia virus | orf1ab polyprotein (pp1ab)	78	5468	975	2618	3106	2671	382	105	685	1081	67	107	165	126	6618	3475	3643	6810	144	80	1386	2807	59	310	215	140	1125	1215	1249	895	4349	7116	1334	879	4151	4002	71	555	2489	3627	1137
298	ATAQEAYEQAVANG	TAQEAYEQAVAN	EXPR_MAIN	Wuhan_seafood_market_CoV_MN908947_CDS_proteome_1;3959	3959	Wuhan_seafood_market_CoV_MN908947_CDS_proteome_1	Wuhan_seafood_market_CoV_MN908947_CDS_proteome	MN908947 | join{[265:13468](+), [13467:21555](+)} | Wuhan seafood market pneumonia virus | orf1ab polyprotein (pp1ab)	7339	8601	154	1226	3554	1654	123	64	276	735	80	54	692	52	1251	67	70	17490	284	209	658	489	81	276	1225	2172	1441	1334	1371	1250	4736	5553	1627	1229	1340	1133	791	733	5857	4093	7852
299	ATAQEAYEQAVANG	AQEAYEQAVANG	EXPR_MAIN	Wuhan_seafood_market_CoV_MN908947_CDS_proteome_1;3960	3960	Wuhan_seafood_market_CoV_MN908947_CDS_proteome_1	Wuhan_seafood_market_CoV_MN908947_CDS_proteome	MN908947 | join{[265:13468](+), [13467:21555](+)} | Wuhan seafood market pneumonia virus | orf1ab polyprotein (pp1ab)	7141	20919	5475	2956	4042	1559	78	86	744	489	1184	2145	2672	1312	492	117	114	3810	111	65	65	135	51	393	51	318	238	136	1064	519	3752	5052	1000	511	154	52	1177	1051	1436	1508	1464
300	EVVLKKLKKSLNVAK	EVVLKKLKKSLN	EXPR_MAIN	Wuhan_seafood_market_CoV_MN908947_CDS_proteome_1;3974	3974	Wuhan_seafood_market_CoV_MN908947_CDS_proteome_1	Wuhan_seafood_market_CoV_MN908947_CDS_proteome	MN908947 | join{[265:13468](+), [13467:21555](+)} | Wuhan seafood market pneumonia virus | orf1ab polyprotein (pp1ab)	2449	712	416	303	600	603	330	388	714	277	4778	316	484	1276	87	188	536	247	313	852	164	441	1036	381	2115	715	181	508	178	249	293	107	308	72	14945	12483	645	122	1815	392	342
301	EVVLKKLKKSLNVAK	VVLKKLKKSLNV	EXPR_MAIN	Wuhan_seafood_market_CoV_MN908947_CDS_proteome_1;3975	3975	Wuhan_seafood_market_CoV_MN908947_CDS_proteome_1	Wuhan_seafood_market_CoV_MN908947_CDS_proteome	MN908947 | join{[265:13468](+), [13467:21555](+)} | Wuhan seafood market pneumonia virus | orf1ab polyprotein (pp1ab)	1238	799	228	100	76	438	1131	487	328	450	2856	146	95	806	442	676	502	490	494	604	107	169	321	101	871	82	515	456	434	650	125	147	76	52	6582	6521	557	322	773	184	541
302	EVVLKKLKKSLNVAK	VLKKLKKSLNVA	EXPR_MAIN	Wuhan_seafood_market_CoV_MN908947_CDS_proteome_1;3976	3976	Wuhan_seafood_market_CoV_MN908947_CDS_proteome_1	Wuhan_seafood_market_CoV_MN908947_CDS_proteome	MN908947 | join{[265:13468](+), [13467:21555](+)} | Wuhan seafood market pneumonia virus | orf1ab polyprotein (pp1ab)	548	265	399	144	126	331	610	336	696	1423	1002	162	161	878	167	1541	341	893	587	914	173	494	134	268	1483	1270	235	482	806	223	300	234	94	76	6613	8569	367	67	632	263	782
303	EVVLKKLKKSLNVAK	LKKLKKSLNVAK	EXPR_MAIN	Wuhan_seafood_market_CoV_MN908947_CDS_proteome_1;3977	3977	Wuhan_seafood_market_CoV_MN908947_CDS_proteome_1	Wuhan_seafood_market_CoV_MN908947_CDS_proteome	MN908947 | join{[265:13468](+), [13467:21555](+)} | Wuhan seafood market pneumonia virus | orf1ab polyprotein (pp1ab)	707	205	910	789	754	713	242	465	371	362	1019	376	148	530	294	1769	558	740	837	627	614	493	483	185	1082	346	161	487	283	249	1352	291	267	58	4177	7789	474	83	1042	497	458
304	KLKKSLNVAKSEFDRD	KLKKSLNVAKSE	EXPR_MAIN	Wuhan_seafood_market_CoV_MN908947_CDS_proteome_1;3979	3979	Wuhan_seafood_market_CoV_MN908947_CDS_proteome_1	Wuhan_seafood_market_CoV_MN908947_CDS_proteome	MN908947 | join{[265:13468](+), [13467:21555](+)} | Wuhan seafood market pneumonia virus | orf1ab polyprotein (pp1ab)	300	203	513	279	485	911	380	342	276	441	249	377	470	827	199	1841	3958	854	935	692	247	156	649	384	383	2103	302	438	636	200	178	139	57	55	2347	2979	599	138	105	211	492
305	KLKKSLNVAKSEFDRD	LKKSLNVAKSEF	EXPR_MAIN	Wuhan_seafood_market_CoV_MN908947_CDS_proteome_1;3980	3980	Wuhan_seafood_market_CoV_MN908947_CDS_proteome_1	Wuhan_seafood_market_CoV_MN908947_CDS_proteome	MN908947 | join{[265:13468](+), [13467:21555](+)} | Wuhan seafood market pneumonia virus | orf1ab polyprotein (pp1ab)	122	192	560	1417	328	639	1904	1843	502	657	195	602	70	1219	686	376	24075	388	1301	397	1206	859	662	272	323	152	577	904	443	679	64	155	61	62	112	77	412	127	60	104	73
306	KLKKSLNVAKSEFDRD	KKSLNVAKSEFD	EXPR_MAIN	Wuhan_seafood_market_CoV_MN908947_CDS_proteome_1;3981	3981	Wuhan_seafood_market_CoV_MN908947_CDS_proteome_1	Wuhan_seafood_market_CoV_MN908947_CDS_proteome	MN908947 | join{[265:13468](+), [13467:21555](+)} | Wuhan seafood market pneumonia virus | orf1ab polyprotein (pp1ab)	141	80	1216	140	288	246	1085	2106	893	1032	439	309	120	1157	505	2176	29350	485	1821	7054	590	159	552	364	250	214	198	1112	946	513	230	86	368	56	215	183	234	60	205	87	321
307	KLKKSLNVAKSEFDRD	KSLNVAKSEFDR	EXPR_MAIN	Wuhan_seafood_market_CoV_MN908947_CDS_proteome_1;3982	3982	Wuhan_seafood_market_CoV_MN908947_CDS_proteome_1	Wuhan_seafood_market_CoV_MN908947_CDS_proteome	MN908947 | join{[265:13468](+), [13467:21555](+)} | Wuhan seafood market pneumonia virus | orf1ab polyprotein (pp1ab)	150	280	470	86	163	456	329	373	6418	4886	597	1267	275	386	4471	4855	56206	537	273	1124	334	399	525	351	396	161	355	249	810	430	121	329	98	88	73	303	572	215	200	67	315
308	KLKKSLNVAKSEFDRD	SLNVAKSEFDRD	EXPR_MAIN	Wuhan_seafood_market_CoV_MN908947_CDS_proteome_1;3983	3983	Wuhan_seafood_market_CoV_MN908947_CDS_proteome_1	Wuhan_seafood_market_CoV_MN908947_CDS_proteome	MN908947 | join{[265:13468](+), [13467:21555](+)} | Wuhan seafood market pneumonia virus | orf1ab polyprotein (pp1ab)	262	116	184	286	1258	512	44	69	168	631	83	600	239	265	270	200	250	101	139	219	120	105	587	91	78	421	158	247	219	78	767	516	890	350	531	147	230	790	521	442	668
309	FDRDAAMQRKLEKM	FDRDAAMQRKLE	EXPR_MAIN	Wuhan_seafood_market_CoV_MN908947_CDS_proteome_1;3991	3991	Wuhan_seafood_market_CoV_MN908947_CDS_proteome_1	Wuhan_seafood_market_CoV_MN908947_CDS_proteome	MN908947 | join{[265:13468](+), [13467:21555](+)} | Wuhan seafood market pneumonia virus | orf1ab polyprotein (pp1ab)	1309	587	4261	2130	990	159	320	1019	5430	2625	3669	974	165	509	505	2689	892	2672	743	1893	1547	3090	1585	17728	682	488	1440	1028	1667	1255	1501	870	2029	2276	53453	14654	10963	11718	1476	2592	2378
310	FDRDAAMQRKLEKM	DRDAAMQRKLEK	EXPR_MAIN	Wuhan_seafood_market_CoV_MN908947_CDS_proteome_1;3992	3992	Wuhan_seafood_market_CoV_MN908947_CDS_proteome_1	Wuhan_seafood_market_CoV_MN908947_CDS_proteome	MN908947 | join{[265:13468](+), [13467:21555](+)} | Wuhan seafood market pneumonia virus | orf1ab polyprotein (pp1ab)	636	1139	790	389	245	118	175	648	372	237	200	114	73	547	269	1158	201	723	387	771	225	481	199	536	197	268	2452	1255	380	248	508	101	69	73	784	104	800	10211	187	791	453
311	FDRDAAMQRKLEKM	RDAAMQRKLEKM	EXPR_MAIN	Wuhan_seafood_market_CoV_MN908947_CDS_proteome_1;3993	3993	Wuhan_seafood_market_CoV_MN908947_CDS_proteome_1	Wuhan_seafood_market_CoV_MN908947_CDS_proteome	MN908947 | join{[265:13468](+), [13467:21555](+)} | Wuhan seafood market pneumonia virus | orf1ab polyprotein (pp1ab)	346	61	1233	385	761	471	241	449	339	449	235	321	253	1037	104	1164	971	384	876	988	111	473	1067	404	112	133	94	390	567	178	415	137	61	67	5744	64	181	57	229	175	316
312	LRANSAVKLQNNELS	LRANSAVKLQNN	EXPR_MAIN	Wuhan_seafood_market_CoV_MN908947_CDS_proteome_1;4131	4131	Wuhan_seafood_market_CoV_MN908947_CDS_proteome_1	Wuhan_seafood_market_CoV_MN908947_CDS_proteome	MN908947 | join{[265:13468](+), [13467:21555](+)} | Wuhan seafood market pneumonia virus | orf1ab polyprotein (pp1ab)	1119	839	624	130	370	530	3287	517	264	244	1331	774	103	2488	463	155	1041	352	1344	1128	1006	206	989	427	720	110	255	653	478	164	782	700	120	104	677	55	542	722	234	141	902
313	LRANSAVKLQNNELS	RANSAVKLQNNE	EXPR_MAIN	Wuhan_seafood_market_CoV_MN908947_CDS_proteome_1;4132	4132	Wuhan_seafood_market_CoV_MN908947_CDS_proteome_1	Wuhan_seafood_market_CoV_MN908947_CDS_proteome	MN908947 | join{[265:13468](+), [13467:21555](+)} | Wuhan seafood market pneumonia virus | orf1ab polyprotein (pp1ab)	173	1399	524	1002	858	968	1981	2320	662	1221	328	1433	662	844	533	786	2048	922	1639	3843	2736	2200	698	1753	1434	378	286	233	1291	319	389	550	212	239	257	226	308	678	1257	623	733
314	LRANSAVKLQNNELS	ANSAVKLQNNEL	EXPR_MAIN	Wuhan_seafood_market_CoV_MN908947_CDS_proteome_1;4133	4133	Wuhan_seafood_market_CoV_MN908947_CDS_proteome_1	Wuhan_seafood_market_CoV_MN908947_CDS_proteome	MN908947 | join{[265:13468](+), [13467:21555](+)} | Wuhan seafood market pneumonia virus | orf1ab polyprotein (pp1ab)	933	668	1611	1633	2749	1241	6063	3111	2207	1353	562	20871	4902	798	362	1312	740	523	5519	4676	2426	1009	789	1407	1676	1584	389	369	67	718	1572	1683	865	1126	1724	3396	2938	1927	468	843	1359
315	LRANSAVKLQNNELS	NSAVKLQNNELS	EXPR_MAIN	Wuhan_seafood_market_CoV_MN908947_CDS_proteome_1;4134	4134	Wuhan_seafood_market_CoV_MN908947_CDS_proteome_1	Wuhan_seafood_market_CoV_MN908947_CDS_proteome	MN908947 | join{[265:13468](+), [13467:21555](+)} | Wuhan seafood market pneumonia virus | orf1ab polyprotein (pp1ab)	1251	406	1129	1236	396	794	1522	1180	1105	903	28475	13356	3020	7709	2747	1788	849	1370	875	3106	337	2810	653	176	505	981	476	91	1176	590	582	582	581	536	39	307	2447	3658	209	652	1021
316	AVKLQNNELSPVALR	AVKLQNNELSPV	EXPR_MAIN	Wuhan_seafood_market_CoV_MN908947_CDS_proteome_1;4136	4136	Wuhan_seafood_market_CoV_MN908947_CDS_proteome_1	Wuhan_seafood_market_CoV_MN908947_CDS_proteome	MN908947 | join{[265:13468](+), [13467:21555](+)} | Wuhan seafood market pneumonia virus | orf1ab polyprotein (pp1ab)	4365	3142	401	160	1005	228	943	652	681	532	7036	1640	14088	466	1070	1959	1324	526	345	4325	812	612	765	413	254	736	508	451	73	582	149	472	404	692	236	276	3371	7159	239	338	102
317	AVKLQNNELSPVALR	VKLQNNELSPVA	EXPR_MAIN	Wuhan_seafood_market_CoV_MN908947_CDS_proteome_1;4137	4137	Wuhan_seafood_market_CoV_MN908947_CDS_proteome_1	Wuhan_seafood_market_CoV_MN908947_CDS_proteome	MN908947 | join{[265:13468](+), [13467:21555](+)} | Wuhan seafood market pneumonia virus | orf1ab polyprotein (pp1ab)	2503	3147	84	497	459	450	79	256	1255	2322	7346	7254	11225	1927	1326	26912	4932	684	3635	1664	643	849	278	577	818	564	507	378	738	638	1749	1012	1242	673	669	424	9402	5148	567	859	77
318	AVKLQNNELSPVALR	KLQNNELSPVAL	EXPR_MAIN	Wuhan_seafood_market_CoV_MN908947_CDS_proteome_1;4138	4138	Wuhan_seafood_market_CoV_MN908947_CDS_proteome_1	Wuhan_seafood_market_CoV_MN908947_CDS_proteome	MN908947 | join{[265:13468](+), [13467:21555](+)} | Wuhan seafood market pneumonia virus | orf1ab polyprotein (pp1ab)	1537	2097	673	505	1368	439	527	185	820	320	2501	17099	3851	189	1107	4240	1927	180	243	544	1192	305	351	671	947	63	1754	266	1014	606	319	478	214	457	502	59	4356	4187	240	215	841
319	AVKLQNNELSPVALR	LQNNELSPVALR	EXPR_MAIN	Wuhan_seafood_market_CoV_MN908947_CDS_proteome_1;4139	4139	Wuhan_seafood_market_CoV_MN908947_CDS_proteome_1	Wuhan_seafood_market_CoV_MN908947_CDS_proteome	MN908947 | join{[265:13468](+), [13467:21555](+)} | Wuhan seafood market pneumonia virus | orf1ab polyprotein (pp1ab)	664	562	413	48	141	126	50	52	294	309	29636	777	4164	131	306	129	97	81	234	69	987	673	907	5728	455	768	602	60	1247	1007	335	244	193	242	360	424	6661	8572	487	238	579
320	CAAGTTQTACTDDN	CAAGTTQTACTD	EXPR_MAIN	Wuhan_seafood_market_CoV_MN908947_CDS_proteome_1;4154	4154	Wuhan_seafood_market_CoV_MN908947_CDS_proteome_1	Wuhan_seafood_market_CoV_MN908947_CDS_proteome	MN908947 | join{[265:13468](+), [13467:21555](+)} | Wuhan seafood market pneumonia virus | orf1ab polyprotein (pp1ab)	89	123	59	127	519	364	181	73	536	1252	76	512	65	2360	4107	1356	121	148	102	150	66	80	47	85	197	68	141	197	2570	227	269	428	364	523	552	1680	46	142	1116	1262	81
321	CAAGTTQTACTDDN	AAGTTQTACTDD	EXPR_MAIN	Wuhan_seafood_market_CoV_MN908947_CDS_proteome_1;4155	4155	Wuhan_seafood_market_CoV_MN908947_CDS_proteome_1	Wuhan_seafood_market_CoV_MN908947_CDS_proteome	MN908947 | join{[265:13468](+), [13467:21555](+)} | Wuhan seafood market pneumonia virus | orf1ab polyprotein (pp1ab)	294	50	98	1353	7257	3632	98	148	1382	2246	273	2913	72	43	7617	4394	787	92	1368	52	202	1533	81	1731	3025	82	874	55	3870	297	464	883	5755	775	1799	1885	130	388	1204	1149	150
322	CAAGTTQTACTDDN	AGTTQTACTDDN	EXPR_MAIN	Wuhan_seafood_market_CoV_MN908947_CDS_proteome_1;4156	4156	Wuhan_seafood_market_CoV_MN908947_CDS_proteome_1	Wuhan_seafood_market_CoV_MN908947_CDS_proteome	MN908947 | join{[265:13468](+), [13467:21555](+)} | Wuhan seafood market pneumonia virus | orf1ab polyprotein (pp1ab)	181	411	39	75	120	68	16020	36	1683	9097	419	3672	146	60	2705	180	54	71	237	57	106	589	99	542	41	51	453	80	881	213	77	766	410	576	511	248	559	726	875	1390	420
323	LALLSDLQDLKWARF	LALLSDLQDLKW	EXPR_MAIN	Wuhan_seafood_market_CoV_MN908947_CDS_proteome_1;4182	4182	Wuhan_seafood_market_CoV_MN908947_CDS_proteome_1	Wuhan_seafood_market_CoV_MN908947_CDS_proteome	MN908947 | join{[265:13468](+), [13467:21555](+)} | Wuhan seafood market pneumonia virus | orf1ab polyprotein (pp1ab)	661	635	193	646	1732	852	66	52	448	484	134	339	117	423	1967	2595	96	848	59	50	48	418	54	1005	211	74	463	691	1155	1210	288	619	518	566	614	361	60	162	929	625	638
324	LALLSDLQDLKWARF	ALLSDLQDLKWA	EXPR_MAIN	Wuhan_seafood_market_CoV_MN908947_CDS_proteome_1;4183	4183	Wuhan_seafood_market_CoV_MN908947_CDS_proteome_1	Wuhan_seafood_market_CoV_MN908947_CDS_proteome	MN908947 | join{[265:13468](+), [13467:21555](+)} | Wuhan seafood market pneumonia virus | orf1ab polyprotein (pp1ab)	371	388	636	756	3605	1614	191	200	1122	559	322	484	1082	657	1206	728	80	444	575	1350	291	548	228	2160	381	955	255	108	787	1033	663	310	856	644	563	705	158	571	3396	2205	3299
325	LALLSDLQDLKWARF	LLSDLQDLKWAR	EXPR_MAIN	Wuhan_seafood_market_CoV_MN908947_CDS_proteome_1;4184	4184	Wuhan_seafood_market_CoV_MN908947_CDS_proteome_1	Wuhan_seafood_market_CoV_MN908947_CDS_proteome	MN908947 | join{[265:13468](+), [13467:21555](+)} | Wuhan seafood market pneumonia virus | orf1ab polyprotein (pp1ab)	8063	7172	103	1284	1176	2785	122	214	288	314	410	581	310	110	460	163	278	12230	205	144	91	2005	4021	2650	235	471	464	389	945	2596	144	133	78	69	99	320	71	117	68	186	547
326	LALLSDLQDLKWARF	LSDLQDLKWARF	EXPR_MAIN	Wuhan_seafood_market_CoV_MN908947_CDS_proteome_1;4185	4185	Wuhan_seafood_market_CoV_MN908947_CDS_proteome_1	Wuhan_seafood_market_CoV_MN908947_CDS_proteome	MN908947 | join{[265:13468](+), [13467:21555](+)} | Wuhan seafood market pneumonia virus | orf1ab polyprotein (pp1ab)	5332	7505	1135	285	66	157	1313	955	109	216	107	297	187	307	100	226	136	815	153	233	172	180	60	154	918	580	85	66	786	2089	65	133	253	344	147	129	193	110	213	95	66
327	PPCRFVTDTPKGPK	PPCRFVTDTPKG	EXPR_MAIN	Wuhan_seafood_market_CoV_MN908947_CDS_proteome_1;4211	4211	Wuhan_seafood_market_CoV_MN908947_CDS_proteome_1	Wuhan_seafood_market_CoV_MN908947_CDS_proteome	MN908947 | join{[265:13468](+), [13467:21555](+)} | Wuhan seafood market pneumonia virus | orf1ab polyprotein (pp1ab)	1337	1564	496	99	2089	121	553	144	682	318	1169	73	100	392	111	69	1668	707	1222	158	144	82	498	108	877	645	5536	10005	106	147	365	133	481	807	499	87	447	211	207	200	280
328	PPCRFVTDTPKGPK	PCRFVTDTPKGP	EXPR_MAIN	Wuhan_seafood_market_CoV_MN908947_CDS_proteome_1;4212	4212	Wuhan_seafood_market_CoV_MN908947_CDS_proteome_1	Wuhan_seafood_market_CoV_MN908947_CDS_proteome	MN908947 | join{[265:13468](+), [13467:21555](+)} | Wuhan seafood market pneumonia virus | orf1ab polyprotein (pp1ab)	102	419	406	498	146	526	257	1777	360	657	1281	1481	301	1541	226	199	1748	216	848	673	166	325	537	363	823	151	3399	5814	258	306	343	144	2108	702	88	352	326	126	181	164	1009
329	PPCRFVTDTPKGPK	CRFVTDTPKGPK	EXPR_MAIN	Wuhan_seafood_market_CoV_MN908947_CDS_proteome_1;4213	4213	Wuhan_seafood_market_CoV_MN908947_CDS_proteome_1	Wuhan_seafood_market_CoV_MN908947_CDS_proteome	MN908947 | join{[265:13468](+), [13467:21555](+)} | Wuhan seafood market pneumonia virus | orf1ab polyprotein (pp1ab)	1762	274	936	380	812	1158	1857	667	835	583	600	301	782	3125	127	108	775	666	720	1657	452	596	875	843	1110	162	206	494	299	191	803	68	182	98	343	108	635	143	699	962	842
330	ATVRLQAGNATEVPA	ATVRLQAGNATE	EXPR_MAIN	Wuhan_seafood_market_CoV_MN908947_CDS_proteome_1;4248	4248	Wuhan_seafood_market_CoV_MN908947_CDS_proteome_1	Wuhan_seafood_market_CoV_MN908947_CDS_proteome	MN908947 | join{[265:13468](+), [13467:21555](+)} | Wuhan seafood market pneumonia virus | orf1ab polyprotein (pp1ab)	994	1134	214	271	440	275	279	311	450	1001	113	680	118	302	133	103	1360	803	1132	133	16111	8797	738	644	152	341	278	230	286	1997	229	897	170	270	701	740	1578	2412	242	481	2316
331	ATVRLQAGNATEVPA	TVRLQAGNATEV	EXPR_MAIN	Wuhan_seafood_market_CoV_MN908947_CDS_proteome_1;4249	4249	Wuhan_seafood_market_CoV_MN908947_CDS_proteome_1	Wuhan_seafood_market_CoV_MN908947_CDS_proteome	MN908947 | join{[265:13468](+), [13467:21555](+)} | Wuhan seafood market pneumonia virus | orf1ab polyprotein (pp1ab)	437	270	876	526	422	195	437	256	399	1075	894	679	3635	1032	1196	306	250	80	3223	631	1199	421	77	52	195	124	437	798	6968	3127	250	285	237	39	48	1113	3302	1599	306	401	1945
332	ATVRLQAGNATEVPA	VRLQAGNATEVP	EXPR_MAIN	Wuhan_seafood_market_CoV_MN908947_CDS_proteome_1;4250	4250	Wuhan_seafood_market_CoV_MN908947_CDS_proteome_1	Wuhan_seafood_market_CoV_MN908947_CDS_proteome	MN908947 | join{[265:13468](+), [13467:21555](+)} | Wuhan seafood market pneumonia virus | orf1ab polyprotein (pp1ab)	1300	441	716	2557	4650	3008	385	126	802	1202	727	1403	3739	74	1781	135	1671	206	4497	317	310	154	366	512	185	160	503	706	773	926	278	742	360	358	198	62	14001	8129	456	345	2503
333	ATVRLQAGNATEVPA	RLQAGNATEVPA	EXPR_MAIN	Wuhan_seafood_market_CoV_MN908947_CDS_proteome_1;4251	4251	Wuhan_seafood_market_CoV_MN908947_CDS_proteome_1	Wuhan_seafood_market_CoV_MN908947_CDS_proteome	MN908947 | join{[265:13468](+), [13467:21555](+)} | Wuhan seafood market pneumonia virus | orf1ab polyprotein (pp1ab)	638	83	544	679	1483	1319	118	64	226	146	432	1580	3022	519	236	70	1804	648	4348	1019	298	210	68	79	186	341	342	419	1290	4448	664	136	209	239	396	4404	1274	774	202	297	2023
334	VKMLCTHTGTGQAITV	VKMLCTHTGTGQ	EXPR_MAIN	Wuhan_seafood_market_CoV_MN908947_CDS_proteome_1;4295	4295	Wuhan_seafood_market_CoV_MN908947_CDS_proteome_1	Wuhan_seafood_market_CoV_MN908947_CDS_proteome	MN908947 | join{[265:13468](+), [13467:21555](+)} | Wuhan seafood market pneumonia virus | orf1ab polyprotein (pp1ab)	103	1119	271	67	70	396	209	67	286	126	75	45	182	218	270	172	119	108	170	150	493	301	2132	607	647	353	140	138	80	65	95	54	445	95	409	96	371	230	42	75	159
335	VKMLCTHTGTGQAITV	KMLCTHTGTGQA	EXPR_MAIN	Wuhan_seafood_market_CoV_MN908947_CDS_proteome_1;4296	4296	Wuhan_seafood_market_CoV_MN908947_CDS_proteome_1	Wuhan_seafood_market_CoV_MN908947_CDS_proteome	MN908947 | join{[265:13468](+), [13467:21555](+)} | Wuhan seafood market pneumonia virus | orf1ab polyprotein (pp1ab)	2824	1957	63	665	631	640	595	583	175	667	79	68	1005	707	349	746	583	815	1389	1000	864	505	1595	372	569	1414	81	268	360	109	249	111	1554	83	1421	249	913	150	122	194	127
336	VKMLCTHTGTGQAITV	MLCTHTGTGQAI	EXPR_MAIN	Wuhan_seafood_market_CoV_MN908947_CDS_proteome_1;4297	4297	Wuhan_seafood_market_CoV_MN908947_CDS_proteome_1	Wuhan_seafood_market_CoV_MN908947_CDS_proteome	MN908947 | join{[265:13468](+), [13467:21555](+)} | Wuhan seafood market pneumonia virus | orf1ab polyprotein (pp1ab)	1374	1455	197	15544	14067	37643	138	523	556	980	1812	1091	118	1664	221	672	58	254	232	62	2699	181	56	40	64	54	102	51	991	146	219	246	173	68	46	448	55	171	134	147	289
337	VKMLCTHTGTGQAITV	LCTHTGTGQAIT	EXPR_MAIN	Wuhan_seafood_market_CoV_MN908947_CDS_proteome_1;4298	4298	Wuhan_seafood_market_CoV_MN908947_CDS_proteome_1	Wuhan_seafood_market_CoV_MN908947_CDS_proteome	MN908947 | join{[265:13468](+), [13467:21555](+)} | Wuhan seafood market pneumonia virus | orf1ab polyprotein (pp1ab)	1029	1380	73	1510	2541	2250	566	140	2111	2226	1017	232	318	60	416	919	1060	133	748	806	3008	1190	540	415	49	110	88	660	1348	1546	358	3257	204	583	1579	96	725	377	180	65	1327
338	VKMLCTHTGTGQAITV	CTHTGTGQAITV	EXPR_MAIN	Wuhan_seafood_market_CoV_MN908947_CDS_proteome_1;4299	4299	Wuhan_seafood_market_CoV_MN908947_CDS_proteome_1	Wuhan_seafood_market_CoV_MN908947_CDS_proteome	MN908947 | join{[265:13468](+), [13467:21555](+)} | Wuhan seafood market pneumonia virus | orf1ab polyprotein (pp1ab)	700	632	129	1285	2412	3291	501	860	675	1951	383	68	475	725	711	205	674	828	571	579	2747	319	322	75	53	48	818	104	632	196	328	409	292	484	189	443	1234	2359	112	48	164
339	KYVQIPTTCANDPV	KYVQIPTTCAND	EXPR_MAIN	Wuhan_seafood_market_CoV_MN908947_CDS_proteome_1;4348	4348	Wuhan_seafood_market_CoV_MN908947_CDS_proteome_1	Wuhan_seafood_market_CoV_MN908947_CDS_proteome	MN908947 | join{[265:13468](+), [13467:21555](+)} | Wuhan seafood market pneumonia virus | orf1ab polyprotein (pp1ab)	1439	3225	126	67	109	158	1152	1553	153	527	753	588	328	142	56	152	61	962	231	570	199	97	60	227	47	213	61	912	237	111	77	70	101	130	200	100	77	148	127	242	208
340	KYVQIPTTCANDPV	YVQIPTTCANDP	EXPR_MAIN	Wuhan_seafood_market_CoV_MN908947_CDS_proteome_1;4349	4349	Wuhan_seafood_market_CoV_MN908947_CDS_proteome_1	Wuhan_seafood_market_CoV_MN908947_CDS_proteome	MN908947 | join{[265:13468](+), [13467:21555](+)} | Wuhan seafood market pneumonia virus | orf1ab polyprotein (pp1ab)	1562	1629	470	251	1010	204	829	1447	1034	1776	1161	381	1655	1657	619	1820	286	2427	1189	567	655	181	268	1072	676	360	480	366	493	343	686	980	349	341	845	1774	1654	1980	241	428	198
341	KYVQIPTTCANDPV	VQIPTTCANDPV	EXPR_MAIN	Wuhan_seafood_market_CoV_MN908947_CDS_proteome_1;4350	4350	Wuhan_seafood_market_CoV_MN908947_CDS_proteome_1	Wuhan_seafood_market_CoV_MN908947_CDS_proteome	MN908947 | join{[265:13468](+), [13467:21555](+)} | Wuhan seafood market pneumonia virus | orf1ab polyprotein (pp1ab)	2277	2731	90	80	95	247	2431	1144	226	143	613	89	1839	124	56	51	1174	2597	436	570	307	161	161	174	345	486	302	170	416	213	366	241	137	162	349	487	1210	852	150	435	227
342	RVCGVSAARLTPCGT	RVCGVSAARLTP	EXPR_MAIN	Wuhan_seafood_market_CoV_MN908947_CDS_proteome_1;4402	4402	Wuhan_seafood_market_CoV_MN908947_CDS_proteome_1	Wuhan_seafood_market_CoV_MN908947_CDS_proteome	MN908947 | join{[265:13468](+), [13467:21555](+)} | Wuhan seafood market pneumonia virus | orf1ab polyprotein (pp1ab)	108	95	62	390	66	49	80	47	159	55	47	59	65	206	52	251	57	904	89	364	21504	3419	123	54	109	63	145	232	114	230	455	1186	132	132	185	829	175	61	67	1379	53
343	RVCGVSAARLTPCGT	VCGVSAARLTPC	EXPR_MAIN	Wuhan_seafood_market_CoV_MN908947_CDS_proteome_1;4403	4403	Wuhan_seafood_market_CoV_MN908947_CDS_proteome_1	Wuhan_seafood_market_CoV_MN908947_CDS_proteome	MN908947 | join{[265:13468](+), [13467:21555](+)} | Wuhan seafood market pneumonia virus | orf1ab polyprotein (pp1ab)	121	83	1037	40	75	74	74	91	49	53	345	79	70	78	310	65	147	295	103	249	26934	5849	198	83	242	198	175	1001	45	98	491	299	177	169	112	185	590	148	51	74	47
344	RVCGVSAARLTPCGT	CGVSAARLTPCG	EXPR_MAIN	Wuhan_seafood_market_CoV_MN908947_CDS_proteome_1;4404	4404	Wuhan_seafood_market_CoV_MN908947_CDS_proteome_1	Wuhan_seafood_market_CoV_MN908947_CDS_proteome	MN908947 | join{[265:13468](+), [13467:21555](+)} | Wuhan seafood market pneumonia virus | orf1ab polyprotein (pp1ab)	1569	856	78	127	58	96	868	373	817	118	892	128	131	252	703	72	401	1289	233	543	42150	9332	957	64	124	77	63	414	61	303	5612	4910	94	421	926	829	140	116	81	54	81
345	RVCGVSAARLTPCGT	GVSAARLTPCGT	EXPR_MAIN	Wuhan_seafood_market_CoV_MN908947_CDS_proteome_1;4405	4405	Wuhan_seafood_market_CoV_MN908947_CDS_proteome_1	Wuhan_seafood_market_CoV_MN908947_CDS_proteome	MN908947 | join{[265:13468](+), [13467:21555](+)} | Wuhan seafood market pneumonia virus | orf1ab polyprotein (pp1ab)	63	50	64	146	99	126	1167	862	75	283	468	936	904	55	310	20809	330	1700	496	51666	38953	19720	977	1247	284	181	483	105	709	2530	807	730	566	1734	210	2463	105	349	184	130	553
346	AVAKHDFFKFRIDG	AVAKHDFFKFRI	EXPR_MAIN	Wuhan_seafood_market_CoV_MN908947_CDS_proteome_1;4487	4487	Wuhan_seafood_market_CoV_MN908947_CDS_proteome_1	Wuhan_seafood_market_CoV_MN908947_CDS_proteome	MN908947 | join{[265:13468](+), [13467:21555](+)} | Wuhan seafood market pneumonia virus | orf1ab polyprotein (pp1ab)	76	144	66	45	43	106	44	77	48	98	49	81	504	133	64	315	63	132	203	175	106	49	42	48	388	65	67	101	48	167	75	43	57	52	54	51	140	80	102	40	91
347	AVAKHDFFKFRIDG	VAKHDFFKFRID	EXPR_MAIN	Wuhan_seafood_market_CoV_MN908947_CDS_proteome_1;4488	4488	Wuhan_seafood_market_CoV_MN908947_CDS_proteome_1	Wuhan_seafood_market_CoV_MN908947_CDS_proteome	MN908947 | join{[265:13468](+), [13467:21555](+)} | Wuhan seafood market pneumonia virus | orf1ab polyprotein (pp1ab)	5695	5895	123	318	104	175	235	143	53	88	1548	775	480	1515	348	548	191	160	10634	2821	1365	167	185	78	76	47	151	316	80	152	95	72	87	181	59	106	200	66	253	85	49
348	AVAKHDFFKFRIDG	AKHDFFKFRIDG	EXPR_MAIN	Wuhan_seafood_market_CoV_MN908947_CDS_proteome_1;4489	4489	Wuhan_seafood_market_CoV_MN908947_CDS_proteome_1	Wuhan_seafood_market_CoV_MN908947_CDS_proteome	MN908947 | join{[265:13468](+), [13467:21555](+)} | Wuhan seafood market pneumonia virus | orf1ab polyprotein (pp1ab)	680	323	231	205	93	485	75	636	57	1616	484	639	424	1368	222	583	164	214	6641	850	531	528	127	274	156	139	306	470	96	298	55	217	75	594	79	181	53	55	136	132	268
349	GDFIQTTPGSGVPV	GDFIQTTPGSGV	EXPR_MAIN	Wuhan_seafood_market_CoV_MN908947_CDS_proteome_1;4612	4612	Wuhan_seafood_market_CoV_MN908947_CDS_proteome_1	Wuhan_seafood_market_CoV_MN908947_CDS_proteome	MN908947 | join{[265:13468](+), [13467:21555](+)} | Wuhan seafood market pneumonia virus | orf1ab polyprotein (pp1ab)	309	239	982	985	1103	440	131	267	1973	1254	358	98	5436	1325	3385	1380	2324	458	370	112	76	146	102	435	380	192	568	710	2814	4962	4520	2128	406	740	210	380	45	167	1491	1621	1126
350	GDFIQTTPGSGVPV	DFIQTTPGSGVP	EXPR_MAIN	Wuhan_seafood_market_CoV_MN908947_CDS_proteome_1;4613	4613	Wuhan_seafood_market_CoV_MN908947_CDS_proteome_1	Wuhan_seafood_market_CoV_MN908947_CDS_proteome	MN908947 | join{[265:13468](+), [13467:21555](+)} | Wuhan seafood market pneumonia virus | orf1ab polyprotein (pp1ab)	1641	2832	119	611	1455	701	424	2479	1302	924	1008	4284	663	1073	10153	105	5456	4276	1925	244	570	383	578	46	162	93	927	249	2069	1342	4912	4208	605	760	78	855	121	288	6379	4272	3446
351	GDFIQTTPGSGVPV	FIQTTPGSGVPV	EXPR_MAIN	Wuhan_seafood_market_CoV_MN908947_CDS_proteome_1;4614	4614	Wuhan_seafood_market_CoV_MN908947_CDS_proteome_1	Wuhan_seafood_market_CoV_MN908947_CDS_proteome	MN908947 | join{[265:13468](+), [13467:21555](+)} | Wuhan seafood market pneumonia virus | orf1ab polyprotein (pp1ab)	954	555	378	694	305	684	273	488	310	1367	163	523	171	290	1979	1612	1028	2615	630	873	470	508	863	431	450	665	98	366	55	843	1458	742	1648	1699	967	770	437	639	1286	1632	172
352	FTEERLKLFDRYFK	FTEERLKLFDRY	EXPR_MAIN	Wuhan_seafood_market_CoV_MN908947_CDS_proteome_1;4667	4667	Wuhan_seafood_market_CoV_MN908947_CDS_proteome_1	Wuhan_seafood_market_CoV_MN908947_CDS_proteome	MN908947 | join{[265:13468](+), [13467:21555](+)} | Wuhan seafood market pneumonia virus | orf1ab polyprotein (pp1ab)	693	666	645	536	513	2442	742	1483	128	347	1877	1634	1216	426	496	403	305	933	693	987	277	1010	44	587	104	139	98	875	684	3340	13082	11041	58	93	88	187	355	249	889	260	98
353	FTEERLKLFDRYFK	TEERLKLFDRYF	EXPR_MAIN	Wuhan_seafood_market_CoV_MN908947_CDS_proteome_1;4668	4668	Wuhan_seafood_market_CoV_MN908947_CDS_proteome_1	Wuhan_seafood_market_CoV_MN908947_CDS_proteome	MN908947 | join{[265:13468](+), [13467:21555](+)} | Wuhan seafood market pneumonia virus | orf1ab polyprotein (pp1ab)	1052	714	47	45	117	66	110	76	285	554	914	431	93	57	189	51	54	3008	43	47	2544	617	39	438	74	143	43	48	90	110	9402	3819	1787	387	9928	11904	60	90	48	74	58
354	FTEERLKLFDRYFK	EERLKLFDRYFK	EXPR_MAIN	Wuhan_seafood_market_CoV_MN908947_CDS_proteome_1;4669	4669	Wuhan_seafood_market_CoV_MN908947_CDS_proteome_1	Wuhan_seafood_market_CoV_MN908947_CDS_proteome	MN908947 | join{[265:13468](+), [13467:21555](+)} | Wuhan seafood market pneumonia virus | orf1ab polyprotein (pp1ab)	1799	281	88	54	73	63	4224	2457	72	84	156	374	44	747	68	52	54	5006	183	90	68	43	65	57	295	514	58	52	51	46	2220	154	44	47	372	501	65	140	71	49	2501
355	QTYHPNCVNCLDDR	QTYHPNCVNCLD	EXPR_MAIN	Wuhan_seafood_market_CoV_MN908947_CDS_proteome_1;4684	4684	Wuhan_seafood_market_CoV_MN908947_CDS_proteome_1	Wuhan_seafood_market_CoV_MN908947_CDS_proteome	MN908947 | join{[265:13468](+), [13467:21555](+)} | Wuhan seafood market pneumonia virus | orf1ab polyprotein (pp1ab)	396	574	262	715	123	316	531	632	850	1699	341	139	124	498	601	121	996	134	3650	246	649	745	73	258	449	68	646	1227	59	2282	2492	2130	590	740	49108	53557	228	246	593	850	130
356	QTYHPNCVNCLDDR	TYHPNCVNCLDD	EXPR_MAIN	Wuhan_seafood_market_CoV_MN908947_CDS_proteome_1;4685	4685	Wuhan_seafood_market_CoV_MN908947_CDS_proteome_1	Wuhan_seafood_market_CoV_MN908947_CDS_proteome	MN908947 | join{[265:13468](+), [13467:21555](+)} | Wuhan seafood market pneumonia virus | orf1ab polyprotein (pp1ab)	335	201	370	136	842	135	613	495	2215	471	182	149	138	310	519	130	704	116	2029	130	885	1204	176	1206	1701	134	853	52	832	466	805	991	906	549	60910	58687	305	481	382	610	111
357	QTYHPNCVNCLDDR	YHPNCVNCLDDR	EXPR_MAIN	Wuhan_seafood_market_CoV_MN908947_CDS_proteome_1;4686	4686	Wuhan_seafood_market_CoV_MN908947_CDS_proteome_1	Wuhan_seafood_market_CoV_MN908947_CDS_proteome	MN908947 | join{[265:13468](+), [13467:21555](+)} | Wuhan seafood market pneumonia virus | orf1ab polyprotein (pp1ab)	1265	70	525	2552	5842	1774	1454	563	2595	1861	1245	8622	439	655	759	1184	1956	319	250	189	931	2162	516	503	1589	1477	1835	503	2604	576	39278	26381	1346	2792	48969	51665	804	989	1477	635	98
358	AASGNLLLDKRTTC	AASGNLLLDKRT	EXPR_MAIN	Wuhan_seafood_market_CoV_MN908947_CDS_proteome_1;4774	4774	Wuhan_seafood_market_CoV_MN908947_CDS_proteome_1	Wuhan_seafood_market_CoV_MN908947_CDS_proteome	MN908947 | join{[265:13468](+), [13467:21555](+)} | Wuhan seafood market pneumonia virus | orf1ab polyprotein (pp1ab)	68	1743	315	410	104	120	245	808	97	216	55	165	1439	444	6179	598	710	248	385	651	756	1176	994	1689	215	86	59	70	419	683	143	128	92	260	160	327	777	74	169	647	57
359	AASGNLLLDKRTTC	ASGNLLLDKRTT	EXPR_MAIN	Wuhan_seafood_market_CoV_MN908947_CDS_proteome_1;4775	4775	Wuhan_seafood_market_CoV_MN908947_CDS_proteome_1	Wuhan_seafood_market_CoV_MN908947_CDS_proteome	MN908947 | join{[265:13468](+), [13467:21555](+)} | Wuhan seafood market pneumonia virus | orf1ab polyprotein (pp1ab)	132	54	629	1002	108	667	506	1035	233	1383	248	526	578	93	2303	1281	415	155	105	588	156	1994	730	1449	349	76	144	127	754	95	1078	941	116	374	89	396	60	217	50	765	319
360	AASGNLLLDKRTTC	SGNLLLDKRTTC	EXPR_MAIN	Wuhan_seafood_market_CoV_MN908947_CDS_proteome_1;4776	4776	Wuhan_seafood_market_CoV_MN908947_CDS_proteome_1	Wuhan_seafood_market_CoV_MN908947_CDS_proteome	MN908947 | join{[265:13468](+), [13467:21555](+)} | Wuhan seafood market pneumonia virus | orf1ab polyprotein (pp1ab)	50	84	12215	3406	954	5148	388	616	126	66	110	55	63	87	2310	869	172	964	475	118	395	532	200	255	252	399	131	460	123	265	98	186	2147	989	876	421	209	322	453	1050	133
361	ALTNNVAFQTVKPGNF	ALTNNVAFQTVK	EXPR_MAIN	Wuhan_seafood_market_CoV_MN908947_CDS_proteome_1;4792	4792	Wuhan_seafood_market_CoV_MN908947_CDS_proteome_1	Wuhan_seafood_market_CoV_MN908947_CDS_proteome	MN908947 | join{[265:13468](+), [13467:21555](+)} | Wuhan seafood market pneumonia virus | orf1ab polyprotein (pp1ab)	650	575	3189	571	160	131	488	1025	1066	791	2867	773	1795	229	819	433	188	665	164	1977	724	1934	3509	2453	211	374	528	1416	205	1108	336	2468	649	778	1010	1483	2317	1851	1261	884	71
362	ALTNNVAFQTVKPGNF	LTNNVAFQTVKP	EXPR_MAIN	Wuhan_seafood_market_CoV_MN908947_CDS_proteome_1;4793	4793	Wuhan_seafood_market_CoV_MN908947_CDS_proteome_1	Wuhan_seafood_market_CoV_MN908947_CDS_proteome	MN908947 | join{[265:13468](+), [13467:21555](+)} | Wuhan seafood market pneumonia virus | orf1ab polyprotein (pp1ab)	326	409	2178	854	759	746	752	1353	1458	1309	568	1887	1768	479	600	2223	884	406	917	1334	937	1237	2900	1295	248	654	229	234	229	991	1061	2107	1350	1404	3188	4942	3238	1388	1304	1149	85
363	ALTNNVAFQTVKPGNF	TNNVAFQTVKPG	EXPR_MAIN	Wuhan_seafood_market_CoV_MN908947_CDS_proteome_1;4794	4794	Wuhan_seafood_market_CoV_MN908947_CDS_proteome_1	Wuhan_seafood_market_CoV_MN908947_CDS_proteome	MN908947 | join{[265:13468](+), [13467:21555](+)} | Wuhan seafood market pneumonia virus | orf1ab polyprotein (pp1ab)	1207	512	604	109	498	72	3373	199	9804	502	2123	182	4479	1656	2360	1194	1048	720	2726	9229	2945	2339	4828	6298	111	195	1826	82	3795	179	5644	547	3737	872	32682	5625	8252	2301	3407	252	963
364	ALTNNVAFQTVKPGNF	NNVAFQTVKPGN	EXPR_MAIN	Wuhan_seafood_market_CoV_MN908947_CDS_proteome_1;4795	4795	Wuhan_seafood_market_CoV_MN908947_CDS_proteome_1	Wuhan_seafood_market_CoV_MN908947_CDS_proteome	MN908947 | join{[265:13468](+), [13467:21555](+)} | Wuhan seafood market pneumonia virus | orf1ab polyprotein (pp1ab)	138	723	523	901	237	876	1381	2778	731	2112	3406	1028	835	2740	670	712	904	444	899	2857	4244	4032	609	611	746	329	736	668	1400	1073	636	927	665	703	2407	4251	5171	6057	915	867	608
365	ALTNNVAFQTVKPGNF	NVAFQTVKPGNF	EXPR_MAIN	Wuhan_seafood_market_CoV_MN908947_CDS_proteome_1;4796	4796	Wuhan_seafood_market_CoV_MN908947_CDS_proteome_1	Wuhan_seafood_market_CoV_MN908947_CDS_proteome	MN908947 | join{[265:13468](+), [13467:21555](+)} | Wuhan seafood market pneumonia virus | orf1ab polyprotein (pp1ab)	995	397	118	363	152	135	411	316	120	567	136	568	286	800	388	457	195	32865	192	1326	299	100	189	402	212	119	773	171	289	319	136	224	398	458	294	1430	495	85	184	97	393
366	GFFKEGSSVELKHF	GFFKEGSSVELK	EXPR_MAIN	Wuhan_seafood_market_CoV_MN908947_CDS_proteome_1;4819	4819	Wuhan_seafood_market_CoV_MN908947_CDS_proteome_1	Wuhan_seafood_market_CoV_MN908947_CDS_proteome	MN908947 | join{[265:13468](+), [13467:21555](+)} | Wuhan seafood market pneumonia virus | orf1ab polyprotein (pp1ab)	3564	2436	1752	5695	4556	5993	482	755	476	688	1330	1274	2098	1071	7977	14101	314	587	575	1204	1781	689	649	914	1340	1942	2636	3163	461	279	80	346	849	595	483	1747	440	179	9541	9327	281
367	GFFKEGSSVELKHF	FFKEGSSVELKH	EXPR_MAIN	Wuhan_seafood_market_CoV_MN908947_CDS_proteome_1;4820	4820	Wuhan_seafood_market_CoV_MN908947_CDS_proteome_1	Wuhan_seafood_market_CoV_MN908947_CDS_proteome	MN908947 | join{[265:13468](+), [13467:21555](+)} | Wuhan seafood market pneumonia virus | orf1ab polyprotein (pp1ab)	67	417	169	2517	2419	3497	175	174	339	874	1798	1563	146	742	5179	34619	331	306	1014	596	1151	216	321	167	444	1002	6307	9272	713	394	160	2356	406	313	174	108	84	326	4558	6165	467
368	GFFKEGSSVELKHF	FKEGSSVELKHF	EXPR_MAIN	Wuhan_seafood_market_CoV_MN908947_CDS_proteome_1;4821	4821	Wuhan_seafood_market_CoV_MN908947_CDS_proteome_1	Wuhan_seafood_market_CoV_MN908947_CDS_proteome	MN908947 | join{[265:13468](+), [13467:21555](+)} | Wuhan seafood market pneumonia virus | orf1ab polyprotein (pp1ab)	481	318	671	4599	4484	2902	86	186	148	193	1726	301	302	1153	3908	5757	629	110	535	337	566	178	85	393	1208	1240	4746	7748	651	288	181	590	548	690	305	541	124	390	4993	3147	627
369	AQDGNAAISDYDYYRYN	AQDGNAAISDYD	EXPR_MAIN	Wuhan_seafood_market_CoV_MN908947_CDS_proteome_1;4835	4835	Wuhan_seafood_market_CoV_MN908947_CDS_proteome_1	Wuhan_seafood_market_CoV_MN908947_CDS_proteome	MN908947 | join{[265:13468](+), [13467:21555](+)} | Wuhan seafood market pneumonia virus | orf1ab polyprotein (pp1ab)	760	615	718	94	1872	74	62	84	3287	1578	673	2222	1245	49	159	456	106	234	42	53	83	991	37	761	58	620	380	550	6049	7585	946	988	1991	1291	2162	753	8941	7670	1307	842	284
370	AQDGNAAISDYDYYRYN	QDGNAAISDYDY	EXPR_MAIN	Wuhan_seafood_market_CoV_MN908947_CDS_proteome_1;4836	4836	Wuhan_seafood_market_CoV_MN908947_CDS_proteome_1	Wuhan_seafood_market_CoV_MN908947_CDS_proteome	MN908947 | join{[265:13468](+), [13467:21555](+)} | Wuhan seafood market pneumonia virus | orf1ab polyprotein (pp1ab)	1360	1590	336	86	291	85	158	69	1959	688	70	48	476	88	62	106	290	88	80	6344	59	465	51	89	56	69	1337	364	2638	2744	1309	1111	1953	1273	1677	68	1167	2327	3271	1103	584
371	AQDGNAAISDYDYYRYN	DGNAAISDYDYY	EXPR_MAIN	Wuhan_seafood_market_CoV_MN908947_CDS_proteome_1;4837	4837	Wuhan_seafood_market_CoV_MN908947_CDS_proteome_1	Wuhan_seafood_market_CoV_MN908947_CDS_proteome	MN908947 | join{[265:13468](+), [13467:21555](+)} | Wuhan seafood market pneumonia virus | orf1ab polyprotein (pp1ab)	3071	3704	52	47	179	54	42	98	2536	581	189	963	320	138	68	50	60	46	67	82	70	83	175	45	41	70	8406	6007	591	522	188	431	728	738	275	64	1216	161	1420	11114	279
372	AQDGNAAISDYDYYRYN	GNAAISDYDYYR	EXPR_MAIN	Wuhan_seafood_market_CoV_MN908947_CDS_proteome_1;4838	4838	Wuhan_seafood_market_CoV_MN908947_CDS_proteome_1	Wuhan_seafood_market_CoV_MN908947_CDS_proteome	MN908947 | join{[265:13468](+), [13467:21555](+)} | Wuhan seafood market pneumonia virus | orf1ab polyprotein (pp1ab)	1029	431	204	48	152	96	299	46	271	153	871	756	1073	79	1374	766	375	93	633	685	354	17816	200	475	9372	5569	3187	169	1063	607	1150	214	1336	409	2642	1215	1196	822	2753	1130	851
373	AQDGNAAISDYDYYRYN	NAAISDYDYYRY	EXPR_MAIN	Wuhan_seafood_market_CoV_MN908947_CDS_proteome_1;4839	4839	Wuhan_seafood_market_CoV_MN908947_CDS_proteome_1	Wuhan_seafood_market_CoV_MN908947_CDS_proteome	MN908947 | join{[265:13468](+), [13467:21555](+)} | Wuhan seafood market pneumonia virus | orf1ab polyprotein (pp1ab)	3331	4221	49	104	283	86	68	56	39	52	42	138	73	176	115	43	182	42	61	54	42	45	73	52	51	78	212	123	41	129	40	45	40	323	344	225	46	92	50	71	39
374	AQDGNAAISDYDYYRYN	AAISDYDYYRYN	EXPR_MAIN	Wuhan_seafood_market_CoV_MN908947_CDS_proteome_1;4840	4840	Wuhan_seafood_market_CoV_MN908947_CDS_proteome_1	Wuhan_seafood_market_CoV_MN908947_CDS_proteome	MN908947 | join{[265:13468](+), [13467:21555](+)} | Wuhan seafood market pneumonia virus | orf1ab polyprotein (pp1ab)	9257	6339	6347	1007	862	247	196	151	742	366	2922	48	870	1486	89	56	757	107	2293	264	1877	931	2651	474	113	67	6248	13080	8327	35358	2300	1138	2312	1462	39731	40176	214	1073	1768	2507	248
375	QLLFVVEVVDKYFDCYDGGC	QLLFVVEVVDKY	EXPR_MAIN	Wuhan_seafood_market_CoV_MN908947_CDS_proteome_1;4860	4860	Wuhan_seafood_market_CoV_MN908947_CDS_proteome_1	Wuhan_seafood_market_CoV_MN908947_CDS_proteome	MN908947 | join{[265:13468](+), [13467:21555](+)} | Wuhan seafood market pneumonia virus | orf1ab polyprotein (pp1ab)	43	47	2517	1189	46	103	41	44	51	43	200	1450	38	269	45	68	54	94	40	45	900	95	63	54	2567	2026	816	118	366	526	115	329	610	648	417	60	1062	808	76	110	124
376	QLLFVVEVVDKYFDCYDGGC	LLFVVEVVDKYF	EXPR_MAIN	Wuhan_seafood_market_CoV_MN908947_CDS_proteome_1;4861	4861	Wuhan_seafood_market_CoV_MN908947_CDS_proteome_1	Wuhan_seafood_market_CoV_MN908947_CDS_proteome	MN908947 | join{[265:13468](+), [13467:21555](+)} | Wuhan seafood market pneumonia virus | orf1ab polyprotein (pp1ab)	50	42	115	52	49	42	45	43	51	42	59	64	42	48	47	96	44	41	48	46	1380	57	45	60	806	77	88	70	186	86	58	125	5697	2761	220	59	256	570	83	53	100
377	QLLFVVEVVDKYFDCYDGGC	LFVVEVVDKYFD	EXPR_MAIN	Wuhan_seafood_market_CoV_MN908947_CDS_proteome_1;4862	4862	Wuhan_seafood_market_CoV_MN908947_CDS_proteome_1	Wuhan_seafood_market_CoV_MN908947_CDS_proteome	MN908947 | join{[265:13468](+), [13467:21555](+)} | Wuhan seafood market pneumonia virus | orf1ab polyprotein (pp1ab)	49	48	704	117	48	68	58	55	84	77	64	49	867	141	45	73	44	152	41	49	2745	227	56	49	4205	3108	3285	360	1987	6905	131	209	645	664	2116	264	2687	4484	193	381	52
378	QLLFVVEVVDKYFDCYDGGC	FVVEVVDKYFDC	EXPR_MAIN	Wuhan_seafood_market_CoV_MN908947_CDS_proteome_1;4863	4863	Wuhan_seafood_market_CoV_MN908947_CDS_proteome_1	Wuhan_seafood_market_CoV_MN908947_CDS_proteome	MN908947 | join{[265:13468](+), [13467:21555](+)} | Wuhan seafood market pneumonia virus | orf1ab polyprotein (pp1ab)	63	49	127	437	72	109	46	71	54	73	59	54	92	77	52	154	46	46	41	46	330	57	95	68	60	236	509	193	49	645	50	199	484	206	595	522	1499	1519	83	557	43
379	QLLFVVEVVDKYFDCYDGGC	VVEVVDKYFDCY	EXPR_MAIN	Wuhan_seafood_market_CoV_MN908947_CDS_proteome_1;4864	4864	Wuhan_seafood_market_CoV_MN908947_CDS_proteome_1	Wuhan_seafood_market_CoV_MN908947_CDS_proteome	MN908947 | join{[265:13468](+), [13467:21555](+)} | Wuhan seafood market pneumonia virus | orf1ab polyprotein (pp1ab)	301	41	712	108	124	105	44	44	557	248	2717	408	40471	36	77	1196	57	927	38	40	3334	255	804	89	10629	2376	3830	1808	3856	2409	782	507	1745	553	6194	9191	2426	2229	185	567	860
380	QLLFVVEVVDKYFDCYDGGC	VEVVDKYFDCYD	EXPR_MAIN	Wuhan_seafood_market_CoV_MN908947_CDS_proteome_1;4865	4865	Wuhan_seafood_market_CoV_MN908947_CDS_proteome_1	Wuhan_seafood_market_CoV_MN908947_CDS_proteome	MN908947 | join{[265:13468](+), [13467:21555](+)} | Wuhan seafood market pneumonia virus | orf1ab polyprotein (pp1ab)	43	68	629	120	88	80	62	69	461	566	73	190	4598	204	464	80	1111	623	45	5290	774	355	1163	862	2078	2227	826	159	1893	7956	2199	2762	4155	2237	29564	21573	2204	2226	1416	1636	492
381	QLLFVVEVVDKYFDCYDGGC	EVVDKYFDCYDG	EXPR_MAIN	Wuhan_seafood_market_CoV_MN908947_CDS_proteome_1;4866	4866	Wuhan_seafood_market_CoV_MN908947_CDS_proteome_1	Wuhan_seafood_market_CoV_MN908947_CDS_proteome	MN908947 | join{[265:13468](+), [13467:21555](+)} | Wuhan seafood market pneumonia virus | orf1ab polyprotein (pp1ab)	310	97	1215	103	524	161	664	570	9215	3177	4304	2272	32949	114	129	193	115	4803	58	4591	262	998	1297	1774	5067	2034	5236	54	9047	6171	4025	2296	3808	1176	25797	20215	4904	4429	2412	1002	1948
382	QLLFVVEVVDKYFDCYDGGC	VVDKYFDCYDGG	EXPR_MAIN	Wuhan_seafood_market_CoV_MN908947_CDS_proteome_1;4867	4867	Wuhan_seafood_market_CoV_MN908947_CDS_proteome_1	Wuhan_seafood_market_CoV_MN908947_CDS_proteome	MN908947 | join{[265:13468](+), [13467:21555](+)} | Wuhan seafood market pneumonia virus | orf1ab polyprotein (pp1ab)	306	4323	583	796	911	183	2820	691	1602	528	111	178	8483	1222	388	890	640	1205	226	5067	374	194	3713	516	1899	1028	707	413	3823	6703	976	1090	2402	4987	24735	23577	1793	1830	3391	2706	1206
383	QLLFVVEVVDKYFDCYDGGC	VDKYFDCYDGGC	EXPR_MAIN	Wuhan_seafood_market_CoV_MN908947_CDS_proteome_1;4868	4868	Wuhan_seafood_market_CoV_MN908947_CDS_proteome_1	Wuhan_seafood_market_CoV_MN908947_CDS_proteome	MN908947 | join{[265:13468](+), [13467:21555](+)} | Wuhan seafood market pneumonia virus | orf1ab polyprotein (pp1ab)	514	120	1384	365	862	225	1578	545	3299	338	2955	3056	4175	264	315	205	1181	118	146	4406	700	322	372	502	398	1414	1180	815	2756	4492	1369	2256	964	895	11294	3295	1169	333	408	480	1674
384	SLYVKPGGTSSGDATTAYA	SLYVKPGGTSSG	EXPR_MAIN	Wuhan_seafood_market_CoV_MN908947_CDS_proteome_1;5064	5064	Wuhan_seafood_market_CoV_MN908947_CDS_proteome_1	Wuhan_seafood_market_CoV_MN908947_CDS_proteome	MN908947 | join{[265:13468](+), [13467:21555](+)} | Wuhan seafood market pneumonia virus | orf1ab polyprotein (pp1ab)	496	819	147	3561	703	6708	423	750	115	415	12048	52	404	11283	979	1109	2122	111	526	203	272	111	394	544	166	103	125	61	81	99	683	80	1032	2593	156	261	946	576	242	255	193
385	SLYVKPGGTSSGDATTAYA	LYVKPGGTSSGD	EXPR_MAIN	Wuhan_seafood_market_CoV_MN908947_CDS_proteome_1;5065	5065	Wuhan_seafood_market_CoV_MN908947_CDS_proteome_1	Wuhan_seafood_market_CoV_MN908947_CDS_proteome	MN908947 | join{[265:13468](+), [13467:21555](+)} | Wuhan seafood market pneumonia virus | orf1ab polyprotein (pp1ab)	3108	3114	57	1153	2020	1866	2363	1937	127	84	1403	1257	728	1780	388	1065	506	1364	1000	3883	162	131	87	96	156	68	366	60	1842	2643	412	470	403	637	122	221	63	114	816	879	554
386	SLYVKPGGTSSGDATTAYA	YVKPGGTSSGDA	EXPR_MAIN	Wuhan_seafood_market_CoV_MN908947_CDS_proteome_1;5066	5066	Wuhan_seafood_market_CoV_MN908947_CDS_proteome_1	Wuhan_seafood_market_CoV_MN908947_CDS_proteome	MN908947 | join{[265:13468](+), [13467:21555](+)} | Wuhan seafood market pneumonia virus | orf1ab polyprotein (pp1ab)	1800	2313	94	2233	5406	3679	2014	1779	445	66	99	145	81	626	82	1184	1022	1157	899	2848	355	63	138	171	148	140	120	60	367	1545	156	387	559	564	290	130	1570	246	378	572	256
387	SLYVKPGGTSSGDATTAYA	VKPGGTSSGDAT	EXPR_MAIN	Wuhan_seafood_market_CoV_MN908947_CDS_proteome_1;5067	5067	Wuhan_seafood_market_CoV_MN908947_CDS_proteome_1	Wuhan_seafood_market_CoV_MN908947_CDS_proteome	MN908947 | join{[265:13468](+), [13467:21555](+)} | Wuhan seafood market pneumonia virus | orf1ab polyprotein (pp1ab)	1916	2054	53	552	2791	1871	598	1226	65	50	727	1512	82	74	748	1376	446	311	403	2128	1188	241	55	132	168	495	104	73	72	1432	119	281	67	88	58	71	412	246	227	480	94
388	SLYVKPGGTSSGDATTAYA	KPGGTSSGDATT	EXPR_MAIN	Wuhan_seafood_market_CoV_MN908947_CDS_proteome_1;5068	5068	Wuhan_seafood_market_CoV_MN908947_CDS_proteome_1	Wuhan_seafood_market_CoV_MN908947_CDS_proteome	MN908947 | join{[265:13468](+), [13467:21555](+)} | Wuhan seafood market pneumonia virus | orf1ab polyprotein (pp1ab)	2287	1685	63	551	1225	1852	349	561	158	123	573	55	488	1223	62	1254	130	144	114	610	337	300	77	65	148	195	245	60	2498	1316	322	157	997	1193	82	136	177	613	626	777	65
389	SLYVKPGGTSSGDATTAYA	PGGTSSGDATTA	EXPR_MAIN	Wuhan_seafood_market_CoV_MN908947_CDS_proteome_1;5069	5069	Wuhan_seafood_market_CoV_MN908947_CDS_proteome_1	Wuhan_seafood_market_CoV_MN908947_CDS_proteome	MN908947 | join{[265:13468](+), [13467:21555](+)} | Wuhan seafood market pneumonia virus | orf1ab polyprotein (pp1ab)	1849	1802	47	307	2093	591	698	392	470	56	1665	58	1216	1173	87	486	100	202	209	411	537	78	77	223	305	68	745	89	2169	2515	235	120	466	367	84	290	89	647	871	659	3671
390	SLYVKPGGTSSGDATTAYA	GGTSSGDATTAY	EXPR_MAIN	Wuhan_seafood_market_CoV_MN908947_CDS_proteome_1;5070	5070	Wuhan_seafood_market_CoV_MN908947_CDS_proteome_1	Wuhan_seafood_market_CoV_MN908947_CDS_proteome	MN908947 | join{[265:13468](+), [13467:21555](+)} | Wuhan seafood market pneumonia virus | orf1ab polyprotein (pp1ab)	1949	2021	506	1128	2226	589	1863	1540	570	771	2028	1289	613	830	66	2249	103	436	298	2041	457	666	70	488	362	104	1154	38	4777	3365	665	471	2399	2093	477	254	510	997	1180	1340	78
391	SLYVKPGGTSSGDATTAYA	GTSSGDATTAYA	EXPR_MAIN	Wuhan_seafood_market_CoV_MN908947_CDS_proteome_1;5071	5071	Wuhan_seafood_market_CoV_MN908947_CDS_proteome_1	Wuhan_seafood_market_CoV_MN908947_CDS_proteome	MN908947 | join{[265:13468](+), [13467:21555](+)} | Wuhan seafood market pneumonia virus | orf1ab polyprotein (pp1ab)	808	639	2945	1034	349	213	129	54	157	134	1383	1846	112	4429	82	4856	44	65	184	2059	105	145	65	87	80	349	317	64	986	3230	593	345	1778	2158	295	459	93	188	1083	1551	124
392	NRDVDTDFVNEFYAYL	NRDVDTDFVNEF	EXPR_MAIN	Wuhan_seafood_market_CoV_MN908947_CDS_proteome_1;5126	5126	Wuhan_seafood_market_CoV_MN908947_CDS_proteome_1	Wuhan_seafood_market_CoV_MN908947_CDS_proteome	MN908947 | join{[265:13468](+), [13467:21555](+)} | Wuhan seafood market pneumonia virus | orf1ab polyprotein (pp1ab)	73	138	54	2308	3680	3569	214	154	1150	253	20962	33004	50	128	84	50	104	149	4204	842	126	304	340	274	54	132	100	186	492	161	107	710	1526	1398	224	43	1365	1634	973	946	556
393	NRDVDTDFVNEFYAYL	RDVDTDFVNEFY	EXPR_MAIN	Wuhan_seafood_market_CoV_MN908947_CDS_proteome_1;5127	5127	Wuhan_seafood_market_CoV_MN908947_CDS_proteome_1	Wuhan_seafood_market_CoV_MN908947_CDS_proteome	MN908947 | join{[265:13468](+), [13467:21555](+)} | Wuhan seafood market pneumonia virus | orf1ab polyprotein (pp1ab)	8421	490	2099	361	466	79	38	48	657	223	680	1802	331	542	78	624	11547	58	979	89	177	257	223	1396	171	143	110	572	73	407	130	789	1444	2575	1636	886	1487	1479	1400	150	314
394	NRDVDTDFVNEFYAYL	DVDTDFVNEFYA	EXPR_MAIN	Wuhan_seafood_market_CoV_MN908947_CDS_proteome_1;5128	5128	Wuhan_seafood_market_CoV_MN908947_CDS_proteome_1	Wuhan_seafood_market_CoV_MN908947_CDS_proteome	MN908947 | join{[265:13468](+), [13467:21555](+)} | Wuhan seafood market pneumonia virus | orf1ab polyprotein (pp1ab)	135	217	650	1332	4317	2623	104	632	2119	381	2463	5248	71	3005	60	1483	10975	100	6638	280	65	142	98	506	1412	769	958	157	1047	960	1414	1071	2866	2192	2532	2127	266	1586	888	647	616
395	NRDVDTDFVNEFYAYL	VDTDFVNEFYAY	EXPR_MAIN	Wuhan_seafood_market_CoV_MN908947_CDS_proteome_1;5129	5129	Wuhan_seafood_market_CoV_MN908947_CDS_proteome_1	Wuhan_seafood_market_CoV_MN908947_CDS_proteome	MN908947 | join{[265:13468](+), [13467:21555](+)} | Wuhan seafood market pneumonia virus | orf1ab polyprotein (pp1ab)	1136	49	68	40	49	51	38	40	328	421	459	778	40	48	54	1788	2893	74	45	43	39	283	45	896	1164	3443	82	47	501	185	2049	37278	1084	501	1123	318	128	535	567	958	53
396	NRDVDTDFVNEFYAYL	DTDFVNEFYAYL	EXPR_MAIN	Wuhan_seafood_market_CoV_MN908947_CDS_proteome_1;5130	5130	Wuhan_seafood_market_CoV_MN908947_CDS_proteome_1	Wuhan_seafood_market_CoV_MN908947_CDS_proteome	MN908947 | join{[265:13468](+), [13467:21555](+)} | Wuhan seafood market pneumonia virus | orf1ab polyprotein (pp1ab)	2299	2849	54	196	944	495	167	105	1619	37	42	98	63	62	433	2333	70	40	1619	39	48	57	37	46	9344	317	297	76	1528	77	1044	150	2685	206	1920	48	97	299	455	172	39
397	SQGLVASIKNFKSV	SQGLVASIKNFK	EXPR_MAIN	Wuhan_seafood_market_CoV_MN908947_CDS_proteome_1;5164	5164	Wuhan_seafood_market_CoV_MN908947_CDS_proteome_1	Wuhan_seafood_market_CoV_MN908947_CDS_proteome	MN908947 | join{[265:13468](+), [13467:21555](+)} | Wuhan seafood market pneumonia virus | orf1ab polyprotein (pp1ab)	245	65	63	188	75	88	249	125	83	80	407	429	337	316	704	101	247	263	106	352	73	373	53	66	377	187	56	236	51	95	75	57	70	65	55	70	170	76	187	150	121
398	SQGLVASIKNFKSV	QGLVASIKNFKS	EXPR_MAIN	Wuhan_seafood_market_CoV_MN908947_CDS_proteome_1;5165	5165	Wuhan_seafood_market_CoV_MN908947_CDS_proteome_1	Wuhan_seafood_market_CoV_MN908947_CDS_proteome	MN908947 | join{[265:13468](+), [13467:21555](+)} | Wuhan seafood market pneumonia virus | orf1ab polyprotein (pp1ab)	482	444	276	246	214	258	484	1655	110	87	531	346	649	194	2286	66	82	567	138	217	235	295	199	93	322	560	215	844	81	273	63	295	150	116	70	80	233	84	314	126	140
399	SQGLVASIKNFKSV	GLVASIKNFKSV	EXPR_MAIN	Wuhan_seafood_market_CoV_MN908947_CDS_proteome_1;5166	5166	Wuhan_seafood_market_CoV_MN908947_CDS_proteome_1	Wuhan_seafood_market_CoV_MN908947_CDS_proteome	MN908947 | join{[265:13468](+), [13467:21555](+)} | Wuhan seafood market pneumonia virus | orf1ab polyprotein (pp1ab)	345	330	5541	286	515	366	156	689	86	96	387	383	317	270	469	79	174	160	128	396	88	129	213	64	528	791	101	171	100	91	69	69	65	48	56	68	104	74	249	78	250
400	QHTMLVKQGDDYVY	QHTMLVKQGDDY	EXPR_MAIN	Wuhan_seafood_market_CoV_MN908947_CDS_proteome_1;5207	5207	Wuhan_seafood_market_CoV_MN908947_CDS_proteome_1	Wuhan_seafood_market_CoV_MN908947_CDS_proteome	MN908947 | join{[265:13468](+), [13467:21555](+)} | Wuhan seafood market pneumonia virus | orf1ab polyprotein (pp1ab)	308	135	46	56	1226	61	790	582	281	214	381	1195	75	157	170	552	41	354	9704	78	1781	2953	62	51	1115	608	606	285	694	342	4497	3087	443	195	58	117	55	60	131	137	5569
401	QHTMLVKQGDDYVY	HTMLVKQGDDYV	EXPR_MAIN	Wuhan_seafood_market_CoV_MN908947_CDS_proteome_1;5208	5208	Wuhan_seafood_market_CoV_MN908947_CDS_proteome_1	Wuhan_seafood_market_CoV_MN908947_CDS_proteome	MN908947 | join{[265:13468](+), [13467:21555](+)} | Wuhan seafood market pneumonia virus | orf1ab polyprotein (pp1ab)	211	126	44	47	75	83	160	80	93	68	50	81	575	67	202	659	51	48	3102	113	96	8026	57	59	100	216	50	218	123	84	8538	2749	128	136	327	168	59	213	1710	2352	960
402	QHTMLVKQGDDYVY	TMLVKQGDDYVY	EXPR_MAIN	Wuhan_seafood_market_CoV_MN908947_CDS_proteome_1;5209	5209	Wuhan_seafood_market_CoV_MN908947_CDS_proteome_1	Wuhan_seafood_market_CoV_MN908947_CDS_proteome	MN908947 | join{[265:13468](+), [13467:21555](+)} | Wuhan seafood market pneumonia virus | orf1ab polyprotein (pp1ab)	49	120	191	45	76	40	962	713	144	220	40	102	65	58	4176	1096	74	178	80	99	641	26403	44	41	49	61	1255	419	80	437	4759	2848	590	177	799	319	332	789	14697	12745	2757
403	VDDIVKTDGTLMIE	VDDIVKTDGTLM	EXPR_MAIN	Wuhan_seafood_market_CoV_MN908947_CDS_proteome_1;5236	5236	Wuhan_seafood_market_CoV_MN908947_CDS_proteome_1	Wuhan_seafood_market_CoV_MN908947_CDS_proteome	MN908947 | join{[265:13468](+), [13467:21555](+)} | Wuhan seafood market pneumonia virus | orf1ab polyprotein (pp1ab)	3823	3176	9656	1159	426	94	969	1264	686	521	2810	395	367	54	404	109	228	171	5641	59	445	586	70	1184	3307	1428	76	48	516	69	218	373	760	2502	1826	2020	814	1174	464	398	79
404	VDDIVKTDGTLMIE	DDIVKTDGTLMI	EXPR_MAIN	Wuhan_seafood_market_CoV_MN908947_CDS_proteome_1;5237	5237	Wuhan_seafood_market_CoV_MN908947_CDS_proteome_1	Wuhan_seafood_market_CoV_MN908947_CDS_proteome	MN908947 | join{[265:13468](+), [13467:21555](+)} | Wuhan seafood market pneumonia virus | orf1ab polyprotein (pp1ab)	3784	4296	110	66	40	53	57	55	339	422	198	138	496	85	1769	41	89	187	60	64	134	430	69	328	1068	2001	44	87	38	57	61	305	88	115	707	1231	420	671	458	475	44
405	VDDIVKTDGTLMIE	DIVKTDGTLMIE	EXPR_MAIN	Wuhan_seafood_market_CoV_MN908947_CDS_proteome_1;5238	5238	Wuhan_seafood_market_CoV_MN908947_CDS_proteome_1	Wuhan_seafood_market_CoV_MN908947_CDS_proteome	MN908947 | join{[265:13468](+), [13467:21555](+)} | Wuhan seafood market pneumonia virus | orf1ab polyprotein (pp1ab)	4070	2281	555	11956	134	107	65	49	684	343	280	716	551	300	1202	893	970	402	297	203	85	927	2114	712	2491	4761	548	63	1770	242	537	953	687	216	2005	1609	1764	2302	2073	1237	58
406	AIDAYPLTKHPNQE	AIDAYPLTKHPN	EXPR_MAIN	Wuhan_seafood_market_CoV_MN908947_CDS_proteome_1;5255	5255	Wuhan_seafood_market_CoV_MN908947_CDS_proteome_1	Wuhan_seafood_market_CoV_MN908947_CDS_proteome	MN908947 | join{[265:13468](+), [13467:21555](+)} | Wuhan seafood market pneumonia virus | orf1ab polyprotein (pp1ab)	583	104	793	153	265	786	907	1378	356	434	60	76	4657	731	213	113	383	842	315	434	662	12243	2824	444	982	1074	819	937	139	967	2634	1530	240	212	367	803	430	563	200	400	693
407	AIDAYPLTKHPNQE	IDAYPLTKHPNQ	EXPR_MAIN	Wuhan_seafood_market_CoV_MN908947_CDS_proteome_1;5256	5256	Wuhan_seafood_market_CoV_MN908947_CDS_proteome_1	Wuhan_seafood_market_CoV_MN908947_CDS_proteome	MN908947 | join{[265:13468](+), [13467:21555](+)} | Wuhan seafood market pneumonia virus | orf1ab polyprotein (pp1ab)	914	1283	2581	1434	1103	2368	1047	1699	610	920	673	1514	667	395	1272	1355	2000	561	620	949	1115	9433	2526	953	235	115	1684	1252	1148	312	754	896	295	416	695	1050	349	97	234	182	435
408	AIDAYPLTKHPNQE	DAYPLTKHPNQE	EXPR_MAIN	Wuhan_seafood_market_CoV_MN908947_CDS_proteome_1;5257	5257	Wuhan_seafood_market_CoV_MN908947_CDS_proteome_1	Wuhan_seafood_market_CoV_MN908947_CDS_proteome	MN908947 | join{[265:13468](+), [13467:21555](+)} | Wuhan seafood market pneumonia virus | orf1ab polyprotein (pp1ab)	563	924	746	92	338	74	556	510	745	102	1216	275	117	71	111	371	106	97	76	70	1500	212	2593	998	107	56	4428	110	210	127	58	1229	79	36	92	248	76	116	79	52	189
409	GCDVTDVTQLYLGG	GCDVTDVTQLYL	EXPR_MAIN	Wuhan_seafood_market_CoV_MN908947_CDS_proteome_1;5378	5378	Wuhan_seafood_market_CoV_MN908947_CDS_proteome_1	Wuhan_seafood_market_CoV_MN908947_CDS_proteome	MN908947 | join{[265:13468](+), [13467:21555](+)} | Wuhan seafood market pneumonia virus | orf1ab polyprotein (pp1ab)	275	105	39	218	1513	427	74	42	1682	585	109	80	40	213	36	77	36	192	36	37	37	637	1947	54	175	39	5254	1714	551	71	387	123	602	94	590	262	48	101	774	344	892
410	GCDVTDVTQLYLGG	CDVTDVTQLYLG	EXPR_MAIN	Wuhan_seafood_market_CoV_MN908947_CDS_proteome_1;5379	5379	Wuhan_seafood_market_CoV_MN908947_CDS_proteome_1	Wuhan_seafood_market_CoV_MN908947_CDS_proteome	MN908947 | join{[265:13468](+), [13467:21555](+)} | Wuhan seafood market pneumonia virus | orf1ab polyprotein (pp1ab)	542	704	40	42	48	44	40	37	600	2311	37	43	82	1751	36	48	36	40	36	52	56	172	37	49	49	197	3614	23840	525	165	1467	724	476	672	710	159	38	180	683	1032	611
411	GCDVTDVTQLYLGG	DVTDVTQLYLGG	EXPR_MAIN	Wuhan_seafood_market_CoV_MN908947_CDS_proteome_1;5380	5380	Wuhan_seafood_market_CoV_MN908947_CDS_proteome_1	Wuhan_seafood_market_CoV_MN908947_CDS_proteome	MN908947 | join{[265:13468](+), [13467:21555](+)} | Wuhan seafood market pneumonia virus | orf1ab polyprotein (pp1ab)	25868	8788	368	6016	5075	5952	51	52	2486	1694	213	125	62	3196	50	49	41	69	45	42	107	395	54	49	69	41	7485	8445	959	447	57872	60655	3646	1500	1336	774	160	944	2231	1511	1766
412	GLYKNTCVGSDNVT	GLYKNTCVGSDN	EXPR_MAIN	Wuhan_seafood_market_CoV_MN908947_CDS_proteome_1;5415	5415	Wuhan_seafood_market_CoV_MN908947_CDS_proteome_1	Wuhan_seafood_market_CoV_MN908947_CDS_proteome	MN908947 | join{[265:13468](+), [13467:21555](+)} | Wuhan seafood market pneumonia virus | orf1ab polyprotein (pp1ab)	1359	2693	60	181	119	279	413	291	639	204	1072	1533	2106	743	275	474	390	237	113	156	399	131	654	928	70	406	112	183	678	232	681	429	397	255	129	178	201	740	476	500	1396
413	GLYKNTCVGSDNVT	LYKNTCVGSDNV	EXPR_MAIN	Wuhan_seafood_market_CoV_MN908947_CDS_proteome_1;5416	5416	Wuhan_seafood_market_CoV_MN908947_CDS_proteome_1	Wuhan_seafood_market_CoV_MN908947_CDS_proteome	MN908947 | join{[265:13468](+), [13467:21555](+)} | Wuhan seafood market pneumonia virus | orf1ab polyprotein (pp1ab)	435	582	124	1582	315	494	807	922	127	139	204	356	327	50	105	667	213	1380	104	55	89	92	2147	2375	347	52	593	2329	580	113	165	225	145	507	333	339	337	139	135	40	1008
414	GLYKNTCVGSDNVT	YKNTCVGSDNVT	EXPR_MAIN	Wuhan_seafood_market_CoV_MN908947_CDS_proteome_1;5417	5417	Wuhan_seafood_market_CoV_MN908947_CDS_proteome_1	Wuhan_seafood_market_CoV_MN908947_CDS_proteome	MN908947 | join{[265:13468](+), [13467:21555](+)} | Wuhan seafood market pneumonia virus | orf1ab polyprotein (pp1ab)	1566	1073	251	180	729	535	703	232	65	195	954	853	804	884	100	537	280	1080	326	67	288	58	986	209	25291	5186	973	739	1151	793	827	304	311	290	166	367	206	300	250	273	1756
415	NTCVGSDNVTDFNAIATCDW	NTCVGSDNVTDF	EXPR_MAIN	Wuhan_seafood_market_CoV_MN908947_CDS_proteome_1;5419	5419	Wuhan_seafood_market_CoV_MN908947_CDS_proteome_1	Wuhan_seafood_market_CoV_MN908947_CDS_proteome	MN908947 | join{[265:13468](+), [13467:21555](+)} | Wuhan seafood market pneumonia virus | orf1ab polyprotein (pp1ab)	782	791	119	170	108	267	153	492	94	58	307	63	90	53	67	290	66	45	57	39	988	138	499	331	433	281	58	86	86	125	94	317	403	344	1476	2033	117	248	1671	1843	178
416	NTCVGSDNVTDFNAIATCDW	TCVGSDNVTDFN	EXPR_MAIN	Wuhan_seafood_market_CoV_MN908947_CDS_proteome_1;5420	5420	Wuhan_seafood_market_CoV_MN908947_CDS_proteome_1	Wuhan_seafood_market_CoV_MN908947_CDS_proteome	MN908947 | join{[265:13468](+), [13467:21555](+)} | Wuhan seafood market pneumonia virus | orf1ab polyprotein (pp1ab)	1481	879	1599	971	964	1827	614	163	1734	1079	110	2051	2016	230	148	83	757	120	1259	254	714	1890	572	1178	2225	3724	2634	862	109	1320	1807	2591	8736	9812	7496	11471	93	998	6605	5248	1153
417	NTCVGSDNVTDFNAIATCDW	CVGSDNVTDFNA	EXPR_MAIN	Wuhan_seafood_market_CoV_MN908947_CDS_proteome_1;5421	5421	Wuhan_seafood_market_CoV_MN908947_CDS_proteome_1	Wuhan_seafood_market_CoV_MN908947_CDS_proteome	MN908947 | join{[265:13468](+), [13467:21555](+)} | Wuhan seafood market pneumonia virus | orf1ab polyprotein (pp1ab)	2110	1846	1994	2199	5067	2138	585	739	3296	2835	97	144	5323	59	502	2962	437	313	6166	436	849	4245	2004	2993	5881	5544	2945	622	409	2922	2493	5988	13479	27083	8209	19033	598	1502	6897	6217	1704
418	NTCVGSDNVTDFNAIATCDW	VGSDNVTDFNAI	EXPR_MAIN	Wuhan_seafood_market_CoV_MN908947_CDS_proteome_1;5422	5422	Wuhan_seafood_market_CoV_MN908947_CDS_proteome_1	Wuhan_seafood_market_CoV_MN908947_CDS_proteome	MN908947 | join{[265:13468](+), [13467:21555](+)} | Wuhan seafood market pneumonia virus | orf1ab polyprotein (pp1ab)	56	1699	4566	1756	1100	1144	529	209	2637	1932	70	56	2857	101	159	195	190	775	5988	625	774	2146	1478	264	10815	13095	2295	1421	604	1931	2196	5528	13272	13816	10338	11415	48	1282	2276	4214	1148
419	NTCVGSDNVTDFNAIATCDW	GSDNVTDFNAIA	EXPR_MAIN	Wuhan_seafood_market_CoV_MN908947_CDS_proteome_1;5423	5423	Wuhan_seafood_market_CoV_MN908947_CDS_proteome_1	Wuhan_seafood_market_CoV_MN908947_CDS_proteome	MN908947 | join{[265:13468](+), [13467:21555](+)} | Wuhan seafood market pneumonia virus | orf1ab polyprotein (pp1ab)	3343	1815	5337	1320	674	2265	182	390	1800	2506	212	561	2307	712	52	116	1123	241	7633	1810	1591	1839	418	1115	6729	11454	965	551	3056	2419	7475	7479	14517	16571	10742	9564	42	1451	3618	6350	1901
420	NTCVGSDNVTDFNAIATCDW	SDNVTDFNAIAT	EXPR_MAIN	Wuhan_seafood_market_CoV_MN908947_CDS_proteome_1;5424	5424	Wuhan_seafood_market_CoV_MN908947_CDS_proteome_1	Wuhan_seafood_market_CoV_MN908947_CDS_proteome	MN908947 | join{[265:13468](+), [13467:21555](+)} | Wuhan seafood market pneumonia virus | orf1ab polyprotein (pp1ab)	1000	1088	1376	2255	4176	2700	224	216	7641	7793	393	569	3279	49	344	1405	154	712	1441	3487	639	1463	264	2513	2978	6455	885	2153	18008	2146	5316	9175	15679	22225	22385	15398	305	1823	5203	7127	1617
421	NTCVGSDNVTDFNAIATCDW	DNVTDFNAIATC	EXPR_MAIN	Wuhan_seafood_market_CoV_MN908947_CDS_proteome_1;5425	5425	Wuhan_seafood_market_CoV_MN908947_CDS_proteome_1	Wuhan_seafood_market_CoV_MN908947_CDS_proteome	MN908947 | join{[265:13468](+), [13467:21555](+)} | Wuhan seafood market pneumonia virus | orf1ab polyprotein (pp1ab)	169	146	1251	1785	3776	1388	50	56	5668	6948	96	512	4771	706	12366	859	108	126	453	900	62	1851	652	1569	11041	5844	1937	224	6691	2318	4000	4905	17337	12751	9338	4332	55	1494	5374	1883	1777
422	NTCVGSDNVTDFNAIATCDW	NVTDFNAIATCD	EXPR_MAIN	Wuhan_seafood_market_CoV_MN908947_CDS_proteome_1;5426	5426	Wuhan_seafood_market_CoV_MN908947_CDS_proteome_1	Wuhan_seafood_market_CoV_MN908947_CDS_proteome	MN908947 | join{[265:13468](+), [13467:21555](+)} | Wuhan seafood market pneumonia virus | orf1ab polyprotein (pp1ab)	335	192	753	393	698	2426	154	412	3528	2507	217	49	3473	71	535	577	91	58	721	5520	3260	6830	262	1564	4035	5881	5292	1100	241	2504	2659	6377	12362	13453	3589	6281	248	1712	5105	5660	532
423	NTCVGSDNVTDFNAIATCDW	VTDFNAIATCDW	EXPR_MAIN	Wuhan_seafood_market_CoV_MN908947_CDS_proteome_1;5427	5427	Wuhan_seafood_market_CoV_MN908947_CDS_proteome_1	Wuhan_seafood_market_CoV_MN908947_CDS_proteome	MN908947 | join{[265:13468](+), [13467:21555](+)} | Wuhan seafood market pneumonia virus | orf1ab polyprotein (pp1ab)	54	76	54	111	638	207	47	59	574	298	49	43	100	1558	41	343	51	54	46	157	63	92	108	78	46	105	515	267	4104	4877	332	985	307	210	177	74	52	196	2506	3581	58
424	RGTTTYKLNVGDYF	RGTTTYKLNVGD	EXPR_MAIN	Wuhan_seafood_market_CoV_MN908947_CDS_proteome_1;5536	5536	Wuhan_seafood_market_CoV_MN908947_CDS_proteome_1	Wuhan_seafood_market_CoV_MN908947_CDS_proteome	MN908947 | join{[265:13468](+), [13467:21555](+)} | Wuhan seafood market pneumonia virus | orf1ab polyprotein (pp1ab)	523	243	428	664	468	335	551	307	267	126	15577	1279	650	836	722	168	1723	1152	217	2501	481	1753	1100	475	1850	2350	173	122	82	99	1184	77	321	159	115	58	417	74	116	95	193
425	RGTTTYKLNVGDYF	GTTTYKLNVGDY	EXPR_MAIN	Wuhan_seafood_market_CoV_MN908947_CDS_proteome_1;5537	5537	Wuhan_seafood_market_CoV_MN908947_CDS_proteome_1	Wuhan_seafood_market_CoV_MN908947_CDS_proteome	MN908947 | join{[265:13468](+), [13467:21555](+)} | Wuhan seafood market pneumonia virus | orf1ab polyprotein (pp1ab)	136	290	7054	1450	567	483	1360	852	812	831	17107	1604	1609	875	3765	3081	5120	2453	2162	1203	1652	3741	1523	841	7363	125	308	1217	816	101	6695	4851	3270	3049	1032	133	3526	3404	1102	1365	1448
426	RGTTTYKLNVGDYF	TTTYKLNVGDYF	EXPR_MAIN	Wuhan_seafood_market_CoV_MN908947_CDS_proteome_1;5538	5538	Wuhan_seafood_market_CoV_MN908947_CDS_proteome_1	Wuhan_seafood_market_CoV_MN908947_CDS_proteome	MN908947 | join{[265:13468](+), [13467:21555](+)} | Wuhan seafood market pneumonia virus | orf1ab polyprotein (pp1ab)	58	89	128	83	40	76	69	192	62	50	1916	3012	352	129	1183	180	1462	1963	86	181	87	294	53	41	1171	1061	60	89	783	52	847	590	49	49	256	96	313	360	103	96	78
427	YQKVGMQKYSTLQG	YQKVGMQKYSTL	EXPR_MAIN	Wuhan_seafood_market_CoV_MN908947_CDS_proteome_1;5593	5593	Wuhan_seafood_market_CoV_MN908947_CDS_proteome_1	Wuhan_seafood_market_CoV_MN908947_CDS_proteome	MN908947 | join{[265:13468](+), [13467:21555](+)} | Wuhan seafood market pneumonia virus | orf1ab polyprotein (pp1ab)	6479	11110	98	719	338	752	456	249	251	123	16315	339	376	2450	455	564	2233	2884	859	1047	1193	546	1525	991	74	589	374	572	74	177	311	273	286	386	58	134	597	342	304	156	1871
428	YQKVGMQKYSTLQG	QKVGMQKYSTLQ	EXPR_MAIN	Wuhan_seafood_market_CoV_MN908947_CDS_proteome_1;5594	5594	Wuhan_seafood_market_CoV_MN908947_CDS_proteome_1	Wuhan_seafood_market_CoV_MN908947_CDS_proteome	MN908947 | join{[265:13468](+), [13467:21555](+)} | Wuhan seafood market pneumonia virus | orf1ab polyprotein (pp1ab)	1902	1951	563	1332	973	1154	662	731	286	663	17868	57	461	660	574	662	2990	3160	1298	1122	396	698	807	764	311	495	302	787	695	201	206	125	100	167	60	76	326	95	200	4585	1787
429	YQKVGMQKYSTLQG	KVGMQKYSTLQG	EXPR_MAIN	Wuhan_seafood_market_CoV_MN908947_CDS_proteome_1;5595	5595	Wuhan_seafood_market_CoV_MN908947_CDS_proteome_1	Wuhan_seafood_market_CoV_MN908947_CDS_proteome	MN908947 | join{[265:13468](+), [13467:21555](+)} | Wuhan seafood market pneumonia virus | orf1ab polyprotein (pp1ab)	11521	11718	6232	1497	1383	1491	496	833	625	338	14153	101	129	492	1260	879	4212	2610	758	1112	529	836	1464	335	2018	2503	2024	1253	497	536	633	289	434	271	63	272	813	65	699	288	530
430	STLQGPPGTGKSHF	STLQGPPGTGKS	EXPR_MAIN	Wuhan_seafood_market_CoV_MN908947_CDS_proteome_1;5602	5602	Wuhan_seafood_market_CoV_MN908947_CDS_proteome_1	Wuhan_seafood_market_CoV_MN908947_CDS_proteome	MN908947 | join{[265:13468](+), [13467:21555](+)} | Wuhan seafood market pneumonia virus | orf1ab polyprotein (pp1ab)	13931	18847	3910	3340	3059	4498	1469	3564	1899	2464	5549	1640	849	4493	669	4949	2921	11234	1150	2974	984	2441	4875	12619	641	383	799	505	2181	1250	1554	1996	27799	53049	6751	2909	169	385	2384	2465	2843
431	STLQGPPGTGKSHF	TLQGPPGTGKSH	EXPR_MAIN	Wuhan_seafood_market_CoV_MN908947_CDS_proteome_1;5603	5603	Wuhan_seafood_market_CoV_MN908947_CDS_proteome_1	Wuhan_seafood_market_CoV_MN908947_CDS_proteome	MN908947 | join{[265:13468](+), [13467:21555](+)} | Wuhan seafood market pneumonia virus | orf1ab polyprotein (pp1ab)	16211	16711	1024	4104	3038	4714	1080	2671	4626	1151	2485	318	529	1046	834	1512	2283	5573	846	2491	886	400	1164	3659	562	739	628	711	1898	898	1200	1252	19395	45175	9953	8640	943	553	3303	3625	2982
432	STLQGPPGTGKSHF	LQGPPGTGKSHF	EXPR_MAIN	Wuhan_seafood_market_CoV_MN908947_CDS_proteome_1;5604	5604	Wuhan_seafood_market_CoV_MN908947_CDS_proteome_1	Wuhan_seafood_market_CoV_MN908947_CDS_proteome	MN908947 | join{[265:13468](+), [13467:21555](+)} | Wuhan seafood market pneumonia virus | orf1ab polyprotein (pp1ab)	9159	17053	3552	1353	2018	1290	8783	3929	1219	1981	1047	650	763	393	1168	180	906	8729	306	667	622	1023	1797	10553	996	1067	328	385	82	647	4793	3994	58350	47752	10826	2183	719	220	2112	1753	1458
433	AVDALCEKALKYLP	AVDALCEKALKY	EXPR_MAIN	Wuhan_seafood_market_CoV_MN908947_CDS_proteome_1;5637	5637	Wuhan_seafood_market_CoV_MN908947_CDS_proteome_1	Wuhan_seafood_market_CoV_MN908947_CDS_proteome	MN908947 | join{[265:13468](+), [13467:21555](+)} | Wuhan seafood market pneumonia virus | orf1ab polyprotein (pp1ab)	483	289	525	159	85	133	1718	1908	84	71	161	869	453	99	218	1799	175	132	247	126	1697	25797	166	522	637	345	117	61	760	942	47	77	59	84	124	109	474	113	104	174	38
434	AVDALCEKALKYLP	VDALCEKALKYL	EXPR_MAIN	Wuhan_seafood_market_CoV_MN908947_CDS_proteome_1;5638	5638	Wuhan_seafood_market_CoV_MN908947_CDS_proteome_1	Wuhan_seafood_market_CoV_MN908947_CDS_proteome	MN908947 | join{[265:13468](+), [13467:21555](+)} | Wuhan seafood market pneumonia virus | orf1ab polyprotein (pp1ab)	58	112	51	74	245	95	56	79	55	56	594	1054	82	660	83	138	399	422	136	526	7852	34110	101	79	89	172	134	754	303	677	91	63	58	79	106	51	1921	1961	61	293	88
435	AVDALCEKALKYLP	DALCEKALKYLP	EXPR_MAIN	Wuhan_seafood_market_CoV_MN908947_CDS_proteome_1;5639	5639	Wuhan_seafood_market_CoV_MN908947_CDS_proteome_1	Wuhan_seafood_market_CoV_MN908947_CDS_proteome	MN908947 | join{[265:13468](+), [13467:21555](+)} | Wuhan seafood market pneumonia virus | orf1ab polyprotein (pp1ab)	785	1140	58	90	65	48	60	59	133	121	357	327	66	131	74	71	175	13341	153	97	126	87	213	186	70	60	115	136	453	597	56	55	43	52	47	40	124	55	52	55	599
436	LCEKALKYLPIDKC	LCEKALKYLPID	EXPR_MAIN	Wuhan_seafood_market_CoV_MN908947_CDS_proteome_1;5641	5641	Wuhan_seafood_market_CoV_MN908947_CDS_proteome_1	Wuhan_seafood_market_CoV_MN908947_CDS_proteome	MN908947 | join{[265:13468](+), [13467:21555](+)} | Wuhan seafood market pneumonia virus | orf1ab polyprotein (pp1ab)	166	110	119	81	156	510	515	416	100	170	226	220	50	196	340	87	71	75	4626	46	142	47	80	65	210	147	67	797	187	287	80	130	128	212	71	734	906	556	108	94	147
437	LCEKALKYLPIDKC	CEKALKYLPIDK	EXPR_MAIN	Wuhan_seafood_market_CoV_MN908947_CDS_proteome_1;5642	5642	Wuhan_seafood_market_CoV_MN908947_CDS_proteome_1	Wuhan_seafood_market_CoV_MN908947_CDS_proteome	MN908947 | join{[265:13468](+), [13467:21555](+)} | Wuhan seafood market pneumonia virus | orf1ab polyprotein (pp1ab)	113	91	421	578	128	705	341	260	78	687	528	762	945	2177	683	31943	1895	681	3499	25952	454	870	244	471	5412	3402	1099	3354	431	620	154	1026	134	649	470	771	790	749	374	262	1038
438	LCEKALKYLPIDKC	EKALKYLPIDKC	EXPR_MAIN	Wuhan_seafood_market_CoV_MN908947_CDS_proteome_1;5643	5643	Wuhan_seafood_market_CoV_MN908947_CDS_proteome_1	Wuhan_seafood_market_CoV_MN908947_CDS_proteome	MN908947 | join{[265:13468](+), [13467:21555](+)} | Wuhan seafood market pneumonia virus | orf1ab polyprotein (pp1ab)	236	162	225	67	90	94	124	681	98	699	44	64	152	85	107	3679	903	2349	157	8154	281	73	297	398	4124	1839	135	1043	54	41	762	64	46	51	76	59	380	63	81	59	663
439	ARARVECFDKFKVNS	ARARVECFDKFK	EXPR_MAIN	Wuhan_seafood_market_CoV_MN908947_CDS_proteome_1;5660	5660	Wuhan_seafood_market_CoV_MN908947_CDS_proteome_1	Wuhan_seafood_market_CoV_MN908947_CDS_proteome	MN908947 | join{[265:13468](+), [13467:21555](+)} | Wuhan seafood market pneumonia virus | orf1ab polyprotein (pp1ab)	534	394	3289	2105	76	1000	677	990	91	338	64	319	245	430	341	397	149	232	249	119	73	91	362	108	872	165	52	69	90	194	74	191	86	107	5354	24645	169	44	189	99	93
440	ARARVECFDKFKVNS	RARVECFDKFKV	EXPR_MAIN	Wuhan_seafood_market_CoV_MN908947_CDS_proteome_1;5661	5661	Wuhan_seafood_market_CoV_MN908947_CDS_proteome_1	Wuhan_seafood_market_CoV_MN908947_CDS_proteome	MN908947 | join{[265:13468](+), [13467:21555](+)} | Wuhan seafood market pneumonia virus | orf1ab polyprotein (pp1ab)	491	163	4384	692	80	94	596	141	246	50	285	107	42	1101	131	211	109	93	63	125	48	52	295	64	617	163	126	95	119	119	57	181	67	44	23512	4223	66	44	112	54	143
441	ARARVECFDKFKVNS	ARVECFDKFKVN	EXPR_MAIN	Wuhan_seafood_market_CoV_MN908947_CDS_proteome_1;5662	5662	Wuhan_seafood_market_CoV_MN908947_CDS_proteome_1	Wuhan_seafood_market_CoV_MN908947_CDS_proteome	MN908947 | join{[265:13468](+), [13467:21555](+)} | Wuhan seafood market pneumonia virus | orf1ab polyprotein (pp1ab)	688	789	10839	8298	182	469	77	184	88	434	196	2561	136	200	254	107	527	100	190	119	61	89	607	306	417	1075	214	1066	195	1158	79	295	230	135	22443	51154	461	115	118	245	173
442	ARARVECFDKFKVNS	RVECFDKFKVNS	EXPR_MAIN	Wuhan_seafood_market_CoV_MN908947_CDS_proteome_1;5663	5663	Wuhan_seafood_market_CoV_MN908947_CDS_proteome_1	Wuhan_seafood_market_CoV_MN908947_CDS_proteome	MN908947 | join{[265:13468](+), [13467:21555](+)} | Wuhan seafood market pneumonia virus | orf1ab polyprotein (pp1ab)	1954	2112	19372	18050	267	655	103	309	217	676	53	7827	256	911	1168	14165	1360	97	204	298	129	272	333	263	457	2139	476	444	385	5513	165	1166	271	656	36300	45356	1018	452	239	262	2301
443	DPAQLPAPRTLLTK	DPAQLPAPRTLL	EXPR_MAIN	Wuhan_seafood_market_CoV_MN908947_CDS_proteome_1;5725	5725	Wuhan_seafood_market_CoV_MN908947_CDS_proteome_1	Wuhan_seafood_market_CoV_MN908947_CDS_proteome	MN908947 | join{[265:13468](+), [13467:21555](+)} | Wuhan seafood market pneumonia virus | orf1ab polyprotein (pp1ab)	75	69	161	74	94	148	68	271	224	228	4914	75	297	5371	968	112	132	63167	105	148	267	67	54	208	91	69	2020	125	8578	11649	11881	7412	305	204	213	234	81	89	378	432	310
444	DPAQLPAPRTLLTK	PAQLPAPRTLLT	EXPR_MAIN	Wuhan_seafood_market_CoV_MN908947_CDS_proteome_1;5726	5726	Wuhan_seafood_market_CoV_MN908947_CDS_proteome_1	Wuhan_seafood_market_CoV_MN908947_CDS_proteome	MN908947 | join{[265:13468](+), [13467:21555](+)} | Wuhan seafood market pneumonia virus | orf1ab polyprotein (pp1ab)	1114	1333	63	549	270	84	132	83	252	707	2039	87	1560	3935	57	67	2256	64854	151	323	166	659	1086	329	64	76	2265	91	50601	12805	357	325	358	262	357	262	153	69	715	419	1085
445	DPAQLPAPRTLLTK	AQLPAPRTLLTK	EXPR_MAIN	Wuhan_seafood_market_CoV_MN908947_CDS_proteome_1;5727	5727	Wuhan_seafood_market_CoV_MN908947_CDS_proteome_1	Wuhan_seafood_market_CoV_MN908947_CDS_proteome	MN908947 | join{[265:13468](+), [13467:21555](+)} | Wuhan seafood market pneumonia virus | orf1ab polyprotein (pp1ab)	174	74	488	237	358	107	575	102	242	268	3638	379	47	1966	256	62	266	54854	352	253	126	88	382	242	67	76	2891	197	9455	7911	75	449	479	80	341	119	105	69	179	195	1520
446	PRTLLTKGTLEPEY	PRTLLTKGTLEP	EXPR_MAIN	Wuhan_seafood_market_CoV_MN908947_CDS_proteome_1;5732	5732	Wuhan_seafood_market_CoV_MN908947_CDS_proteome_1	Wuhan_seafood_market_CoV_MN908947_CDS_proteome	MN908947 | join{[265:13468](+), [13467:21555](+)} | Wuhan seafood market pneumonia virus | orf1ab polyprotein (pp1ab)	259	86	4603	2500	347	1557	99	266	2952	3390	271	185	658	3304	911	256	633	2435	299	3208	65	3972	3489	1075	546	112	2709	10124	139	912	654	868	2066	1495	3011	3575	570	693	1851	1226	134
447	PRTLLTKGTLEPEY	RTLLTKGTLEPE	EXPR_MAIN	Wuhan_seafood_market_CoV_MN908947_CDS_proteome_1;5733	5733	Wuhan_seafood_market_CoV_MN908947_CDS_proteome_1	Wuhan_seafood_market_CoV_MN908947_CDS_proteome	MN908947 | join{[265:13468](+), [13467:21555](+)} | Wuhan seafood market pneumonia virus | orf1ab polyprotein (pp1ab)	71	176	6281	1532	314	579	63	93	2527	3318	750	1247	2865	8370	148	66	3725	499	518	853	55	1127	896	418	164	143	1589	1550	225	963	932	1757	2635	2379	3694	4520	207	1023	1590	1424	193
448	PRTLLTKGTLEPEY	TLLTKGTLEPEY	EXPR_MAIN	Wuhan_seafood_market_CoV_MN908947_CDS_proteome_1;5734	5734	Wuhan_seafood_market_CoV_MN908947_CDS_proteome_1	Wuhan_seafood_market_CoV_MN908947_CDS_proteome	MN908947 | join{[265:13468](+), [13467:21555](+)} | Wuhan seafood market pneumonia virus | orf1ab polyprotein (pp1ab)	99	259	6964	1699	920	867	91	154	2387	3584	104	471	293	4625	58	1356	1587	85	330	1786	52	505	315	335	132	591	416	1669	2985	3946	1519	2369	3826	3117	3269	824	1701	2886	1922	1805	896
449	YKGVITHDVSSAIN	YKGVITHDVSSA	EXPR_MAIN	Wuhan_seafood_market_CoV_MN908947_CDS_proteome_1;5800	5800	Wuhan_seafood_market_CoV_MN908947_CDS_proteome_1	Wuhan_seafood_market_CoV_MN908947_CDS_proteome	MN908947 | join{[265:13468](+), [13467:21555](+)} | Wuhan seafood market pneumonia virus | orf1ab polyprotein (pp1ab)	11999	11622	498	615	86	157	91	250	194	153	371	5917	215	2182	155	121	44	308	455	1540	447	48	847	78	6465	11020	730	534	304	362	247	137	568	1000	59	116	304	696	82	387	786
450	YKGVITHDVSSAIN	KGVITHDVSSAI	EXPR_MAIN	Wuhan_seafood_market_CoV_MN908947_CDS_proteome_1;5801	5801	Wuhan_seafood_market_CoV_MN908947_CDS_proteome_1	Wuhan_seafood_market_CoV_MN908947_CDS_proteome	MN908947 | join{[265:13468](+), [13467:21555](+)} | Wuhan seafood market pneumonia virus | orf1ab polyprotein (pp1ab)	17527	21371	880	227	104	167	51	98	70	93	695	1157	1577	352	2409	857	60	442	440	1003	46	54	121	132	11542	43625	324	6103	291	358	118	73	1039	4118	248	48	599	121	111	238	52
451	YKGVITHDVSSAIN	GVITHDVSSAIN	EXPR_MAIN	Wuhan_seafood_market_CoV_MN908947_CDS_proteome_1;5802	5802	Wuhan_seafood_market_CoV_MN908947_CDS_proteome_1	Wuhan_seafood_market_CoV_MN908947_CDS_proteome	MN908947 | join{[265:13468](+), [13467:21555](+)} | Wuhan seafood market pneumonia virus | orf1ab polyprotein (pp1ab)	58	1883	721	208	108	189	281	222	577	1089	1517	1099	6356	927	3409	1008	152	6883	84	493	51	594	288	111	670	177	975	5749	74	974	238	1081	817	938	7221	18955	847	2651	3545	2481	46
452	IFTQTTETAHSCNV	IFTQTTETAHSC	EXPR_MAIN	Wuhan_seafood_market_CoV_MN908947_CDS_proteome_1;5869	5869	Wuhan_seafood_market_CoV_MN908947_CDS_proteome_1	Wuhan_seafood_market_CoV_MN908947_CDS_proteome	MN908947 | join{[265:13468](+), [13467:21555](+)} | Wuhan seafood market pneumonia virus | orf1ab polyprotein (pp1ab)	653	486	69	79	132	231	7112	8658	267	244	62	83	78	82	88	1067	3755	63	327	41	362	313	109	242	61	176	2673	1444	61	98	58	269	179	121	277	567	215	174	88	84	8952
453	IFTQTTETAHSCNV	FTQTTETAHSCN	EXPR_MAIN	Wuhan_seafood_market_CoV_MN908947_CDS_proteome_1;5870	5870	Wuhan_seafood_market_CoV_MN908947_CDS_proteome_1	Wuhan_seafood_market_CoV_MN908947_CDS_proteome	MN908947 | join{[265:13468](+), [13467:21555](+)} | Wuhan seafood market pneumonia virus | orf1ab polyprotein (pp1ab)	763	490	360	117	392	556	11688	8865	467	394	8579	592	166	874	56	3864	2921	465	595	79	724	811	123	876	246	102	1029	803	1034	515	316	436	1355	1277	832	1371	182	357	599	502	17355
454	IFTQTTETAHSCNV	TQTTETAHSCNV	EXPR_MAIN	Wuhan_seafood_market_CoV_MN908947_CDS_proteome_1;5871	5871	Wuhan_seafood_market_CoV_MN908947_CDS_proteome_1	Wuhan_seafood_market_CoV_MN908947_CDS_proteome	MN908947 | join{[265:13468](+), [13467:21555](+)} | Wuhan seafood market pneumonia virus | orf1ab polyprotein (pp1ab)	324	847	56	756	125	883	14697	20313	58	155	74	123	43	71	68	576	349	87	208	39	389	108	43	51	73	58	358	63	63	93	49	222	261	170	1437	840	45	122	136	92	8779
455	NVAITRAKVGILCI	NVAITRAKVGIL	EXPR_MAIN	Wuhan_seafood_market_CoV_MN908947_CDS_proteome_1;5886	5886	Wuhan_seafood_market_CoV_MN908947_CDS_proteome_1	Wuhan_seafood_market_CoV_MN908947_CDS_proteome	MN908947 | join{[265:13468](+), [13467:21555](+)} | Wuhan seafood market pneumonia virus | orf1ab polyprotein (pp1ab)	220	823	44	540	61	530	61	1038	50	270	105	1019	72	182	95	162	928	92	113	87	189	62	47	57	65	54	46	64	72	49	39	55	42	57	42	95	1346	1107	56	44	413
456	NVAITRAKVGILCI	VAITRAKVGILC	EXPR_MAIN	Wuhan_seafood_market_CoV_MN908947_CDS_proteome_1;5887	5887	Wuhan_seafood_market_CoV_MN908947_CDS_proteome_1	Wuhan_seafood_market_CoV_MN908947_CDS_proteome	MN908947 | join{[265:13468](+), [13467:21555](+)} | Wuhan seafood market pneumonia virus | orf1ab polyprotein (pp1ab)	80	67	218	59	66	51	62	48	45	62	268	42508	45	45	76	90	51	48	54	163	460	45	111	83	51	47	51	43	63	43	50	43	58	60	58	278	15415	19615	47	52	94
457	NVAITRAKVGILCI	AITRAKVGILCI	EXPR_MAIN	Wuhan_seafood_market_CoV_MN908947_CDS_proteome_1;5888	5888	Wuhan_seafood_market_CoV_MN908947_CDS_proteome_1	Wuhan_seafood_market_CoV_MN908947_CDS_proteome	MN908947 | join{[265:13468](+), [13467:21555](+)} | Wuhan seafood market pneumonia virus | orf1ab polyprotein (pp1ab)	41	48	9563	2151	36	65	44	44	151	48	47	11517	43	48	209	666	83	55	60	133	54	49	87	43	48	45	46	48	38	37	41	52	46	39	51	45	124	202	46	46	48
458	SMMGFKMNYQVNGYPNM	SMMGFKMNYQVN	EXPR_MAIN	Wuhan_seafood_market_CoV_MN908947_CDS_proteome_1;5981	5981	Wuhan_seafood_market_CoV_MN908947_CDS_proteome_1	Wuhan_seafood_market_CoV_MN908947_CDS_proteome	MN908947 | join{[265:13468](+), [13467:21555](+)} | Wuhan seafood market pneumonia virus | orf1ab polyprotein (pp1ab)	847	317	1127	1137	137	1195	582	1381	308	775	957	13034	2521	3778	1177	1910	1271	5659	464	1199	3625	1415	4464	5756	1156	871	230	668	271	271	463	460	155	430	289	506	1736	549	307	233	1197
459	SMMGFKMNYQVNGYPNM	MMGFKMNYQVNG	EXPR_MAIN	Wuhan_seafood_market_CoV_MN908947_CDS_proteome_1;5982	5982	Wuhan_seafood_market_CoV_MN908947_CDS_proteome_1	Wuhan_seafood_market_CoV_MN908947_CDS_proteome	MN908947 | join{[265:13468](+), [13467:21555](+)} | Wuhan seafood market pneumonia virus | orf1ab polyprotein (pp1ab)	2287	1160	1771	864	986	1276	4086	1339	1306	648	3479	4586	1912	3750	1889	1889	3300	11289	2095	1633	19498	8111	3250	2587	3166	1484	2057	1497	2392	394	852	814	691	587	741	124	2390	801	914	754	2746
460	SMMGFKMNYQVNGYPNM	MGFKMNYQVNGY	EXPR_MAIN	Wuhan_seafood_market_CoV_MN908947_CDS_proteome_1;5983	5983	Wuhan_seafood_market_CoV_MN908947_CDS_proteome_1	Wuhan_seafood_market_CoV_MN908947_CDS_proteome	MN908947 | join{[265:13468](+), [13467:21555](+)} | Wuhan seafood market pneumonia virus | orf1ab polyprotein (pp1ab)	3484	2255	534	242	1707	1970	694	846	643	3092	1290	1753	2384	2205	966	1450	1350	3380	3704	1873	9736	2521	1836	1317	1974	5502	601	567	1253	727	4031	1075	905	628	1066	827	2752	4145	876	810	1252
461	SMMGFKMNYQVNGYPNM	GFKMNYQVNGYP	EXPR_MAIN	Wuhan_seafood_market_CoV_MN908947_CDS_proteome_1;5984	5984	Wuhan_seafood_market_CoV_MN908947_CDS_proteome_1	Wuhan_seafood_market_CoV_MN908947_CDS_proteome	MN908947 | join{[265:13468](+), [13467:21555](+)} | Wuhan seafood market pneumonia virus | orf1ab polyprotein (pp1ab)	231	1330	98	2225	111	2354	971	1786	76	184	526	7652	3142	1180	710	2834	1323	1421	297	1251	1152	921	962	281	1594	2006	147	586	457	2727	1067	518	367	721	286	1449	231	354	274	60	1244
462	SMMGFKMNYQVNGYPNM	FKMNYQVNGYPN	EXPR_MAIN	Wuhan_seafood_market_CoV_MN908947_CDS_proteome_1;5985	5985	Wuhan_seafood_market_CoV_MN908947_CDS_proteome_1	Wuhan_seafood_market_CoV_MN908947_CDS_proteome	MN908947 | join{[265:13468](+), [13467:21555](+)} | Wuhan seafood market pneumonia virus | orf1ab polyprotein (pp1ab)	3149	865	1334	976	2145	1632	5454	4008	464	411	1881	3423	8991	6961	2665	10553	4817	7542	3246	3983	7998	2548	1719	2167	2302	6830	1134	1681	737	558	2509	1522	727	606	173	430	1949	1060	1136	659	4865
463	SMMGFKMNYQVNGYPNM	KMNYQVNGYPNM	EXPR_MAIN	Wuhan_seafood_market_CoV_MN908947_CDS_proteome_1;5986	5986	Wuhan_seafood_market_CoV_MN908947_CDS_proteome_1	Wuhan_seafood_market_CoV_MN908947_CDS_proteome	MN908947 | join{[265:13468](+), [13467:21555](+)} | Wuhan seafood market pneumonia virus | orf1ab polyprotein (pp1ab)	757	2135	1269	1407	1333	1798	1548	2857	1530	2298	1085	750	858	57042	640	1951	1376	8570	834	7442	18857	9693	1860	2063	20949	17626	643	556	3519	1278	13870	24556	2124	2017	867	1673	246	508	2188	803	3081
464	GCHATREAVGTNLP	GCHATREAVGTN	EXPR_MAIN	Wuhan_seafood_market_CoV_MN908947_CDS_proteome_1;6018	6018	Wuhan_seafood_market_CoV_MN908947_CDS_proteome_1	Wuhan_seafood_market_CoV_MN908947_CDS_proteome	MN908947 | join{[265:13468](+), [13467:21555](+)} | Wuhan seafood market pneumonia virus | orf1ab polyprotein (pp1ab)	553	424	72	126	322	260	105	159	398	252	133	301	191	3651	61	469	327	2042	122	124	196	504	83	145	169	162	80	318	750	332	729	1263	314	331	373	262	157	247	833	1421	188
465	GCHATREAVGTNLP	CHATREAVGTNL	EXPR_MAIN	Wuhan_seafood_market_CoV_MN908947_CDS_proteome_1;6019	6019	Wuhan_seafood_market_CoV_MN908947_CDS_proteome_1	Wuhan_seafood_market_CoV_MN908947_CDS_proteome	MN908947 | join{[265:13468](+), [13467:21555](+)} | Wuhan seafood market pneumonia virus | orf1ab polyprotein (pp1ab)	527	151	212	111	586	81	164	102	565	191	817	1058	470	1059	82	590	619	57	615	73	340	1435	395	1315	505	128	695	63	1658	236	734	108	1860	145	1395	907	174	140	4652	4960	516
466	GCHATREAVGTNLP	HATREAVGTNLP	EXPR_MAIN	Wuhan_seafood_market_CoV_MN908947_CDS_proteome_1;6020	6020	Wuhan_seafood_market_CoV_MN908947_CDS_proteome_1	Wuhan_seafood_market_CoV_MN908947_CDS_proteome	MN908947 | join{[265:13468](+), [13467:21555](+)} | Wuhan seafood market pneumonia virus | orf1ab polyprotein (pp1ab)	205	151	117	71	185	1469	154	947	296	437	103	115	1591	268	63	541	110	48	111	103	74	302	880	102	1513	2487	565	248	475	652	660	252	188	206	190	70	59	261	1345	2227	96
467	VQMLSDTLKNLSDR	VQMLSDTLKNLS	EXPR_MAIN	Wuhan_seafood_market_CoV_MN908947_CDS_proteome_1;6092	6092	Wuhan_seafood_market_CoV_MN908947_CDS_proteome_1	Wuhan_seafood_market_CoV_MN908947_CDS_proteome	MN908947 | join{[265:13468](+), [13467:21555](+)} | Wuhan seafood market pneumonia virus | orf1ab polyprotein (pp1ab)	160	105	477	148	1230	468	765	1136	478	1595	133	1906	1092	395	142	549	260	447	3377	350	329	203	53	257	1613	2225	822	3037	488	225	153	247	1111	929	1274	221	2305	1127	937	1290	6334
468	VQMLSDTLKNLSDR	QMLSDTLKNLSD	EXPR_MAIN	Wuhan_seafood_market_CoV_MN908947_CDS_proteome_1;6093	6093	Wuhan_seafood_market_CoV_MN908947_CDS_proteome_1	Wuhan_seafood_market_CoV_MN908947_CDS_proteome	MN908947 | join{[265:13468](+), [13467:21555](+)} | Wuhan seafood market pneumonia virus | orf1ab polyprotein (pp1ab)	136	57	43	817	624	1620	1425	1007	199	572	328	862	67	132	55	129	44	389	446	77	184	249	66	79	1382	2124	2133	3322	650	574	178	498	964	875	1357	713	142	251	647	806	2252
469	VQMLSDTLKNLSDR	MLSDTLKNLSDR	EXPR_MAIN	Wuhan_seafood_market_CoV_MN908947_CDS_proteome_1;6094	6094	Wuhan_seafood_market_CoV_MN908947_CDS_proteome_1	Wuhan_seafood_market_CoV_MN908947_CDS_proteome	MN908947 | join{[265:13468](+), [13467:21555](+)} | Wuhan seafood market pneumonia virus | orf1ab polyprotein (pp1ab)	215	111	82	3997	5760	6964	161	403	748	2404	471	2257	111	187	371	674	52	113	4909	49	376	896	47	54	6505	4248	3975	5808	880	651	132	194	537	425	128	623	1057	896	350	398	861
470	RRATCFSTASDTYA	RRATCFSTASDT	EXPR_MAIN	Wuhan_seafood_market_CoV_MN908947_CDS_proteome_1;6137	6137	Wuhan_seafood_market_CoV_MN908947_CDS_proteome_1	Wuhan_seafood_market_CoV_MN908947_CDS_proteome	MN908947 | join{[265:13468](+), [13467:21555](+)} | Wuhan seafood market pneumonia virus | orf1ab polyprotein (pp1ab)	78	176	756	483	424	309	70	97	583	658	1604	198	208	698	84	725	2382	54	54	78	92	485	388	437	344	154	1059	81	279	2049	799	1043	885	828	738	1169	66	587	1668	1308	71
471	RRATCFSTASDTYA	RATCFSTASDTY	EXPR_MAIN	Wuhan_seafood_market_CoV_MN908947_CDS_proteome_1;6138	6138	Wuhan_seafood_market_CoV_MN908947_CDS_proteome_1	Wuhan_seafood_market_CoV_MN908947_CDS_proteome	MN908947 | join{[265:13468](+), [13467:21555](+)} | Wuhan seafood market pneumonia virus | orf1ab polyprotein (pp1ab)	74	106	1177	770	1123	2568	254	147	89	213	1334	3442	149	131	212	2043	303	119	55	98	271	66	510	157	538	454	749	74	829	2071	677	938	1893	1366	1079	1489	61	411	969	887	506
472	RRATCFSTASDTYA	ATCFSTASDTYA	EXPR_MAIN	Wuhan_seafood_market_CoV_MN908947_CDS_proteome_1;6139	6139	Wuhan_seafood_market_CoV_MN908947_CDS_proteome_1	Wuhan_seafood_market_CoV_MN908947_CDS_proteome	MN908947 | join{[265:13468](+), [13467:21555](+)} | Wuhan seafood market pneumonia virus | orf1ab polyprotein (pp1ab)	835	632	448	706	621	1579	543	383	511	1263	3218	5271	473	282	530	84	506	157	302	88	633	494	1749	795	120	940	637	575	3156	2187	808	2842	2999	1859	988	118	113	992	1681	1172	1132
473	FDYVYNPFMIDVQQWG	FDYVYNPFMIDV	EXPR_MAIN	Wuhan_seafood_market_CoV_MN908947_CDS_proteome_1;6158	6158	Wuhan_seafood_market_CoV_MN908947_CDS_proteome_1	Wuhan_seafood_market_CoV_MN908947_CDS_proteome	MN908947 | join{[265:13468](+), [13467:21555](+)} | Wuhan seafood market pneumonia virus | orf1ab polyprotein (pp1ab)	44	45	62	4934	7168	5226	80	68	46	66	129	44	97	77	45	73	108	40	40	40	54	56	41	65	62	89	54	47	48	478	40	67	121	86	138	150	1951	1655	107	164	64
474	FDYVYNPFMIDVQQWG	DYVYNPFMIDVQ	EXPR_MAIN	Wuhan_seafood_market_CoV_MN908947_CDS_proteome_1;6159	6159	Wuhan_seafood_market_CoV_MN908947_CDS_proteome_1	Wuhan_seafood_market_CoV_MN908947_CDS_proteome	MN908947 | join{[265:13468](+), [13467:21555](+)} | Wuhan seafood market pneumonia virus | orf1ab polyprotein (pp1ab)	63	49	38	127	92	260	96	83	67	299	1948	347	384	138	58	39	104	55	63	99	309	188	112	55	135	1055	56	63	331	187	1259	251	254	172	476	562	5944	4228	304	427	108
475	FDYVYNPFMIDVQQWG	YVYNPFMIDVQQ	EXPR_MAIN	Wuhan_seafood_market_CoV_MN908947_CDS_proteome_1;6160	6160	Wuhan_seafood_market_CoV_MN908947_CDS_proteome_1	Wuhan_seafood_market_CoV_MN908947_CDS_proteome	MN908947 | join{[265:13468](+), [13467:21555](+)} | Wuhan seafood market pneumonia virus | orf1ab polyprotein (pp1ab)	207	543	76	79	274	492	137	248	168	115	188	76	705	50	915	725	1023	358	2016	224	226	750	59	163	82	41	50	342	1133	40	77	377	243	687	399	515	14852	13077	507	66	816
476	FDYVYNPFMIDVQQWG	VYNPFMIDVQQW	EXPR_MAIN	Wuhan_seafood_market_CoV_MN908947_CDS_proteome_1;6161	6161	Wuhan_seafood_market_CoV_MN908947_CDS_proteome_1	Wuhan_seafood_market_CoV_MN908947_CDS_proteome	MN908947 | join{[265:13468](+), [13467:21555](+)} | Wuhan seafood market pneumonia virus | orf1ab polyprotein (pp1ab)	100	79	65	172	369	44	695	411	126	73	154	49	493	408	221	497	293	824	105	102	229	475	54	495	65	51	100	39	80	60	58	71	142	84	229	426	4587	3490	170	124	63
477	FDYVYNPFMIDVQQWG	YNPFMIDVQQWG	EXPR_MAIN	Wuhan_seafood_market_CoV_MN908947_CDS_proteome_1;6162	6162	Wuhan_seafood_market_CoV_MN908947_CDS_proteome_1	Wuhan_seafood_market_CoV_MN908947_CDS_proteome	MN908947 | join{[265:13468](+), [13467:21555](+)} | Wuhan seafood market pneumonia virus | orf1ab polyprotein (pp1ab)	204	188	72	171	51	46	1355	674	127	51	446	342	1423	558	312	269	960	1554	520	388	198	1016	382	407	74	46	84	87	76	86	210	70	77	93	327	186	2831	1787	261	92	183
478	MIDVQQWGFTGNLQ	MIDVQQWGFTGN	EXPR_MAIN	Wuhan_seafood_market_CoV_MN908947_CDS_proteome_1;6166	6166	Wuhan_seafood_market_CoV_MN908947_CDS_proteome_1	Wuhan_seafood_market_CoV_MN908947_CDS_proteome	MN908947 | join{[265:13468](+), [13467:21555](+)} | Wuhan seafood market pneumonia virus | orf1ab polyprotein (pp1ab)	1139	520	1964	9205	22885	12898	6557	4630	2466	1425	1654	1738	683	424	1381	725	1799	1838	2535	5115	594	1633	9598	3801	1282	833	1261	861	3923	1704	5507	2047	1509	1391	1047	1869	5982	6383	2367	1197	3834
479	MIDVQQWGFTGNLQ	IDVQQWGFTGNL	EXPR_MAIN	Wuhan_seafood_market_CoV_MN908947_CDS_proteome_1;6167	6167	Wuhan_seafood_market_CoV_MN908947_CDS_proteome_1	Wuhan_seafood_market_CoV_MN908947_CDS_proteome	MN908947 | join{[265:13468](+), [13467:21555](+)} | Wuhan seafood market pneumonia virus | orf1ab polyprotein (pp1ab)	247	503	253	250	408	376	1275	1298	856	547	401	432	543	132	3189	1439	1102	1625	1046	602	362	867	955	1404	961	1978	1143	494	1000	1352	1045	678	1173	1147	635	82	823	578	648	88	833
480	MIDVQQWGFTGNLQ	DVQQWGFTGNLQ	EXPR_MAIN	Wuhan_seafood_market_CoV_MN908947_CDS_proteome_1;6168	6168	Wuhan_seafood_market_CoV_MN908947_CDS_proteome_1	Wuhan_seafood_market_CoV_MN908947_CDS_proteome	MN908947 | join{[265:13468](+), [13467:21555](+)} | Wuhan seafood market pneumonia virus | orf1ab polyprotein (pp1ab)	1223	917	2048	395	1419	848	1720	1633	1972	822	1618	1282	505	1227	276	165	4392	4450	1889	1729	1818	1646	888	233	3431	5975	1355	973	1407	1045	3191	825	4668	10826	662	625	483	582	584	817	1371
481	TGNLQSNHDLYCQVH	TGNLQSNHDLYC	EXPR_MAIN	Wuhan_seafood_market_CoV_MN908947_CDS_proteome_1;6175	6175	Wuhan_seafood_market_CoV_MN908947_CDS_proteome_1	Wuhan_seafood_market_CoV_MN908947_CDS_proteome	MN908947 | join{[265:13468](+), [13467:21555](+)} | Wuhan seafood market pneumonia virus | orf1ab polyprotein (pp1ab)	728	471	1962	2349	3934	1115	243	237	117	277	96	80	49	47	258	133	936	142	77	241	189	72	68	1536	105	7293	87	56	53	55	171	464	274	177	690	1192	4627	369	492	243	212
482	TGNLQSNHDLYCQVH	GNLQSNHDLYCQ	EXPR_MAIN	Wuhan_seafood_market_CoV_MN908947_CDS_proteome_1;6176	6176	Wuhan_seafood_market_CoV_MN908947_CDS_proteome_1	Wuhan_seafood_market_CoV_MN908947_CDS_proteome	MN908947 | join{[265:13468](+), [13467:21555](+)} | Wuhan seafood market pneumonia virus | orf1ab polyprotein (pp1ab)	63	199	74	54	196	162	478	762	68	113	1010	1488	1573	141	883	252	5187	208	172	153	163	716	62	420	57	74	428	370	304	223	1345	971	133	158	250	79	95	402	149	365	350
483	TGNLQSNHDLYCQVH	NLQSNHDLYCQV	EXPR_MAIN	Wuhan_seafood_market_CoV_MN908947_CDS_proteome_1;6177	6177	Wuhan_seafood_market_CoV_MN908947_CDS_proteome_1	Wuhan_seafood_market_CoV_MN908947_CDS_proteome	MN908947 | join{[265:13468](+), [13467:21555](+)} | Wuhan seafood market pneumonia virus | orf1ab polyprotein (pp1ab)	84	63	39	40	41	44	43	48	38	44	69	97	47	78	88	41	2770	48	58	93	48	50	43	58	47	54	87	84	39	58	45	88	45	53	113	189	58	50	53	808	48
484	TGNLQSNHDLYCQVH	LQSNHDLYCQVH	EXPR_MAIN	Wuhan_seafood_market_CoV_MN908947_CDS_proteome_1;6178	6178	Wuhan_seafood_market_CoV_MN908947_CDS_proteome_1	Wuhan_seafood_market_CoV_MN908947_CDS_proteome	MN908947 | join{[265:13468](+), [13467:21555](+)} | Wuhan seafood market pneumonia virus | orf1ab polyprotein (pp1ab)	71	86	59	236	255	70	88	68	48	74	58	112	50	60	51	140	2418	52	368	43	189	62	6210	19326	57	56	77	1179	42	88	62	295	99	81	868	201	231	119	53	51	53
485	LADKFPVLHDIGNPKAIKCVP	LADKFPVLHDIG	EXPR_MAIN	Wuhan_seafood_market_CoV_MN908947_CDS_proteome_1;6247	6247	Wuhan_seafood_market_CoV_MN908947_CDS_proteome_1	Wuhan_seafood_market_CoV_MN908947_CDS_proteome	MN908947 | join{[265:13468](+), [13467:21555](+)} | Wuhan seafood market pneumonia virus | orf1ab polyprotein (pp1ab)	1608	880	396	274	295	429	537	245	670	1422	1931	819	115	794	544	510	346	966	203	245	1994	577	691	630	231	371	64	1224	56	69	99	555	520	407	509	595	205	192	663	752	23273
486	LADKFPVLHDIGNPKAIKCVP	ADKFPVLHDIGN	EXPR_MAIN	Wuhan_seafood_market_CoV_MN908947_CDS_proteome_1;6248	6248	Wuhan_seafood_market_CoV_MN908947_CDS_proteome_1	Wuhan_seafood_market_CoV_MN908947_CDS_proteome	MN908947 | join{[265:13468](+), [13467:21555](+)} | Wuhan seafood market pneumonia virus | orf1ab polyprotein (pp1ab)	446	271	957	1602	3952	1587	133	1038	7687	9551	2756	597	876	63	247	663	837	3308	78	237	1847	1100	1708	504	340	730	535	144	1153	4401	471	1635	311	1037	546	1049	275	763	323	1381	204
487	LADKFPVLHDIGNPKAIKCVP	DKFPVLHDIGNP	EXPR_MAIN	Wuhan_seafood_market_CoV_MN908947_CDS_proteome_1;6249	6249	Wuhan_seafood_market_CoV_MN908947_CDS_proteome_1	Wuhan_seafood_market_CoV_MN908947_CDS_proteome	MN908947 | join{[265:13468](+), [13467:21555](+)} | Wuhan seafood market pneumonia virus | orf1ab polyprotein (pp1ab)	963	738	3007	912	761	863	139	170	1651	1099	919	770	211	112	2474	725	445	1692	538	188	1617	645	3313	4907	441	610	116	227	188	65	248	1068	539	341	589	847	3766	206	554	437	340
488	LADKFPVLHDIGNPKAIKCVP	KFPVLHDIGNPK	EXPR_MAIN	Wuhan_seafood_market_CoV_MN908947_CDS_proteome_1;6250	6250	Wuhan_seafood_market_CoV_MN908947_CDS_proteome_1	Wuhan_seafood_market_CoV_MN908947_CDS_proteome	MN908947 | join{[265:13468](+), [13467:21555](+)} | Wuhan seafood market pneumonia virus | orf1ab polyprotein (pp1ab)	525	136	1241	751	118	296	1084	286	122	218	67	89	86	95	656	417	302	2366	253	392	290	112	2881	493	104	227	60	107	66	61	107	455	74	68	102	63	4395	67	70	60	98
489	LADKFPVLHDIGNPKAIKCVP	FPVLHDIGNPKA	EXPR_MAIN	Wuhan_seafood_market_CoV_MN908947_CDS_proteome_1;6251	6251	Wuhan_seafood_market_CoV_MN908947_CDS_proteome_1	Wuhan_seafood_market_CoV_MN908947_CDS_proteome	MN908947 | join{[265:13468](+), [13467:21555](+)} | Wuhan seafood market pneumonia virus | orf1ab polyprotein (pp1ab)	94	240	3502	1253	884	172	971	179	127	592	460	557	339	391	1585	7067	2000	1422	323	994	156	362	175	622	1129	406	352	262	657	418	435	418	104	205	95	118	569	278	128	103	498
490	LADKFPVLHDIGNPKAIKCVP	PVLHDIGNPKAI	EXPR_MAIN	Wuhan_seafood_market_CoV_MN908947_CDS_proteome_1;6252	6252	Wuhan_seafood_market_CoV_MN908947_CDS_proteome_1	Wuhan_seafood_market_CoV_MN908947_CDS_proteome	MN908947 | join{[265:13468](+), [13467:21555](+)} | Wuhan seafood market pneumonia virus | orf1ab polyprotein (pp1ab)	89	65	871	187	1434	486	1039	471	1413	243	622	1653	1060	454	596	1382	782	3625	577	1182	230	381	2168	403	527	380	1878	950	929	116	280	349	214	116	512	169	175	78	373	141	388
491	LADKFPVLHDIGNPKAIKCVP	VLHDIGNPKAIK	EXPR_MAIN	Wuhan_seafood_market_CoV_MN908947_CDS_proteome_1;6253	6253	Wuhan_seafood_market_CoV_MN908947_CDS_proteome_1	Wuhan_seafood_market_CoV_MN908947_CDS_proteome	MN908947 | join{[265:13468](+), [13467:21555](+)} | Wuhan seafood market pneumonia virus | orf1ab polyprotein (pp1ab)	519	236	1520	306	1139	1781	803	737	800	451	90	80	169	1176	118	40217	866	7909	615	484	817	924	873	330	1347	941	8646	7863	1579	133	310	298	308	707	333	92	576	332	629	641	2412
492	LADKFPVLHDIGNPKAIKCVP	LHDIGNPKAIKC	EXPR_MAIN	Wuhan_seafood_market_CoV_MN908947_CDS_proteome_1;6254	6254	Wuhan_seafood_market_CoV_MN908947_CDS_proteome_1	Wuhan_seafood_market_CoV_MN908947_CDS_proteome	MN908947 | join{[265:13468](+), [13467:21555](+)} | Wuhan seafood market pneumonia virus | orf1ab polyprotein (pp1ab)	328	201	1030	489	306	1099	775	2818	1052	359	401	324	64	991	125	24851	685	3700	306	548	485	690	161	545	650	970	2086	8276	467	199	354	202	470	277	193	85	1588	338	258	375	454
493	LADKFPVLHDIGNPKAIKCVP	HDIGNPKAIKCV	EXPR_MAIN	Wuhan_seafood_market_CoV_MN908947_CDS_proteome_1;6255	6255	Wuhan_seafood_market_CoV_MN908947_CDS_proteome_1	Wuhan_seafood_market_CoV_MN908947_CDS_proteome	MN908947 | join{[265:13468](+), [13467:21555](+)} | Wuhan seafood market pneumonia virus | orf1ab polyprotein (pp1ab)	80	187	390	148	178	278	919	1410	218	291	48	59	184	178	924	9498	90	4772	101	190	601	170	134	296	580	643	2861	4015	773	78	206	121	160	321	101	1115	7806	7672	187	143	429
494	LADKFPVLHDIGNPKAIKCVP	DIGNPKAIKCVP	EXPR_MAIN	Wuhan_seafood_market_CoV_MN908947_CDS_proteome_1;6256	6256	Wuhan_seafood_market_CoV_MN908947_CDS_proteome_1	Wuhan_seafood_market_CoV_MN908947_CDS_proteome	MN908947 | join{[265:13468](+), [13467:21555](+)} | Wuhan seafood market pneumonia virus | orf1ab polyprotein (pp1ab)	192	55	530	293	155	174	1631	2272	259	780	355	842	93	44	341	35969	102	9426	105	214	704	628	666	98	841	349	3014	6615	472	273	393	472	214	357	192	551	487	499	127	168	134
495	FYSYATHSDKFTDGV	FYSYATHSDKFT	EXPR_MAIN	Wuhan_seafood_market_CoV_MN908947_CDS_proteome_1;6292	6292	Wuhan_seafood_market_CoV_MN908947_CDS_proteome_1	Wuhan_seafood_market_CoV_MN908947_CDS_proteome	MN908947 | join{[265:13468](+), [13467:21555](+)} | Wuhan seafood market pneumonia virus | orf1ab polyprotein (pp1ab)	703	590	970	467	132	397	1200	1108	377	261	145	1385	1853	4548	592	944	186	872	915	1166	2786	1297	2383	682	86	555	270	759	1582	937	878	947	1169	1052	2431	1655	4312	4337	2332	3417	1534
496	FYSYATHSDKFTDGV	YSYATHSDKFTD	EXPR_MAIN	Wuhan_seafood_market_CoV_MN908947_CDS_proteome_1;6293	6293	Wuhan_seafood_market_CoV_MN908947_CDS_proteome_1	Wuhan_seafood_market_CoV_MN908947_CDS_proteome	MN908947 | join{[265:13468](+), [13467:21555](+)} | Wuhan seafood market pneumonia virus | orf1ab polyprotein (pp1ab)	616	528	1130	492	647	754	2422	3587	7235	2970	228	637	19110	271	645	487	3889	1788	278	1222	2983	4721	1223	2130	1091	276	9316	1760	1916	4780	3105	8803	8109	5151	7219	6554	1890	3910	9303	5971	11719
497	FYSYATHSDKFTDGV	SYATHSDKFTDG	EXPR_MAIN	Wuhan_seafood_market_CoV_MN908947_CDS_proteome_1;6294	6294	Wuhan_seafood_market_CoV_MN908947_CDS_proteome_1	Wuhan_seafood_market_CoV_MN908947_CDS_proteome	MN908947 | join{[265:13468](+), [13467:21555](+)} | Wuhan seafood market pneumonia virus | orf1ab polyprotein (pp1ab)	812	771	709	918	462	363	3330	5657	11905	10111	409	12929	12301	96	1522	4721	8463	594	645	13100	4474	9306	313	4723	968	1351	3720	2035	1883	6154	8527	12376	18463	11578	11029	11262	4368	5582	12687	9754	21660
498	FYSYATHSDKFTDGV	YATHSDKFTDGV	EXPR_MAIN	Wuhan_seafood_market_CoV_MN908947_CDS_proteome_1;6295	6295	Wuhan_seafood_market_CoV_MN908947_CDS_proteome_1	Wuhan_seafood_market_CoV_MN908947_CDS_proteome	MN908947 | join{[265:13468](+), [13467:21555](+)} | Wuhan seafood market pneumonia virus | orf1ab polyprotein (pp1ab)	60	1267	617	172	296	389	1987	2508	4059	3437	64	3006	28474	595	1583	1713	3791	369	256	6121	3423	4198	534	1234	1127	1032	2662	1377	3366	3357	5758	5161	4126	5396	3979	4306	4183	6284	10811	1486	17888
499	FDTRVLSNLNLPGCD	FDTRVLSNLNLP	EXPR_MAIN	Wuhan_seafood_market_CoV_MN908947_CDS_proteome_1;6326	6326	Wuhan_seafood_market_CoV_MN908947_CDS_proteome_1	Wuhan_seafood_market_CoV_MN908947_CDS_proteome	MN908947 | join{[265:13468](+), [13467:21555](+)} | Wuhan seafood market pneumonia virus | orf1ab polyprotein (pp1ab)	716	202	934	246	85	57	296	399	65	71	422	244	302	1729	365	47	658	4090	507	1141	142	65	272	105	549	693	83	378	148	452	494	120	170	101	679	345	196	530	278	443	253
500	FDTRVLSNLNLPGCD	DTRVLSNLNLPG	EXPR_MAIN	Wuhan_seafood_market_CoV_MN908947_CDS_proteome_1;6327	6327	Wuhan_seafood_market_CoV_MN908947_CDS_proteome_1	Wuhan_seafood_market_CoV_MN908947_CDS_proteome	MN908947 | join{[265:13468](+), [13467:21555](+)} | Wuhan seafood market pneumonia virus | orf1ab polyprotein (pp1ab)	699	729	451	94	93	59	69	234	2679	935	6622	1796	408	739	142	61	1074	172	232	1228	51	69	130	55	742	1382	131	1020	461	104	166	110	193	418	264	108	412	405	4023	5166	1759
501	FDTRVLSNLNLPGCD	TRVLSNLNLPGC	EXPR_MAIN	Wuhan_seafood_market_CoV_MN908947_CDS_proteome_1;6328	6328	Wuhan_seafood_market_CoV_MN908947_CDS_proteome_1	Wuhan_seafood_market_CoV_MN908947_CDS_proteome	MN908947 | join{[265:13468](+), [13467:21555](+)} | Wuhan seafood market pneumonia virus | orf1ab polyprotein (pp1ab)	48	56	62	57	65	135	230	633	125	170	1623	723	83	105	159	202	51	149	58	684	112	51	145	51	387	469	370	2266	534	154	406	178	1158	201	75	85	82	87	58	77	451
502	FDTRVLSNLNLPGCD	RVLSNLNLPGCD	EXPR_MAIN	Wuhan_seafood_market_CoV_MN908947_CDS_proteome_1;6329	6329	Wuhan_seafood_market_CoV_MN908947_CDS_proteome_1	Wuhan_seafood_market_CoV_MN908947_CDS_proteome	MN908947 | join{[265:13468](+), [13467:21555](+)} | Wuhan seafood market pneumonia virus | orf1ab polyprotein (pp1ab)	5875	4699	812	524	2159	117	3616	5840	121	338	435	9406	492	120	68	204	1162	748	1154	288	339	87	318	88	943	2613	3054	21992	181	944	477	220	215	294	9303	6624	182	425	192	638	1557
503	CESHGKQVVSDIDY	CESHGKQVVSDI	EXPR_MAIN	Wuhan_seafood_market_CoV_MN908947_CDS_proteome_1;6377	6377	Wuhan_seafood_market_CoV_MN908947_CDS_proteome_1	Wuhan_seafood_market_CoV_MN908947_CDS_proteome	MN908947 | join{[265:13468](+), [13467:21555](+)} | Wuhan seafood market pneumonia virus | orf1ab polyprotein (pp1ab)	65	1396	118	368	239	159	14128	19088	65	106	55	207	76	194	65	104	74	72	164	58	59	334	252	68	102	68	5505	4289	75	146	55	84	141	209	616	435	146	150	155	183	74
504	CESHGKQVVSDIDY	ESHGKQVVSDID	EXPR_MAIN	Wuhan_seafood_market_CoV_MN908947_CDS_proteome_1;6378	6378	Wuhan_seafood_market_CoV_MN908947_CDS_proteome_1	Wuhan_seafood_market_CoV_MN908947_CDS_proteome	MN908947 | join{[265:13468](+), [13467:21555](+)} | Wuhan seafood market pneumonia virus | orf1ab polyprotein (pp1ab)	45	931	59	2104	2786	3123	3106	4544	69	346	81	942	81	97	57	194	58	79	62	3580	52	841	262	85	78	53	659	2387	67	148	66	315	213	66	241	279	113	270	179	231	86
505	CESHGKQVVSDIDY	SHGKQVVSDIDY	EXPR_MAIN	Wuhan_seafood_market_CoV_MN908947_CDS_proteome_1;6379	6379	Wuhan_seafood_market_CoV_MN908947_CDS_proteome_1	Wuhan_seafood_market_CoV_MN908947_CDS_proteome	MN908947 | join{[265:13468](+), [13467:21555](+)} | Wuhan seafood market pneumonia virus | orf1ab polyprotein (pp1ab)	1681	1358	57	108	900	959	10781	16373	131	624	1286	777	185	424	1741	77	51	804	183	449	1561	1113	1839	1169	314	495	9864	6998	41	2400	119	614	739	3098	1024	1579	337	689	1596	1963	61
506	QVVSDIDYVPLKSATC	QVVSDIDYVPLK	EXPR_MAIN	Wuhan_seafood_market_CoV_MN908947_CDS_proteome_1;6383	6383	Wuhan_seafood_market_CoV_MN908947_CDS_proteome_1	Wuhan_seafood_market_CoV_MN908947_CDS_proteome	MN908947 | join{[265:13468](+), [13467:21555](+)} | Wuhan seafood market pneumonia virus | orf1ab polyprotein (pp1ab)	2369	1940	238	819	1820	353	128	130	4441	18145	1786	114	935	5157	2894	264	92	66	563	170	69	529	451	1014	1346	1384	1867	3279	876	1898	976	2737	4512	8591	2378	3883	264	900	3055	5193	299
507	QVVSDIDYVPLKSATC	VVSDIDYVPLKS	EXPR_MAIN	Wuhan_seafood_market_CoV_MN908947_CDS_proteome_1;6384	6384	Wuhan_seafood_market_CoV_MN908947_CDS_proteome_1	Wuhan_seafood_market_CoV_MN908947_CDS_proteome	MN908947 | join{[265:13468](+), [13467:21555](+)} | Wuhan seafood market pneumonia virus | orf1ab polyprotein (pp1ab)	970	1264	403	391	1207	291	70	101	26525	10570	3999	1263	375	4507	4715	213	81	151	901	93	87	221	2881	703	1295	1199	2601	1398	4679	4316	1884	1144	15600	6949	1946	1835	60	53	808	1052	188
508	QVVSDIDYVPLKSATC	VSDIDYVPLKSA	EXPR_MAIN	Wuhan_seafood_market_CoV_MN908947_CDS_proteome_1;6385	6385	Wuhan_seafood_market_CoV_MN908947_CDS_proteome_1	Wuhan_seafood_market_CoV_MN908947_CDS_proteome	MN908947 | join{[265:13468](+), [13467:21555](+)} | Wuhan seafood market pneumonia virus | orf1ab polyprotein (pp1ab)	2839	2755	849	249	627	103	223	163	31223	26030	2586	931	813	5520	3115	795	692	92	1954	108	175	210	5299	1895	1162	2384	1961	940	1574	2149	1032	1873	3781	3544	148	773	103	282	1136	1086	515
509	QVVSDIDYVPLKSATC	SDIDYVPLKSAT	EXPR_MAIN	Wuhan_seafood_market_CoV_MN908947_CDS_proteome_1;6386	6386	Wuhan_seafood_market_CoV_MN908947_CDS_proteome_1	Wuhan_seafood_market_CoV_MN908947_CDS_proteome	MN908947 | join{[265:13468](+), [13467:21555](+)} | Wuhan seafood market pneumonia virus | orf1ab polyprotein (pp1ab)	1692	1704	864	103	157	68	59	83	21170	30351	63	105	6648	2332	1692	612	73	195	32740	209	50	717	6244	23729	4369	2127	3252	1084	830	8015	746	1484	1143	457	929	1160	85	428	814	807	485
510	QVVSDIDYVPLKSATC	DIDYVPLKSATC	EXPR_MAIN	Wuhan_seafood_market_CoV_MN908947_CDS_proteome_1;6387	6387	Wuhan_seafood_market_CoV_MN908947_CDS_proteome_1	Wuhan_seafood_market_CoV_MN908947_CDS_proteome	MN908947 | join{[265:13468](+), [13467:21555](+)} | Wuhan seafood market pneumonia virus | orf1ab polyprotein (pp1ab)	1817	1687	511	188	175	117	62	130	30513	27428	417	661	1436	9883	7075	393	349	484	9049	91	623	807	7952	3919	633	98	812	525	627	1056	568	661	417	696	591	854	52	49	396	90	96
511	VPVSIINNTVYTKV	VPVSIINNTVYT	EXPR_MAIN	Wuhan_seafood_market_CoV_MN908947_CDS_proteome_1;6474	6474	Wuhan_seafood_market_CoV_MN908947_CDS_proteome_1	Wuhan_seafood_market_CoV_MN908947_CDS_proteome	MN908947 | join{[265:13468](+), [13467:21555](+)} | Wuhan seafood market pneumonia virus | orf1ab polyprotein (pp1ab)	64	62	148	78	59	50	74	48	269	133	471	46	45	1241	78	148	176	621	183	517	192	64	254	62	169	467	86	1928	122	560	293	82	172	67	5826	63	1979	1773	141	650	50
512	VPVSIINNTVYTKV	PVSIINNTVYTK	EXPR_MAIN	Wuhan_seafood_market_CoV_MN908947_CDS_proteome_1;6475	6475	Wuhan_seafood_market_CoV_MN908947_CDS_proteome_1	Wuhan_seafood_market_CoV_MN908947_CDS_proteome	MN908947 | join{[265:13468](+), [13467:21555](+)} | Wuhan seafood market pneumonia virus | orf1ab polyprotein (pp1ab)	146	373	145	89	1901	621	181	83	156	81	174	61	763	263	53	311	962	455	152	194	233	140	90	137	96	162	2118	1404	213	633	457	69	216	103	333	99	1087	1244	66	93	466
513	VPVSIINNTVYTKV	VSIINNTVYTKV	EXPR_MAIN	Wuhan_seafood_market_CoV_MN908947_CDS_proteome_1;6476	6476	Wuhan_seafood_market_CoV_MN908947_CDS_proteome_1	Wuhan_seafood_market_CoV_MN908947_CDS_proteome	MN908947 | join{[265:13468](+), [13467:21555](+)} | Wuhan seafood market pneumonia virus | orf1ab polyprotein (pp1ab)	63	134	799	598	50	105	1048	361	122	80	85	66	1313	70	383	173	2087	219	99	187	628	64	246	52	145	195	88	310	52	124	314	81	1170	670	376	571	1163	909	57	71	136
514	PSVGPKQASLNGVTL	PSVGPKQASLNG	EXPR_MAIN	Wuhan_seafood_market_CoV_MN908947_CDS_proteome_1;6605	6605	Wuhan_seafood_market_CoV_MN908947_CDS_proteome_1	Wuhan_seafood_market_CoV_MN908947_CDS_proteome	MN908947 | join{[265:13468](+), [13467:21555](+)} | Wuhan seafood market pneumonia virus | orf1ab polyprotein (pp1ab)	277	565	954	906	1896	1587	5646	3660	512	2867	134	496	89	630	984	362	245	1376	705	2983	137	403	817	409	160	486	72	260	481	211	363	450	120	164	496	135	308	118	248	374	2818
515	PSVGPKQASLNGVTL	SVGPKQASLNGV	EXPR_MAIN	Wuhan_seafood_market_CoV_MN908947_CDS_proteome_1;6606	6606	Wuhan_seafood_market_CoV_MN908947_CDS_proteome_1	Wuhan_seafood_market_CoV_MN908947_CDS_proteome	MN908947 | join{[265:13468](+), [13467:21555](+)} | Wuhan seafood market pneumonia virus | orf1ab polyprotein (pp1ab)	104	653	2063	2346	3577	3170	3183	3082	1380	1103	47	59	2963	428	542	463	785	500	326	3599	179	132	5143	3397	394	392	395	288	124	122	1661	346	286	744	1223	1943	490	153	212	144	140
516	PSVGPKQASLNGVTL	VGPKQASLNGVT	EXPR_MAIN	Wuhan_seafood_market_CoV_MN908947_CDS_proteome_1;6607	6607	Wuhan_seafood_market_CoV_MN908947_CDS_proteome_1	Wuhan_seafood_market_CoV_MN908947_CDS_proteome	MN908947 | join{[265:13468](+), [13467:21555](+)} | Wuhan seafood market pneumonia virus | orf1ab polyprotein (pp1ab)	334	383	1585	2641	5218	3398	5357	3067	1664	2263	290	57	772	593	1260	886	720	1032	586	1560	380	3103	1176	2702	503	100	1063	443	2132	976	2133	2063	1882	1809	5093	4289	194	786	2211	1105	954
517	PSVGPKQASLNGVTL	GPKQASLNGVTL	EXPR_MAIN	Wuhan_seafood_market_CoV_MN908947_CDS_proteome_1;6608	6608	Wuhan_seafood_market_CoV_MN908947_CDS_proteome_1	Wuhan_seafood_market_CoV_MN908947_CDS_proteome	MN908947 | join{[265:13468](+), [13467:21555](+)} | Wuhan seafood market pneumonia virus | orf1ab polyprotein (pp1ab)	556	205	379	1668	3870	2469	3643	2855	2382	4580	278	45	281	71	4746	1417	132	941	216	392	110	541	280	914	119	96	71	77	114	61	327	366	291	122	679	550	384	69	184	146	236
518	GVVQQLPETYFTQSRN	GVVQQLPETYFT	EXPR_MAIN	Wuhan_seafood_market_CoV_MN908947_CDS_proteome_1;6636	6636	Wuhan_seafood_market_CoV_MN908947_CDS_proteome_1	Wuhan_seafood_market_CoV_MN908947_CDS_proteome	MN908947 | join{[265:13468](+), [13467:21555](+)} | Wuhan seafood market pneumonia virus | orf1ab polyprotein (pp1ab)	173	244	173	809	1548	1724	53	200	76	110	203	314	5166	130	87	109	186	125	50	322	1094	711	56	69	372	332	2030	1106	1762	2081	133	231	257	148	664	295	53	219	669	308	401
519	GVVQQLPETYFTQSRN	VVQQLPETYFTQ	EXPR_MAIN	Wuhan_seafood_market_CoV_MN908947_CDS_proteome_1;6637	6637	Wuhan_seafood_market_CoV_MN908947_CDS_proteome_1	Wuhan_seafood_market_CoV_MN908947_CDS_proteome	MN908947 | join{[265:13468](+), [13467:21555](+)} | Wuhan seafood market pneumonia virus | orf1ab polyprotein (pp1ab)	71	361	54	42	1919	2243	332	713	72	155	63	3240	449	108	6710	453	416	96	102	87	427	470	523	738	407	45	78	883	1254	146	361	411	261	1246	1034	39	65	593	428	51	211
520	GVVQQLPETYFTQSRN	VQQLPETYFTQS	EXPR_MAIN	Wuhan_seafood_market_CoV_MN908947_CDS_proteome_1;6638	6638	Wuhan_seafood_market_CoV_MN908947_CDS_proteome_1	Wuhan_seafood_market_CoV_MN908947_CDS_proteome	MN908947 | join{[265:13468](+), [13467:21555](+)} | Wuhan seafood market pneumonia virus | orf1ab polyprotein (pp1ab)	6505	482	118	2529	2354	3242	70	73	128	179	91	335	821	406	2082	293	328	218	3027	257	178	206	207	1470	1434	832	273	1673	89	279	444	424	471	274	1082	1312	83	140	874	826	57
521	GVVQQLPETYFTQSRN	QQLPETYFTQSR	EXPR_MAIN	Wuhan_seafood_market_CoV_MN908947_CDS_proteome_1;6639	6639	Wuhan_seafood_market_CoV_MN908947_CDS_proteome_1	Wuhan_seafood_market_CoV_MN908947_CDS_proteome	MN908947 | join{[265:13468](+), [13467:21555](+)} | Wuhan seafood market pneumonia virus | orf1ab polyprotein (pp1ab)	139	282	194	110	300	382	719	286	67	68	60	196	114	103	873	207	143	3874	419	54	106	188	257	86	338	422	473	377	207	550	84	77	55	82	319	327	148	56	93	139	106
522	GVVQQLPETYFTQSRN	QLPETYFTQSRN	EXPR_MAIN	Wuhan_seafood_market_CoV_MN908947_CDS_proteome_1;6640	6640	Wuhan_seafood_market_CoV_MN908947_CDS_proteome_1	Wuhan_seafood_market_CoV_MN908947_CDS_proteome	MN908947 | join{[265:13468](+), [13467:21555](+)} | Wuhan seafood market pneumonia virus | orf1ab polyprotein (pp1ab)	110	114	208	242	196	456	69	132	167	322	511	606	169	853	714	127	356	204	352	616	373	10056	217	170	370	1023	286	280	981	638	104	68	97	79	99	100	376	862	174	214	589
523	FLELAMDEFIERYK	FLELAMDEFIER	EXPR_MAIN	Wuhan_seafood_market_CoV_MN908947_CDS_proteome_1;6665	6665	Wuhan_seafood_market_CoV_MN908947_CDS_proteome_1	Wuhan_seafood_market_CoV_MN908947_CDS_proteome	MN908947 | join{[265:13468](+), [13467:21555](+)} | Wuhan seafood market pneumonia virus | orf1ab polyprotein (pp1ab)	337	280	213	545	1116	957	115	153	248	853	250	185	72	87	60	1939	368	77	104	156	187	1145	273	1282	124	58	1049	823	42	281	173	220	1289	328	1042	2544	416	390	565	494	588
524	FLELAMDEFIERYK	LELAMDEFIERY	EXPR_MAIN	Wuhan_seafood_market_CoV_MN908947_CDS_proteome_1;6666	6666	Wuhan_seafood_market_CoV_MN908947_CDS_proteome_1	Wuhan_seafood_market_CoV_MN908947_CDS_proteome	MN908947 | join{[265:13468](+), [13467:21555](+)} | Wuhan seafood market pneumonia virus | orf1ab polyprotein (pp1ab)	73	57	101	271	1061	420	52	55	448	291	1646	315	39	168	396	715	41	63	82	320	338	1790	2984	9419	71	56	442	164	1311	687	289	287	231	153	960	1026	421	441	288	1202	249
525	FLELAMDEFIERYK	ELAMDEFIERYK	EXPR_MAIN	Wuhan_seafood_market_CoV_MN908947_CDS_proteome_1;6667	6667	Wuhan_seafood_market_CoV_MN908947_CDS_proteome_1	Wuhan_seafood_market_CoV_MN908947_CDS_proteome	MN908947 | join{[265:13468](+), [13467:21555](+)} | Wuhan seafood market pneumonia virus | orf1ab polyprotein (pp1ab)	972	1510	165	314	909	1352	201	636	672	338	117	69	84	44	754	231	432	176	303	478	118	441	547	468	57	74	160	1319	1879	670	164	403	235	753	204	157	1134	656	287	40	577
526	AMDEFIERYKLEGY	AMDEFIERYKLE	EXPR_MAIN	Wuhan_seafood_market_CoV_MN908947_CDS_proteome_1;6669	6669	Wuhan_seafood_market_CoV_MN908947_CDS_proteome_1	Wuhan_seafood_market_CoV_MN908947_CDS_proteome	MN908947 | join{[265:13468](+), [13467:21555](+)} | Wuhan seafood market pneumonia virus | orf1ab polyprotein (pp1ab)	69	924	33031	16892	375	1268	959	1706	2183	4676	139	1974	558	2115	372	555	988	306	2988	85	79	5784	115	536	19076	18760	2539	1592	2724	15129	3579	7296	10204	8703	18338	10928	57825	48283	6112	4643	300
527	AMDEFIERYKLEGY	MDEFIERYKLEG	EXPR_MAIN	Wuhan_seafood_market_CoV_MN908947_CDS_proteome_1;6670	6670	Wuhan_seafood_market_CoV_MN908947_CDS_proteome_1	Wuhan_seafood_market_CoV_MN908947_CDS_proteome	MN908947 | join{[265:13468](+), [13467:21555](+)} | Wuhan seafood market pneumonia virus | orf1ab polyprotein (pp1ab)	598	523	47982	10352	288	385	3731	6694	4323	1650	3415	1512	1733	4727	1429	895	92	2949	391	1809	12671	9796	93	414	4174	3020	21558	8165	44777	36936	9600	4284	11985	9830	3794	7767	14426	15663	7468	5824	1305
528	AMDEFIERYKLEGY	DEFIERYKLEGY	EXPR_MAIN	Wuhan_seafood_market_CoV_MN908947_CDS_proteome_1;6671	6671	Wuhan_seafood_market_CoV_MN908947_CDS_proteome_1	Wuhan_seafood_market_CoV_MN908947_CDS_proteome	MN908947 | join{[265:13468](+), [13467:21555](+)} | Wuhan seafood market pneumonia virus | orf1ab polyprotein (pp1ab)	93	95	17509	3892	69	65	72	82	1210	294	386	88	751	1199	86	76	1467	57	108	112	55	352	49	368	2602	1915	425	121	7330	1220	962	2044	3901	2870	3072	2199	13969	12101	4380	5375	176
529	LAKRFKESPFELED	LAKRFKESPFEL	EXPR_MAIN	Wuhan_seafood_market_CoV_MN908947_CDS_proteome_1;6706	6706	Wuhan_seafood_market_CoV_MN908947_CDS_proteome_1	Wuhan_seafood_market_CoV_MN908947_CDS_proteome	MN908947 | join{[265:13468](+), [13467:21555](+)} | Wuhan seafood market pneumonia virus | orf1ab polyprotein (pp1ab)	934	288	1016	889	469	1067	429	611	280	526	317	847	35861	892	695	4137	498	574	391	1859	461	255	598	422	2233	2617	151	344	210	216	76	80	123	100	58	128	281	104	112	83	282
530	LAKRFKESPFELED	AKRFKESPFELE	EXPR_MAIN	Wuhan_seafood_market_CoV_MN908947_CDS_proteome_1;6707	6707	Wuhan_seafood_market_CoV_MN908947_CDS_proteome_1	Wuhan_seafood_market_CoV_MN908947_CDS_proteome	MN908947 | join{[265:13468](+), [13467:21555](+)} | Wuhan seafood market pneumonia virus | orf1ab polyprotein (pp1ab)	1106	842	646	482	432	422	344	356	1336	248	307	9044	53652	543	575	1502	352	609	588	659	671	406	627	555	2969	6710	158	758	602	160	278	232	710	245	117	125	1300	58	426	902	2747
531	LAKRFKESPFELED	KRFKESPFELED	EXPR_MAIN	Wuhan_seafood_market_CoV_MN908947_CDS_proteome_1;6708	6708	Wuhan_seafood_market_CoV_MN908947_CDS_proteome_1	Wuhan_seafood_market_CoV_MN908947_CDS_proteome	MN908947 | join{[265:13468](+), [13467:21555](+)} | Wuhan seafood market pneumonia virus | orf1ab polyprotein (pp1ab)	202	104	245	97	507	97	95	122	312	125	896	5558	26245	90	64	2020	163	109	100	106	810	303	498	90	6599	1932	231	533	86	465	41	799	78	58	552	284	189	53	582	357	250
532	FITDAQTGSSKCVCSVID	FITDAQTGSSKC	EXPR_MAIN	Wuhan_seafood_market_CoV_MN908947_CDS_proteome_1;6731	6731	Wuhan_seafood_market_CoV_MN908947_CDS_proteome_1	Wuhan_seafood_market_CoV_MN908947_CDS_proteome	MN908947 | join{[265:13468](+), [13467:21555](+)} | Wuhan seafood market pneumonia virus | orf1ab polyprotein (pp1ab)	2285	2276	747	2705	1465	2252	933	449	248	3886	1873	51773	1319	262	272	3604	5023	3469	655	791	1326	882	112	1368	341	2161	490	1130	158	474	738	610	733	1602	316	99	4028	4305	520	5285	1715
533	FITDAQTGSSKCVCSVID	ITDAQTGSSKCV	EXPR_MAIN	Wuhan_seafood_market_CoV_MN908947_CDS_proteome_1;6732	6732	Wuhan_seafood_market_CoV_MN908947_CDS_proteome_1	Wuhan_seafood_market_CoV_MN908947_CDS_proteome	MN908947 | join{[265:13468](+), [13467:21555](+)} | Wuhan seafood market pneumonia virus | orf1ab polyprotein (pp1ab)	2990	485	576	803	493	499	666	1205	386	1814	830	54054	390	1062	600	3851	11218	536	379	658	904	646	82	1220	396	201	70	280	291	515	356	202	1370	4405	304	257	422	896	402	1750	1265
534	FITDAQTGSSKCVCSVID	TDAQTGSSKCVC	EXPR_MAIN	Wuhan_seafood_market_CoV_MN908947_CDS_proteome_1;6733	6733	Wuhan_seafood_market_CoV_MN908947_CDS_proteome_1	Wuhan_seafood_market_CoV_MN908947_CDS_proteome	MN908947 | join{[265:13468](+), [13467:21555](+)} | Wuhan seafood market pneumonia virus | orf1ab polyprotein (pp1ab)	398	881	108	658	1077	963	689	903	843	3007	1856	61292	189	306	312	1677	4838	499	158	1312	478	114	60	141	44	80	76	209	322	106	172	167	324	519	49	70	48	138	61	1643	596
535	FITDAQTGSSKCVCSVID	DAQTGSSKCVCS	EXPR_MAIN	Wuhan_seafood_market_CoV_MN908947_CDS_proteome_1;6734	6734	Wuhan_seafood_market_CoV_MN908947_CDS_proteome_1	Wuhan_seafood_market_CoV_MN908947_CDS_proteome	MN908947 | join{[265:13468](+), [13467:21555](+)} | Wuhan seafood market pneumonia virus | orf1ab polyprotein (pp1ab)	1722	1552	81	334	111	304	644	410	1361	2536	1406	61253	170	503	450	1205	7061	326	705	894	154	73	114	218	42	277	658	317	580	454	197	331	2271	8088	79	94	46	142	195	389	624
536	FITDAQTGSSKCVCSVID	AQTGSSKCVCSV	EXPR_MAIN	Wuhan_seafood_market_CoV_MN908947_CDS_proteome_1;6735	6735	Wuhan_seafood_market_CoV_MN908947_CDS_proteome_1	Wuhan_seafood_market_CoV_MN908947_CDS_proteome	MN908947 | join{[265:13468](+), [13467:21555](+)} | Wuhan seafood market pneumonia virus | orf1ab polyprotein (pp1ab)	828	874	21811	1879	1242	182	902	615	432	344	64	56001	250	49	144	31727	4122	622	777	614	302	980	130	233	62	63	951	224	41	351	127	165	29905	19652	271	218	155	166	140	142	64
537	FITDAQTGSSKCVCSVID	QTGSSKCVCSVI	EXPR_MAIN	Wuhan_seafood_market_CoV_MN908947_CDS_proteome_1;6736	6736	Wuhan_seafood_market_CoV_MN908947_CDS_proteome_1	Wuhan_seafood_market_CoV_MN908947_CDS_proteome	MN908947 | join{[265:13468](+), [13467:21555](+)} | Wuhan seafood market pneumonia virus | orf1ab polyprotein (pp1ab)	76	69	141	565	129	90	52	315	600	402	332	64175	105	154	149	1042	1500	526	712	198	298	653	67	285	88	262	229	36	888	115	64	189	1607	348	545	210	53	107	210	185	91
538	FITDAQTGSSKCVCSVID	TGSSKCVCSVID	EXPR_MAIN	Wuhan_seafood_market_CoV_MN908947_CDS_proteome_1;6737	6737	Wuhan_seafood_market_CoV_MN908947_CDS_proteome_1	Wuhan_seafood_market_CoV_MN908947_CDS_proteome	MN908947 | join{[265:13468](+), [13467:21555](+)} | Wuhan seafood market pneumonia virus | orf1ab polyprotein (pp1ab)	94	50	65	79	69	84	595	148	56	107	296	51666	51	45	261	192	1607	57	46	229	57	97	48	76	150	64	191	65	142	96	59	60	80	54	152	146	66	81	68	57	239
539	IKSQDLSVVSKVVKV	IKSQDLSVVSKV	EXPR_MAIN	Wuhan_seafood_market_CoV_MN908947_CDS_proteome_1;6758	6758	Wuhan_seafood_market_CoV_MN908947_CDS_proteome_1	Wuhan_seafood_market_CoV_MN908947_CDS_proteome	MN908947 | join{[265:13468](+), [13467:21555](+)} | Wuhan seafood market pneumonia virus | orf1ab polyprotein (pp1ab)	52	237	169	60	72	100	76	262	277	162	468	153	141	230	184	248	56	369	263	331	60	134	264	42	198	89	307	593	171	62	396	46	190	330	46	70	13393	14858	70	51	1798
540	IKSQDLSVVSKVVKV	KSQDLSVVSKVV	EXPR_MAIN	Wuhan_seafood_market_CoV_MN908947_CDS_proteome_1;6759	6759	Wuhan_seafood_market_CoV_MN908947_CDS_proteome_1	Wuhan_seafood_market_CoV_MN908947_CDS_proteome	MN908947 | join{[265:13468](+), [13467:21555](+)} | Wuhan seafood market pneumonia virus | orf1ab polyprotein (pp1ab)	124	84	105	354	59	78	104	89	143	81	742	254	966	237	1050	483	51	391	193	155	292	55	234	51	228	119	60	64	115	43	53	45	49	55	40	67	14243	16873	48	49	1163
541	IKSQDLSVVSKVVKV	SQDLSVVSKVVK	EXPR_MAIN	Wuhan_seafood_market_CoV_MN908947_CDS_proteome_1;6760	6760	Wuhan_seafood_market_CoV_MN908947_CDS_proteome_1	Wuhan_seafood_market_CoV_MN908947_CDS_proteome	MN908947 | join{[265:13468](+), [13467:21555](+)} | Wuhan seafood market pneumonia virus | orf1ab polyprotein (pp1ab)	248	760	387	303	527	424	565	524	287	181	285	67	116	246	196	588	257	961	242	583	1297	129	690	730	229	273	83	697	73	112	80	590	61	141	52	6504	574	54	218	93	281
542	IKSQDLSVVSKVVKV	QDLSVVSKVVKV	EXPR_MAIN	Wuhan_seafood_market_CoV_MN908947_CDS_proteome_1;6761	6761	Wuhan_seafood_market_CoV_MN908947_CDS_proteome_1	Wuhan_seafood_market_CoV_MN908947_CDS_proteome	MN908947 | join{[265:13468](+), [13467:21555](+)} | Wuhan seafood market pneumonia virus | orf1ab polyprotein (pp1ab)	97	177	67	136	79	176	294	477	249	254	189	46	170	201	138	290	115	260	2277	334	145	73	103	123	448	106	57	409	165	64	55	95	52	41	42	58	68	56	99	85	214
543	YPKLQSSQAWQPGV	YPKLQSSQAWQP	EXPR_MAIN	Wuhan_seafood_market_CoV_MN908947_CDS_proteome_1;6794	6794	Wuhan_seafood_market_CoV_MN908947_CDS_proteome_1	Wuhan_seafood_market_CoV_MN908947_CDS_proteome	MN908947 | join{[265:13468](+), [13467:21555](+)} | Wuhan seafood market pneumonia virus | orf1ab polyprotein (pp1ab)	455	326	2372	318	826	726	3863	1613	895	937	1229	1211	1154	2050	11068	452	62885	2732	1281	1487	2253	2093	2122	2344	639	896	201	363	888	204	9397	1694	3129	3702	17817	7372	2325	2410	1327	1040	2813
544	YPKLQSSQAWQPGV	PKLQSSQAWQPG	EXPR_MAIN	Wuhan_seafood_market_CoV_MN908947_CDS_proteome_1;6795	6795	Wuhan_seafood_market_CoV_MN908947_CDS_proteome_1	Wuhan_seafood_market_CoV_MN908947_CDS_proteome	MN908947 | join{[265:13468](+), [13467:21555](+)} | Wuhan seafood market pneumonia virus | orf1ab polyprotein (pp1ab)	532	113	825	850	1572	779	775	873	1215	1273	132	110	1183	1034	463	32920	50408	397	331	1886	615	1443	3319	1498	425	509	346	1605	1111	468	2111	1007	2200	804	11026	5560	2267	1305	476	592	875
545	YPKLQSSQAWQPGV	KLQSSQAWQPGV	EXPR_MAIN	Wuhan_seafood_market_CoV_MN908947_CDS_proteome_1;6796	6796	Wuhan_seafood_market_CoV_MN908947_CDS_proteome_1	Wuhan_seafood_market_CoV_MN908947_CDS_proteome	MN908947 | join{[265:13468](+), [13467:21555](+)} | Wuhan seafood market pneumonia virus | orf1ab polyprotein (pp1ab)	185	373	2009	865	457	1603	1413	278	626	579	459	449	143	1479	818	421	18824	484	2780	2202	893	982	1402	3391	692	226	887	751	506	1101	5622	725	752	2116	13720	2486	945	748	102	110	558
546	QRMLLEKCDLQNYG	QRMLLEKCDLQN	EXPR_MAIN	Wuhan_seafood_market_CoV_MN908947_CDS_proteome_1;6816	6816	Wuhan_seafood_market_CoV_MN908947_CDS_proteome_1	Wuhan_seafood_market_CoV_MN908947_CDS_proteome	MN908947 | join{[265:13468](+), [13467:21555](+)} | Wuhan seafood market pneumonia virus | orf1ab polyprotein (pp1ab)	1431	457	446	98	741	250	361	296	976	1339	1016	923	278	1206	711	700	136	409	720	685	149	469	98	1349	379	72	3526	59	792	1153	428	152	1633	1022	2446	623	399	260	280	337	319
547	QRMLLEKCDLQNYG	RMLLEKCDLQNY	EXPR_MAIN	Wuhan_seafood_market_CoV_MN908947_CDS_proteome_1;6817	6817	Wuhan_seafood_market_CoV_MN908947_CDS_proteome_1	Wuhan_seafood_market_CoV_MN908947_CDS_proteome	MN908947 | join{[265:13468](+), [13467:21555](+)} | Wuhan seafood market pneumonia virus | orf1ab polyprotein (pp1ab)	448	811	78	95	142	75	183	149	316	560	859	1324	120	1330	352	157	176	6485	9923	109	711	331	83	229	61	164	373	536	494	85	785	104	671	943	113	185	137	109	621	356	669
548	QRMLLEKCDLQNYG	MLLEKCDLQNYG	EXPR_MAIN	Wuhan_seafood_market_CoV_MN908947_CDS_proteome_1;6818	6818	Wuhan_seafood_market_CoV_MN908947_CDS_proteome_1	Wuhan_seafood_market_CoV_MN908947_CDS_proteome	MN908947 | join{[265:13468](+), [13467:21555](+)} | Wuhan seafood market pneumonia virus | orf1ab polyprotein (pp1ab)	1268	1231	300	855	3527	2346	280	652	287	999	93	145	64	42	1221	231	155	19442	149	84	208	3439	406	734	48	43	277	433	186	91	153	368	371	10963	907	1835	182	226	285	446	550
549	HFGAGSDKGVAPGTA	HFGAGSDKGVAP	EXPR_MAIN	Wuhan_seafood_market_CoV_MN908947_CDS_proteome_1;6867	6867	Wuhan_seafood_market_CoV_MN908947_CDS_proteome_1	Wuhan_seafood_market_CoV_MN908947_CDS_proteome	MN908947 | join{[265:13468](+), [13467:21555](+)} | Wuhan seafood market pneumonia virus | orf1ab polyprotein (pp1ab)	1758	1607	1636	2985	2836	2138	5603	8344	505	316	1387	28189	4653	164	2593	901	2668	1244	1592	814	2041	717	1323	5000	818	368	108	970	332	91	687	658	844	1050	517	757	532	361	560	746	1227
550	HFGAGSDKGVAPGTA	FGAGSDKGVAPG	EXPR_MAIN	Wuhan_seafood_market_CoV_MN908947_CDS_proteome_1;6868	6868	Wuhan_seafood_market_CoV_MN908947_CDS_proteome_1	Wuhan_seafood_market_CoV_MN908947_CDS_proteome	MN908947 | join{[265:13468](+), [13467:21555](+)} | Wuhan seafood market pneumonia virus | orf1ab polyprotein (pp1ab)	570	969	554	482	894	154	922	769	136	1761	247	12176	4076	746	482	9033	1090	925	15756	3359	1147	1363	3912	915	567	369	1120	1104	154	234	568	635	388	195	295	911	565	215	307	495	705
551	HFGAGSDKGVAPGTA	GAGSDKGVAPGT	EXPR_MAIN	Wuhan_seafood_market_CoV_MN908947_CDS_proteome_1;6869	6869	Wuhan_seafood_market_CoV_MN908947_CDS_proteome_1	Wuhan_seafood_market_CoV_MN908947_CDS_proteome	MN908947 | join{[265:13468](+), [13467:21555](+)} | Wuhan seafood market pneumonia virus | orf1ab polyprotein (pp1ab)	164	198	155	2607	4097	4246	799	998	625	212	43	62478	1478	164	2839	585	1826	2163	568	330	1462	467	511	863	11282	16670	126	206	186	48	195	123	177	443	202	475	5592	416	191	237	190
552	HFGAGSDKGVAPGTA	AGSDKGVAPGTA	EXPR_MAIN	Wuhan_seafood_market_CoV_MN908947_CDS_proteome_1;6870	6870	Wuhan_seafood_market_CoV_MN908947_CDS_proteome_1	Wuhan_seafood_market_CoV_MN908947_CDS_proteome	MN908947 | join{[265:13468](+), [13467:21555](+)} | Wuhan seafood market pneumonia virus | orf1ab polyprotein (pp1ab)	289	236	243	61	670	66	306	274	149	54	393	59369	92	430	3178	77	127	1537	68	820	1913	1008	111	2874	3701	18737	344	195	542	369	991	364	146	220	269	98	162	639	194	890	1079
553	ATVHTANKWDLIIS	ATVHTANKWDLI	EXPR_MAIN	Wuhan_seafood_market_CoV_MN908947_CDS_proteome_1;6914	6914	Wuhan_seafood_market_CoV_MN908947_CDS_proteome_1	Wuhan_seafood_market_CoV_MN908947_CDS_proteome	MN908947 | join{[265:13468](+), [13467:21555](+)} | Wuhan seafood market pneumonia virus | orf1ab polyprotein (pp1ab)	4734	4993	5048	2720	210	699	217	531	2842	11518	16279	3438	32786	4129	4306	6562	4010	37112	1322	6817	1203	12756	163	2018	4156	3123	12353	29659	4237	1034	2069	3141	5563	6313	1663	2566	1974	4129	3324	2117	189
554	ATVHTANKWDLIIS	TVHTANKWDLII	EXPR_MAIN	Wuhan_seafood_market_CoV_MN908947_CDS_proteome_1;6915	6915	Wuhan_seafood_market_CoV_MN908947_CDS_proteome_1	Wuhan_seafood_market_CoV_MN908947_CDS_proteome	MN908947 | join{[265:13468](+), [13467:21555](+)} | Wuhan seafood market pneumonia virus | orf1ab polyprotein (pp1ab)	1207	857	6755	1539	99	48	41	54	1640	2571	2578	69	7750	58	2795	2547	3325	6638	8304	962	1753	1541	273	1302	3160	4840	18632	28013	90	483	469	458	2364	4845	767	745	2453	2025	5089	4409	40
555	ATVHTANKWDLIIS	VHTANKWDLIIS	EXPR_MAIN	Wuhan_seafood_market_CoV_MN908947_CDS_proteome_1;6916	6916	Wuhan_seafood_market_CoV_MN908947_CDS_proteome_1	Wuhan_seafood_market_CoV_MN908947_CDS_proteome	MN908947 | join{[265:13468](+), [13467:21555](+)} | Wuhan seafood market pneumonia virus | orf1ab polyprotein (pp1ab)	3713	1691	682	543	39	107	901	54	344	201	1779	139	8312	3438	73	1093	1313	1963	238	3256	2084	1105	190	533	12410	7969	1629	4126	148	77	31993	20795	548	1240	414	445	193	653	264	608	51
556	ITEHSWNADLYKLM	ITEHSWNADLYK	EXPR_MAIN	Wuhan_seafood_market_CoV_MN908947_CDS_proteome_1;6969	6969	Wuhan_seafood_market_CoV_MN908947_CDS_proteome_1	Wuhan_seafood_market_CoV_MN908947_CDS_proteome	MN908947 | join{[265:13468](+), [13467:21555](+)} | Wuhan seafood market pneumonia virus | orf1ab polyprotein (pp1ab)	1635	1805	2188	6764	5257	13720	881	743	1748	8182	145	548	1125	989	1452	1544	1173	2794	2109	2073	704	1889	3358	1219	4691	13798	2609	1700	917	784	1891	2098	1495	1574	1309	1272	714	1204	2739	3221	1073
557	ITEHSWNADLYKLM	TEHSWNADLYKL	EXPR_MAIN	Wuhan_seafood_market_CoV_MN908947_CDS_proteome_1;6970	6970	Wuhan_seafood_market_CoV_MN908947_CDS_proteome_1	Wuhan_seafood_market_CoV_MN908947_CDS_proteome	MN908947 | join{[265:13468](+), [13467:21555](+)} | Wuhan seafood market pneumonia virus | orf1ab polyprotein (pp1ab)	47	365	403	157	432	147	199	327	862	447	556	1102	494	965	221	1753	76	2077	1273	3265	954	467	1452	1526	1632	1170	2016	678	1193	948	3272	3638	375	715	206	186	975	1391	984	1560	409
558	ITEHSWNADLYKLM	EHSWNADLYKLM	EXPR_MAIN	Wuhan_seafood_market_CoV_MN908947_CDS_proteome_1;6971	6971	Wuhan_seafood_market_CoV_MN908947_CDS_proteome_1	Wuhan_seafood_market_CoV_MN908947_CDS_proteome	MN908947 | join{[265:13468](+), [13467:21555](+)} | Wuhan seafood market pneumonia virus | orf1ab polyprotein (pp1ab)	5490	3446	1317	775	489	574	372	59	472	621	177	1000	1508	303	4520	1008	870	689	1212	642	875	1970	2278	1209	1058	496	3425	2466	120	533	885	1175	294	456	340	674	1270	1351	2428	2829	748
559	YIFWRNTNPIQLSS	YIFWRNTNPIQL	EXPR_MAIN	Wuhan_seafood_market_CoV_MN908947_CDS_proteome_1;7026	7026	Wuhan_seafood_market_CoV_MN908947_CDS_proteome_1	Wuhan_seafood_market_CoV_MN908947_CDS_proteome	MN908947 | join{[265:13468](+), [13467:21555](+)} | Wuhan seafood market pneumonia virus | orf1ab polyprotein (pp1ab)	84	49	95	51	68	126	5433	43	159	54	43	6075	81	93	97	37	499	84	74	85	106	56	99	38	75	54	57	206	102	458	95	113	1606	2745	132	73	51	61	49	51	58
560	YIFWRNTNPIQLSS	IFWRNTNPIQLS	EXPR_MAIN	Wuhan_seafood_market_CoV_MN908947_CDS_proteome_1;7027	7027	Wuhan_seafood_market_CoV_MN908947_CDS_proteome_1	Wuhan_seafood_market_CoV_MN908947_CDS_proteome	MN908947 | join{[265:13468](+), [13467:21555](+)} | Wuhan seafood market pneumonia virus | orf1ab polyprotein (pp1ab)	743	130	669	620	2254	121	247	184	244	118	343	45540	348	477	2978	244	53	2719	1634	251	690	73	2427	41	79	84	528	331	395	111	262	1704	893	560	44	72	484	242	93	69	120
561	YIFWRNTNPIQLSS	FWRNTNPIQLSS	EXPR_MAIN	Wuhan_seafood_market_CoV_MN908947_CDS_proteome_1;7028	7028	Wuhan_seafood_market_CoV_MN908947_CDS_proteome_1	Wuhan_seafood_market_CoV_MN908947_CDS_proteome	MN908947 | join{[265:13468](+), [13467:21555](+)} | Wuhan seafood market pneumonia virus | orf1ab polyprotein (pp1ab)	405	258	260	345	251	152	1279	100	98	134	1680	14798	120	121	180	528	116	671	795	1184	708	133	859	61	75	665	444	1277	640	784	97	91	1021	783	84	115	230	154	87	102	220
562	LSSYSLFDMSKFPLKL	LSSYSLFDMSKF	EXPR_MAIN	Wuhan_seafood_market_CoV_MN908947_CDS_proteome_1;7037	7037	Wuhan_seafood_market_CoV_MN908947_CDS_proteome_1	Wuhan_seafood_market_CoV_MN908947_CDS_proteome	MN908947 | join{[265:13468](+), [13467:21555](+)} | Wuhan seafood market pneumonia virus | orf1ab polyprotein (pp1ab)	301	396	775	132	219	121	174	241	4304	4807	81	89	1130	560	346	151	627	680	501	241	44261	19662	184	112	1924	660	258	145	171	129	528	638	160	356	4238	968	28826	395	395	267	478
563	LSSYSLFDMSKFPLKL	SSYSLFDMSKFP	EXPR_MAIN	Wuhan_seafood_market_CoV_MN908947_CDS_proteome_1;7038	7038	Wuhan_seafood_market_CoV_MN908947_CDS_proteome_1	Wuhan_seafood_market_CoV_MN908947_CDS_proteome	MN908947 | join{[265:13468](+), [13467:21555](+)} | Wuhan seafood market pneumonia virus | orf1ab polyprotein (pp1ab)	128	70	795	519	382	379	120	348	4367	18497	499	774	1674	4016	200	2922	8458	1591	420	655	62406	64467	269	1085	708	217	423	46	992	872	1613	1813	913	1045	19067	3549	640	1102	585	782	2193
564	LSSYSLFDMSKFPLKL	SYSLFDMSKFPL	EXPR_MAIN	Wuhan_seafood_market_CoV_MN908947_CDS_proteome_1;7039	7039	Wuhan_seafood_market_CoV_MN908947_CDS_proteome_1	Wuhan_seafood_market_CoV_MN908947_CDS_proteome	MN908947 | join{[265:13468](+), [13467:21555](+)} | Wuhan seafood market pneumonia virus | orf1ab polyprotein (pp1ab)	101	131	378	390	188	191	191	501	3409	9522	375	403	1690	985	477	563	1609	286	471	280	63098	61000	164	324	363	832	479	278	128	309	371	625	155	328	18123	20549	777	348	425	426	509
565	LSSYSLFDMSKFPLKL	YSLFDMSKFPLK	EXPR_MAIN	Wuhan_seafood_market_CoV_MN908947_CDS_proteome_1;7040	7040	Wuhan_seafood_market_CoV_MN908947_CDS_proteome_1	Wuhan_seafood_market_CoV_MN908947_CDS_proteome	MN908947 | join{[265:13468](+), [13467:21555](+)} | Wuhan seafood market pneumonia virus | orf1ab polyprotein (pp1ab)	163	212	297	288	128	309	133	320	538	1958	146	141	442	100	952	133	1255	298	93	684	62274	37726	386	198	213	322	60	93	79	50	70	49	74	68	2038	5068	615	145	80	81	117
566	LSSYSLFDMSKFPLKL	SLFDMSKFPLKL	EXPR_MAIN	Wuhan_seafood_market_CoV_MN908947_CDS_proteome_1;7041	7041	Wuhan_seafood_market_CoV_MN908947_CDS_proteome_1	Wuhan_seafood_market_CoV_MN908947_CDS_proteome	MN908947 | join{[265:13468](+), [13467:21555](+)} | Wuhan seafood market pneumonia virus | orf1ab polyprotein (pp1ab)	97	51	163	85	56	116	248	177	76	294	185	230	61	251	102	131	191	84	88	115	53894	28573	172	111	203	377	63	61	62	60	57	44	44	45	76	424	113	53	44	41	831
567	SLLLCRMNSRNYIA	SLLLCRMNSRNY	EXPR_MAIN	Wuhan_seafood_market_CoV_MN908947_CDS_proteome_10;15	15	Wuhan_seafood_market_CoV_MN908947_CDS_proteome_10	Wuhan_seafood_market_CoV_MN908947_CDS_proteome	MN908947 | [29557:29674](+) | Wuhan seafood market pneumonia virus | ORF10 protein	53	57	63	753	141	62	199	46	466	50	72	111	117	82	72	56	50	67	50	81	863	101	96	61	65	175	54	120	1550	347	65	57	111	70	55	65	108	48	45	68	512
568	SLLLCRMNSRNYIA	LLLCRMNSRNYI	EXPR_MAIN	Wuhan_seafood_market_CoV_MN908947_CDS_proteome_10;16	16	Wuhan_seafood_market_CoV_MN908947_CDS_proteome_10	Wuhan_seafood_market_CoV_MN908947_CDS_proteome	MN908947 | [29557:29674](+) | Wuhan seafood market pneumonia virus | ORF10 protein	63	78	382	142	165	410	117	143	65	47	87	47	62	42	46	41	44	120	213	116	45	41	50	53	74	42	47	178	42	40	42	64	47	44	61	492	2869	45	43	42	47
569	SLLLCRMNSRNYIA	LLCRMNSRNYIA	EXPR_MAIN	Wuhan_seafood_market_CoV_MN908947_CDS_proteome_10;17	17	Wuhan_seafood_market_CoV_MN908947_CDS_proteome_10	Wuhan_seafood_market_CoV_MN908947_CDS_proteome	MN908947 | [29557:29674](+) | Wuhan seafood market pneumonia virus | ORF10 protein	545	250	394	395	45	162	312	64	51	59	56	47	653	50	71	452	276	1087	627	296	96	89	284	59	130	91	867	356	40	112	67	44	463	111	168	197	76	55	47	46	43
570	QCVNLTTRTQLPPA	QCVNLTTRTQLP	EXPR_MAIN	Wuhan_seafood_market_CoV_MN908947_CDS_proteome_2;14	14	Wuhan_seafood_market_CoV_MN908947_CDS_proteome_2	Wuhan_seafood_market_CoV_MN908947_CDS_proteome	MN908947 | [21562:25384](+) | Wuhan seafood market pneumonia virus | surface glycoprotein	588	694	132	891	127	4516	170	273	86	215	308	142	423	2990	716	144	700	237	585	1759	1225	568	384	80	192	93	134	578	397	2084	661	782	368	886	67	4020	88	78	222	2298	258
571	QCVNLTTRTQLPPA	CVNLTTRTQLPP	EXPR_MAIN	Wuhan_seafood_market_CoV_MN908947_CDS_proteome_2;15	15	Wuhan_seafood_market_CoV_MN908947_CDS_proteome_2	Wuhan_seafood_market_CoV_MN908947_CDS_proteome	MN908947 | [21562:25384](+) | Wuhan seafood market pneumonia virus | surface glycoprotein	69	397	572	172	77	243	275	176	78	142	66	93	1383	4804	713	599	1243	634	698	387	784	221	1218	672	222	116	74	65	102	812	956	143	905	2550	499	603	371	385	141	1084	242
572	QCVNLTTRTQLPPA	VNLTTRTQLPPA	EXPR_MAIN	Wuhan_seafood_market_CoV_MN908947_CDS_proteome_2;16	16	Wuhan_seafood_market_CoV_MN908947_CDS_proteome_2	Wuhan_seafood_market_CoV_MN908947_CDS_proteome	MN908947 | [21562:25384](+) | Wuhan seafood market pneumonia virus | surface glycoprotein	1428	1114	5948	63	463	159	943	739	1370	464	50	59	518	1368	1274	118	945	390	500	2745	2536	719	2503	732	124	1208	1842	700	217	75	865	205	203	242	1124	211	1766	547	496	195	220
573	TQLPPAYTNSFTRGVYYPD	TQLPPAYTNSFT	EXPR_MAIN	Wuhan_seafood_market_CoV_MN908947_CDS_proteome_2;22	22	Wuhan_seafood_market_CoV_MN908947_CDS_proteome_2	Wuhan_seafood_market_CoV_MN908947_CDS_proteome	MN908947 | [21562:25384](+) | Wuhan seafood market pneumonia virus | surface glycoprotein	3662	3398	590	419	530	462	1068	471	716	915	953	1969	552	194	1142	397	6087	1429	907	2919	1391	6491	560	6435	2597	453	283	533	2608	210	881	1997	348	3963	7797	5108	101	503	238	542	167
574	TQLPPAYTNSFTRGVYYPD	QLPPAYTNSFTR	EXPR_MAIN	Wuhan_seafood_market_CoV_MN908947_CDS_proteome_2;23	23	Wuhan_seafood_market_CoV_MN908947_CDS_proteome_2	Wuhan_seafood_market_CoV_MN908947_CDS_proteome	MN908947 | [21562:25384](+) | Wuhan seafood market pneumonia virus | surface glycoprotein	3531	3466	154	321	1182	449	405	278	167	890	131	452	246	3163	546	634	1827	737	417	437	1088	9645	1575	3573	3165	1653	322	345	406	6060	1143	568	324	293	10500	2893	110	115	1092	318	5118
575	TQLPPAYTNSFTRGVYYPD	LPPAYTNSFTRG	EXPR_MAIN	Wuhan_seafood_market_CoV_MN908947_CDS_proteome_2;24	24	Wuhan_seafood_market_CoV_MN908947_CDS_proteome_2	Wuhan_seafood_market_CoV_MN908947_CDS_proteome	MN908947 | [21562:25384](+) | Wuhan seafood market pneumonia virus | surface glycoprotein	1196	1601	2466	1105	653	903	587	632	247	937	51	961	56	722	353	1128	3459	615	3129	1373	721	12639	3591	3597	129	670	157	109	74	295	129	2577	368	414	13205	8483	516	92	172	251	78
576	TQLPPAYTNSFTRGVYYPD	PPAYTNSFTRGV	EXPR_MAIN	Wuhan_seafood_market_CoV_MN908947_CDS_proteome_2;25	25	Wuhan_seafood_market_CoV_MN908947_CDS_proteome_2	Wuhan_seafood_market_CoV_MN908947_CDS_proteome	MN908947 | [21562:25384](+) | Wuhan seafood market pneumonia virus | surface glycoprotein	193	1557	70	2300	57	284	250	226	123	1548	148	64	925	319	308	251	720	700	259	331	505	20414	3877	3842	451	1007	305	2293	94	710	245	790	424	1132	16669	11679	503	307	276	422	82
577	TQLPPAYTNSFTRGVYYPD	PAYTNSFTRGVY	EXPR_MAIN	Wuhan_seafood_market_CoV_MN908947_CDS_proteome_2;26	26	Wuhan_seafood_market_CoV_MN908947_CDS_proteome_2	Wuhan_seafood_market_CoV_MN908947_CDS_proteome	MN908947 | [21562:25384](+) | Wuhan seafood market pneumonia virus | surface glycoprotein	75	45	187	3728	2603	2704	3922	508	162	164	120	586	2159	55	447	265	695	161	248	650	475	8657	1189	1266	112	5695	819	620	1705	1794	754	1222	338	343	3916	3468	69	66	88	60	353
578	TQLPPAYTNSFTRGVYYPD	AYTNSFTRGVYY	EXPR_MAIN	Wuhan_seafood_market_CoV_MN908947_CDS_proteome_2;27	27	Wuhan_seafood_market_CoV_MN908947_CDS_proteome_2	Wuhan_seafood_market_CoV_MN908947_CDS_proteome	MN908947 | [21562:25384](+) | Wuhan seafood market pneumonia virus | surface glycoprotein	130	197	67	48	123	460	297	45	89	71	71	91	620	744	1187	38	430	146	709	75	271	649	121	499	47	46	6191	942	81	70	57	90	48	160	60	89	36	41	39	44	92
579	TQLPPAYTNSFTRGVYYPD	YTNSFTRGVYYP	EXPR_MAIN	Wuhan_seafood_market_CoV_MN908947_CDS_proteome_2;28	28	Wuhan_seafood_market_CoV_MN908947_CDS_proteome_2	Wuhan_seafood_market_CoV_MN908947_CDS_proteome	MN908947 | [21562:25384](+) | Wuhan seafood market pneumonia virus | surface glycoprotein	919	46	3889	3144	728	352	1047	2529	74	1221	82	250	40	104	654	53	1313	1137	1410	1905	517	630	91	699	234	95	634	107	83	447	93	215	77	76	329	184	76	44	44	39	42
580	TQLPPAYTNSFTRGVYYPD	TNSFTRGVYYPD	EXPR_MAIN	Wuhan_seafood_market_CoV_MN908947_CDS_proteome_2;29	29	Wuhan_seafood_market_CoV_MN908947_CDS_proteome_2	Wuhan_seafood_market_CoV_MN908947_CDS_proteome	MN908947 | [21562:25384](+) | Wuhan seafood market pneumonia virus | surface glycoprotein	450	727	80	1026	406	215	52	182	93	56	65	219	96	136	319	55	342	161	70	40715	157	134	676	195	113	266	128	147	58	80	419	608	353	142	753	558	131	134	568	279	41
581	FHAIHVSGTNGTKRF	FHAIHVSGTNGT	EXPR_MAIN	Wuhan_seafood_market_CoV_MN908947_CDS_proteome_2;65	65	Wuhan_seafood_market_CoV_MN908947_CDS_proteome_2	Wuhan_seafood_market_CoV_MN908947_CDS_proteome	MN908947 | [21562:25384](+) | Wuhan seafood market pneumonia virus | surface glycoprotein	373	337	110	68	493	255	626	838	527	1281	324	153	193	137	745	643	623	149	46	116	191	143	2424	1060	173	294	86	119	2575	53	1097	354	539	220	415	530	1116	309	10594	7847	51
582	FHAIHVSGTNGTKRF	HAIHVSGTNGTK	EXPR_MAIN	Wuhan_seafood_market_CoV_MN908947_CDS_proteome_2;66	66	Wuhan_seafood_market_CoV_MN908947_CDS_proteome_2	Wuhan_seafood_market_CoV_MN908947_CDS_proteome	MN908947 | [21562:25384](+) | Wuhan seafood market pneumonia virus | surface glycoprotein	262	356	672	309	463	740	155	634	133	485	643	270	155	151	815	625	561	198	475	2798	856	197	1763	482	698	198	72	472	53	643	243	511	254	138	1369	310	3660	158	8031	7412	89
583	FHAIHVSGTNGTKRF	AIHVSGTNGTKR	EXPR_MAIN	Wuhan_seafood_market_CoV_MN908947_CDS_proteome_2;67	67	Wuhan_seafood_market_CoV_MN908947_CDS_proteome_2	Wuhan_seafood_market_CoV_MN908947_CDS_proteome	MN908947 | [21562:25384](+) | Wuhan seafood market pneumonia virus | surface glycoprotein	617	495	854	421	181	1256	835	1565	181	744	1047	342	473	803	437	2286	1186	563	281	1754	337	1145	1721	2450	690	333	66	109	190	391	296	224	425	4651	330	376	154	154	39278	26134	1068
584	FHAIHVSGTNGTKRF	IHVSGTNGTKRF	EXPR_MAIN	Wuhan_seafood_market_CoV_MN908947_CDS_proteome_2;68	68	Wuhan_seafood_market_CoV_MN908947_CDS_proteome_2	Wuhan_seafood_market_CoV_MN908947_CDS_proteome	MN908947 | [21562:25384](+) | Wuhan seafood market pneumonia virus | surface glycoprotein	149	422	42	476	130	91	80	55	117	70	56	51	725	142	136	1562	75	143	90	1055	223	88	390	76	500	260	66	238	212	145	329	188	413	204	635	144	271	53	48969	43803	74
585	SKTQSLLIVNNATN	SKTQSLLIVNNA	EXPR_MAIN	Wuhan_seafood_market_CoV_MN908947_CDS_proteome_2;112	112	Wuhan_seafood_market_CoV_MN908947_CDS_proteome_2	Wuhan_seafood_market_CoV_MN908947_CDS_proteome	MN908947 | [21562:25384](+) | Wuhan seafood market pneumonia virus | surface glycoprotein	360	82	66	48	42	38	177	133	66	76	63	82	98	74	53	301	213	211	123	156	97	63	618	169	78	72	50	78	44	54	73	44	200	64	138	59	304	358	52	45	53
586	SKTQSLLIVNNATN	KTQSLLIVNNAT	EXPR_MAIN	Wuhan_seafood_market_CoV_MN908947_CDS_proteome_2;113	113	Wuhan_seafood_market_CoV_MN908947_CDS_proteome_2	Wuhan_seafood_market_CoV_MN908947_CDS_proteome	MN908947 | [21562:25384](+) | Wuhan seafood market pneumonia virus | surface glycoprotein	273	75	75	112	37	52	48	43	50	52	348	46	89	93	61	60	140	177	39	87	62	64	261	92	109	41	43	48	43	45	47	56	90	72	60	50	732	540	55	45	45
587	SKTQSLLIVNNATN	TQSLLIVNNATN	EXPR_MAIN	Wuhan_seafood_market_CoV_MN908947_CDS_proteome_2;114	114	Wuhan_seafood_market_CoV_MN908947_CDS_proteome_2	Wuhan_seafood_market_CoV_MN908947_CDS_proteome	MN908947 | [21562:25384](+) | Wuhan seafood market pneumonia virus | surface glycoprotein	305	388	333	520	1376	645	1246	1698	471	253	1159	39	616	50	2982	286	631	54	627	2930	1842	214	405	52	82	248	46	96	52	67	2236	418	59	351	75	251	1820	1432	48	51	148
588	HTPINLVRDLPQGF	HTPINLVRDLPQ	EXPR_MAIN	Wuhan_seafood_market_CoV_MN908947_CDS_proteome_2;207	207	Wuhan_seafood_market_CoV_MN908947_CDS_proteome_2	Wuhan_seafood_market_CoV_MN908947_CDS_proteome	MN908947 | [21562:25384](+) | Wuhan seafood market pneumonia virus | surface glycoprotein	371	384	221	151	74	86	210	126	120	972	355	635	552	72	495	309	1004	188	456	159	258	6546	65	625	353	814	114	140	69	419	491	387	69	237	2205	1015	113	81	112	305	42
589	HTPINLVRDLPQGF	TPINLVRDLPQG	EXPR_MAIN	Wuhan_seafood_market_CoV_MN908947_CDS_proteome_2;208	208	Wuhan_seafood_market_CoV_MN908947_CDS_proteome_2	Wuhan_seafood_market_CoV_MN908947_CDS_proteome	MN908947 | [21562:25384](+) | Wuhan seafood market pneumonia virus | surface glycoprotein	616	1515	161	74	250	646	892	976	610	1048	143	186	1289	52	2572	124	287	306	1712	584	355	4683	457	1170	393	53	305	708	1521	47	237	548	471	921	3283	811	685	742	1122	137	301
590	HTPINLVRDLPQGF	PINLVRDLPQGF	EXPR_MAIN	Wuhan_seafood_market_CoV_MN908947_CDS_proteome_2;209	209	Wuhan_seafood_market_CoV_MN908947_CDS_proteome_2	Wuhan_seafood_market_CoV_MN908947_CDS_proteome	MN908947 | [21562:25384](+) | Wuhan seafood market pneumonia virus | surface glycoprotein	284	90	2912	3617	2137	17320	544	455	2501	3984	2126	1842	1064	764	1551	1285	62	844	949	207	250	735	402	391	543	794	991	371	1017	476	490	421	461	591	48	289	348	142	935	1949	511
591	NLVRDLPQGFSALEPLV	NLVRDLPQGFSA	EXPR_MAIN	Wuhan_seafood_market_CoV_MN908947_CDS_proteome_2;211	211	Wuhan_seafood_market_CoV_MN908947_CDS_proteome_2	Wuhan_seafood_market_CoV_MN908947_CDS_proteome	MN908947 | [21562:25384](+) | Wuhan seafood market pneumonia virus | surface glycoprotein	298	72	144	89	125	152	110	215	115	245	234	92	89	606	149	147	256	291	195	333	819	59	209	97	202	188	87	220	579	1895	152	224	430	101	446	1014	73	63	474	346	365
592	NLVRDLPQGFSALEPLV	LVRDLPQGFSAL	EXPR_MAIN	Wuhan_seafood_market_CoV_MN908947_CDS_proteome_2;212	212	Wuhan_seafood_market_CoV_MN908947_CDS_proteome_2	Wuhan_seafood_market_CoV_MN908947_CDS_proteome	MN908947 | [21562:25384](+) | Wuhan seafood market pneumonia virus | surface glycoprotein	59	48	97	56	79	57	104	186	104	184	295	1522	78	389	100	377	112	64	196	89	58	243	75	478	103	126	674	67	765	2042	243	142	1025	235	472	307	81	207	162	723	838
593	NLVRDLPQGFSALEPLV	VRDLPQGFSALE	EXPR_MAIN	Wuhan_seafood_market_CoV_MN908947_CDS_proteome_2;213	213	Wuhan_seafood_market_CoV_MN908947_CDS_proteome_2	Wuhan_seafood_market_CoV_MN908947_CDS_proteome	MN908947 | [21562:25384](+) | Wuhan seafood market pneumonia virus | surface glycoprotein	1038	969	100	894	706	434	279	654	358	343	85	90	344	202	560	1041	713	256	302	583	61	654	458	1106	602	1014	658	961	108	6103	201	579	607	465	1178	706	337	468	805	905	1504
594	NLVRDLPQGFSALEPLV	RDLPQGFSALEP	EXPR_MAIN	Wuhan_seafood_market_CoV_MN908947_CDS_proteome_2;214	214	Wuhan_seafood_market_CoV_MN908947_CDS_proteome_2	Wuhan_seafood_market_CoV_MN908947_CDS_proteome	MN908947 | [21562:25384](+) | Wuhan seafood market pneumonia virus | surface glycoprotein	991	951	218	270	513	413	793	885	532	508	1014	491	97	449	1512	163	119	64	304	102	68	753	161	757	516	528	994	432	2542	10040	602	573	716	5586	193	384	236	335	1265	107	838
595	NLVRDLPQGFSALEPLV	DLPQGFSALEPL	EXPR_MAIN	Wuhan_seafood_market_CoV_MN908947_CDS_proteome_2;215	215	Wuhan_seafood_market_CoV_MN908947_CDS_proteome_2	Wuhan_seafood_market_CoV_MN908947_CDS_proteome	MN908947 | [21562:25384](+) | Wuhan seafood market pneumonia virus | surface glycoprotein	1185	1412	30378	121	101	108	3892	5810	130	162	61	55	55	48	270	280	104	64	4739	69	55	167	125	382	574	141	127	58	87	5294	59	637	207	322	1361	1334	55	130	445	574	50
596	NLVRDLPQGFSALEPLV	LPQGFSALEPLV	EXPR_MAIN	Wuhan_seafood_market_CoV_MN908947_CDS_proteome_2;216	216	Wuhan_seafood_market_CoV_MN908947_CDS_proteome_2	Wuhan_seafood_market_CoV_MN908947_CDS_proteome	MN908947 | [21562:25384](+) | Wuhan seafood market pneumonia virus | surface glycoprotein	602	707	48	62	141	237	2991	4357	191	264	126	111	447	420	66	2525	459	435	203	202	787	193	41	51	71	194	224	299	587	10085	94	262	118	338	3721	1241	351	168	193	441	286
597	LALHRSYLTPGDSSSGWT	LALHRSYLTPGD	EXPR_MAIN	Wuhan_seafood_market_CoV_MN908947_CDS_proteome_2;242	242	Wuhan_seafood_market_CoV_MN908947_CDS_proteome_2	Wuhan_seafood_market_CoV_MN908947_CDS_proteome	MN908947 | [21562:25384](+) | Wuhan seafood market pneumonia virus | surface glycoprotein	41	96	704	3968	1545	1029	106	284	937	2450	484	544	117	2574	49	423	47	95	110	555	51	1012	39	52	58	60	1255	503	4689	2470	574	117	141	89	62	175	479	1360	559	82	448
598	LALHRSYLTPGDSSSGWT	ALHRSYLTPGDS	EXPR_MAIN	Wuhan_seafood_market_CoV_MN908947_CDS_proteome_2;243	243	Wuhan_seafood_market_CoV_MN908947_CDS_proteome_2	Wuhan_seafood_market_CoV_MN908947_CDS_proteome	MN908947 | [21562:25384](+) | Wuhan seafood market pneumonia virus | surface glycoprotein	602	1113	1939	1518	1604	449	131	221	486	1244	635	135	491	239	110	258	216	152	422	987	300	1240	54	3922	814	2339	1149	846	2165	1304	209	228	88	51	145	52	239	291	436	164	185
599	LALHRSYLTPGDSSSGWT	LHRSYLTPGDSS	EXPR_MAIN	Wuhan_seafood_market_CoV_MN908947_CDS_proteome_2;244	244	Wuhan_seafood_market_CoV_MN908947_CDS_proteome_2	Wuhan_seafood_market_CoV_MN908947_CDS_proteome	MN908947 | [21562:25384](+) | Wuhan seafood market pneumonia virus | surface glycoprotein	197	125	318	1394	1201	648	103	183	403	1160	3233	2484	96	568	100	419	66	154	128	1149	475	492	77	849	9842	21545	3065	6009	842	805	65	97	51	55	50	37	48	58	330	194	431
600	LALHRSYLTPGDSSSGWT	HRSYLTPGDSSS	EXPR_MAIN	Wuhan_seafood_market_CoV_MN908947_CDS_proteome_2;245	245	Wuhan_seafood_market_CoV_MN908947_CDS_proteome_2	Wuhan_seafood_market_CoV_MN908947_CDS_proteome	MN908947 | [21562:25384](+) | Wuhan seafood market pneumonia virus | surface glycoprotein	295	271	820	3584	1632	640	62	145	719	2486	196	84	558	348	97	69	76	229	78	4122	482	829	153	830	30612	18365	16555	11394	1521	3976	464	365	280	218	648	401	537	79	409	601	151
601	LALHRSYLTPGDSSSGWT	RSYLTPGDSSSG	EXPR_MAIN	Wuhan_seafood_market_CoV_MN908947_CDS_proteome_2;246	246	Wuhan_seafood_market_CoV_MN908947_CDS_proteome_2	Wuhan_seafood_market_CoV_MN908947_CDS_proteome	MN908947 | [21562:25384](+) | Wuhan seafood market pneumonia virus | surface glycoprotein	1126	853	898	3286	2086	858	156	311	1207	3905	82	753	684	192	261	1566	267	1523	558	12665	887	1383	100	8314	42625	31388	14148	14426	1682	4593	1630	1476	488	397	361	336	391	418	791	1070	163
602	LALHRSYLTPGDSSSGWT	SYLTPGDSSSGW	EXPR_MAIN	Wuhan_seafood_market_CoV_MN908947_CDS_proteome_2;247	247	Wuhan_seafood_market_CoV_MN908947_CDS_proteome_2	Wuhan_seafood_market_CoV_MN908947_CDS_proteome	MN908947 | [21562:25384](+) | Wuhan seafood market pneumonia virus | surface glycoprotein	1168	833	3851	5074	4193	2375	925	2247	1201	782	1183	526	183	275	1356	1107	1106	1644	1043	3317	3223	5188	1137	861	12269	12861	3963	15032	576	3481	4551	4458	475	712	706	1093	1148	1630	1698	1205	793
603	LALHRSYLTPGDSSSGWT	YLTPGDSSSGWT	EXPR_MAIN	Wuhan_seafood_market_CoV_MN908947_CDS_proteome_2;248	248	Wuhan_seafood_market_CoV_MN908947_CDS_proteome_2	Wuhan_seafood_market_CoV_MN908947_CDS_proteome	MN908947 | [21562:25384](+) | Wuhan seafood market pneumonia virus | surface glycoprotein	1321	1154	947	3161	3827	1799	1163	2688	1074	2870	1813	4227	453	356	2411	1310	1934	1817	1625	1778	1638	2205	909	1059	11970	19270	3766	7465	8219	4748	4849	3231	623	447	981	702	857	1618	1231	939	1506
604	KYNENGTITDAVDCALDPLS	KYNENGTITDAV	EXPR_MAIN	Wuhan_seafood_market_CoV_MN908947_CDS_proteome_2;278	278	Wuhan_seafood_market_CoV_MN908947_CDS_proteome_2	Wuhan_seafood_market_CoV_MN908947_CDS_proteome	MN908947 | [21562:25384](+) | Wuhan seafood market pneumonia virus | surface glycoprotein	5022	3779	5560	2671	3002	1153	57	105	1529	2818	496	1727	242	110	2677	847	262	2607	18339	75	1753	2135	969	326	2648	3559	3576	443	598	1456	1560	2983	21856	30739	50121	48283	1761	1672	10892	7468	1795
605	KYNENGTITDAVDCALDPLS	YNENGTITDAVD	EXPR_MAIN	Wuhan_seafood_market_CoV_MN908947_CDS_proteome_2;279	279	Wuhan_seafood_market_CoV_MN908947_CDS_proteome_2	Wuhan_seafood_market_CoV_MN908947_CDS_proteome	MN908947 | [21562:25384](+) | Wuhan seafood market pneumonia virus | surface glycoprotein	120	417	4393	1609	3641	241	97	93	1517	356	827	63	222	75	647	52	54	1441	2612	75	1221	2321	59	468	1517	231	725	71	2718	550	915	1183	4418	4176	2683	4417	1320	1816	27190	10110	2041
606	KYNENGTITDAVDCALDPLS	NENGTITDAVDC	EXPR_MAIN	Wuhan_seafood_market_CoV_MN908947_CDS_proteome_2;280	280	Wuhan_seafood_market_CoV_MN908947_CDS_proteome_2	Wuhan_seafood_market_CoV_MN908947_CDS_proteome	MN908947 | [21562:25384](+) | Wuhan seafood market pneumonia virus | surface glycoprotein	66	61	86	154	902	280	133	275	433	191	117	997	68	74	89	50	314	285	255	140	1245	953	59	170	39	95	213	442	640	218	124	830	758	1102	490	486	155	797	15584	30404	128
607	KYNENGTITDAVDCALDPLS	ENGTITDAVDCA	EXPR_MAIN	Wuhan_seafood_market_CoV_MN908947_CDS_proteome_2;281	281	Wuhan_seafood_market_CoV_MN908947_CDS_proteome_2	Wuhan_seafood_market_CoV_MN908947_CDS_proteome	MN908947 | [21562:25384](+) | Wuhan seafood market pneumonia virus | surface glycoprotein	61	57	59	155	471	47	85	79	426	178	51	623	40	41	58	51	52	108	55	42	219	486	1911	1003	45	189	47	68	560	95	102	299	570	306	209	59	86	376	4945	3210	1639
608	KYNENGTITDAVDCALDPLS	NGTITDAVDCAL	EXPR_MAIN	Wuhan_seafood_market_CoV_MN908947_CDS_proteome_2;282	282	Wuhan_seafood_market_CoV_MN908947_CDS_proteome_2	Wuhan_seafood_market_CoV_MN908947_CDS_proteome	MN908947 | [21562:25384](+) | Wuhan seafood market pneumonia virus | surface glycoprotein	45	61	51	78	42	50	49	48	726	477	86	199	54	97	49	43	52	359	171	52	61	1213	41	467	103	54	111	90	371	172	415	854	846	416	674	514	72	465	2222	2433	2437
609	KYNENGTITDAVDCALDPLS	GTITDAVDCALD	EXPR_MAIN	Wuhan_seafood_market_CoV_MN908947_CDS_proteome_2;283	283	Wuhan_seafood_market_CoV_MN908947_CDS_proteome_2	Wuhan_seafood_market_CoV_MN908947_CDS_proteome	MN908947 | [21562:25384](+) | Wuhan seafood market pneumonia virus | surface glycoprotein	175	118	68	64	189	46	126	131	1684	2131	59	175	59	118	201	473	57	1007	197	62	52	2743	683	1137	145	45	570	88	79	482	368	1255	2599	654	1252	1611	97	1100	5701	3924	8917
610	KYNENGTITDAVDCALDPLS	TITDAVDCALDP	EXPR_MAIN	Wuhan_seafood_market_CoV_MN908947_CDS_proteome_2;284	284	Wuhan_seafood_market_CoV_MN908947_CDS_proteome_2	Wuhan_seafood_market_CoV_MN908947_CDS_proteome	MN908947 | [21562:25384](+) | Wuhan seafood market pneumonia virus | surface glycoprotein	195	106	51	158	210	421	84	39	1309	3283	372	1990	611	84	43	65	70	1604	428	85	48	2243	62	1162	58	247	146	115	663	588	1128	1718	341	368	429	555	54	718	1718	1860	4099
611	KYNENGTITDAVDCALDPLS	ITDAVDCALDPL	EXPR_MAIN	Wuhan_seafood_market_CoV_MN908947_CDS_proteome_2;285	285	Wuhan_seafood_market_CoV_MN908947_CDS_proteome_2	Wuhan_seafood_market_CoV_MN908947_CDS_proteome	MN908947 | [21562:25384](+) | Wuhan seafood market pneumonia virus | surface glycoprotein	67	55	117	61	952	108	98	67	1351	1266	297	962	546	45	236	157	49	75	106	50	45	1988	105	328	54	122	796	120	877	136	670	557	491	43	478	458	55	256	1741	1729	806
612	KYNENGTITDAVDCALDPLS	TDAVDCALDPLS	EXPR_MAIN	Wuhan_seafood_market_CoV_MN908947_CDS_proteome_2;286	286	Wuhan_seafood_market_CoV_MN908947_CDS_proteome_2	Wuhan_seafood_market_CoV_MN908947_CDS_proteome	MN908947 | [21562:25384](+) | Wuhan seafood market pneumonia virus | surface glycoprotein	1299	1432	61	58	49	54	40	62	128	281	1734	134	47	47	211	40	42	68	50	117	54	216	46	1644	171	105	182	91	52	81	878	2245	178	252	373	383	61	462	847	514	2471
613	TGCVIAWNSNNLDS	TGCVIAWNSNNL	EXPR_MAIN	Wuhan_seafood_market_CoV_MN908947_CDS_proteome_2;430	430	Wuhan_seafood_market_CoV_MN908947_CDS_proteome_2	Wuhan_seafood_market_CoV_MN908947_CDS_proteome	MN908947 | [21562:25384](+) | Wuhan seafood market pneumonia virus | surface glycoprotein	434	552	380	10321	4498	17499	67	144	105	110	295	74	885	64	273	173	372	169	194	58	208	195	2199	140	653	142	500	102	112	233	189	297	302	161	4870	4086	3041	5039	248	256	56
614	TGCVIAWNSNNLDS	GCVIAWNSNNLD	EXPR_MAIN	Wuhan_seafood_market_CoV_MN908947_CDS_proteome_2;431	431	Wuhan_seafood_market_CoV_MN908947_CDS_proteome_2	Wuhan_seafood_market_CoV_MN908947_CDS_proteome	MN908947 | [21562:25384](+) | Wuhan seafood market pneumonia virus | surface glycoprotein	1065	955	156	507	998	304	140	1389	626	729	604	558	894	91	747	361	712	1100	378	3429	962	258	1652	1149	4604	4734	1232	1328	63	653	189	655	1471	403	765	904	11194	16427	602	1263	745
615	TGCVIAWNSNNLDS	CVIAWNSNNLDS	EXPR_MAIN	Wuhan_seafood_market_CoV_MN908947_CDS_proteome_2;432	432	Wuhan_seafood_market_CoV_MN908947_CDS_proteome_2	Wuhan_seafood_market_CoV_MN908947_CDS_proteome	MN908947 | [21562:25384](+) | Wuhan seafood market pneumonia virus | surface glycoprotein	991	725	966	1101	107	582	260	224	976	240	1305	395	2225	775	419	2156	626	883	929	273	1706	1344	2135	885	10103	5004	1406	3042	278	1698	118	1289	477	643	856	1530	11727	20300	1154	1772	538
616	IYQAGSTPCNGVEGFNCY	IYQAGSTPCNGV	EXPR_MAIN	Wuhan_seafood_market_CoV_MN908947_CDS_proteome_2;472	472	Wuhan_seafood_market_CoV_MN908947_CDS_proteome_2	Wuhan_seafood_market_CoV_MN908947_CDS_proteome	MN908947 | [21562:25384](+) | Wuhan seafood market pneumonia virus | surface glycoprotein	44541	1350	1950	17625	4309	1768	1711	726	733	161	257	1814	576	1062	197	182	1606	2178	869	6920	1328	576	2235	750	665	203	375	603	92	1900	804	477	118	404	265	457	327	97	245	637	261
617	IYQAGSTPCNGVEGFNCY	YQAGSTPCNGVE	EXPR_MAIN	Wuhan_seafood_market_CoV_MN908947_CDS_proteome_2;473	473	Wuhan_seafood_market_CoV_MN908947_CDS_proteome_2	Wuhan_seafood_market_CoV_MN908947_CDS_proteome	MN908947 | [21562:25384](+) | Wuhan seafood market pneumonia virus | surface glycoprotein	1682	1403	156	707	2589	1261	1204	663	167	86	1054	562	101	224	75	48	477	95	280	116	564	528	213	105	211	270	297	293	72	2073	294	560	143	852	420	934	1025	1116	115	1340	112
618	IYQAGSTPCNGVEGFNCY	QAGSTPCNGVEG	EXPR_MAIN	Wuhan_seafood_market_CoV_MN908947_CDS_proteome_2;474	474	Wuhan_seafood_market_CoV_MN908947_CDS_proteome_2	Wuhan_seafood_market_CoV_MN908947_CDS_proteome	MN908947 | [21562:25384](+) | Wuhan seafood market pneumonia virus | surface glycoprotein	1512	920	65	632	3381	1203	496	1113	450	270	273	128	43	46	119	477	106	74	127	78	214	332	111	76	719	163	78	145	50	1309	152	367	109	65	111	289	148	221	73	203	41
619	IYQAGSTPCNGVEGFNCY	AGSTPCNGVEGF	EXPR_MAIN	Wuhan_seafood_market_CoV_MN908947_CDS_proteome_2;475	475	Wuhan_seafood_market_CoV_MN908947_CDS_proteome_2	Wuhan_seafood_market_CoV_MN908947_CDS_proteome	MN908947 | [21562:25384](+) | Wuhan seafood market pneumonia virus | surface glycoprotein	1618	362	342	124	3751	185	2545	2110	2928	369	1349	3189	949	2966	1285	473	554	798	303	235	2280	782	1082	1893	276	654	504	787	1159	2043	690	885	223	455	106	63	1860	1707	683	964	752
620	IYQAGSTPCNGVEGFNCY	GSTPCNGVEGFN	EXPR_MAIN	Wuhan_seafood_market_CoV_MN908947_CDS_proteome_2;476	476	Wuhan_seafood_market_CoV_MN908947_CDS_proteome_2	Wuhan_seafood_market_CoV_MN908947_CDS_proteome	MN908947 | [21562:25384](+) | Wuhan seafood market pneumonia virus | surface glycoprotein	478	355	258	351	2687	842	1373	980	418	64	76	64	142	185	57	834	3721	418	86	268	85	297	53	82	69	153	410	181	483	2384	535	316	465	944	409	575	1678	2202	149	2349	996
621	IYQAGSTPCNGVEGFNCY	STPCNGVEGFNC	EXPR_MAIN	Wuhan_seafood_market_CoV_MN908947_CDS_proteome_2;477	477	Wuhan_seafood_market_CoV_MN908947_CDS_proteome_2	Wuhan_seafood_market_CoV_MN908947_CDS_proteome	MN908947 | [21562:25384](+) | Wuhan seafood market pneumonia virus | surface glycoprotein	1242	747	635	1649	3405	750	1314	1101	1468	843	116	1583	91	102	109	1665	1255	128	654	108	368	1780	244	515	118	668	169	661	88	1194	81	731	281	344	1081	1966	1459	683	187	1079	377
622	IYQAGSTPCNGVEGFNCY	TPCNGVEGFNCY	EXPR_MAIN	Wuhan_seafood_market_CoV_MN908947_CDS_proteome_2;478	478	Wuhan_seafood_market_CoV_MN908947_CDS_proteome_2	Wuhan_seafood_market_CoV_MN908947_CDS_proteome	MN908947 | [21562:25384](+) | Wuhan seafood market pneumonia virus | surface glycoprotein	53	495	191	334	2939	513	768	1274	952	118	41	227	273	171	294	354	275	221	1227	52	330	433	270	262	574	67	351	46	1196	550	177	142	137	286	499	1592	1843	1346	275	1560	52
623	VLSFELLHAPATVC	VLSFELLHAPAT	EXPR_MAIN	Wuhan_seafood_market_CoV_MN908947_CDS_proteome_2;512	512	Wuhan_seafood_market_CoV_MN908947_CDS_proteome_2	Wuhan_seafood_market_CoV_MN908947_CDS_proteome	MN908947 | [21562:25384](+) | Wuhan seafood market pneumonia virus | surface glycoprotein	51	72	6328	1210	164	135	808	709	50	81	281	506	45	1062	352	65	1625	68	342	99	319	76	52599	12004	7979	11938	364	92	464	82	111	359	100	206	100	39	1121	2877	6342	7588	244
624	VLSFELLHAPATVC	LSFELLHAPATV	EXPR_MAIN	Wuhan_seafood_market_CoV_MN908947_CDS_proteome_2;513	513	Wuhan_seafood_market_CoV_MN908947_CDS_proteome_2	Wuhan_seafood_market_CoV_MN908947_CDS_proteome	MN908947 | [21562:25384](+) | Wuhan seafood market pneumonia virus | surface glycoprotein	63	65	12512	1954	281	263	2122	3959	285	190	268	657	696	2229	1375	88	4385	122	257	123	664	184	57966	9738	7937	19616	330	64	1767	325	348	617	633	1416	199	222	988	2023	6032	8326	240
625	VLSFELLHAPATVC	SFELLHAPATVC	EXPR_MAIN	Wuhan_seafood_market_CoV_MN908947_CDS_proteome_2;514	514	Wuhan_seafood_market_CoV_MN908947_CDS_proteome_2	Wuhan_seafood_market_CoV_MN908947_CDS_proteome	MN908947 | [21562:25384](+) | Wuhan seafood market pneumonia virus | surface glycoprotein	71	64	15453	2285	48	56	1315	455	58	57	295	579	49	86	430	691	62	91	88	62	189	106	34619	19406	570	1360	242	55	1359	594	1092	695	137	232	238	64	123	507	92	394	343
626	LLHAPATVCGPKKST	LLHAPATVCGPK	EXPR_MAIN	Wuhan_seafood_market_CoV_MN908947_CDS_proteome_2;517	517	Wuhan_seafood_market_CoV_MN908947_CDS_proteome_2	Wuhan_seafood_market_CoV_MN908947_CDS_proteome	MN908947 | [21562:25384](+) | Wuhan seafood market pneumonia virus | surface glycoprotein	74	52	570	314	93	652	132	406	81	88	51	60	57	74	76	1076	331	113	367	347	317	233	249	66	328	76	52	84	65	132	2046	1841	114	86	93	110	670	112	98	73	96
627	LLHAPATVCGPKKST	LHAPATVCGPKK	EXPR_MAIN	Wuhan_seafood_market_CoV_MN908947_CDS_proteome_2;518	518	Wuhan_seafood_market_CoV_MN908947_CDS_proteome_2	Wuhan_seafood_market_CoV_MN908947_CDS_proteome	MN908947 | [21562:25384](+) | Wuhan seafood market pneumonia virus | surface glycoprotein	780	65	721	721	850	666	171	1283	1085	1297	230	137	61	145	687	4046	158	272	490	781	98	839	174	4251	74	200	219	2057	656	640	642	624	294	168	132	358	907	220	1211	1339	434
628	LLHAPATVCGPKKST	HAPATVCGPKKS	EXPR_MAIN	Wuhan_seafood_market_CoV_MN908947_CDS_proteome_2;519	519	Wuhan_seafood_market_CoV_MN908947_CDS_proteome_2	Wuhan_seafood_market_CoV_MN908947_CDS_proteome	MN908947 | [21562:25384](+) | Wuhan seafood market pneumonia virus | surface glycoprotein	1466	1314	937	846	701	757	535	803	1448	425	81	112	80	117	98	316	93	275	132	307	137	442	549	638	976	424	81	837	234	251	11504	4607	308	79	551	115	2843	166	574	428	205
629	LLHAPATVCGPKKST	APATVCGPKKST	EXPR_MAIN	Wuhan_seafood_market_CoV_MN908947_CDS_proteome_2;520	520	Wuhan_seafood_market_CoV_MN908947_CDS_proteome_2	Wuhan_seafood_market_CoV_MN908947_CDS_proteome	MN908947 | [21562:25384](+) | Wuhan seafood market pneumonia virus | surface glycoprotein	320	137	3657	774	970	1228	378	908	1325	323	114	136	94	836	93	260	113	127	112	175	88	104	257	409	1990	628	2113	313	122	248	92	92	108	89	81	171	765	108	1550	2663	212
630	VKNKCVNFNFNGLT	VKNKCVNFNFNG	EXPR_MAIN	Wuhan_seafood_market_CoV_MN908947_CDS_proteome_2;534	534	Wuhan_seafood_market_CoV_MN908947_CDS_proteome_2	Wuhan_seafood_market_CoV_MN908947_CDS_proteome	MN908947 | [21562:25384](+) | Wuhan seafood market pneumonia virus | surface glycoprotein	372	54	357	1791	1431	4431	392	461	68	505	2055	296	84	100	166	1099	367	375	156	262	59	820	276	244	3167	295	5880	9806	462	1485	669	242	318	67	116	696	119	143	767	382	912
631	VKNKCVNFNFNGLT	KNKCVNFNFNGL	EXPR_MAIN	Wuhan_seafood_market_CoV_MN908947_CDS_proteome_2;535	535	Wuhan_seafood_market_CoV_MN908947_CDS_proteome_2	Wuhan_seafood_market_CoV_MN908947_CDS_proteome	MN908947 | [21562:25384](+) | Wuhan seafood market pneumonia virus | surface glycoprotein	199	44	271	391	91	135	542	234	193	225	1704	170	77	317	73	613	56	273	205	70	168	514	324	619	503	181	4459	8580	416	845	158	156	144	116	51	214	246	83	293	136	1145
632	VKNKCVNFNFNGLT	NKCVNFNFNGLT	EXPR_MAIN	Wuhan_seafood_market_CoV_MN908947_CDS_proteome_2;536	536	Wuhan_seafood_market_CoV_MN908947_CDS_proteome_2	Wuhan_seafood_market_CoV_MN908947_CDS_proteome	MN908947 | [21562:25384](+) | Wuhan seafood market pneumonia virus | surface glycoprotein	113	108	78	40	175	148	539	124	60	54	74	75	49	715	163	287	269	141	778	105	64	115	146	56	215	53	6408	8089	591	47	138	48	70	106	208	203	106	82	82	108	925
633	TESNKKFLPFQQFGRDIAD	TESNKKFLPFQQ	EXPR_MAIN	Wuhan_seafood_market_CoV_MN908947_CDS_proteome_2;553	553	Wuhan_seafood_market_CoV_MN908947_CDS_proteome_2	Wuhan_seafood_market_CoV_MN908947_CDS_proteome	MN908947 | [21562:25384](+) | Wuhan seafood market pneumonia virus | surface glycoprotein	9089	7129	1122	2595	229	8895	1364	15795	1054	58253	8676	7297	25852	1581	26049	11262	18792	15483	6958	2619	1414	60321	9187	52599	1632	994	4345	26829	365	18040	1964	27825	1796	54505	948	9764	499	1622	1111	40387	703
634	TESNKKFLPFQQFGRDIAD	ESNKKFLPFQQF	EXPR_MAIN	Wuhan_seafood_market_CoV_MN908947_CDS_proteome_2;554	554	Wuhan_seafood_market_CoV_MN908947_CDS_proteome_2	Wuhan_seafood_market_CoV_MN908947_CDS_proteome	MN908947 | [21562:25384](+) | Wuhan seafood market pneumonia virus | surface glycoprotein	36478	32949	521	3749	3461	4578	1693	4148	1730	43461	2604	3484	4915	436	4973	2058	7193	828	3926	1961	879	50889	852	8242	750	657	5063	11534	1173	9665	29467	25426	4213	35069	6932	4743	2476	3425	2505	49281	3493
635	TESNKKFLPFQQFGRDIAD	SNKKFLPFQQFG	EXPR_MAIN	Wuhan_seafood_market_CoV_MN908947_CDS_proteome_2;555	555	Wuhan_seafood_market_CoV_MN908947_CDS_proteome_2	Wuhan_seafood_market_CoV_MN908947_CDS_proteome	MN908947 | [21562:25384](+) | Wuhan seafood market pneumonia virus | surface glycoprotein	80	6316	93	1857	55	3553	1021	8226	213	40553	724	4379	4089	1410	13355	3195	8304	194	3712	406	883	57642	262	7165	170	259	72	13516	107	7254	712	18602	2463	33775	2176	3088	195	593	1344	46608	207
636	TESNKKFLPFQQFGRDIAD	NKKFLPFQQFGR	EXPR_MAIN	Wuhan_seafood_market_CoV_MN908947_CDS_proteome_2;556	556	Wuhan_seafood_market_CoV_MN908947_CDS_proteome_2	Wuhan_seafood_market_CoV_MN908947_CDS_proteome	MN908947 | [21562:25384](+) | Wuhan seafood market pneumonia virus | surface glycoprotein	835	3158	630	71	52	1382	870	1527	71	6831	405	1600	1088	368	3168	1816	2963	169	1028	191	2183	30155	111	1868	172	280	82	7819	114	2685	101	6800	243	12483	2687	210	56	94	185	17441	158
637	TESNKKFLPFQQFGRDIAD	KKFLPFQQFGRD	EXPR_MAIN	Wuhan_seafood_market_CoV_MN908947_CDS_proteome_2;557	557	Wuhan_seafood_market_CoV_MN908947_CDS_proteome_2	Wuhan_seafood_market_CoV_MN908947_CDS_proteome	MN908947 | [21562:25384](+) | Wuhan seafood market pneumonia virus | surface glycoprotein	7521	11565	429	1420	260	4914	1274	7442	107	45403	7182	2825	8852	4644	7406	3841	4007	1049	4270	975	397	58165	840	9774	2301	2291	184	18571	764	8577	3281	22060	1308	31697	432	5933	311	746	1118	42435	291
638	TESNKKFLPFQQFGRDIAD	KFLPFQQFGRDI	EXPR_MAIN	Wuhan_seafood_market_CoV_MN908947_CDS_proteome_2;558	558	Wuhan_seafood_market_CoV_MN908947_CDS_proteome_2	Wuhan_seafood_market_CoV_MN908947_CDS_proteome	MN908947 | [21562:25384](+) | Wuhan seafood market pneumonia virus | surface glycoprotein	165	7565	406	904	239	2474	495	5809	119	15069	753	485	4056	1220	5507	3135	6164	495	2054	823	520	55038	438	8086	1411	1414	75	16963	69	11799	1840	16179	1422	35446	2404	8149	248	1023	694	40429	91
639	TESNKKFLPFQQFGRDIAD	FLPFQQFGRDIA	EXPR_MAIN	Wuhan_seafood_market_CoV_MN908947_CDS_proteome_2;559	559	Wuhan_seafood_market_CoV_MN908947_CDS_proteome_2	Wuhan_seafood_market_CoV_MN908947_CDS_proteome	MN908947 | [21562:25384](+) | Wuhan seafood market pneumonia virus | surface glycoprotein	4220	2304	2011	796	521	1072	851	1565	162	6207	8611	1701	2104	504	7967	2876	2533	897	2498	2317	2114	25408	621	1038	849	935	1958	1133	774	8302	1534	1880	416	1088	516	3965	190	950	167	12004	521
640	TESNKKFLPFQQFGRDIAD	LPFQQFGRDIAD	EXPR_MAIN	Wuhan_seafood_market_CoV_MN908947_CDS_proteome_2;560	560	Wuhan_seafood_market_CoV_MN908947_CDS_proteome_2	Wuhan_seafood_market_CoV_MN908947_CDS_proteome	MN908947 | [21562:25384](+) | Wuhan seafood market pneumonia virus | surface glycoprotein	4585	16744	291	3206	512	419	1213	2973	662	6265	1179	3422	1028	169	6044	2515	4317	318	2475	412	1154	10822	375	6921	494	852	1102	11627	925	16401	391	4323	377	1528	726	2201	628	2730	814	29467	602
641	TDAVRDPQTLEILDITPCS	TDAVRDPQTLEI	EXPR_MAIN	Wuhan_seafood_market_CoV_MN908947_CDS_proteome_2;573	573	Wuhan_seafood_market_CoV_MN908947_CDS_proteome_2	Wuhan_seafood_market_CoV_MN908947_CDS_proteome	MN908947 | [21562:25384](+) | Wuhan seafood market pneumonia virus | surface glycoprotein	6720	10291	70	304	61	139	1963	6584	558	10187	52347	404	50	183	75	38	83	899	729	82	423	63775	1351	41645	74	174	958	31727	539	34684	22666	27103	342	8624	3582	18100	111	899	316	47796	177
642	TDAVRDPQTLEILDITPCS	DAVRDPQTLEIL	EXPR_MAIN	Wuhan_seafood_market_CoV_MN908947_CDS_proteome_2;574	574	Wuhan_seafood_market_CoV_MN908947_CDS_proteome_2	Wuhan_seafood_market_CoV_MN908947_CDS_proteome	MN908947 | [21562:25384](+) | Wuhan seafood market pneumonia virus | surface glycoprotein	6660	7732	87	218	100	227	857	6333	1668	5587	6871	1328	43	1905	57	289	41	48	424	41	174	64467	70	4204	68	251	91	25909	1047	38354	34558	33268	337	9799	1314	35388	108	1108	166	52047	2220
643	TDAVRDPQTLEILDITPCS	AVRDPQTLEILD	EXPR_MAIN	Wuhan_seafood_market_CoV_MN908947_CDS_proteome_2;575	575	Wuhan_seafood_market_CoV_MN908947_CDS_proteome_2	Wuhan_seafood_market_CoV_MN908947_CDS_proteome	MN908947 | [21562:25384](+) | Wuhan seafood market pneumonia virus | surface glycoprotein	9079	21574	85	859	65	525	1933	12512	283	17153	207	2135	278	263	159	55	76	202	305	176	1101	58252	75	18069	1706	3540	81	46561	881	49151	24208	37388	660	19790	11180	30350	19315	12204	653	61469	513
644	TDAVRDPQTLEILDITPCS	VRDPQTLEILDI	EXPR_MAIN	Wuhan_seafood_market_CoV_MN908947_CDS_proteome_2;576	576	Wuhan_seafood_market_CoV_MN908947_CDS_proteome_2	Wuhan_seafood_market_CoV_MN908947_CDS_proteome	MN908947 | [21562:25384](+) | Wuhan seafood market pneumonia virus | surface glycoprotein	4536	5589	114	182	422	207	834	5573	135	8982	303	412	1560	283	76	49	54	134	44	87	213	64467	72	19579	1881	488	93	17517	524	27779	21418	21357	253	5334	5149	17292	18550	13822	447	43988	795
645	TDAVRDPQTLEILDITPCS	RDPQTLEILDIT	EXPR_MAIN	Wuhan_seafood_market_CoV_MN908947_CDS_proteome_2;577	577	Wuhan_seafood_market_CoV_MN908947_CDS_proteome_2	Wuhan_seafood_market_CoV_MN908947_CDS_proteome	MN908947 | [21562:25384](+) | Wuhan seafood market pneumonia virus | surface glycoprotein	320	2312	47	111	39	67	49	1221	99	1458	55	80	60	1453	109	40	60	105	44	46	69	61794	92	1054	61	143	42	5782	66	9893	3916	6542	76	1032	426	10036	18080	9796	73	248	48
646	TDAVRDPQTLEILDITPCS	DPQTLEILDITP	EXPR_MAIN	Wuhan_seafood_market_CoV_MN908947_CDS_proteome_2;578	578	Wuhan_seafood_market_CoV_MN908947_CDS_proteome_2	Wuhan_seafood_market_CoV_MN908947_CDS_proteome	MN908947 | [21562:25384](+) | Wuhan seafood market pneumonia virus | surface glycoprotein	74	70	61	117	59	54	47	105	49	63	80	100	104	670	1064	49	53	58	50	49	84	49	53	88	87	141	126	358	55	154	45	124	39	47	55	110	2910	1958	51	67	49
647	TDAVRDPQTLEILDITPCS	PQTLEILDITPC	EXPR_MAIN	Wuhan_seafood_market_CoV_MN908947_CDS_proteome_2;579	579	Wuhan_seafood_market_CoV_MN908947_CDS_proteome_2	Wuhan_seafood_market_CoV_MN908947_CDS_proteome	MN908947 | [21562:25384](+) | Wuhan seafood market pneumonia virus | surface glycoprotein	63	46	342	57	51	39	40	49	70	46	47	50	66	89	77	23273	52	40	38	43	42	54	48	60	77	63	67	74	47	81	62	99	144	76	132	248	120	210	533	655	249
648	TDAVRDPQTLEILDITPCS	QTLEILDITPCS	EXPR_MAIN	Wuhan_seafood_market_CoV_MN908947_CDS_proteome_2;580	580	Wuhan_seafood_market_CoV_MN908947_CDS_proteome_2	Wuhan_seafood_market_CoV_MN908947_CDS_proteome	MN908947 | [21562:25384](+) | Wuhan seafood market pneumonia virus | surface glycoprotein	47	39	43	51	91	39	49	46	35	42	79	79	526	310	58	36	52	38	43	44	46	41	43	516	39	42	66	70	51	60	50	38	42	47	39	327	50	76	45	153	82
649	QVAVLYQDVNCTEVPVAIHADQLTPTW	QVAVLYQDVNCT	EXPR_MAIN	Wuhan_seafood_market_CoV_MN908947_CDS_proteome_2;607	607	Wuhan_seafood_market_CoV_MN908947_CDS_proteome_2	Wuhan_seafood_market_CoV_MN908947_CDS_proteome	MN908947 | [21562:25384](+) | Wuhan seafood market pneumonia virus | surface glycoprotein	569	1850	44	544	93	388	63	70	58	1315	146	135	62	338	68	38	140	46	51	67	62	55	82	46	99	144	44	5558	39	676	56	164	58	113	188	4229	46	55	257	597	55
650	QVAVLYQDVNCTEVPVAIHADQLTPTW	VAVLYQDVNCTE	EXPR_MAIN	Wuhan_seafood_market_CoV_MN908947_CDS_proteome_2;608	608	Wuhan_seafood_market_CoV_MN908947_CDS_proteome_2	Wuhan_seafood_market_CoV_MN908947_CDS_proteome	MN908947 | [21562:25384](+) | Wuhan seafood market pneumonia virus | surface glycoprotein	473	1398	44	117	144	71	48	89	62	51	42	42	68	98	50	36	45	52	93	48	54	50	65	124	114	61	51	1103	89	185	5863	1636	795	1555	272	427	112	128	167	174	1629
651	QVAVLYQDVNCTEVPVAIHADQLTPTW	AVLYQDVNCTEV	EXPR_MAIN	Wuhan_seafood_market_CoV_MN908947_CDS_proteome_2;609	609	Wuhan_seafood_market_CoV_MN908947_CDS_proteome_2	Wuhan_seafood_market_CoV_MN908947_CDS_proteome	MN908947 | [21562:25384](+) | Wuhan seafood market pneumonia virus | surface glycoprotein	8232	3846	59	113	820	70	131	54	167	65	197	589	487	854	67	212	58	290	386	66	58	133	303	2341	100	72	78	79	314	143	65	143	1466	2781	292	730	67	197	284	308	158
652	QVAVLYQDVNCTEVPVAIHADQLTPTW	VLYQDVNCTEVP	EXPR_MAIN	Wuhan_seafood_market_CoV_MN908947_CDS_proteome_2;610	610	Wuhan_seafood_market_CoV_MN908947_CDS_proteome_2	Wuhan_seafood_market_CoV_MN908947_CDS_proteome	MN908947 | [21562:25384](+) | Wuhan seafood market pneumonia virus | surface glycoprotein	2412	2740	191	1388	4287	2181	164	61	90	97	120	58	2711	1596	63	257	38	281	514	108	257	118	46	70	1939	1893	379	842	195	1305	2229	4063	789	3007	427	590	67	155	206	374	958
653	QVAVLYQDVNCTEVPVAIHADQLTPTW	LYQDVNCTEVPV	EXPR_MAIN	Wuhan_seafood_market_CoV_MN908947_CDS_proteome_2;611	611	Wuhan_seafood_market_CoV_MN908947_CDS_proteome_2	Wuhan_seafood_market_CoV_MN908947_CDS_proteome	MN908947 | [21562:25384](+) | Wuhan seafood market pneumonia virus | surface glycoprotein	62	473	537	1448	1878	1801	119	168	187	228	121	65	3974	279	58	107	135	472	1185	157	126	130	66	93	1798	2228	133	871	58	185	118	678	1396	2220	1092	913	112	102	295	277	809
654	QVAVLYQDVNCTEVPVAIHADQLTPTW	YQDVNCTEVPVA	EXPR_MAIN	Wuhan_seafood_market_CoV_MN908947_CDS_proteome_2;612	612	Wuhan_seafood_market_CoV_MN908947_CDS_proteome_2	Wuhan_seafood_market_CoV_MN908947_CDS_proteome	MN908947 | [21562:25384](+) | Wuhan seafood market pneumonia virus | surface glycoprotein	3600	2062	645	875	3530	2220	110	203	851	324	800	1103	417	90	1051	68	80	371	1107	151	2016	611	79	720	4434	5421	153	403	43	939	281	567	255	771	923	2010	919	710	133	146	394
655	QVAVLYQDVNCTEVPVAIHADQLTPTW	QDVNCTEVPVAI	EXPR_MAIN	Wuhan_seafood_market_CoV_MN908947_CDS_proteome_2;613	613	Wuhan_seafood_market_CoV_MN908947_CDS_proteome_2	Wuhan_seafood_market_CoV_MN908947_CDS_proteome	MN908947 | [21562:25384](+) | Wuhan seafood market pneumonia virus | surface glycoprotein	62	64	63	260	2126	1096	42	49	2015	192	48	181	1081	120	45	258	46	44	92	69	41	40	38	404	3119	1122	46	47	59	78	61	97	80	111	72	106	42	51	607	56	339
656	QVAVLYQDVNCTEVPVAIHADQLTPTW	DVNCTEVPVAIH	EXPR_MAIN	Wuhan_seafood_market_CoV_MN908947_CDS_proteome_2;614	614	Wuhan_seafood_market_CoV_MN908947_CDS_proteome_2	Wuhan_seafood_market_CoV_MN908947_CDS_proteome	MN908947 | [21562:25384](+) | Wuhan seafood market pneumonia virus | surface glycoprotein	48	51	111	561	1862	139	129	125	756	50	49	111	855	143	57	442	41	46	65	61	45	126	55	123	2635	4493	67	122	72	68	85	101	137	69	116	85	52	55	1935	2084	79
657	QVAVLYQDVNCTEVPVAIHADQLTPTW	VNCTEVPVAIHA	EXPR_MAIN	Wuhan_seafood_market_CoV_MN908947_CDS_proteome_2;615	615	Wuhan_seafood_market_CoV_MN908947_CDS_proteome_2	Wuhan_seafood_market_CoV_MN908947_CDS_proteome	MN908947 | [21562:25384](+) | Wuhan seafood market pneumonia virus | surface glycoprotein	60	55	50	605	1515	936	38	48	69	42	47	42	52	44	722	131	36	39	101	47	52	1981	46	184	741	7800	734	419	215	214	280	138	423	219	245	51	381	1042	1711	6427	65
658	QVAVLYQDVNCTEVPVAIHADQLTPTW	NCTEVPVAIHAD	EXPR_MAIN	Wuhan_seafood_market_CoV_MN908947_CDS_proteome_2;616	616	Wuhan_seafood_market_CoV_MN908947_CDS_proteome_2	Wuhan_seafood_market_CoV_MN908947_CDS_proteome	MN908947 | [21562:25384](+) | Wuhan seafood market pneumonia virus | surface glycoprotein	48	260	163	121	201	1291	112	493	67	558	44	448	56	43	42	157	72	63	50	68	55	13656	59	577	548	1271	38	517	80	7916	49	618	68	534	392	1480	50	418	1088	2284	50
659	QVAVLYQDVNCTEVPVAIHADQLTPTW	CTEVPVAIHADQ	EXPR_MAIN	Wuhan_seafood_market_CoV_MN908947_CDS_proteome_2;617	617	Wuhan_seafood_market_CoV_MN908947_CDS_proteome_2	Wuhan_seafood_market_CoV_MN908947_CDS_proteome	MN908947 | [21562:25384](+) | Wuhan seafood market pneumonia virus | surface glycoprotein	586	496	176	293	116	77	182	161	358	226	97	273	68	96	52	62	46	87	66	220	428	22651	77	1986	2700	6693	324	1220	478	14939	250	450	291	373	666	956	76	235	4491	18355	85
660	QVAVLYQDVNCTEVPVAIHADQLTPTW	TEVPVAIHADQL	EXPR_MAIN	Wuhan_seafood_market_CoV_MN908947_CDS_proteome_2;618	618	Wuhan_seafood_market_CoV_MN908947_CDS_proteome_2	Wuhan_seafood_market_CoV_MN908947_CDS_proteome	MN908947 | [21562:25384](+) | Wuhan seafood market pneumonia virus | surface glycoprotein	92	702	53	57	40	68	38	41	59	283	48	66	244	57	39	43	165	45	40	46	66	9902	46	288	3184	7480	131	1600	131	10926	1201	586	163	699	401	880	1194	89	57347	59500	70
661	QVAVLYQDVNCTEVPVAIHADQLTPTW	EVPVAIHADQLT	EXPR_MAIN	Wuhan_seafood_market_CoV_MN908947_CDS_proteome_2;619	619	Wuhan_seafood_market_CoV_MN908947_CDS_proteome_2	Wuhan_seafood_market_CoV_MN908947_CDS_proteome	MN908947 | [21562:25384](+) | Wuhan seafood market pneumonia virus | surface glycoprotein	2243	1580	82	513	895	445	47	90	188	538	47	185	84	1437	316	71	257	2888	849	235	1218	7781	303	605	867	226	168	1020	48	7124	70	399	120	372	610	1954	3279	681	2612	9747	65
662	QVAVLYQDVNCTEVPVAIHADQLTPTW	VPVAIHADQLTP	EXPR_MAIN	Wuhan_seafood_market_CoV_MN908947_CDS_proteome_2;620	620	Wuhan_seafood_market_CoV_MN908947_CDS_proteome_2	Wuhan_seafood_market_CoV_MN908947_CDS_proteome	MN908947 | [21562:25384](+) | Wuhan seafood market pneumonia virus | surface glycoprotein	125	580	271	320	55	288	308	428	112	141	565	111	202	123	48	534	44	1415	70	941	237	22761	55	1102	55	54	78	1983	619	16737	3241	8032	587	684	1433	82	231	170	166	11046	68
663	QVAVLYQDVNCTEVPVAIHADQLTPTW	PVAIHADQLTPT	EXPR_MAIN	Wuhan_seafood_market_CoV_MN908947_CDS_proteome_2;621	621	Wuhan_seafood_market_CoV_MN908947_CDS_proteome_2	Wuhan_seafood_market_CoV_MN908947_CDS_proteome	MN908947 | [21562:25384](+) | Wuhan seafood market pneumonia virus | surface glycoprotein	630	531	2734	894	577	331	3761	1250	3420	1627	1318	1375	2417	2124	2047	1156	2144	1650	1396	685	371	16892	1227	13975	310	208	2162	1489	1026	9120	1148	1985	820	965	896	2132	1450	1268	62	9818	683
664	QVAVLYQDVNCTEVPVAIHADQLTPTW	VAIHADQLTPTW	EXPR_MAIN	Wuhan_seafood_market_CoV_MN908947_CDS_proteome_2;622	622	Wuhan_seafood_market_CoV_MN908947_CDS_proteome_2	Wuhan_seafood_market_CoV_MN908947_CDS_proteome	MN908947 | [21562:25384](+) | Wuhan seafood market pneumonia virus | surface glycoprotein	221	695	232	489	734	969	223	127	242	604	2495	461	438	498	69	679	169	1870	13224	3756	1644	45219	893	4020	44	125	610	1958	1233	12850	1073	2157	159	628	800	1053	525	253	227	17915	898
665	IHADQLTPTWRVYSTGSN	IHADQLTPTWRV	EXPR_MAIN	Wuhan_seafood_market_CoV_MN908947_CDS_proteome_2;624	624	Wuhan_seafood_market_CoV_MN908947_CDS_proteome_2	Wuhan_seafood_market_CoV_MN908947_CDS_proteome	MN908947 | [21562:25384](+) | Wuhan seafood market pneumonia virus | surface glycoprotein	1530	738	55	63	51	46	50	61	48	60	499	78	85	108	4700	4273	563	182	109	117	72	930	189	576	262	57	51	2081	40	2642	80	1229	61	69	416	1751	85	85	46	5233	53
666	IHADQLTPTWRVYSTGSN	HADQLTPTWRVY	EXPR_MAIN	Wuhan_seafood_market_CoV_MN908947_CDS_proteome_2;625	625	Wuhan_seafood_market_CoV_MN908947_CDS_proteome_2	Wuhan_seafood_market_CoV_MN908947_CDS_proteome	MN908947 | [21562:25384](+) | Wuhan seafood market pneumonia virus | surface glycoprotein	1747	2614	71	348	68	72	1355	102	50	404	2417	884	453	810	60	52	236	157	51	173	1442	544	556	587	400	622	113	1777	66	1906	710	892	44	80	289	918	41	52	43	5202	149
667	IHADQLTPTWRVYSTGSN	ADQLTPTWRVYS	EXPR_MAIN	Wuhan_seafood_market_CoV_MN908947_CDS_proteome_2;626	626	Wuhan_seafood_market_CoV_MN908947_CDS_proteome_2	Wuhan_seafood_market_CoV_MN908947_CDS_proteome	MN908947 | [21562:25384](+) | Wuhan seafood market pneumonia virus | surface glycoprotein	2655	2036	56	375	228	46	41	154	912	238	2254	1539	825	2048	90	177	992	78	62	66	54	1365	83	2472	49	101	45	785	43	1357	67	763	53	66	389	1839	85	136	54	3600	52
668	IHADQLTPTWRVYSTGSN	DQLTPTWRVYST	EXPR_MAIN	Wuhan_seafood_market_CoV_MN908947_CDS_proteome_2;627	627	Wuhan_seafood_market_CoV_MN908947_CDS_proteome_2	Wuhan_seafood_market_CoV_MN908947_CDS_proteome	MN908947 | [21562:25384](+) | Wuhan seafood market pneumonia virus | surface glycoprotein	936	1257	38	139	54	44	44	229	48	70	1193	982	537	332	71	203	145	58	486	65	78	376	49	246	62	39	50	1506	48	1115	49	222	54	67	103	133	78	63	71	5225	54
669	IHADQLTPTWRVYSTGSN	QLTPTWRVYSTG	EXPR_MAIN	Wuhan_seafood_market_CoV_MN908947_CDS_proteome_2;628	628	Wuhan_seafood_market_CoV_MN908947_CDS_proteome_2	Wuhan_seafood_market_CoV_MN908947_CDS_proteome	MN908947 | [21562:25384](+) | Wuhan seafood market pneumonia virus | surface glycoprotein	588	940	277	177	78	50	57	104	60	65	1314	1167	237	2423	47	263	130	2380	94	125	127	423	73	609	714	80	158	392	92	1502	224	489	65	185	973	1275	46	78	159	2509	1732
670	IHADQLTPTWRVYSTGSN	LTPTWRVYSTGS	EXPR_MAIN	Wuhan_seafood_market_CoV_MN908947_CDS_proteome_2;629	629	Wuhan_seafood_market_CoV_MN908947_CDS_proteome_2	Wuhan_seafood_market_CoV_MN908947_CDS_proteome	MN908947 | [21562:25384](+) | Wuhan seafood market pneumonia virus | surface glycoprotein	52	1747	76	1230	712	1451	2351	492	53	88	109	913	1466	898	291	92	225	86	507	94	209	218	170	378	88	63	49	551	284	849	462	119	79	111	268	929	52	46	160	2018	174
671	IHADQLTPTWRVYSTGSN	TPTWRVYSTGSN	EXPR_MAIN	Wuhan_seafood_market_CoV_MN908947_CDS_proteome_2;630	630	Wuhan_seafood_market_CoV_MN908947_CDS_proteome_2	Wuhan_seafood_market_CoV_MN908947_CDS_proteome	MN908947 | [21562:25384](+) | Wuhan seafood market pneumonia virus | surface glycoprotein	509	1056	448	374	66	261	181	229	108	306	211	583	1473	440	253	392	338	125	2128	449	578	864	2836	282	496	69	115	1047	258	2158	1497	166	126	94	724	2111	196	91	120	3857	51
672	YSTGSNVFQTRAGCL	YSTGSNVFQTRA	EXPR_MAIN	Wuhan_seafood_market_CoV_MN908947_CDS_proteome_2;636	636	Wuhan_seafood_market_CoV_MN908947_CDS_proteome_2	Wuhan_seafood_market_CoV_MN908947_CDS_proteome	MN908947 | [21562:25384](+) | Wuhan seafood market pneumonia virus | surface glycoprotein	89	58	353	4959	253	365	545	539	75	68	109	81	486	249	740	383	1503	588	392	374	2003	698	1369	5806	180	187	199	664	78	1295	356	712	730	173	835	109	424	81	64	283	105
673	YSTGSNVFQTRAGCL	STGSNVFQTRAG	EXPR_MAIN	Wuhan_seafood_market_CoV_MN908947_CDS_proteome_2;637	637	Wuhan_seafood_market_CoV_MN908947_CDS_proteome_2	Wuhan_seafood_market_CoV_MN908947_CDS_proteome	MN908947 | [21562:25384](+) | Wuhan seafood market pneumonia virus | surface glycoprotein	327	234	4114	353	1328	2337	1071	684	353	606	109	574	17414	1179	1167	208	646	163	1296	827	2715	722	838	6492	121	843	485	168	121	72	657	269	169	889	519	298	1253	311	620	136	647
674	YSTGSNVFQTRAGCL	TGSNVFQTRAGC	EXPR_MAIN	Wuhan_seafood_market_CoV_MN908947_CDS_proteome_2;638	638	Wuhan_seafood_market_CoV_MN908947_CDS_proteome_2	Wuhan_seafood_market_CoV_MN908947_CDS_proteome	MN908947 | [21562:25384](+) | Wuhan seafood market pneumonia virus | surface glycoprotein	140	69	1058	78	2621	79	6312	7101	139	78	289	84	1132	820	964	178	380	191	301	442	456	79	1553	10649	181	111	1452	337	59	602	530	590	282	956	270	576	573	161	75	182	50
675	YSTGSNVFQTRAGCL	GSNVFQTRAGCL	EXPR_MAIN	Wuhan_seafood_market_CoV_MN908947_CDS_proteome_2;639	639	Wuhan_seafood_market_CoV_MN908947_CDS_proteome_2	Wuhan_seafood_market_CoV_MN908947_CDS_proteome	MN908947 | [21562:25384](+) | Wuhan seafood market pneumonia virus | surface glycoprotein	477	182	149	89	172	227	77	231	137	656	50	71	335	446	177	79	135	110	301	798	191	340	60	2067	132	61	167	907	50	112	74	1437	109	548	95	202	66	61	72	474	127
676	CASYQTQTNSPRRARSV	CASYQTQTNSPR	EXPR_MAIN	Wuhan_seafood_market_CoV_MN908947_CDS_proteome_2;671	671	Wuhan_seafood_market_CoV_MN908947_CDS_proteome_2	Wuhan_seafood_market_CoV_MN908947_CDS_proteome	MN908947 | [21562:25384](+) | Wuhan seafood market pneumonia virus | surface glycoprotein	996	1742	1137	628	659	634	1340	1549	652	9631	1042	4170	514	444	1176	3294	1252	1198	969	2940	1712	25603	2469	1084	1089	786	523	1451	56	613	2448	995	304	423	532	835	592	505	341	1071	1190
677	CASYQTQTNSPRRARSV	ASYQTQTNSPRR	EXPR_MAIN	Wuhan_seafood_market_CoV_MN908947_CDS_proteome_2;672	672	Wuhan_seafood_market_CoV_MN908947_CDS_proteome_2	Wuhan_seafood_market_CoV_MN908947_CDS_proteome	MN908947 | [21562:25384](+) | Wuhan seafood market pneumonia virus | surface glycoprotein	744	964	610	850	1083	474	1104	1899	618	13082	243	109	336	331	786	1304	635	589	1464	1025	1298	12198	1084	106	870	1214	67	1982	69	185	1763	159	350	194	256	156	443	87	79	295	3064
678	CASYQTQTNSPRRARSV	SYQTQTNSPRRA	EXPR_MAIN	Wuhan_seafood_market_CoV_MN908947_CDS_proteome_2;673	673	Wuhan_seafood_market_CoV_MN908947_CDS_proteome_2	Wuhan_seafood_market_CoV_MN908947_CDS_proteome	MN908947 | [21562:25384](+) | Wuhan seafood market pneumonia virus | surface glycoprotein	757	672	5768	121	2075	379	2169	2729	549	3697	822	1160	120	90	1146	1939	689	2069	99	1642	1333	14114	524	747	157	188	201	1970	9998	532	1106	380	254	3109	772	584	135	412	142	410	4248
679	CASYQTQTNSPRRARSV	YQTQTNSPRRAR	EXPR_MAIN	Wuhan_seafood_market_CoV_MN908947_CDS_proteome_2;674	674	Wuhan_seafood_market_CoV_MN908947_CDS_proteome_2	Wuhan_seafood_market_CoV_MN908947_CDS_proteome	MN908947 | [21562:25384](+) | Wuhan seafood market pneumonia virus | surface glycoprotein	196	224	1031	643	1658	181	619	1323	1051	796	1666	263	363	317	547	496	2471	1971	206	8267	598	12449	590	407	88	337	16053	30789	51	548	818	936	561	2821	483	672	252	468	126	159	1242
680	CASYQTQTNSPRRARSV	QTQTNSPRRARS	EXPR_MAIN	Wuhan_seafood_market_CoV_MN908947_CDS_proteome_2;675	675	Wuhan_seafood_market_CoV_MN908947_CDS_proteome_2	Wuhan_seafood_market_CoV_MN908947_CDS_proteome	MN908947 | [21562:25384](+) | Wuhan seafood market pneumonia virus | surface glycoprotein	324	410	41	372	113	552	1035	1932	95	2511	326	52	687	96	266	179	79	769	107	1035	343	8616	64	135	103	355	14751	44035	301	145	1420	807	157	160	954	230	99	100	472	416	2573
681	CASYQTQTNSPRRARSV	TQTNSPRRARSV	EXPR_MAIN	Wuhan_seafood_market_CoV_MN908947_CDS_proteome_2;676	676	Wuhan_seafood_market_CoV_MN908947_CDS_proteome_2	Wuhan_seafood_market_CoV_MN908947_CDS_proteome	MN908947 | [21562:25384](+) | Wuhan seafood market pneumonia virus | surface glycoprotein	759	470	842	68	118	99	1088	1917	190	453	587	265	810	459	359	503	645	938	89	354	318	10791	526	1513	264	382	8601	35585	57	54	171	230	52	57	444	90	92	56	90	136	1175
682	ARSVASQSIIAYTMSLGAENSVA	ARSVASQSIIAY	EXPR_MAIN	Wuhan_seafood_market_CoV_MN908947_CDS_proteome_2;684	684	Wuhan_seafood_market_CoV_MN908947_CDS_proteome_2	Wuhan_seafood_market_CoV_MN908947_CDS_proteome	MN908947 | [21562:25384](+) | Wuhan seafood market pneumonia virus | surface glycoprotein	53	306	88	65	41	81	2345	1450	50	43	43	36	81	55	83	990	140	110	51	72	78	114	422	50	47	51	47	182	45	55	47	68	128	139	57	74	140	51	56	10838	43
683	ARSVASQSIIAYTMSLGAENSVA	RSVASQSIIAYT	EXPR_MAIN	Wuhan_seafood_market_CoV_MN908947_CDS_proteome_2;685	685	Wuhan_seafood_market_CoV_MN908947_CDS_proteome_2	Wuhan_seafood_market_CoV_MN908947_CDS_proteome	MN908947 | [21562:25384](+) | Wuhan seafood market pneumonia virus | surface glycoprotein	77	66	93	1786	55	142	1225	938	45	49	43	80	44	77	131	231	201	60	170	56	80	60	171	77	44	57	50	97	38	53	37	229	58	60	145	55	369	58	6565	15075	43
684	ARSVASQSIIAYTMSLGAENSVA	SVASQSIIAYTM	EXPR_MAIN	Wuhan_seafood_market_CoV_MN908947_CDS_proteome_2;686	686	Wuhan_seafood_market_CoV_MN908947_CDS_proteome_2	Wuhan_seafood_market_CoV_MN908947_CDS_proteome	MN908947 | [21562:25384](+) | Wuhan seafood market pneumonia virus | surface glycoprotein	289	786	47	9787	12194	11390	2549	3574	304	329	76	165	109	302	419	126	42	360	129	620	121	1820	271	52	44	834	958	11391	69	2018	63	196	50	157	1939	2465	1152	10545	7892	17458	860
685	ARSVASQSIIAYTMSLGAENSVA	VASQSIIAYTMS	EXPR_MAIN	Wuhan_seafood_market_CoV_MN908947_CDS_proteome_2;687	687	Wuhan_seafood_market_CoV_MN908947_CDS_proteome_2	Wuhan_seafood_market_CoV_MN908947_CDS_proteome	MN908947 | [21562:25384](+) | Wuhan seafood market pneumonia virus | surface glycoprotein	57	764	48	61	40	45	87	47	43	480	46	52	1109	386	45	71	72	81	48	203	73	97	64	356	52	161	396	3212	40	321	66	67	77	138	116	234	219	186	1820	12887	41
686	ARSVASQSIIAYTMSLGAENSVA	ASQSIIAYTMSL	EXPR_MAIN	Wuhan_seafood_market_CoV_MN908947_CDS_proteome_2;688	688	Wuhan_seafood_market_CoV_MN908947_CDS_proteome_2	Wuhan_seafood_market_CoV_MN908947_CDS_proteome	MN908947 | [21562:25384](+) | Wuhan seafood market pneumonia virus | surface glycoprotein	52	41	82	119	280	140	207	542	66	84	103	114	207	43	1966	102	425	80	58	75	162	157	52	185	42	238	97	74	120	301	120	76	90	50	29467	5311	44	59	55	1204	43
687	ARSVASQSIIAYTMSLGAENSVA	SQSIIAYTMSLG	EXPR_MAIN	Wuhan_seafood_market_CoV_MN908947_CDS_proteome_2;689	689	Wuhan_seafood_market_CoV_MN908947_CDS_proteome_2	Wuhan_seafood_market_CoV_MN908947_CDS_proteome	MN908947 | [21562:25384](+) | Wuhan seafood market pneumonia virus | surface glycoprotein	447	735	303	348	97	563	1307	3207	56	188	68	62	267	2192	284	366	555	350	231	132	708	530	704	2737	113	57	534	50	56	702	68	144	257	293	57042	53652	565	137	10788	4973	98
688	ARSVASQSIIAYTMSLGAENSVA	QSIIAYTMSLGA	EXPR_MAIN	Wuhan_seafood_market_CoV_MN908947_CDS_proteome_2;690	690	Wuhan_seafood_market_CoV_MN908947_CDS_proteome_2	Wuhan_seafood_market_CoV_MN908947_CDS_proteome	MN908947 | [21562:25384](+) | Wuhan seafood market pneumonia virus | surface glycoprotein	1403	1701	177	159	264	212	2260	4549	43	97	170	63	195	2370	67	626	55	472	106	897	2462	1066	74	1943	45	78	297	335	178	1810	808	339	134	274	57447	52859	261	225	13474	12741	123
689	ARSVASQSIIAYTMSLGAENSVA	SIIAYTMSLGAE	EXPR_MAIN	Wuhan_seafood_market_CoV_MN908947_CDS_proteome_2;691	691	Wuhan_seafood_market_CoV_MN908947_CDS_proteome_2	Wuhan_seafood_market_CoV_MN908947_CDS_proteome	MN908947 | [21562:25384](+) | Wuhan seafood market pneumonia virus | surface glycoprotein	6761	5374	4789	2280	565	596	5334	7550	653	1646	2166	611	130	2384	286	183	69	125	716	86	53705	54907	77	1822	103	165	2553	2193	800	3431	1258	1071	913	639	51461	61442	66	428	17607	9677	1166
690	ARSVASQSIIAYTMSLGAENSVA	IIAYTMSLGAEN	EXPR_MAIN	Wuhan_seafood_market_CoV_MN908947_CDS_proteome_2;692	692	Wuhan_seafood_market_CoV_MN908947_CDS_proteome_2	Wuhan_seafood_market_CoV_MN908947_CDS_proteome	MN908947 | [21562:25384](+) | Wuhan seafood market pneumonia virus | surface glycoprotein	59	4157	5432	2281	428	379	7359	15121	233	1848	73	531	1112	1197	97	216	889	69	220	3837	4052	7402	136	14538	217	967	174	1362	113	4506	1263	1237	702	809	62273	59182	69	584	34228	23628	699
691	ARSVASQSIIAYTMSLGAENSVA	IAYTMSLGAENS	EXPR_MAIN	Wuhan_seafood_market_CoV_MN908947_CDS_proteome_2;693	693	Wuhan_seafood_market_CoV_MN908947_CDS_proteome_2	Wuhan_seafood_market_CoV_MN908947_CDS_proteome	MN908947 | [21562:25384](+) | Wuhan seafood market pneumonia virus | surface glycoprotein	5486	6179	5032	3254	1720	1859	11095	26114	258	1405	197	41	198	46	355	138	571	108	106	2810	1881	708	177	11640	106	773	415	1715	108	4554	615	1038	401	1078	64019	63166	123	155	32949	92	1002
692	ARSVASQSIIAYTMSLGAENSVA	AYTMSLGAENSV	EXPR_MAIN	Wuhan_seafood_market_CoV_MN908947_CDS_proteome_2;694	694	Wuhan_seafood_market_CoV_MN908947_CDS_proteome_2	Wuhan_seafood_market_CoV_MN908947_CDS_proteome	MN908947 | [21562:25384](+) | Wuhan seafood market pneumonia virus | surface glycoprotein	5338	4173	2910	1581	1439	905	9237	17858	181	220	122	1451	99	468	337	22078	170	241	119	281	1316	623	217	1187	171	324	68	557	149	6324	240	228	296	452	57291	57872	122	118	27911	20288	4130
693	ARSVASQSIIAYTMSLGAENSVA	YTMSLGAENSVA	EXPR_MAIN	Wuhan_seafood_market_CoV_MN908947_CDS_proteome_2;695	695	Wuhan_seafood_market_CoV_MN908947_CDS_proteome_2	Wuhan_seafood_market_CoV_MN908947_CDS_proteome	MN908947 | [21562:25384](+) | Wuhan seafood market pneumonia virus | surface glycoprotein	5551	4348	1032	636	649	277	8616	12982	122	87	74	69	581	413	490	79	1627	192	1036	343	4055	665	652	186	193	210	142	576	281	1727	949	360	850	369	24646	42234	57	60	13756	13870	897
694	PVSMTKTSVDCTMY	PVSMTKTSVDCT	EXPR_MAIN	Wuhan_seafood_market_CoV_MN908947_CDS_proteome_2;728	728	Wuhan_seafood_market_CoV_MN908947_CDS_proteome_2	Wuhan_seafood_market_CoV_MN908947_CDS_proteome	MN908947 | [21562:25384](+) | Wuhan seafood market pneumonia virus | surface glycoprotein	225	217	230	51	200	73	629	392	2354	2348	120	2813	338	1691	176	865	575	1208	1834	2493	176	61	90	547	67	106	58	130	169	114	84	92	57	65	66	45	1392	101	63	62	320
695	PVSMTKTSVDCTMY	VSMTKTSVDCTM	EXPR_MAIN	Wuhan_seafood_market_CoV_MN908947_CDS_proteome_2;729	729	Wuhan_seafood_market_CoV_MN908947_CDS_proteome_2	Wuhan_seafood_market_CoV_MN908947_CDS_proteome	MN908947 | [21562:25384](+) | Wuhan seafood market pneumonia virus | surface glycoprotein	54	111	221	53	253	59	513	505	71	51	51	121	795	484	269	330	235	1541	1099	1573	229	67	123	86	159	96	49	236	47	52	51	53	105	67	1882	70	614	144	64	54	49
696	PVSMTKTSVDCTMY	SMTKTSVDCTMY	EXPR_MAIN	Wuhan_seafood_market_CoV_MN908947_CDS_proteome_2;730	730	Wuhan_seafood_market_CoV_MN908947_CDS_proteome_2	Wuhan_seafood_market_CoV_MN908947_CDS_proteome	MN908947 | [21562:25384](+) | Wuhan seafood market pneumonia virus | surface glycoprotein	891	541	178	48	613	508	342	511	146	383	65	186	182	47	512	2279	378	547	489	266	3504	402	459	101	71	42	195	355	468	194	188	174	71	2269	241	986	1319	413	78	47	67
697	RALTGIAVEQDKNTQEVFAQV	RALTGIAVEQDK	EXPR_MAIN	Wuhan_seafood_market_CoV_MN908947_CDS_proteome_2;765	765	Wuhan_seafood_market_CoV_MN908947_CDS_proteome_2	Wuhan_seafood_market_CoV_MN908947_CDS_proteome	MN908947 | [21562:25384](+) | Wuhan seafood market pneumonia virus | surface glycoprotein	4406	4359	23563	7822	499	444	6475	10926	35070	12850	892	56427	3767	329	3571	21070	1196	710	1027	544	3649	17935	458	5131	150	28549	627	189	4064	15010	1962	1849	1521	896	15748	5521	453	3116	28692	23512	714
698	RALTGIAVEQDKNTQEVFAQV	ALTGIAVEQDKN	EXPR_MAIN	Wuhan_seafood_market_CoV_MN908947_CDS_proteome_2;766	766	Wuhan_seafood_market_CoV_MN908947_CDS_proteome_2	Wuhan_seafood_market_CoV_MN908947_CDS_proteome	MN908947 | [21562:25384](+) | Wuhan seafood market pneumonia virus | surface glycoprotein	4619	4372	18090	8596	108	197	7027	7740	29444	6536	151	1562	67	196	1164	315	287	224	199	71	4034	18133	271	3730	275	8201	913	265	976	16562	1122	2132	272	417	6509	5207	657	4078	13988	21475	399
699	RALTGIAVEQDKNTQEVFAQV	LTGIAVEQDKNT	EXPR_MAIN	Wuhan_seafood_market_CoV_MN908947_CDS_proteome_2;767	767	Wuhan_seafood_market_CoV_MN908947_CDS_proteome_2	Wuhan_seafood_market_CoV_MN908947_CDS_proteome	MN908947 | [21562:25384](+) | Wuhan seafood market pneumonia virus | surface glycoprotein	5430	5892	36410	13204	333	715	7298	8786	31023	7914	167	2183	339	593	1402	76	1261	568	283	261	3058	16187	429	7074	615	23924	930	576	269	19959	934	1038	71	79	4091	3726	388	4337	26644	43668	580
700	RALTGIAVEQDKNTQEVFAQV	TGIAVEQDKNTQ	EXPR_MAIN	Wuhan_seafood_market_CoV_MN908947_CDS_proteome_2;768	768	Wuhan_seafood_market_CoV_MN908947_CDS_proteome_2	Wuhan_seafood_market_CoV_MN908947_CDS_proteome	MN908947 | [21562:25384](+) | Wuhan seafood market pneumonia virus | surface glycoprotein	5150	2730	26934	9773	510	250	7554	8835	32105	8359	150	390	505	59	1821	408	4444	85	600	115	2297	9776	367	15943	139	18622	382	85	1660	16306	704	1577	1439	944	5304	2308	7814	19508	27737	33709	534
701	RALTGIAVEQDKNTQEVFAQV	GIAVEQDKNTQE	EXPR_MAIN	Wuhan_seafood_market_CoV_MN908947_CDS_proteome_2;769	769	Wuhan_seafood_market_CoV_MN908947_CDS_proteome_2	Wuhan_seafood_market_CoV_MN908947_CDS_proteome	MN908947 | [21562:25384](+) | Wuhan seafood market pneumonia virus | surface glycoprotein	4056	5525	46353	12893	423	136	8135	5017	16792	18737	65	1683	69	301	306	167	45	117	166	621	6189	23242	435	9095	1156	14904	937	888	6978	23333	1123	1039	1981	1956	4701	1531	167	3154	10614	25762	3592
702	RALTGIAVEQDKNTQEVFAQV	IAVEQDKNTQEV	EXPR_MAIN	Wuhan_seafood_market_CoV_MN908947_CDS_proteome_2;770	770	Wuhan_seafood_market_CoV_MN908947_CDS_proteome_2	Wuhan_seafood_market_CoV_MN908947_CDS_proteome	MN908947 | [21562:25384](+) | Wuhan seafood market pneumonia virus | surface glycoprotein	2406	1595	46561	16151	401	137	8452	4439	3003	677	822	2436	314	58	415	85	58	150	542	111	2428	9194	803	464	207	6636	957	420	2122	9896	623	208	135	235	4055	1575	282	3513	5613	28260	3604
703	RALTGIAVEQDKNTQEVFAQV	AVEQDKNTQEVF	EXPR_MAIN	Wuhan_seafood_market_CoV_MN908947_CDS_proteome_2;771	771	Wuhan_seafood_market_CoV_MN908947_CDS_proteome_2	Wuhan_seafood_market_CoV_MN908947_CDS_proteome	MN908947 | [21562:25384](+) | Wuhan seafood market pneumonia virus | surface glycoprotein	12502	19923	33203	3172	1555	1654	1602	2775	1912	762	61	98	3308	49	1475	1590	560	505	72	56	3139	5673	433	391	78	42	80	635	1095	1691	82	472	935	1679	17572	5588	367	2475	2770	41	54
704	RALTGIAVEQDKNTQEVFAQV	VEQDKNTQEVFA	EXPR_MAIN	Wuhan_seafood_market_CoV_MN908947_CDS_proteome_2;772	772	Wuhan_seafood_market_CoV_MN908947_CDS_proteome_2	Wuhan_seafood_market_CoV_MN908947_CDS_proteome	MN908947 | [21562:25384](+) | Wuhan seafood market pneumonia virus | surface glycoprotein	893	94	142	1291	866	248	478	1967	2108	395	658	1376	70	75	259	336	45	73	81	72	60	207	92	62	151	109	285	240	1207	220	71	164	734	1323	45	154	161	1243	497	170	54
705	RALTGIAVEQDKNTQEVFAQV	EQDKNTQEVFAQ	EXPR_MAIN	Wuhan_seafood_market_CoV_MN908947_CDS_proteome_2;773	773	Wuhan_seafood_market_CoV_MN908947_CDS_proteome_2	Wuhan_seafood_market_CoV_MN908947_CDS_proteome	MN908947 | [21562:25384](+) | Wuhan seafood market pneumonia virus | surface glycoprotein	37	242	148	107	418	56	67	1443	505	235	426	2656	46	44	77	64	49	53	91	70	43	43	56	41	46	43	74	48	427	49	11189	6722	750	301	63	49	261	236	207	77	95
706	RALTGIAVEQDKNTQEVFAQV	QDKNTQEVFAQV	EXPR_MAIN	Wuhan_seafood_market_CoV_MN908947_CDS_proteome_2;774	774	Wuhan_seafood_market_CoV_MN908947_CDS_proteome_2	Wuhan_seafood_market_CoV_MN908947_CDS_proteome	MN908947 | [21562:25384](+) | Wuhan seafood market pneumonia virus | surface glycoprotein	174	107	248	814	4564	3854	92	186	6672	1253	2820	1909	60	83	7042	357	42	73	69	41	60	292	62	63	83	59	392	158	847	190	88	70	296	333	40	75	373	501	202	315	104
707	FAQVKQIYKTPPIKDFGGFNF	FAQVKQIYKTPP	EXPR_MAIN	Wuhan_seafood_market_CoV_MN908947_CDS_proteome_2;782	782	Wuhan_seafood_market_CoV_MN908947_CDS_proteome_2	Wuhan_seafood_market_CoV_MN908947_CDS_proteome	MN908947 | [21562:25384](+) | Wuhan seafood market pneumonia virus | surface glycoprotein	297	452	475	1109	783	3150	3825	2205	66	67	146	87	118	155	209	149	220	425	339	263	185	580	408	688	116	327	51	1209	69	1683	229	1449	699	91	302	1091	1448	112	146	2701	241
708	FAQVKQIYKTPPIKDFGGFNF	AQVKQIYKTPPI	EXPR_MAIN	Wuhan_seafood_market_CoV_MN908947_CDS_proteome_2;783	783	Wuhan_seafood_market_CoV_MN908947_CDS_proteome_2	Wuhan_seafood_market_CoV_MN908947_CDS_proteome	MN908947 | [21562:25384](+) | Wuhan seafood market pneumonia virus | surface glycoprotein	1349	455	169	2326	3554	3197	363	255	73	61	64	44	1067	154	81	1599	310	614	637	208	221	1229	256	1458	2113	2791	103	858	96	3768	1437	428	181	296	100	193	51	65	122	2906	933
709	FAQVKQIYKTPPIKDFGGFNF	QVKQIYKTPPIK	EXPR_MAIN	Wuhan_seafood_market_CoV_MN908947_CDS_proteome_2;784	784	Wuhan_seafood_market_CoV_MN908947_CDS_proteome_2	Wuhan_seafood_market_CoV_MN908947_CDS_proteome	MN908947 | [21562:25384](+) | Wuhan seafood market pneumonia virus | surface glycoprotein	1274	1731	352	1213	2060	2380	566	969	226	522	517	232	375	167	214	228	551	537	453	933	314	2400	401	8198	1153	3086	206	3358	62	4280	1036	522	76	209	85	267	347	725	496	2711	168
710	FAQVKQIYKTPPIKDFGGFNF	VKQIYKTPPIKD	EXPR_MAIN	Wuhan_seafood_market_CoV_MN908947_CDS_proteome_2;785	785	Wuhan_seafood_market_CoV_MN908947_CDS_proteome_2	Wuhan_seafood_market_CoV_MN908947_CDS_proteome	MN908947 | [21562:25384](+) | Wuhan seafood market pneumonia virus | surface glycoprotein	1658	1823	121	2397	3403	3441	276	1776	94	762	131	282	279	540	102	386	274	215	1137	2119	14883	53001	1149	7384	775	4204	616	2030	108	22386	82	559	84	203	127	298	202	452	2074	10311	121
711	FAQVKQIYKTPPIKDFGGFNF	KQIYKTPPIKDF	EXPR_MAIN	Wuhan_seafood_market_CoV_MN908947_CDS_proteome_2;786	786	Wuhan_seafood_market_CoV_MN908947_CDS_proteome_2	Wuhan_seafood_market_CoV_MN908947_CDS_proteome	MN908947 | [21562:25384](+) | Wuhan seafood market pneumonia virus | surface glycoprotein	4184	5019	135	723	2206	2161	1697	1671	312	486	294	265	150	469	236	808	1052	447	577	763	16875	57095	298	5425	1246	5692	1255	2096	2239	32306	522	1391	93	258	31146	3642	147	570	4231	8919	455
712	FAQVKQIYKTPPIKDFGGFNF	QIYKTPPIKDFG	EXPR_MAIN	Wuhan_seafood_market_CoV_MN908947_CDS_proteome_2;787	787	Wuhan_seafood_market_CoV_MN908947_CDS_proteome_2	Wuhan_seafood_market_CoV_MN908947_CDS_proteome	MN908947 | [21562:25384](+) | Wuhan seafood market pneumonia virus | surface glycoprotein	26524	10584	948	510	948	785	6027	5435	1575	2172	1037	1023	823	2135	940	727	770	1324	1976	5794	8163	44724	1031	5649	1823	8011	1140	6362	4603	19000	551	1498	473	1100	13479	1252	1046	258	27868	24350	1935
713	FAQVKQIYKTPPIKDFGGFNF	IYKTPPIKDFGG	EXPR_MAIN	Wuhan_seafood_market_CoV_MN908947_CDS_proteome_2;788	788	Wuhan_seafood_market_CoV_MN908947_CDS_proteome_2	Wuhan_seafood_market_CoV_MN908947_CDS_proteome	MN908947 | [21562:25384](+) | Wuhan seafood market pneumonia virus | surface glycoprotein	23317	32682	1431	932	708	1048	3073	5393	391	808	643	1323	1461	1256	222	560	1294	1046	784	6357	1489	28619	637	3303	839	11711	404	6559	161	8499	1346	1422	551	1398	21629	9247	786	114	4646	16068	942
714	FAQVKQIYKTPPIKDFGGFNF	YKTPPIKDFGGF	EXPR_MAIN	Wuhan_seafood_market_CoV_MN908947_CDS_proteome_2;789	789	Wuhan_seafood_market_CoV_MN908947_CDS_proteome_2	Wuhan_seafood_market_CoV_MN908947_CDS_proteome	MN908947 | [21562:25384](+) | Wuhan seafood market pneumonia virus | surface glycoprotein	25179	19382	443	693	488	941	2530	6666	635	947	64	58	648	772	306	721	693	704	906	2968	901	6748	594	2224	348	16103	296	6606	870	6713	1199	2545	686	1792	36973	7988	713	684	10947	22061	1188
715	FAQVKQIYKTPPIKDFGGFNF	KTPPIKDFGGFN	EXPR_MAIN	Wuhan_seafood_market_CoV_MN908947_CDS_proteome_2;790	790	Wuhan_seafood_market_CoV_MN908947_CDS_proteome_2	Wuhan_seafood_market_CoV_MN908947_CDS_proteome	MN908947 | [21562:25384](+) | Wuhan seafood market pneumonia virus | surface glycoprotein	8627	8636	420	313	177	395	2116	7009	493	886	384	341	283	584	193	852	640	530	915	1089	383	2725	539	3330	179	10827	738	7259	626	1140	428	1703	559	456	15151	7318	794	366	4922	27890	616
716	FAQVKQIYKTPPIKDFGGFNF	TPPIKDFGGFNF	EXPR_MAIN	Wuhan_seafood_market_CoV_MN908947_CDS_proteome_2;791	791	Wuhan_seafood_market_CoV_MN908947_CDS_proteome_2	Wuhan_seafood_market_CoV_MN908947_CDS_proteome	MN908947 | [21562:25384](+) | Wuhan seafood market pneumonia virus | surface glycoprotein	8433	13417	791	3786	1354	1003	981	11859	1552	3172	788	1073	5569	234	1577	1209	1585	762	992	5964	1404	4394	2548	24315	5291	8317	2648	9691	224	28849	929	28280	953	2670	3986	5699	1444	4011	8728	30952	695
717	NFSQILPDPSKPSKRS	NFSQILPDPSKP	EXPR_MAIN	Wuhan_seafood_market_CoV_MN908947_CDS_proteome_2;801	801	Wuhan_seafood_market_CoV_MN908947_CDS_proteome_2	Wuhan_seafood_market_CoV_MN908947_CDS_proteome	MN908947 | [21562:25384](+) | Wuhan seafood market pneumonia virus | surface glycoprotein	23079	20683	818	707	294	505	2221	2986	406	970	4330	1796	1881	1865	1611	5526	902	1672	13662	3148	317	432	951	1436	286	1495	96	1678	289	44214	7127	10190	144	582	332	128	2013	2378	131	264	1947
718	NFSQILPDPSKPSKRS	FSQILPDPSKPS	EXPR_MAIN	Wuhan_seafood_market_CoV_MN908947_CDS_proteome_2;802	802	Wuhan_seafood_market_CoV_MN908947_CDS_proteome_2	Wuhan_seafood_market_CoV_MN908947_CDS_proteome	MN908947 | [21562:25384](+) | Wuhan seafood market pneumonia virus | surface glycoprotein	28166	29350	724	3097	4123	4775	1202	4017	8212	5433	9214	3629	3676	190	625	5396	218	932	18476	330	1062	575	91	7833	1252	6265	505	2939	1815	55186	7488	33544	1607	6430	567	488	3929	5535	277	965	2411
719	NFSQILPDPSKPSKRS	SQILPDPSKPSK	EXPR_MAIN	Wuhan_seafood_market_CoV_MN908947_CDS_proteome_2;803	803	Wuhan_seafood_market_CoV_MN908947_CDS_proteome_2	Wuhan_seafood_market_CoV_MN908947_CDS_proteome	MN908947 | [21562:25384](+) | Wuhan seafood market pneumonia virus | surface glycoprotein	28619	24277	2079	2221	3721	3261	1015	4857	1747	4976	122	450	3086	553	1028	14243	409	1496	18517	611	593	828	4515	5838	1113	3969	547	2423	971	55039	9299	21628	569	2503	580	1006	3904	2538	756	1088	1742
720	NFSQILPDPSKPSKRS	QILPDPSKPSKR	EXPR_MAIN	Wuhan_seafood_market_CoV_MN908947_CDS_proteome_2;804	804	Wuhan_seafood_market_CoV_MN908947_CDS_proteome_2	Wuhan_seafood_market_CoV_MN908947_CDS_proteome	MN908947 | [21562:25384](+) | Wuhan seafood market pneumonia virus | surface glycoprotein	8940	22638	1137	1373	1388	2062	658	4519	1103	2239	69	351	3100	546	1557	6091	527	672	7245	1047	687	1284	694	6778	4743	9376	238	4039	833	46899	6997	17374	222	682	422	997	430	574	871	74	503
721	NFSQILPDPSKPSKRS	ILPDPSKPSKRS	EXPR_MAIN	Wuhan_seafood_market_CoV_MN908947_CDS_proteome_2;805	805	Wuhan_seafood_market_CoV_MN908947_CDS_proteome_2	Wuhan_seafood_market_CoV_MN908947_CDS_proteome	MN908947 | [21562:25384](+) | Wuhan seafood market pneumonia virus | surface glycoprotein	3734	4798	888	1603	565	1843	692	1341	341	959	96	118	520	226	502	5923	176	178	379	397	100	494	453	2076	1417	4170	88	7291	125	35325	1358	8611	94	127	333	526	905	582	195	254	114
722	KRSFIEDLLFNKVT	KRSFIEDLLFNK	EXPR_MAIN	Wuhan_seafood_market_CoV_MN908947_CDS_proteome_2;814	814	Wuhan_seafood_market_CoV_MN908947_CDS_proteome_2	Wuhan_seafood_market_CoV_MN908947_CDS_proteome	MN908947 | [21562:25384](+) | Wuhan seafood market pneumonia virus | surface glycoprotein	1034	1015	1766	11466	5425	16463	5941	36579	103	5545	3944	5635	22744	2303	9577	2718	7510	10767	53653	17509	6513	59826	484	9754	10990	22301	310	13662	103	11622	55186	56342	60075	62338	14952	16999	4646	37642	26010	44821	2487
723	KRSFIEDLLFNKVT	RSFIEDLLFNKV	EXPR_MAIN	Wuhan_seafood_market_CoV_MN908947_CDS_proteome_2;815	815	Wuhan_seafood_market_CoV_MN908947_CDS_proteome_2	Wuhan_seafood_market_CoV_MN908947_CDS_proteome	MN908947 | [21562:25384](+) | Wuhan seafood market pneumonia virus | surface glycoprotein	182	750	3404	9574	4130	11844	5743	13055	113	1504	24408	4038	9860	477	1350	1676	4130	184	1463	21503	3835	59139	1226	9636	35324	64252	937	2793	937	21418	59994	61335	56053	60703	2468	8171	4491	37421	15816	19850	9588
724	KRSFIEDLLFNKVT	SFIEDLLFNKVT	EXPR_MAIN	Wuhan_seafood_market_CoV_MN908947_CDS_proteome_2;816	816	Wuhan_seafood_market_CoV_MN908947_CDS_proteome_2	Wuhan_seafood_market_CoV_MN908947_CDS_proteome	MN908947 | [21562:25384](+) | Wuhan seafood market pneumonia virus | surface glycoprotein	2983	2402	3016	10542	5874	23223	2650	3106	411	783	13398	3872	4581	3027	2228	1654	3100	1229	1195	950	3978	41967	5321	11029	42362	60656	6332	8231	1649	25815	6343	9274	23548	11487	27363	29827	8194	46015	21488	28237	1118
725	EDLLFNKVTLADAGF	EDLLFNKVTLAD	EXPR_MAIN	Wuhan_seafood_market_CoV_MN908947_CDS_proteome_2;819	819	Wuhan_seafood_market_CoV_MN908947_CDS_proteome_2	Wuhan_seafood_market_CoV_MN908947_CDS_proteome	MN908947 | [21562:25384](+) | Wuhan seafood market pneumonia virus | surface glycoprotein	40	129	307	12756	5663	20215	2233	2266	2725	1654	2765	4856	117	73	134	315	439	2834	2427	432	555	294	2519	12521	63879	24718	1696	1390	1801	219	8873	5197	2828	1119	246	150	10455	53151	54505	62451	1436
726	EDLLFNKVTLADAGF	DLLFNKVTLADA	EXPR_MAIN	Wuhan_seafood_market_CoV_MN908947_CDS_proteome_2;820	820	Wuhan_seafood_market_CoV_MN908947_CDS_proteome_2	Wuhan_seafood_market_CoV_MN908947_CDS_proteome	MN908947 | [21562:25384](+) | Wuhan seafood market pneumonia virus | surface glycoprotein	129	104	216	1037	659	2406	58	166	175	1048	120	101	734	104	118	84	541	48	122	50	107	127	741	1522	260	166	218	343	87	57	210	1132	590	124	300	151	795	2512	58577	55693	566
727	EDLLFNKVTLADAGF	LLFNKVTLADAG	EXPR_MAIN	Wuhan_seafood_market_CoV_MN908947_CDS_proteome_2;821	821	Wuhan_seafood_market_CoV_MN908947_CDS_proteome_2	Wuhan_seafood_market_CoV_MN908947_CDS_proteome	MN908947 | [21562:25384](+) | Wuhan seafood market pneumonia virus | surface glycoprotein	73	100	171	50	397	177	312	85	765	2787	77	612	345	88	127	245	259	127	122	104	211	84	1237	3359	131	117	68	125	306	66	136	103	51	276	220	53	89	76	34618	6643	917
728	EDLLFNKVTLADAGF	LFNKVTLADAGF	EXPR_MAIN	Wuhan_seafood_market_CoV_MN908947_CDS_proteome_2;822	822	Wuhan_seafood_market_CoV_MN908947_CDS_proteome_2	Wuhan_seafood_market_CoV_MN908947_CDS_proteome	MN908947 | [21562:25384](+) | Wuhan seafood market pneumonia virus | surface glycoprotein	409	144	3090	887	439	981	65	119	3110	18684	134	92	570	660	230	457	348	1098	110	346	180	202	389	651	1432	2416	142	79	295	215	342	197	227	217	1256	192	119	150	851	771	328
729	YGDCLGDIAARDLIC	YGDCLGDIAARD	EXPR_MAIN	Wuhan_seafood_market_CoV_MN908947_CDS_proteome_2;837	837	Wuhan_seafood_market_CoV_MN908947_CDS_proteome_2	Wuhan_seafood_market_CoV_MN908947_CDS_proteome	MN908947 | [21562:25384](+) | Wuhan seafood market pneumonia virus | surface glycoprotein	921	555	323	477	790	1428	542	522	359	533	1153	2300	87	48	571	241	380	69	189	254	186	508	59	2281	429	168	758	705	642	661	773	523	856	248	40429	16702	624	747	710	653	520
730	YGDCLGDIAARDLIC	GDCLGDIAARDL	EXPR_MAIN	Wuhan_seafood_market_CoV_MN908947_CDS_proteome_2;838	838	Wuhan_seafood_market_CoV_MN908947_CDS_proteome_2	Wuhan_seafood_market_CoV_MN908947_CDS_proteome	MN908947 | [21562:25384](+) | Wuhan seafood market pneumonia virus | surface glycoprotein	126	395	110	900	478	2700	222	206	391	1160	706	136	239	184	137	142	46	73	682	96	552	3217	1065	876	493	66	53	826	66	1886	450	1983	136	141	27019	17746	908	238	1957	6134	1142
731	YGDCLGDIAARDLIC	DCLGDIAARDLI	EXPR_MAIN	Wuhan_seafood_market_CoV_MN908947_CDS_proteome_2;839	839	Wuhan_seafood_market_CoV_MN908947_CDS_proteome_2	Wuhan_seafood_market_CoV_MN908947_CDS_proteome	MN908947 | [21562:25384](+) | Wuhan seafood market pneumonia virus | surface glycoprotein	143	265	328	1016	1248	2681	72	423	332	767	161	274	77	53	52	85	41	71	95	94	360	49	240	75	198	90	114	462	42	460	78	968	227	66	20809	10136	2716	731	372	6112	59
732	YGDCLGDIAARDLIC	CLGDIAARDLIC	EXPR_MAIN	Wuhan_seafood_market_CoV_MN908947_CDS_proteome_2;840	840	Wuhan_seafood_market_CoV_MN908947_CDS_proteome_2	Wuhan_seafood_market_CoV_MN908947_CDS_proteome	MN908947 | [21562:25384](+) | Wuhan seafood market pneumonia virus | surface glycoprotein	116	276	256	1342	571	1972	1379	1538	967	2638	735	846	57	84	171	84	99	124	4541	278	397	78	2666	1451	327	541	409	911	1847	1929	296	1653	264	415	10943	920	124	434	3787	7979	5160
733	ICAQKFNGLTVLPPLL	ICAQKFNGLTVL	EXPR_MAIN	Wuhan_seafood_market_CoV_MN908947_CDS_proteome_2;850	850	Wuhan_seafood_market_CoV_MN908947_CDS_proteome_2	Wuhan_seafood_market_CoV_MN908947_CDS_proteome	MN908947 | [21562:25384](+) | Wuhan seafood market pneumonia virus | surface glycoprotein	179	88	65	57	47	48	74	60	54	51	63	203	48	308	56	435	60	53	110	96	54	59	66	105	85	59	53	55	70	100	290	136	79	61	66	665	94	89	46	49	67
734	ICAQKFNGLTVLPPLL	CAQKFNGLTVLP	EXPR_MAIN	Wuhan_seafood_market_CoV_MN908947_CDS_proteome_2;851	851	Wuhan_seafood_market_CoV_MN908947_CDS_proteome_2	Wuhan_seafood_market_CoV_MN908947_CDS_proteome	MN908947 | [21562:25384](+) | Wuhan seafood market pneumonia virus | surface glycoprotein	307	181	275	70	2365	113	376	140	157	71	81	58	71	995	101	119	2459	476	146	459	214	150	54	294	500	260	1661	1399	716	4577	236	267	237	410	887	166	80	272	104	300	413
735	ICAQKFNGLTVLPPLL	AQKFNGLTVLPP	EXPR_MAIN	Wuhan_seafood_market_CoV_MN908947_CDS_proteome_2;852	852	Wuhan_seafood_market_CoV_MN908947_CDS_proteome_2	Wuhan_seafood_market_CoV_MN908947_CDS_proteome	MN908947 | [21562:25384](+) | Wuhan seafood market pneumonia virus | surface glycoprotein	244	65	199	152	56	81	359	153	71	81	41	45	494	122	78	183	106	70	60	113	61	75	45	123	139	56	81	295	54	185	77	57	182	85	318	51	97	52	56	80	75
736	ICAQKFNGLTVLPPLL	QKFNGLTVLPPL	EXPR_MAIN	Wuhan_seafood_market_CoV_MN908947_CDS_proteome_2;853	853	Wuhan_seafood_market_CoV_MN908947_CDS_proteome_2	Wuhan_seafood_market_CoV_MN908947_CDS_proteome	MN908947 | [21562:25384](+) | Wuhan seafood market pneumonia virus | surface glycoprotein	243	99	57	58	49	91	502	1648	58	50	67	42	133	405	87	569	115	127	99	214	330	62	45	58	167	67	123	1003	304	986	56	56	82	55	65	56	220	61	104	73	542
737	ICAQKFNGLTVLPPLL	KFNGLTVLPPLL	EXPR_MAIN	Wuhan_seafood_market_CoV_MN908947_CDS_proteome_2;854	854	Wuhan_seafood_market_CoV_MN908947_CDS_proteome_2	Wuhan_seafood_market_CoV_MN908947_CDS_proteome	MN908947 | [21562:25384](+) | Wuhan seafood market pneumonia virus | surface glycoprotein	43	42	40	51	47	45	58	66	45	52	70	61	54	182	45	67	47	55	39	65	41	48	41	54	73	49	55	59	52	49	44	43	40	43	40	47	37	41	45	38	89
738	LTVLPPLLTDEMIA	LTVLPPLLTDEM	EXPR_MAIN	Wuhan_seafood_market_CoV_MN908947_CDS_proteome_2;858	858	Wuhan_seafood_market_CoV_MN908947_CDS_proteome_2	Wuhan_seafood_market_CoV_MN908947_CDS_proteome	MN908947 | [21562:25384](+) | Wuhan seafood market pneumonia virus | surface glycoprotein	45	51	87	52	79	55	345	213	160	253	1165	460	6945	45	40	50	9168	7537	45	93	1133	101	106	59	89	139	189	63	401	502	223	394	183	55	46	50	54	53	103	184	77
739	LTVLPPLLTDEMIA	TVLPPLLTDEMI	EXPR_MAIN	Wuhan_seafood_market_CoV_MN908947_CDS_proteome_2;859	859	Wuhan_seafood_market_CoV_MN908947_CDS_proteome_2	Wuhan_seafood_market_CoV_MN908947_CDS_proteome	MN908947 | [21562:25384](+) | Wuhan seafood market pneumonia virus | surface glycoprotein	123	344	60	293	397	739	184	133	2255	177	537	2192	12934	718	75	256	5218	20507	227	315	73	113	358	161	67	88	40	60	1897	434	152	75	63	51	67	40	182	320	67	72	56
740	LTVLPPLLTDEMIA	VLPPLLTDEMIA	EXPR_MAIN	Wuhan_seafood_market_CoV_MN908947_CDS_proteome_2;860	860	Wuhan_seafood_market_CoV_MN908947_CDS_proteome_2	Wuhan_seafood_market_CoV_MN908947_CDS_proteome	MN908947 | [21562:25384](+) | Wuhan seafood market pneumonia virus | surface glycoprotein	1571	1445	94	396	901	1228	66	84	154	390	8242	999	5348	246	162	64	8274	9560	83	209	1035	400	67	180	1038	1144	57	646	84	85	91	501	94	214	108	374	879	1177	233	211	70
741	FGAGAALQIPFAMQM	FGAGAALQIPFA	EXPR_MAIN	Wuhan_seafood_market_CoV_MN908947_CDS_proteome_2;888	888	Wuhan_seafood_market_CoV_MN908947_CDS_proteome_2	Wuhan_seafood_market_CoV_MN908947_CDS_proteome	MN908947 | [21562:25384](+) | Wuhan seafood market pneumonia virus | surface glycoprotein	899	888	435	663	336	531	659	180	80	184	202	274	20480	361	385	1080	1980	1944	2100	7115	1288	516	1108	161	393	1745	1669	556	209	554	2211	881	328	441	1724	2324	650	121	482	1364	674
742	FGAGAALQIPFAMQM	GAGAALQIPFAM	EXPR_MAIN	Wuhan_seafood_market_CoV_MN908947_CDS_proteome_2;889	889	Wuhan_seafood_market_CoV_MN908947_CDS_proteome_2	Wuhan_seafood_market_CoV_MN908947_CDS_proteome	MN908947 | [21562:25384](+) | Wuhan seafood market pneumonia virus | surface glycoprotein	450	154	53	596	560	1516	597	60	156	149	95	325	26807	255	150	43	47840	567	867	952	1088	481	269	111	130	76	266	112	218	6474	549	501	548	424	539	578	51	261	756	1595	133
743	FGAGAALQIPFAMQM	AGAALQIPFAMQ	EXPR_MAIN	Wuhan_seafood_market_CoV_MN908947_CDS_proteome_2;890	890	Wuhan_seafood_market_CoV_MN908947_CDS_proteome_2	Wuhan_seafood_market_CoV_MN908947_CDS_proteome	MN908947 | [21562:25384](+) | Wuhan seafood market pneumonia virus | surface glycoprotein	2504	1303	286	274	999	120	186	246	302	393	391	1797	29803	1187	3403	584	3128	708	1581	1713	626	526	683	778	531	360	179	482	536	911	1612	721	266	693	298	544	1198	1162	7333	7356	1198
744	FGAGAALQIPFAMQM	GAALQIPFAMQM	EXPR_MAIN	Wuhan_seafood_market_CoV_MN908947_CDS_proteome_2;891	891	Wuhan_seafood_market_CoV_MN908947_CDS_proteome_2	Wuhan_seafood_market_CoV_MN908947_CDS_proteome	MN908947 | [21562:25384](+) | Wuhan seafood market pneumonia virus | surface glycoprotein	1243	774	565	1039	675	1205	68	90	1479	420	478	890	24329	2604	724	758	803	261	978	1086	701	581	89	73	115	75	140	307	1238	495	214	685	798	650	212	835	329	341	723	3241	561
745	NGIGVTQNVLYENQK	NGIGVTQNVLYE	EXPR_MAIN	Wuhan_seafood_market_CoV_MN908947_CDS_proteome_2;907	907	Wuhan_seafood_market_CoV_MN908947_CDS_proteome_2	Wuhan_seafood_market_CoV_MN908947_CDS_proteome	MN908947 | [21562:25384](+) | Wuhan seafood market pneumonia virus | surface glycoprotein	46	39	46	48	41	70	66	51	51	42	71	54	38	38	45	48	58	39	38	43	44	42	41	55	47	42	67	114	78	65	43	42	52	54	60	137	49	45	52	48	586
746	NGIGVTQNVLYENQK	GIGVTQNVLYEN	EXPR_MAIN	Wuhan_seafood_market_CoV_MN908947_CDS_proteome_2;908	908	Wuhan_seafood_market_CoV_MN908947_CDS_proteome_2	Wuhan_seafood_market_CoV_MN908947_CDS_proteome	MN908947 | [21562:25384](+) | Wuhan seafood market pneumonia virus | surface glycoprotein	2522	1328	637	103	442	766	1093	1707	186	1440	1401	2336	189	128	1255	1172	60	129	380	68	636	396	111	555	980	129	97	123	644	765	670	274	10053	5150	660	584	80	336	470	305	6312
747	NGIGVTQNVLYENQK	IGVTQNVLYENQ	EXPR_MAIN	Wuhan_seafood_market_CoV_MN908947_CDS_proteome_2;909	909	Wuhan_seafood_market_CoV_MN908947_CDS_proteome_2	Wuhan_seafood_market_CoV_MN908947_CDS_proteome	MN908947 | [21562:25384](+) | Wuhan seafood market pneumonia virus | surface glycoprotein	6445	3810	4384	9658	12592	9886	791	769	3211	2985	924	997	5622	40	652	1923	8118	855	171	51	4852	812	247	1728	101	157	3137	5810	2427	226	1121	1903	7086	6225	2216	1617	232	827	1942	1488	7474
748	NGIGVTQNVLYENQK	GVTQNVLYENQK	EXPR_MAIN	Wuhan_seafood_market_CoV_MN908947_CDS_proteome_2;910	910	Wuhan_seafood_market_CoV_MN908947_CDS_proteome_2	Wuhan_seafood_market_CoV_MN908947_CDS_proteome	MN908947 | [21562:25384](+) | Wuhan seafood market pneumonia virus | surface glycoprotein	149	13696	7132	1943	1297	2426	717	938	1904	1726	534	2836	1503	992	446	2199	5785	8879	1981	894	1402	1851	424	609	5105	2713	839	1632	519	2110	706	2453	2842	2743	3750	2874	807	1398	3914	3061	26404
749	IGKIQDSLSSTASA	IGKIQDSLSSTA	EXPR_MAIN	Wuhan_seafood_market_CoV_MN908947_CDS_proteome_2;931	931	Wuhan_seafood_market_CoV_MN908947_CDS_proteome_2	Wuhan_seafood_market_CoV_MN908947_CDS_proteome	MN908947 | [21562:25384](+) | Wuhan seafood market pneumonia virus | surface glycoprotein	14159	8269	53	115	101	248	853	561	487	483	1506	291	63	58	385	3721	421	5016	4493	159	9828	2569	390	430	1803	19111	40	815	1083	221	722	328	152	122	194	115	580	475	270	230	714
750	IGKIQDSLSSTASA	GKIQDSLSSTAS	EXPR_MAIN	Wuhan_seafood_market_CoV_MN908947_CDS_proteome_2;932	932	Wuhan_seafood_market_CoV_MN908947_CDS_proteome_2	Wuhan_seafood_market_CoV_MN908947_CDS_proteome	MN908947 | [21562:25384](+) | Wuhan seafood market pneumonia virus | surface glycoprotein	673	884	316	1048	966	1711	1358	785	1201	1600	1153	457	317	1240	1018	10166	58	5797	9047	1838	13290	3990	924	1748	3790	4654	351	911	2157	1393	324	2701	2646	2004	1392	167	663	1794	1134	1365	1745
751	IGKIQDSLSSTASA	KIQDSLSSTASA	EXPR_MAIN	Wuhan_seafood_market_CoV_MN908947_CDS_proteome_2;933	933	Wuhan_seafood_market_CoV_MN908947_CDS_proteome_2	Wuhan_seafood_market_CoV_MN908947_CDS_proteome	MN908947 | [21562:25384](+) | Wuhan seafood market pneumonia virus | surface glycoprotein	7922	3259	298	308	1169	531	650	671	501	353	377	134	67	72	166	199	125	3346	5967	383	11416	820	1315	1092	6566	5530	171	186	68	490	276	570	861	399	355	504	3406	606	576	513	186
752	VLNDILSRLDKVEAE	VLNDILSRLDKV	EXPR_MAIN	Wuhan_seafood_market_CoV_MN908947_CDS_proteome_2;976	976	Wuhan_seafood_market_CoV_MN908947_CDS_proteome_2	Wuhan_seafood_market_CoV_MN908947_CDS_proteome	MN908947 | [21562:25384](+) | Wuhan seafood market pneumonia virus | surface glycoprotein	7649	10147	291	273	652	890	4653	5427	586	332	784	967	1874	1167	290	2538	2162	978	1153	325	385	5311	4416	1144	231	262	461	1148	639	1758	38952	31581	669	196	897	77	932	499	1656	1669	418
753	VLNDILSRLDKVEAE	LNDILSRLDKVE	EXPR_MAIN	Wuhan_seafood_market_CoV_MN908947_CDS_proteome_2;977	977	Wuhan_seafood_market_CoV_MN908947_CDS_proteome_2	Wuhan_seafood_market_CoV_MN908947_CDS_proteome	MN908947 | [21562:25384](+) | Wuhan seafood market pneumonia virus | surface glycoprotein	3325	4764	753	600	170	332	3012	10804	78	207	430	220	405	932	639	278	2269	333	2719	252	250	3061	1791	179	431	1026	568	1325	744	2778	26342	36973	84	162	2466	3861	805	434	3851	5228	119
754	VLNDILSRLDKVEAE	NDILSRLDKVEA	EXPR_MAIN	Wuhan_seafood_market_CoV_MN908947_CDS_proteome_2;978	978	Wuhan_seafood_market_CoV_MN908947_CDS_proteome_2	Wuhan_seafood_market_CoV_MN908947_CDS_proteome	MN908947 | [21562:25384](+) | Wuhan seafood market pneumonia virus | surface glycoprotein	2985	3322	434	129	63	277	1810	7291	61	127	151	84	781	278	63	87	44	74	220	205	88	1268	183	52	303	251	70	643	65	1548	1204	339	116	57	2720	2571	160	58	1766	3223	379
755	VLNDILSRLDKVEAE	DILSRLDKVEAE	EXPR_MAIN	Wuhan_seafood_market_CoV_MN908947_CDS_proteome_2;979	979	Wuhan_seafood_market_CoV_MN908947_CDS_proteome_2	Wuhan_seafood_market_CoV_MN908947_CDS_proteome	MN908947 | [21562:25384](+) | Wuhan seafood market pneumonia virus | surface glycoprotein	2390	3012	1009	606	182	819	2235	8403	195	444	472	1588	166	1363	1188	1055	590	146	115	1545	109	4055	800	473	643	344	189	2127	94	4097	498	1194	289	324	3249	4761	185	422	3503	4422	2362
756	LSRLDKVEAEVQID	LSRLDKVEAEVQ	EXPR_MAIN	Wuhan_seafood_market_CoV_MN908947_CDS_proteome_2;981	981	Wuhan_seafood_market_CoV_MN908947_CDS_proteome_2	Wuhan_seafood_market_CoV_MN908947_CDS_proteome	MN908947 | [21562:25384](+) | Wuhan seafood market pneumonia virus | surface glycoprotein	466	442	913	428	1146	158	426	809	119	116	92	670	147	386	87	719	360	957	286	422	98	299	149	195	510	387	879	965	94	190	24944	16453	516	623	549	450	561	265	386	589	124
757	LSRLDKVEAEVQID	SRLDKVEAEVQI	EXPR_MAIN	Wuhan_seafood_market_CoV_MN908947_CDS_proteome_2;982	982	Wuhan_seafood_market_CoV_MN908947_CDS_proteome_2	Wuhan_seafood_market_CoV_MN908947_CDS_proteome	MN908947 | [21562:25384](+) | Wuhan seafood market pneumonia virus | surface glycoprotein	67	86	91	71	91	62	91	72	60	62	56	77	52	180	44	444	52	59	93	5765	70	48	113	466	63	152	50	1771	138	93	1423	2691	214	134	164	45	79	247	72	55	49
758	LSRLDKVEAEVQID	RLDKVEAEVQID	EXPR_MAIN	Wuhan_seafood_market_CoV_MN908947_CDS_proteome_2;983	983	Wuhan_seafood_market_CoV_MN908947_CDS_proteome_2	Wuhan_seafood_market_CoV_MN908947_CDS_proteome	MN908947 | [21562:25384](+) | Wuhan seafood market pneumonia virus | surface glycoprotein	79	143	61	100	95	140	104	219	51	64	155	293	72	62	75	97	120	533	120	64	63	99	107	64	1727	1609	87	148	47	55	3507	1748	9518	7182	59	56	378	262	54	118	89
759	AICHDGKAHFPREGVF	AICHDGKAHFPR	EXPR_MAIN	Wuhan_seafood_market_CoV_MN908947_CDS_proteome_2;1080	1080	Wuhan_seafood_market_CoV_MN908947_CDS_proteome_2	Wuhan_seafood_market_CoV_MN908947_CDS_proteome	MN908947 | [21562:25384](+) | Wuhan seafood market pneumonia virus | surface glycoprotein	59	75	342	357	50	52	13893	33987	79	184	91	219	125	288	269	499	97	90	133	646	7848	820	56	463	242	92	105	383	94	118	123	432	75	105	80	261	97	103	74	66	579
760	AICHDGKAHFPREGVF	ICHDGKAHFPRE	EXPR_MAIN	Wuhan_seafood_market_CoV_MN908947_CDS_proteome_2;1081	1081	Wuhan_seafood_market_CoV_MN908947_CDS_proteome_2	Wuhan_seafood_market_CoV_MN908947_CDS_proteome	MN908947 | [21562:25384](+) | Wuhan seafood market pneumonia virus | surface glycoprotein	1056	1865	69	480	373	404	47560	49928	248	134	1250	617	112	66	1276	353	885	550	1019	3951	2309	697	1371	1206	412	726	941	743	231	170	110	173	85	194	239	91	457	685	144	258	1154
761	AICHDGKAHFPREGVF	CHDGKAHFPREG	EXPR_MAIN	Wuhan_seafood_market_CoV_MN908947_CDS_proteome_2;1082	1082	Wuhan_seafood_market_CoV_MN908947_CDS_proteome_2	Wuhan_seafood_market_CoV_MN908947_CDS_proteome	MN908947 | [21562:25384](+) | Wuhan seafood market pneumonia virus | surface glycoprotein	1452	2482	293	57	301	58	38703	28760	420	178	551	816	1286	75	374	636	279	1001	927	4086	2878	888	80	111	345	144	1602	1090	699	85	634	826	420	638	72	215	140	193	175	285	1452
762	AICHDGKAHFPREGVF	HDGKAHFPREGV	EXPR_MAIN	Wuhan_seafood_market_CoV_MN908947_CDS_proteome_2;1083	1083	Wuhan_seafood_market_CoV_MN908947_CDS_proteome_2	Wuhan_seafood_market_CoV_MN908947_CDS_proteome	MN908947 | [21562:25384](+) | Wuhan seafood market pneumonia virus | surface glycoprotein	134	236	75	327	583	89	33147	60279	100	325	1696	608	207	43	371	141	61	168	351	6849	5156	1011	1314	724	181	426	1042	4800	47	237	190	391	108	300	318	327	351	170	377	711	934
763	AICHDGKAHFPREGVF	DGKAHFPREGVF	EXPR_MAIN	Wuhan_seafood_market_CoV_MN908947_CDS_proteome_2;1084	1084	Wuhan_seafood_market_CoV_MN908947_CDS_proteome_2	Wuhan_seafood_market_CoV_MN908947_CDS_proteome	MN908947 | [21562:25384](+) | Wuhan seafood market pneumonia virus | surface glycoprotein	226	101	496	173	85	63	41511	29089	1290	125	1040	52	1187	3068	124	614	73	343	1663	10501	5476	1050	423	317	122	166	778	2726	974	957	872	1847	1470	4270	1690	2467	949	575	1351	1598	1400
764	HWFVTQRNFYEPQIITT	HWFVTQRNFYEP	EXPR_MAIN	Wuhan_seafood_market_CoV_MN908947_CDS_proteome_2;1101	1101	Wuhan_seafood_market_CoV_MN908947_CDS_proteome_2	Wuhan_seafood_market_CoV_MN908947_CDS_proteome	MN908947 | [21562:25384](+) | Wuhan seafood market pneumonia virus | surface glycoprotein	18376	11214	42	38	41	37	46	66	38	44	879	64	44	40	58	48	48	38	42	39	41	41	52	49	51	40	61	42	888	54	9991	4536	52	54	86	119	45	41	51	40	9473
765	HWFVTQRNFYEPQIITT	WFVTQRNFYEPQ	EXPR_MAIN	Wuhan_seafood_market_CoV_MN908947_CDS_proteome_2;1102	1102	Wuhan_seafood_market_CoV_MN908947_CDS_proteome_2	Wuhan_seafood_market_CoV_MN908947_CDS_proteome	MN908947 | [21562:25384](+) | Wuhan seafood market pneumonia virus | surface glycoprotein	15886	24767	233	135	120	123	992	279	132	227	1490	226	119	321	95	79	231	60	2009	149	100	62	489	52	69	70	342	470	522	102	253	386	226	145	123	70	686	337	90	119	24446
766	HWFVTQRNFYEPQIITT	FVTQRNFYEPQI	EXPR_MAIN	Wuhan_seafood_market_CoV_MN908947_CDS_proteome_2;1103	1103	Wuhan_seafood_market_CoV_MN908947_CDS_proteome_2	Wuhan_seafood_market_CoV_MN908947_CDS_proteome	MN908947 | [21562:25384](+) | Wuhan seafood market pneumonia virus | surface glycoprotein	41645	39402	362	374	339	238	46352	22300	818	515	4961	1220	800	718	156	172	245	78	817	804	318	370	317	237	291	205	736	908	1773	489	2476	3243	4488	1174	286	129	623	419	2653	698	52705
767	HWFVTQRNFYEPQIITT	VTQRNFYEPQII	EXPR_MAIN	Wuhan_seafood_market_CoV_MN908947_CDS_proteome_2;1104	1104	Wuhan_seafood_market_CoV_MN908947_CDS_proteome_2	Wuhan_seafood_market_CoV_MN908947_CDS_proteome	MN908947 | [21562:25384](+) | Wuhan seafood market pneumonia virus | surface glycoprotein	53107	55422	282	137	662	88	1380	3920	109	82	415	287	86	62	1338	7895	464	94	415	94	81	421	55	219	153	311	313	412	58	754	658	1035	472	440	508	430	157	155	538	471	40062
768	HWFVTQRNFYEPQIITT	TQRNFYEPQIIT	EXPR_MAIN	Wuhan_seafood_market_CoV_MN908947_CDS_proteome_2;1105	1105	Wuhan_seafood_market_CoV_MN908947_CDS_proteome_2	Wuhan_seafood_market_CoV_MN908947_CDS_proteome	MN908947 | [21562:25384](+) | Wuhan seafood market pneumonia virus | surface glycoprotein	62143	31548	1813	644	238	123	360	265	663	568	1536	738	65	66	169	427	309	63	500	279	1465	1761	396	1393	181	90	4119	291	3411	2136	693	793	1892	1137	2703	692	381	834	1347	644	64420
769	HWFVTQRNFYEPQIITT	QRNFYEPQIITT	EXPR_MAIN	Wuhan_seafood_market_CoV_MN908947_CDS_proteome_2;1106	1106	Wuhan_seafood_market_CoV_MN908947_CDS_proteome_2	Wuhan_seafood_market_CoV_MN908947_CDS_proteome	MN908947 | [21562:25384](+) | Wuhan seafood market pneumonia virus | surface glycoprotein	59097	59404	70	379	59	93	258	739	130	681	93	65	625	246	191	45	239	542	75	2775	931	801	1364	810	58	49	133	111	44	208	337	542	347	409	367	425	114	289	494	104	37183
770	VIGIVNNTVYDPLQPEL	VIGIVNNTVYDP	EXPR_MAIN	Wuhan_seafood_market_CoV_MN908947_CDS_proteome_2;1129	1129	Wuhan_seafood_market_CoV_MN908947_CDS_proteome_2	Wuhan_seafood_market_CoV_MN908947_CDS_proteome	MN908947 | [21562:25384](+) | Wuhan seafood market pneumonia virus | surface glycoprotein	225	154	1554	1676	1348	2288	123	313	275	265	770	144	1145	127	888	810	438	123	878	192	1189	165	358	615	769	251	130	118	88	1840	992	278	289	1155	1380	2948	4815	5532	377	210	48
771	VIGIVNNTVYDPLQPEL	IGIVNNTVYDPL	EXPR_MAIN	Wuhan_seafood_market_CoV_MN908947_CDS_proteome_2;1130	1130	Wuhan_seafood_market_CoV_MN908947_CDS_proteome_2	Wuhan_seafood_market_CoV_MN908947_CDS_proteome	MN908947 | [21562:25384](+) | Wuhan seafood market pneumonia virus | surface glycoprotein	1599	1418	5449	35133	19615	25349	766	594	2806	1850	24180	2319	1474	115	956	1724	997	168	650	63	1485	3205	255	2221	3705	1309	10319	6493	11403	1619	2300	1456	11583	7320	6359	5922	4723	4942	1790	1772	134
772	VIGIVNNTVYDPLQPEL	GIVNNTVYDPLQ	EXPR_MAIN	Wuhan_seafood_market_CoV_MN908947_CDS_proteome_2;1131	1131	Wuhan_seafood_market_CoV_MN908947_CDS_proteome_2	Wuhan_seafood_market_CoV_MN908947_CDS_proteome	MN908947 | [21562:25384](+) | Wuhan seafood market pneumonia virus | surface glycoprotein	10388	2476	8915	1400	488	757	2677	1606	845	1213	14074	4594	1493	4346	1269	822	772	1338	1078	1208	2167	1258	2642	957	303	1685	4822	6931	5745	7882	3282	1947	2346	2833	2558	3487	7370	7596	875	1179	259
773	VIGIVNNTVYDPLQPEL	IVNNTVYDPLQP	EXPR_MAIN	Wuhan_seafood_market_CoV_MN908947_CDS_proteome_2;1132	1132	Wuhan_seafood_market_CoV_MN908947_CDS_proteome_2	Wuhan_seafood_market_CoV_MN908947_CDS_proteome	MN908947 | [21562:25384](+) | Wuhan seafood market pneumonia virus | surface glycoprotein	1714	1133	9582	2051	594	825	554	280	1269	1614	8405	468	3678	42	1617	784	1478	174	821	4979	1645	1071	1346	1603	156	187	13188	6966	2654	3551	1010	1566	2210	1949	1538	425	5840	5223	747	775	132
774	VIGIVNNTVYDPLQPEL	VNNTVYDPLQPE	EXPR_MAIN	Wuhan_seafood_market_CoV_MN908947_CDS_proteome_2;1133	1133	Wuhan_seafood_market_CoV_MN908947_CDS_proteome_2	Wuhan_seafood_market_CoV_MN908947_CDS_proteome	MN908947 | [21562:25384](+) | Wuhan seafood market pneumonia virus | surface glycoprotein	2890	2463	1081	296	244	776	309	95	814	707	3988	173	1310	377	138	40	293	91	470	7144	2322	1002	59	268	341	267	426	484	463	2403	683	1903	984	1117	800	883	5621	3767	879	962	134
775	VIGIVNNTVYDPLQPEL	NNTVYDPLQPEL	EXPR_MAIN	Wuhan_seafood_market_CoV_MN908947_CDS_proteome_2;1134	1134	Wuhan_seafood_market_CoV_MN908947_CDS_proteome_2	Wuhan_seafood_market_CoV_MN908947_CDS_proteome	MN908947 | [21562:25384](+) | Wuhan seafood market pneumonia virus | surface glycoprotein	4733	3846	969	871	471	551	96	82	945	855	515	340	1074	78	716	962	691	64	264	137	18051	27126	117	536	681	804	1247	1566	319	4181	902	971	618	1023	1055	983	5177	2221	1002	1000	54
776	TVYDPLQPELDSFK	TVYDPLQPELDS	EXPR_MAIN	Wuhan_seafood_market_CoV_MN908947_CDS_proteome_2;1136	1136	Wuhan_seafood_market_CoV_MN908947_CDS_proteome_2	Wuhan_seafood_market_CoV_MN908947_CDS_proteome	MN908947 | [21562:25384](+) | Wuhan seafood market pneumonia virus | surface glycoprotein	1706	1595	145	507	1054	308	80	245	2178	756	51	293	434	54	65	82	136	64	1207	476	117	134	277	213	2280	1363	516	1023	107	273	97	415	1002	840	563	569	11077	1648	591	460	69
777	TVYDPLQPELDSFK	VYDPLQPELDSF	EXPR_MAIN	Wuhan_seafood_market_CoV_MN908947_CDS_proteome_2;1137	1137	Wuhan_seafood_market_CoV_MN908947_CDS_proteome_2	Wuhan_seafood_market_CoV_MN908947_CDS_proteome	MN908947 | [21562:25384](+) | Wuhan seafood market pneumonia virus | surface glycoprotein	3014	1657	11758	2539	3201	768	532	242	123	632	1904	2863	1823	3135	996	1010	1012	2250	1273	803	930	370	88	87	2362	5281	1576	2313	1740	2371	839	1416	1427	2657	50	516	16021	14080	1067	899	822
778	TVYDPLQPELDSFK	YDPLQPELDSFK	EXPR_MAIN	Wuhan_seafood_market_CoV_MN908947_CDS_proteome_2;1138	1138	Wuhan_seafood_market_CoV_MN908947_CDS_proteome_2	Wuhan_seafood_market_CoV_MN908947_CDS_proteome	MN908947 | [21562:25384](+) | Wuhan seafood market pneumonia virus | surface glycoprotein	2963	2608	2382	503	225	466	91	136	209	526	982	616	372	889	52	741	66	1059	581	248	359	215	149	84	240	471	237	793	2303	4227	866	972	1077	870	322	168	9800	14262	737	1911	148
779	PELDSFKEELDKYFKNHTSPDVD	PELDSFKEELDK	EXPR_MAIN	Wuhan_seafood_market_CoV_MN908947_CDS_proteome_2;1143	1143	Wuhan_seafood_market_CoV_MN908947_CDS_proteome_2	Wuhan_seafood_market_CoV_MN908947_CDS_proteome	MN908947 | [21562:25384](+) | Wuhan seafood market pneumonia virus | surface glycoprotein	4336	3117	2676	1371	2017	1570	162	565	602	222	22354	2702	58	211	77	289	7308	1149	2143	711	101	570	223	14637	492	576	874	3149	1265	6017	2952	1701	323	737	1168	1594	182	6590	36689	44680	11030
780	PELDSFKEELDKYFKNHTSPDVD	ELDSFKEELDKY	EXPR_MAIN	Wuhan_seafood_market_CoV_MN908947_CDS_proteome_2;1144	1144	Wuhan_seafood_market_CoV_MN908947_CDS_proteome_2	Wuhan_seafood_market_CoV_MN908947_CDS_proteome	MN908947 | [21562:25384](+) | Wuhan seafood market pneumonia virus | surface glycoprotein	6054	7662	41877	39239	13557	9440	188	744	2847	1899	12939	1372	62	818	128	341	3304	3575	3621	576	324	1038	1326	22918	1312	12205	582	57291	2916	8406	1591	4172	1600	3666	903	8940	2078	8063	52599	50019	27019
781	PELDSFKEELDKYFKNHTSPDVD	LDSFKEELDKYF	EXPR_MAIN	Wuhan_seafood_market_CoV_MN908947_CDS_proteome_2;1145	1145	Wuhan_seafood_market_CoV_MN908947_CDS_proteome_2	Wuhan_seafood_market_CoV_MN908947_CDS_proteome	MN908947 | [21562:25384](+) | Wuhan seafood market pneumonia virus | surface glycoprotein	57965	58781	64190	64419	64478	64579	2185	27169	6217	8600	21902	865	962	1841	501	297	6652	4938	17678	2340	15832	64467	26892	62821	28031	64252	5303	61373	2882	35295	6110	17292	14372	38354	31727	28188	2651	23094	63444	63962	53750
782	PELDSFKEELDKYFKNHTSPDVD	DSFKEELDKYFK	EXPR_MAIN	Wuhan_seafood_market_CoV_MN908947_CDS_proteome_2;1146	1146	Wuhan_seafood_market_CoV_MN908947_CDS_proteome_2	Wuhan_seafood_market_CoV_MN908947_CDS_proteome	MN908947 | [21562:25384](+) | Wuhan seafood market pneumonia virus | surface glycoprotein	61335	56910	64190	64419	63426	62923	3005	21730	3953	44489	63962	13071	1585	1772	2420	4052	30896	5628	18464	1418	60164	60655	76	64590	26682	60583	3258	42469	5685	18696	6878	13899	21043	45661	52859	41926	1967	22638	60616	57642	48338
783	PELDSFKEELDKYFKNHTSPDVD	SFKEELDKYFKN	EXPR_MAIN	Wuhan_seafood_market_CoV_MN908947_CDS_proteome_2;1147	1147	Wuhan_seafood_market_CoV_MN908947_CDS_proteome_2	Wuhan_seafood_market_CoV_MN908947_CDS_proteome	MN908947 | [21562:25384](+) | Wuhan seafood market pneumonia virus | surface glycoprotein	309	30976	64190	64419	63775	64579	3669	8473	12507	33895	53151	1635	1993	2101	4710	2011	12609	10497	41968	3097	16094	64467	30814	61994	17252	59319	1968	61469	1182	11711	982	5128	37145	60030	43109	17188	3582	13237	63444	63962	33612
784	PELDSFKEELDKYFKNHTSPDVD	FKEELDKYFKNH	EXPR_MAIN	Wuhan_seafood_market_CoV_MN908947_CDS_proteome_2;1148	1148	Wuhan_seafood_market_CoV_MN908947_CDS_proteome_2	Wuhan_seafood_market_CoV_MN908947_CDS_proteome	MN908947 | [21562:25384](+) | Wuhan seafood market pneumonia virus | surface glycoprotein	13899	50935	63047	64419	61907	64579	4286	5949	14307	35231	63962	12420	1050	14611	1701	1197	50890	15137	21434	3753	9913	55645	25163	64590	12357	64252	10212	59369	1544	6849	2926	4282	19143	56053	29158	11432	1527	7536	63444	63962	35654
785	PELDSFKEELDKYFKNHTSPDVD	KEELDKYFKNHT	EXPR_MAIN	Wuhan_seafood_market_CoV_MN908947_CDS_proteome_2;1149	1149	Wuhan_seafood_market_CoV_MN908947_CDS_proteome_2	Wuhan_seafood_market_CoV_MN908947_CDS_proteome	MN908947 | [21562:25384](+) | Wuhan seafood market pneumonia virus | surface glycoprotein	51352	52195	12630	20237	4412	4401	3338	9296	33987	30716	626	8089	3412	5638	1163	3502	3416	37042	3755	1066	1397	13204	1068	7605	474	3885	1324	64640	681	3253	1617	11542	30952	60123	14610	9481	1070	5236	2007	29180	1936
786	PELDSFKEELDKYFKNHTSPDVD	EELDKYFKNHTS	EXPR_MAIN	Wuhan_seafood_market_CoV_MN908947_CDS_proteome_2;1150	1150	Wuhan_seafood_market_CoV_MN908947_CDS_proteome_2	Wuhan_seafood_market_CoV_MN908947_CDS_proteome	MN908947 | [21562:25384](+) | Wuhan seafood market pneumonia virus | surface glycoprotein	56	1757	1593	4530	5907	4588	2057	3547	518	3512	165	3901	3155	2906	4742	3601	84	17600	417	66	118	625	3720	2001	2360	3420	1290	4202	206	1256	1294	5604	6587	6356	19959	36375	58	1928	3406	18847	998
787	PELDSFKEELDKYFKNHTSPDVD	ELDKYFKNHTSP	EXPR_MAIN	Wuhan_seafood_market_CoV_MN908947_CDS_proteome_2;1151	1151	Wuhan_seafood_market_CoV_MN908947_CDS_proteome_2	Wuhan_seafood_market_CoV_MN908947_CDS_proteome	MN908947 | [21562:25384](+) | Wuhan seafood market pneumonia virus | surface glycoprotein	2382	1165	317	8321	3335	11483	3852	4703	124	4816	317	23807	5388	11445	8054	6009	63	532	429	236	72	1861	242	482	2651	8040	3361	13313	1384	969	558	3378	2395	3986	1561	10004	145	647	1961	16633	1233
788	PELDSFKEELDKYFKNHTSPDVD	LDKYFKNHTSPD	EXPR_MAIN	Wuhan_seafood_market_CoV_MN908947_CDS_proteome_2;1152	1152	Wuhan_seafood_market_CoV_MN908947_CDS_proteome_2	Wuhan_seafood_market_CoV_MN908947_CDS_proteome	MN908947 | [21562:25384](+) | Wuhan seafood market pneumonia virus | surface glycoprotein	1795	2389	3455	3408	1598	3666	945	3987	2427	6520	62	119	9821	11547	12993	1704	582	849	1016	1035	1171	8909	411	1318	1797	4478	1534	8973	1068	1664	513	4112	3639	5477	3791	8130	463	1046	5919	29516	2389
789	PELDSFKEELDKYFKNHTSPDVD	DKYFKNHTSPDV	EXPR_MAIN	Wuhan_seafood_market_CoV_MN908947_CDS_proteome_2;1153	1153	Wuhan_seafood_market_CoV_MN908947_CDS_proteome_2	Wuhan_seafood_market_CoV_MN908947_CDS_proteome	MN908947 | [21562:25384](+) | Wuhan seafood market pneumonia virus | surface glycoprotein	6668	6257	2914	933	591	340	2512	13811	5137	7993	84	6280	11462	9155	16462	9068	429	390	1955	1453	9117	11829	928	3685	3151	10595	7495	15593	2311	3612	4320	4460	4378	11848	10011	17669	979	1719	9547	39117	3666
790	PELDSFKEELDKYFKNHTSPDVD	KYFKNHTSPDVD	EXPR_MAIN	Wuhan_seafood_market_CoV_MN908947_CDS_proteome_2;1154	1154	Wuhan_seafood_market_CoV_MN908947_CDS_proteome_2	Wuhan_seafood_market_CoV_MN908947_CDS_proteome	MN908947 | [21562:25384](+) | Wuhan seafood market pneumonia virus | surface glycoprotein	2028	1435	1502	1682	1021	3273	2315	7570	840	15236	174	3514	2788	9290	9716	8535	223	578	1370	1629	458	7143	1043	412	3074	2956	3702	12028	2392	1568	884	1681	1391	1323	947	2999	68	223	2479	12693	2106
791	SPDVDLGDISGINASVV	SPDVDLGDISGI	EXPR_MAIN	Wuhan_seafood_market_CoV_MN908947_CDS_proteome_2;1161	1161	Wuhan_seafood_market_CoV_MN908947_CDS_proteome_2	Wuhan_seafood_market_CoV_MN908947_CDS_proteome	MN908947 | [21562:25384](+) | Wuhan seafood market pneumonia virus | surface glycoprotein	794	2743	131	8135	2550	10670	222	3433	960	4087	1827	73	76	1207	9853	1027	2762	904	1045	602	86	3321	4422	38019	247	1313	3081	3202	212	8389	7239	13797	3355	4295	16900	24575	5989	11019	3442	54655	72
792	SPDVDLGDISGINASVV	PDVDLGDISGIN	EXPR_MAIN	Wuhan_seafood_market_CoV_MN908947_CDS_proteome_2;1162	1162	Wuhan_seafood_market_CoV_MN908947_CDS_proteome_2	Wuhan_seafood_market_CoV_MN908947_CDS_proteome	MN908947 | [21562:25384](+) | Wuhan seafood market pneumonia virus | surface glycoprotein	6646	8308	19663	11885	6987	12649	2787	3540	5526	11416	36689	1732	565	9068	14147	9353	14617	1220	4316	17346	1439	5600	13690	9963	12959	26868	1571	4727	22342	9601	25371	29016	12965	13194	26169	6347	1726	4608	8019	46015	3181
793	SPDVDLGDISGINASVV	DVDLGDISGINA	EXPR_MAIN	Wuhan_seafood_market_CoV_MN908947_CDS_proteome_2;1163	1163	Wuhan_seafood_market_CoV_MN908947_CDS_proteome_2	Wuhan_seafood_market_CoV_MN908947_CDS_proteome	MN908947 | [21562:25384](+) | Wuhan seafood market pneumonia virus | surface glycoprotein	19897	21017	25781	17224	9756	13657	2110	4330	14670	8737	10561	195	1081	235	12311	27083	19487	118	15964	24811	1150	6561	8219	18857	20735	27697	2505	4243	1320	12507	10107	13918	17278	16642	22061	32841	2121	4596	9568	59455	1341
794	SPDVDLGDISGINASVV	VDLGDISGINAS	EXPR_MAIN	Wuhan_seafood_market_CoV_MN908947_CDS_proteome_2;1164	1164	Wuhan_seafood_market_CoV_MN908947_CDS_proteome_2	Wuhan_seafood_market_CoV_MN908947_CDS_proteome	MN908947 | [21562:25384](+) | Wuhan seafood market pneumonia virus | surface glycoprotein	20506	11533	25815	9250	6258	6924	2995	3714	7639	10726	27911	179	1292	1830	13870	18612	13071	179	5937	32105	718	3795	21111	24492	45219	13384	5351	2948	6373	11362	9966	10908	20055	14307	22651	24507	3664	5185	8664	51303	958
795	SPDVDLGDISGINASVV	DLGDISGINASV	EXPR_MAIN	Wuhan_seafood_market_CoV_MN908947_CDS_proteome_2;1165	1165	Wuhan_seafood_market_CoV_MN908947_CDS_proteome_2	Wuhan_seafood_market_CoV_MN908947_CDS_proteome	MN908947 | [21562:25384](+) | Wuhan seafood market pneumonia virus | surface glycoprotein	10360	8410	25003	8808	4081	3594	4739	3974	14211	21332	31697	2676	253	843	1628	5990	9434	57	2013	2689	894	7212	10901	4151	46063	22777	4353	4550	19362	11249	4208	7676	27715	13215	933	17868	2555	5035	6266	45661	5276
796	SPDVDLGDISGINASVV	LGDISGINASVV	EXPR_MAIN	Wuhan_seafood_market_CoV_MN908947_CDS_proteome_2;1166	1166	Wuhan_seafood_market_CoV_MN908947_CDS_proteome_2	Wuhan_seafood_market_CoV_MN908947_CDS_proteome	MN908947 | [21562:25384](+) | Wuhan seafood market pneumonia virus | surface glycoprotein	2747	2527	10082	4167	2399	2945	2088	2054	928	2997	7556	764	199	972	367	8987	4871	412	285	11245	422	1135	1363	1398	9696	7711	1653	2181	2153	5637	8321	12326	2167	1722	3233	6297	87	1576	7724	39610	3577
797	EIDRLNEVAKNLNESL	EIDRLNEVAKNL	EXPR_MAIN	Wuhan_seafood_market_CoV_MN908947_CDS_proteome_2;1182	1182	Wuhan_seafood_market_CoV_MN908947_CDS_proteome_2	Wuhan_seafood_market_CoV_MN908947_CDS_proteome	MN908947 | [21562:25384](+) | Wuhan seafood market pneumonia virus | surface glycoprotein	1206	2357	27317	9061	1170	5977	1291	2319	861	3552	397	272	894	220	68	282	174	26134	134	2763	1257	932	906	393	370	312	3627	2476	14532	22342	2018	4913	8242	11214	1067	5527	1871	2363	1623	29587	169
798	EIDRLNEVAKNLNESL	IDRLNEVAKNLN	EXPR_MAIN	Wuhan_seafood_market_CoV_MN908947_CDS_proteome_2;1183	1183	Wuhan_seafood_market_CoV_MN908947_CDS_proteome_2	Wuhan_seafood_market_CoV_MN908947_CDS_proteome	MN908947 | [21562:25384](+) | Wuhan seafood market pneumonia virus | surface glycoprotein	2254	1846	20833	4098	4273	8017	2186	3316	2005	2385	598	752	982	901	2757	274	329	9575	734	564	648	181	4111	1407	4164	3708	1135	2937	2033	6588	704	1824	19234	16255	605	10173	3086	4873	2301	3060	6282
799	EIDRLNEVAKNLNESL	DRLNEVAKNLNE	EXPR_MAIN	Wuhan_seafood_market_CoV_MN908947_CDS_proteome_2;1184	1184	Wuhan_seafood_market_CoV_MN908947_CDS_proteome_2	Wuhan_seafood_market_CoV_MN908947_CDS_proteome	MN908947 | [21562:25384](+) | Wuhan seafood market pneumonia virus | surface glycoprotein	233	695	273	108	337	364	336	316	5862	824	520	37	1302	554	7785	1831	283	1581	188	527	247	124	979	516	731	303	920	6944	856	4320	537	1806	1424	3612	404	8996	91	651	1015	18208	5511
800	EIDRLNEVAKNLNESL	RLNEVAKNLNES	EXPR_MAIN	Wuhan_seafood_market_CoV_MN908947_CDS_proteome_2;1185	1185	Wuhan_seafood_market_CoV_MN908947_CDS_proteome_2	Wuhan_seafood_market_CoV_MN908947_CDS_proteome	MN908947 | [21562:25384](+) | Wuhan seafood market pneumonia virus | surface glycoprotein	5440	3715	787	420	1219	1179	522	583	1259	609	938	1778	1262	2457	109	902	861	3843	563	984	151	807	2667	1477	1065	488	474	262	1002	330	284	491	1433	1900	484	396	175	85	657	599	3418
801	EIDRLNEVAKNLNESL	LNEVAKNLNESL	EXPR_MAIN	Wuhan_seafood_market_CoV_MN908947_CDS_proteome_2;1186	1186	Wuhan_seafood_market_CoV_MN908947_CDS_proteome_2	Wuhan_seafood_market_CoV_MN908947_CDS_proteome	MN908947 | [21562:25384](+) | Wuhan seafood market pneumonia virus | surface glycoprotein	64	4783	1510	170	98	65	48	60	374	992	759	951	1177	608	172	110	64	1466	2267	1157	145	265	1444	611	775	509	590	72	640	1434	859	726	3413	3154	1259	3168	136	625	18856	11517	8639
802	EVAKNLNESLIDLQ	EVAKNLNESLID	EXPR_MAIN	Wuhan_seafood_market_CoV_MN908947_CDS_proteome_2;1188	1188	Wuhan_seafood_market_CoV_MN908947_CDS_proteome_2	Wuhan_seafood_market_CoV_MN908947_CDS_proteome	MN908947 | [21562:25384](+) | Wuhan seafood market pneumonia virus | surface glycoprotein	1819	1496	77	207	840	733	57	51	1101	562	359	265	491	202	111	447	51	2127	83	83	73	616	2206	984	355	610	368	586	168	780	1008	1822	3202	1533	2078	4265	905	1738	19234	16021	4915
803	EVAKNLNESLIDLQ	VAKNLNESLIDL	EXPR_MAIN	Wuhan_seafood_market_CoV_MN908947_CDS_proteome_2;1189	1189	Wuhan_seafood_market_CoV_MN908947_CDS_proteome_2	Wuhan_seafood_market_CoV_MN908947_CDS_proteome	MN908947 | [21562:25384](+) | Wuhan seafood market pneumonia virus | surface glycoprotein	761	1339	145	80	180	135	137	96	746	1379	469	295	231	139	239	275	1628	347	87	2184	51	1001	81	232	3066	3818	542	137	2095	1216	3279	3106	4732	3840	1769	127	127	1143	14101	9919	214
804	EVAKNLNESLIDLQ	AKNLNESLIDLQ	EXPR_MAIN	Wuhan_seafood_market_CoV_MN908947_CDS_proteome_2;1190	1190	Wuhan_seafood_market_CoV_MN908947_CDS_proteome_2	Wuhan_seafood_market_CoV_MN908947_CDS_proteome	MN908947 | [21562:25384](+) | Wuhan seafood market pneumonia virus | surface glycoprotein	1138	1296	253	525	5309	406	2096	214	1455	2332	130	1381	139	530	95	124	119	1190	73	1261	108	974	69	246	650	909	1223	178	3520	1797	2429	3119	6978	3456	1400	282	690	1237	12999	17374	3364
805	SCGSCCKFDEDDSE	SCGSCCKFDEDD	EXPR_MAIN	Wuhan_seafood_market_CoV_MN908947_CDS_proteome_2;1249	1249	Wuhan_seafood_market_CoV_MN908947_CDS_proteome_2	Wuhan_seafood_market_CoV_MN908947_CDS_proteome	MN908947 | [21562:25384](+) | Wuhan seafood market pneumonia virus | surface glycoprotein	252	113	570	499	1540	707	664	1645	137	309	439	107	67	63	702	518	623	1097	449	4308	253	987	95	1412	1250	874	107	43	209	251	70	267	174	260	1627	2199	793	1041	282	327	558
806	SCGSCCKFDEDDSE	CGSCCKFDEDDS	EXPR_MAIN	Wuhan_seafood_market_CoV_MN908947_CDS_proteome_2;1250	1250	Wuhan_seafood_market_CoV_MN908947_CDS_proteome_2	Wuhan_seafood_market_CoV_MN908947_CDS_proteome	MN908947 | [21562:25384](+) | Wuhan seafood market pneumonia virus | surface glycoprotein	207	88	110	407	889	156	324	74	72	85	271	180	81	67	49	48	178	687	86	65	136	3722	85	131	952	461	65	304	142	211	58	48	635	188	344	1265	2235	3975	94	95	426
807	SCGSCCKFDEDDSE	GSCCKFDEDDSE	EXPR_MAIN	Wuhan_seafood_market_CoV_MN908947_CDS_proteome_2;1251	1251	Wuhan_seafood_market_CoV_MN908947_CDS_proteome_2	Wuhan_seafood_market_CoV_MN908947_CDS_proteome	MN908947 | [21562:25384](+) | Wuhan seafood market pneumonia virus | surface glycoprotein	119	743	272	820	288	320	5349	142	73	167	2074	559	148	195	65	46	122	139	62	3686	2995	4322	83	987	1037	681	313	620	47	228	81	91	60	100	677	990	213	160	82	839	214
808	FDEDDSEPVLKGVKLH	FDEDDSEPVLKG	EXPR_MAIN	Wuhan_seafood_market_CoV_MN908947_CDS_proteome_2;1256	1256	Wuhan_seafood_market_CoV_MN908947_CDS_proteome_2	Wuhan_seafood_market_CoV_MN908947_CDS_proteome	MN908947 | [21562:25384](+) | Wuhan seafood market pneumonia virus | surface glycoprotein	201	1870	2896	866	95	61	136	73	1425	2103	58	314	55	146	46	125	50	45	138	67	42	64	92	7208	92	103	81	659	118	20301	56	72	57	70	65	195	67	50	239	1813	88
809	FDEDDSEPVLKGVKLH	DEDDSEPVLKGV	EXPR_MAIN	Wuhan_seafood_market_CoV_MN908947_CDS_proteome_2;1257	1257	Wuhan_seafood_market_CoV_MN908947_CDS_proteome_2	Wuhan_seafood_market_CoV_MN908947_CDS_proteome	MN908947 | [21562:25384](+) | Wuhan seafood market pneumonia virus | surface glycoprotein	91	408	155	87	49	69	53	80	2144	70	74	388	37	265	51	73	41	43	790	1035	60	46	54	935	77	52	241	68	154	9275	43	40	37	37	36	189	51	38	39	503	39
810	FDEDDSEPVLKGVKLH	EDDSEPVLKGVK	EXPR_MAIN	Wuhan_seafood_market_CoV_MN908947_CDS_proteome_2;1258	1258	Wuhan_seafood_market_CoV_MN908947_CDS_proteome_2	Wuhan_seafood_market_CoV_MN908947_CDS_proteome	MN908947 | [21562:25384](+) | Wuhan seafood market pneumonia virus | surface glycoprotein	58	55	1058	223	54	112	70	165	794	178	49	67	48	121	63	201	176	51	64	103	52	53	68	362	76	217	207	53	61	95	51	43	55	45	60	173	149	64	52	1058	137
811	FDEDDSEPVLKGVKLH	DDSEPVLKGVKL	EXPR_MAIN	Wuhan_seafood_market_CoV_MN908947_CDS_proteome_2;1259	1259	Wuhan_seafood_market_CoV_MN908947_CDS_proteome_2	Wuhan_seafood_market_CoV_MN908947_CDS_proteome	MN908947 | [21562:25384](+) | Wuhan seafood market pneumonia virus | surface glycoprotein	64	291	3667	1142	66	77	54	185	1719	74	72	50	58	2285	48	457	122	74	59	77	59	76	110	89	3750	1572	72	148	66	44	303	78	81	56	513	377	144	101	84	99	112
812	FDEDDSEPVLKGVKLH	DSEPVLKGVKLH	EXPR_MAIN	Wuhan_seafood_market_CoV_MN908947_CDS_proteome_2;1260	1260	Wuhan_seafood_market_CoV_MN908947_CDS_proteome_2	Wuhan_seafood_market_CoV_MN908947_CDS_proteome	MN908947 | [21562:25384](+) | Wuhan seafood market pneumonia virus | surface glycoprotein	892	1216	2237	649	56	369	53	81	3897	525	323	121	133	3294	158	1000	85	212	56	176	44	264	78	1687	1558	1037	69	100	138	64	67	63	53	74	45	278	335	2032	60	77	231
813	TIGTVTLKQGEIKDAT	TIGTVTLKQGEI	EXPR_MAIN	Wuhan_seafood_market_CoV_MN908947_CDS_proteome_3;9	9	Wuhan_seafood_market_CoV_MN908947_CDS_proteome_3	Wuhan_seafood_market_CoV_MN908947_CDS_proteome	MN908947 | [25392:26220](+) | Wuhan seafood market pneumonia virus | ORF3a protein	72	66	60	128	121	87	312	1007	185	442	1769	144	9879	1600	2486	162	230	442	740	275	60	370	1497	422	80	92	185	234	188	82	266	914	138	5312	858	592	463	1359	213	139	48
814	TIGTVTLKQGEIKDAT	IGTVTLKQGEIK	EXPR_MAIN	Wuhan_seafood_market_CoV_MN908947_CDS_proteome_3;10	10	Wuhan_seafood_market_CoV_MN908947_CDS_proteome_3	Wuhan_seafood_market_CoV_MN908947_CDS_proteome	MN908947 | [25392:26220](+) | Wuhan seafood market pneumonia virus | ORF3a protein	1136	865	1383	183	108	253	7138	2218	631	743	1519	92	806	748	2573	5676	324	558	1047	1287	248	1648	829	605	85	195	246	1326	336	155	93	71	62	64	403	114	2055	1858	1138	1980	734
815	TIGTVTLKQGEIKDAT	GTVTLKQGEIKD	EXPR_MAIN	Wuhan_seafood_market_CoV_MN908947_CDS_proteome_3;11	11	Wuhan_seafood_market_CoV_MN908947_CDS_proteome_3	Wuhan_seafood_market_CoV_MN908947_CDS_proteome	MN908947 | [25392:26220](+) | Wuhan seafood market pneumonia virus | ORF3a protein	91	588	417	329	723	409	2183	2118	1092	948	625	824	3070	4150	2932	2152	1027	802	2312	8274	4021	2874	1120	4078	472	192	6029	10208	414	1616	157	465	679	316	887	1281	1941	1174	4663	9385	1503
816	TIGTVTLKQGEIKDAT	TVTLKQGEIKDA	EXPR_MAIN	Wuhan_seafood_market_CoV_MN908947_CDS_proteome_3;12	12	Wuhan_seafood_market_CoV_MN908947_CDS_proteome_3	Wuhan_seafood_market_CoV_MN908947_CDS_proteome	MN908947 | [25392:26220](+) | Wuhan seafood market pneumonia virus | ORF3a protein	552	1542	1047	388	394	525	5490	5577	804	5288	1237	3104	6715	737	34618	6161	5223	2636	3265	10315	793	4864	15415	17838	342	78	2181	579	4409	1699	1303	1987	5646	3155	966	1133	18365	16144	5022	7715	340
817	TIGTVTLKQGEIKDAT	VTLKQGEIKDAT	EXPR_MAIN	Wuhan_seafood_market_CoV_MN908947_CDS_proteome_3;13	13	Wuhan_seafood_market_CoV_MN908947_CDS_proteome_3	Wuhan_seafood_market_CoV_MN908947_CDS_proteome	MN908947 | [25392:26220](+) | Wuhan seafood market pneumonia virus | ORF3a protein	170	1305	17253	1755	433	4377	3230	3038	12450	16021	567	155	2363	3879	49281	5061	3762	3178	4399	6374	766	3748	1034	2158	475	241	1278	823	710	1693	615	864	13510	37316	929	1383	2509	2079	2724	4879	13792
818	ITLKKRWQLALSKG	ITLKKRWQLALS	EXPR_MAIN	Wuhan_seafood_market_CoV_MN908947_CDS_proteome_3;63	63	Wuhan_seafood_market_CoV_MN908947_CDS_proteome_3	Wuhan_seafood_market_CoV_MN908947_CDS_proteome	MN908947 | [25392:26220](+) | Wuhan seafood market pneumonia virus | ORF3a protein	287	38	74	77	53	53	45	73	58	188	116	68	68	260	51	149	103	85	231	144	87	96	39	76	296	126	49	631	71	84	49	49	51	38	49	53	82	38	95	323	70
819	ITLKKRWQLALSKG	TLKKRWQLALSK	EXPR_MAIN	Wuhan_seafood_market_CoV_MN908947_CDS_proteome_3;64	64	Wuhan_seafood_market_CoV_MN908947_CDS_proteome_3	Wuhan_seafood_market_CoV_MN908947_CDS_proteome	MN908947 | [25392:26220](+) | Wuhan seafood market pneumonia virus | ORF3a protein	305	219	55	156	73	124	51	828	86	435	66	293	263	700	133	318	83	187	459	442	483	274	353	433	274	197	47	187	73	160	183	540	59	48	50	53	261	50	162	77	352
820	ITLKKRWQLALSKG	LKKRWQLALSKG	EXPR_MAIN	Wuhan_seafood_market_CoV_MN908947_CDS_proteome_3;65	65	Wuhan_seafood_market_CoV_MN908947_CDS_proteome_3	Wuhan_seafood_market_CoV_MN908947_CDS_proteome	MN908947 | [25392:26220](+) | Wuhan seafood market pneumonia virus | ORF3a protein	454	124	95	104	115	252	150	105	87	70	274	84	96	327	110	347	157	306	1064	595	73	208	112	547	138	359	55	195	76	104	1217	577	59	44	49	283	396	49	744	149	204
821	EHDYQIGGYTEKWESGVKDCVVL	EHDYQIGGYTEK	EXPR_MAIN	Wuhan_seafood_market_CoV_MN908947_CDS_proteome_3;181	181	Wuhan_seafood_market_CoV_MN908947_CDS_proteome_3	Wuhan_seafood_market_CoV_MN908947_CDS_proteome	MN908947 | [25392:26220](+) | Wuhan seafood market pneumonia virus | ORF3a protein	3710	3800	12837	2821	843	524	1031	1274	1078	719	604	718	687	885	1711	517	968	6678	2868	395	3194	63166	480	1000	4292	4382	742	1107	194	10134	3701	3848	1464	1032	1014	1372	744	780	1183	1368	767
822	EHDYQIGGYTEKWESGVKDCVVL	HDYQIGGYTEKW	EXPR_MAIN	Wuhan_seafood_market_CoV_MN908947_CDS_proteome_3;182	182	Wuhan_seafood_market_CoV_MN908947_CDS_proteome_3	Wuhan_seafood_market_CoV_MN908947_CDS_proteome	MN908947 | [25392:26220](+) | Wuhan seafood market pneumonia virus | ORF3a protein	91	2569	5606	2581	3476	1490	3260	2265	3898	3787	2722	3641	3528	4052	2425	1942	1554	16332	13458	4980	7985	64467	1313	1955	3801	2477	1202	1375	2419	4108	1189	1056	1238	1819	504	756	3196	1766	972	1254	2129
823	EHDYQIGGYTEKWESGVKDCVVL	DYQIGGYTEKWE	EXPR_MAIN	Wuhan_seafood_market_CoV_MN908947_CDS_proteome_3;183	183	Wuhan_seafood_market_CoV_MN908947_CDS_proteome_3	Wuhan_seafood_market_CoV_MN908947_CDS_proteome	MN908947 | [25392:26220](+) | Wuhan seafood market pneumonia virus | ORF3a protein	2631	1949	4409	1625	2219	605	3880	2269	6514	1989	2149	3363	1305	3510	1484	902	1439	10715	6148	548	7601	64467	1523	1512	2589	1738	1755	448	5211	3681	1097	937	1715	1203	904	1686	1493	1075	1185	528	1710
824	EHDYQIGGYTEKWESGVKDCVVL	YQIGGYTEKWES	EXPR_MAIN	Wuhan_seafood_market_CoV_MN908947_CDS_proteome_3;184	184	Wuhan_seafood_market_CoV_MN908947_CDS_proteome_3	Wuhan_seafood_market_CoV_MN908947_CDS_proteome	MN908947 | [25392:26220](+) | Wuhan seafood market pneumonia virus | ORF3a protein	2065	2348	3812	1248	2491	1630	3598	3094	2257	2914	131	641	1080	1027	451	1133	625	8893	2865	4896	7364	62273	527	4289	1186	2060	1074	664	1457	3525	1191	1190	692	960	1366	1756	1076	1166	2177	2325	1529
825	EHDYQIGGYTEKWESGVKDCVVL	QIGGYTEKWESG	EXPR_MAIN	Wuhan_seafood_market_CoV_MN908947_CDS_proteome_3;185	185	Wuhan_seafood_market_CoV_MN908947_CDS_proteome_3	Wuhan_seafood_market_CoV_MN908947_CDS_proteome	MN908947 | [25392:26220](+) | Wuhan seafood market pneumonia virus | ORF3a protein	2450	3381	661	932	2349	1240	3625	3352	2690	1311	4088	1029	878	1391	2070	6924	2078	9678	2904	5158	7568	61032	2246	4701	1407	1303	1294	113	2070	3568	1749	1706	2287	2076	1330	1713	26205	25199	3379	2688	841
[truncated: 156 more rows]
[truncated: 91 more columns]
