# Supplementary material for: Immunoreactive peptide maps of SARS-CoV-2
Source: Commun Biol. 2021 Feb 12;4:225. doi: 10.1038/s42003-021-01743-9 (PMC7881038; doi:10.1038/s42003-021-01743-9)
Supplement: Supplementary file 7 — Supplementary Data 5 [file 42003_2021_1743_MOESM7_ESM.xlsx]

## Sheet: Sheet1
	Epitope sequence	Protein Info (MN908947_CDS_proteome)	Severe-COVID-19 Early (N=22)	Severe-COVID-19 Late (N=22)	Mild- COVID-19 Early (N=22)	Mild-COVID-19 Late (N=22)	Asymptomatic COVID-19 (First)(N=6)	Asymptomatic COVID-19 (Second)(N=6)	Healthy-Controls (N=10)	Other-HCoV (N=11)	SARS_2003 (N=11)
1	YRKVLLRKNGNKGA	orf1ab polyprotein (pp1ab)	0/22 (0%)	1/22 (5%)	0/22 (0%)	0/22 (0%)	0/6 (0%)	0/6 (0%)	0/10 (0%)	0/11 (0%)	0/11 (0%)
2	LLRKNGNKGAGGHSY		0/22 (0%)	0/22 (0%)	0/22 (0%)	0/22 (0%)	0/6 (0%)	0/6 (0%)	0/10 (0%)	1/11 (10%)	0/11 (0%)
3	GNKGAGGHSYGADLKSFDL		0/22 (0%)	0/22 (0%)	0/22 (0%)	0/22 (0%)	0/6 (0%)	0/6 (0%)	0/10 (0%)	2/11 (19%)	0/11 (0%)
4	DELGTDPYEDFQEN		0/22 (0%)	0/22 (0%)	0/22 (0%)	0/22 (0%)	0/6 (0%)	0/6 (0%)	1/10 (10%)	0/11 (0%)	0/11 (0%)
5	WNTKHSSGVTRELM		0/22 (0%)	0/22 (0%)	1/22 (5%)	1/22 (5%)	0/6 (0%)	0/6 (0%)	0/10 (0%)	0/11 (0%)	0/11 (0%)
6	GVYCCREHEHEIAW		0/22 (0%)	0/22 (0%)	0/22 (0%)	0/22 (0%)	0/6 (0%)	0/6 (0%)	1/10 (10%)	0/11 (0%)	0/11 (0%)
7	HEIAWYTERSEKSY		0/22 (0%)	0/22 (0%)	0/22 (0%)	0/22 (0%)	0/6 (0%)	0/6 (0%)	1/10 (10%)	0/11 (0%)	0/11 (0%)
8	SYELQTPFEIKLAK		1/22 (5%)	1/22 (5%)	0/22 (0%)	0/22 (0%)	0/6 (0%)	0/6 (0%)	0/10 (0%)	0/11 (0%)	0/11 (0%)
9	AKKFDTFNGECPNF		0/22 (0%)	0/22 (0%)	0/22 (0%)	0/22 (0%)	0/6 (0%)	0/6 (0%)	1/10 (10%)	0/11 (0%)	0/11 (0%)
10	CDHCGETSWQTGDF		0/22 (0%)	0/22 (0%)	1/22 (5%)	1/22 (5%)	0/6 (0%)	0/6 (0%)	0/10 (0%)	0/11 (0%)	0/11 (0%)
11	LTNIFGTVYEKLKPVLD		0/22 (0%)	0/22 (0%)	0/22 (0%)	0/22 (0%)	1/6 (17%)	1/6 (17%)	0/10 (0%)	0/11 (0%)	0/11 (0%)
12	GVEFLRDGWEIVKF		1/22 (5%)	0/22 (0%)	0/22 (0%)	0/22 (0%)	0/6 (0%)	0/6 (0%)	0/10 (0%)	0/11 (0%)	0/11 (0%)
13	TGDLQPLEQPTSEAVEAPLV		0/22 (0%)	0/22 (0%)	0/22 (0%)	0/22 (0%)	0/6 (0%)	0/6 (0%)	1/10 (10%)	1/11 (10%)	1/11 (10%)
14	KGGAPTKVTFGDDTVIEV		0/22 (0%)	0/22 (0%)	0/22 (0%)	0/22 (0%)	0/6 (0%)	0/6 (0%)	1/10 (10%)	0/11 (0%)	1/11 (10%)
15	NITFELDERIDKVL		0/22 (0%)	1/22 (5%)	0/22 (0%)	0/22 (0%)	0/6 (0%)	0/6 (0%)	1/10 (10%)	0/11 (0%)	0/11 (0%)
16	EFACVVADAVIKTLQPVS		1/22 (5%)	1/22 (5%)	0/22 (0%)	1/22 (5%)	0/6 (0%)	0/6 (0%)	0/10 (0%)	0/11 (0%)	0/11 (0%)
17	NKGEDIQLLKSAYENF		0/22 (0%)	1/22 (5%)	0/22 (0%)	0/22 (0%)	0/6 (0%)	0/6 (0%)	0/10 (0%)	0/11 (0%)	0/11 (0%)
18	YDKLVSSFLEMKSEK		0/22 (0%)	1/22 (5%)	0/22 (0%)	0/22 (0%)	0/6 (0%)	0/6 (0%)	0/10 (0%)	0/11 (0%)	0/11 (0%)
19	AFYILPSIISNEKQEI		0/22 (0%)	1/22 (5%)	0/22 (0%)	0/22 (0%)	0/6 (0%)	0/6 (0%)	1/10 (10%)	1/11 (10%)	0/11 (0%)
20	LGYVTHGLNLEEAA		1/22 (5%)	2/22 (10%)	0/22 (0%)	0/22 (0%)	0/6 (0%)	0/6 (0%)	0/10 (0%)	0/11 (0%)	0/11 (0%)
21	THGLNLEEAARYMRS		0/22 (0%)	1/22 (5%)	0/22 (0%)	1/22 (5%)	0/6 (0%)	0/6 (0%)	0/10 (0%)	0/11 (0%)	1/11 (10%)
22	TAYNGYLTSSSKTP		5/22 (23%)	4/22 (19%)	5/22 (23%)	5/22 (23%)	0/6 (0%)	0/6 (0%)	0/10 (0%)	1/11 (10%)	1/11 (10%)
23	GEVITFDNLKTLLS		0/22 (0%)	1/22 (5%)	1/22 (5%)	1/22 (5%)	0/6 (0%)	0/6 (0%)	0/10 (0%)	0/11 (0%)	0/11 (0%)
24	GRYMSALNHTKKWKYPQV		0/22 (0%)	1/22 (5%)	0/22 (0%)	0/22 (0%)	0/6 (0%)	0/6 (0%)	0/10 (0%)	1/11 (10%)	0/11 (0%)
25	TVGELGDVRETMSYL		1/22 (5%)	0/22 (0%)	1/22 (5%)	0/22 (0%)	0/6 (0%)	0/6 (0%)	0/10 (0%)	0/11 (0%)	0/11 (0%)
26	MGTLSYEQFKKGVQIPC		0/22 (0%)	1/22 (5%)	0/22 (0%)	0/22 (0%)	0/6 (0%)	0/6 (0%)	2/10 (20%)	0/11 (0%)	0/11 (0%)
27	FTCASEYTGNYQCGHY		2/22 (10%)	2/22 (10%)	3/22 (14%)	3/22 (14%)	0/6 (0%)	0/6 (0%)	0/10 (0%)	0/11 (0%)	0/11 (0%)
28	YQCGHYKHITSKET		0/22 (0%)	0/22 (0%)	0/22 (0%)	0/22 (0%)	0/6 (0%)	0/6 (0%)	0/10 (0%)	0/11 (0%)	1/11 (10%)
29	LVPNQPYPNASFDNF		8/22 (37%)	12/22 (55%)	3/22 (14%)	3/22 (14%)	0/6 (0%)	0/6 (0%)	0/10 (0%)	0/11 (0%)	0/11 (0%)
30	FPDLNGDVVAIDYK		1/22 (5%)	1/22 (5%)	0/22 (0%)	0/22 (0%)	0/6 (0%)	0/6 (0%)	0/10 (0%)	0/11 (0%)	0/11 (0%)
31	NSFDVLKSEDAQGMDNL		0/22 (0%)	0/22 (0%)	0/22 (0%)	0/22 (0%)	0/6 (0%)	0/6 (0%)	0/10 (0%)	0/11 (0%)	1/11 (10%)
32	SEEVVENPTIQKDVLECN		0/22 (0%)	2/22 (10%)	0/22 (0%)	1/22 (5%)	0/6 (0%)	0/6 (0%)	0/10 (0%)	0/11 (0%)	0/11 (0%)
33	GLAAVNSVPWDTIA		0/22 (0%)	0/22 (0%)	1/22 (5%)	0/22 (0%)	0/6 (0%)	0/6 (0%)	0/10 (0%)	0/11 (0%)	0/11 (0%)
34	TIANYAKPFLNKVVSTTT		1/22 (5%)	2/22 (10%)	1/22 (5%)	1/22 (5%)	0/6 (0%)	0/6 (0%)	2/10 (20%)	2/11 (19%)	1/11 (10%)
35	FLNKVVSTTTNIVTRC		0/22 (0%)	0/22 (0%)	0/22 (0%)	0/22 (0%)	0/6 (0%)	0/6 (0%)	0/10 (0%)	0/11 (0%)	1/11 (10%)
36	VKMFDAYVNTFSST		2/22 (10%)	3/22 (14%)	1/22 (5%)	0/22 (0%)	0/6 (0%)	0/6 (0%)	0/10 (0%)	0/11 (0%)	0/11 (0%)
37	FSSTFNVPMEKLKT		0/22 (0%)	0/22 (0%)	0/22 (0%)	0/22 (0%)	0/6 (0%)	0/6 (0%)	0/10 (0%)	0/11 (0%)	1/11 (10%)
38	TLVATAEAELAKNVSL		0/22 (0%)	0/22 (0%)	0/22 (0%)	0/22 (0%)	0/6 (0%)	0/6 (0%)	1/10 (10%)	0/11 (0%)	0/11 (0%)
39	SAAKKNNLPFKLTCA		0/22 (0%)	1/22 (5%)	0/22 (0%)	0/22 (0%)	0/6 (0%)	0/6 (0%)	0/10 (0%)	0/11 (0%)	0/11 (0%)
40	VHVMSKHTDFSSEIIG		1/22 (5%)	1/22 (5%)	0/22 (0%)	0/22 (0%)	0/6 (0%)	0/6 (0%)	0/10 (0%)	0/11 (0%)	0/11 (0%)
41	DFDTWFSQRGGSYT		0/22 (0%)	0/22 (0%)	0/22 (0%)	0/22 (0%)	0/6 (0%)	0/6 (0%)	1/10 (10%)	0/11 (0%)	0/11 (0%)
42	TFDSEYCRHGTCER		0/22 (0%)	0/22 (0%)	0/22 (0%)	0/22 (0%)	0/6 (0%)	0/6 (0%)	0/10 (0%)	1/11 (10%)	0/11 (0%)
43	DVLYQPPQTSITSAVL		2/22 (10%)	1/22 (5%)	1/22 (5%)	0/22 (0%)	0/6 (0%)	1/6 (17%)	0/10 (0%)	0/11 (0%)	0/11 (0%)
44	NRFTTTLNDFNLVAMK		1/22 (5%)	1/22 (5%)	4/22 (19%)	3/22 (14%)	0/6 (0%)	0/6 (0%)	0/10 (0%)	0/11 (0%)	0/11 (0%)
45	LTQDHVDILGPLSA		0/22 (0%)	0/22 (0%)	0/22 (0%)	1/22 (5%)	0/6 (0%)	0/6 (0%)	0/10 (0%)	0/11 (0%)	0/11 (0%)
46	GMNGRTILGSALLED		0/22 (0%)	0/22 (0%)	0/22 (0%)	1/22 (5%)	0/6 (0%)	0/6 (0%)	0/10 (0%)	0/11 (0%)	0/11 (0%)
47	QGLLPPKNSIDAFKLNIK		5/22 (23%)	5/22 (23%)	4/22 (19%)	6/22 (28%)	0/6 (0%)	0/6 (0%)	0/10 (0%)	2/11 (19%)	0/11 (0%)
48	KLKKSLNVAKSEFDRD		0/22 (0%)	0/22 (0%)	0/22 (0%)	0/22 (0%)	0/6 (0%)	0/6 (0%)	0/10 (0%)	0/11 (0%)	1/11 (10%)
49	LRANSAVKLQNNELS		0/22 (0%)	0/22 (0%)	0/22 (0%)	0/22 (0%)	0/6 (0%)	0/6 (0%)	1/10 (10%)	0/11 (0%)	0/11 (0%)
50	AVKLQNNELSPVALR		1/22 (5%)	1/22 (5%)	0/22 (0%)	0/22 (0%)	0/6 (0%)	0/6 (0%)	1/10 (10%)	0/11 (0%)	0/11 (0%)
51	CAAGTTQTACTDDN		0/22 (0%)	0/22 (0%)	1/22 (5%)	1/22 (5%)	0/6 (0%)	0/6 (0%)	0/10 (0%)	0/11 (0%)	0/11 (0%)
52	LALLSDLQDLKWARF		0/22 (0%)	1/22 (5%)	0/22 (0%)	0/22 (0%)	0/6 (0%)	0/6 (0%)	0/10 (0%)	0/11 (0%)	0/11 (0%)
53	ATVRLQAGNATEVPA		0/22 (0%)	0/22 (0%)	0/22 (0%)	0/22 (0%)	0/6 (0%)	0/6 (0%)	0/10 (0%)	1/11 (10%)	0/11 (0%)
54	VKMLCTHTGTGQAITV		0/22 (0%)	0/22 (0%)	2/22 (10%)	2/22 (10%)	0/6 (0%)	0/6 (0%)	0/10 (0%)	0/11 (0%)	0/11 (0%)
55	KYVQIPTTCANDPV		0/22 (0%)	0/22 (0%)	0/22 (0%)	0/22 (0%)	0/6 (0%)	0/6 (0%)	1/10 (10%)	0/11 (0%)	0/11 (0%)
56	RVCGVSAARLTPCGT		2/22 (10%)	1/22 (5%)	0/22 (0%)	0/22 (0%)	0/6 (0%)	0/6 (0%)	0/10 (0%)	0/11 (0%)	0/11 (0%)
57	AVAKHDFFKFRIDG		0/22 (0%)	0/22 (0%)	0/22 (0%)	0/22 (0%)	0/6 (0%)	0/6 (0%)	0/10 (0%)	1/11 (10%)	0/11 (0%)
58	GDFIQTTPGSGVPV		0/22 (0%)	0/22 (0%)	0/22 (0%)	0/22 (0%)	0/6 (0%)	0/6 (0%)	1/10 (10%)	0/11 (0%)	0/11 (0%)
59	QTYHPNCVNCLDDR		0/22 (0%)	1/22 (5%)	1/22 (5%)	2/22 (10%)	0/6 (0%)	0/6 (0%)	0/10 (0%)	0/11 (0%)	0/11 (0%)
60	ALTNNVAFQTVKPGNF		1/22 (5%)	0/22 (0%)	0/22 (0%)	0/22 (0%)	0/6 (0%)	0/6 (0%)	0/10 (0%)	0/11 (0%)	0/11 (0%)
61	GFFKEGSSVELKHF		0/22 (0%)	1/22 (5%)	0/22 (0%)	0/22 (0%)	0/6 (0%)	0/6 (0%)	0/10 (0%)	0/11 (0%)	0/11 (0%)
62	QLLFVVEVVDKYFDCYDGGC		0/22 (0%)	0/22 (0%)	1/22 (5%)	1/22 (5%)	0/6 (0%)	0/6 (0%)	1/10 (10%)	3/11 (28%)	0/11 (0%)
63	SLYVKPGGTSSGDATTAYA		0/22 (0%)	0/22 (0%)	0/22 (0%)	0/22 (0%)	0/6 (0%)	0/6 (0%)	2/10 (20%)	0/11 (0%)	0/11 (0%)
64	NRDVDTDFVNEFYAYL		0/22 (0%)	1/22 (5%)	2/22 (10%)	2/22 (10%)	0/6 (0%)	0/6 (0%)	0/10 (0%)	0/11 (0%)	0/11 (0%)
65	SQGLVASIKNFKSV		0/22 (0%)	0/22 (0%)	0/22 (0%)	0/22 (0%)	0/6 (0%)	0/6 (0%)	1/10 (10%)	0/11 (0%)	0/11 (0%)
66	QHTMLVKQGDDYVY		0/22 (0%)	1/22 (5%)	0/22 (0%)	0/22 (0%)	0/6 (0%)	0/6 (0%)	1/10 (10%)	0/11 (0%)	0/11 (0%)
67	VDDIVKTDGTLMIE		0/22 (0%)	1/22 (5%)	0/22 (0%)	0/22 (0%)	0/6 (0%)	0/6 (0%)	0/10 (0%)	0/11 (0%)	0/11 (0%)
68	AIDAYPLTKHPNQE		0/22 (0%)	0/22 (0%)	0/22 (0%)	0/22 (0%)	0/6 (0%)	0/6 (0%)	1/10 (10%)	0/11 (0%)	0/11 (0%)
69	GCDVTDVTQLYLGG		1/22 (5%)	1/22 (5%)	0/22 (0%)	0/22 (0%)	0/6 (0%)	0/6 (0%)	0/10 (0%)	0/11 (0%)	0/11 (0%)
70	GLYKNTCVGSDNVT		1/22 (5%)	1/22 (5%)	0/22 (0%)	0/22 (0%)	0/6 (0%)	0/6 (0%)	0/10 (0%)	0/11 (0%)	0/11 (0%)
71	NTCVGSDNVTDFNAIATCDW		5/22 (23%)	13/22 (60%)	5/22 (23%)	6/22 (28%)	0/6 (0%)	0/6 (0%)	0/10 (0%)	0/11 (0%)	0/11 (0%)
72	YQKVGMQKYSTLQG		0/22 (0%)	0/22 (0%)	0/22 (0%)	0/22 (0%)	0/6 (0%)	0/6 (0%)	0/10 (0%)	0/11 (0%)	1/11 (10%)
73	STLQGPPGTGKSHF		2/22 (10%)	0/22 (0%)	1/22 (5%)	2/22 (10%)	0/6 (0%)	1/6 (17%)	0/10 (0%)	0/11 (0%)	0/11 (0%)
74	ARARVECFDKFKVNS		0/22 (0%)	0/22 (0%)	1/22 (5%)	1/22 (5%)	0/6 (0%)	0/6 (0%)	0/10 (0%)	1/11 (10%)	0/11 (0%)
75	DPAQLPAPRTLLTK		0/22 (0%)	0/22 (0%)	0/22 (0%)	0/22 (0%)	0/6 (0%)	0/6 (0%)	0/10 (0%)	0/11 (0%)	1/11 (10%)
76	PRTLLTKGTLEPEY		2/22 (10%)	2/22 (10%)	0/22 (0%)	0/22 (0%)	0/6 (0%)	0/6 (0%)	0/10 (0%)	0/11 (0%)	0/11 (0%)
77	IFTQTTETAHSCNV		1/22 (5%)	1/22 (5%)	0/22 (0%)	1/22 (5%)	0/6 (0%)	0/6 (0%)	0/10 (0%)	0/11 (0%)	0/11 (0%)
78	GCHATREAVGTNLP		0/22 (0%)	0/22 (0%)	1/22 (5%)	1/22 (5%)	0/6 (0%)	0/6 (0%)	0/10 (0%)	0/11 (0%)	0/11 (0%)
79	VQMLSDTLKNLSDR		1/22 (5%)	1/22 (5%)	0/22 (0%)	0/22 (0%)	0/6 (0%)	0/6 (0%)	0/10 (0%)	0/11 (0%)	0/11 (0%)
80	FDYVYNPFMIDVQQWG		0/22 (0%)	0/22 (0%)	0/22 (0%)	0/22 (0%)	0/6 (0%)	0/6 (0%)	1/10 (10%)	0/11 (0%)	0/11 (0%)
81	MIDVQQWGFTGNLQ		1/22 (5%)	1/22 (5%)	0/22 (0%)	0/22 (0%)	0/6 (0%)	0/6 (0%)	0/10 (0%)	0/11 (0%)	0/11 (0%)
82	TGNLQSNHDLYCQVH		0/22 (0%)	1/22 (5%)	0/22 (0%)	0/22 (0%)	0/6 (0%)	0/6 (0%)	0/10 (0%)	0/11 (0%)	0/11 (0%)
83	LADKFPVLHDIGNPKAIKCVP		0/22 (0%)	0/22 (0%)	0/22 (0%)	0/22 (0%)	0/6 (0%)	0/6 (0%)	0/10 (0%)	1/11 (10%)	1/11 (10%)
84	FYSYATHSDKFTDGV		7/22 (32%)	11/22 (50%)	0/22 (0%)	2/22 (10%)	0/6 (0%)	0/6 (0%)	0/10 (0%)	0/11 (0%)	0/11 (0%)
85	FDTRVLSNLNLPGCD		0/22 (0%)	0/22 (0%)	0/22 (0%)	0/22 (0%)	0/6 (0%)	0/6 (0%)	0/10 (0%)	1/11 (10%)	0/11 (0%)
86	QVVSDIDYVPLKSATC		3/22 (14%)	3/22 (14%)	1/22 (5%)	1/22 (5%)	1/6 (17%)	0/6 (0%)	0/10 (0%)	0/11 (0%)	0/11 (0%)
87	PSVGPKQASLNGVTL		1/22 (5%)	0/22 (0%)	0/22 (0%)	0/22 (0%)	0/6 (0%)	0/6 (0%)	1/10 (10%)	0/11 (0%)	0/11 (0%)
88	GVVQQLPETYFTQSRN		1/22 (5%)	1/22 (5%)	0/22 (0%)	0/22 (0%)	0/6 (0%)	0/6 (0%)	0/10 (0%)	0/11 (0%)	0/11 (0%)
89	AMDEFIERYKLEGY		3/22 (14%)	6/22 (28%)	0/22 (0%)	1/22 (5%)	0/6 (0%)	0/6 (0%)	0/10 (0%)	0/11 (0%)	0/11 (0%)
90	LAKRFKESPFELED		0/22 (0%)	0/22 (0%)	0/22 (0%)	0/22 (0%)	0/6 (0%)	0/6 (0%)	1/10 (10%)	0/11 (0%)	1/11 (10%)
91	FITDAQTGSSKCVCSVID		0/22 (0%)	0/22 (0%)	0/22 (0%)	0/22 (0%)	0/6 (0%)	0/6 (0%)	0/10 (0%)	0/11 (0%)	1/11 (10%)
92	IKSQDLSVVSKVVKV		0/22 (0%)	0/22 (0%)	0/22 (0%)	0/22 (0%)	0/6 (0%)	0/6 (0%)	0/10 (0%)	1/11 (10%)	0/11 (0%)
93	YPKLQSSQAWQPGV		0/22 (0%)	0/22 (0%)	1/22 (5%)	0/22 (0%)	0/6 (0%)	0/6 (0%)	0/10 (0%)	0/11 (0%)	1/11 (10%)
94	QRMLLEKCDLQNYG		0/22 (0%)	0/22 (0%)	0/22 (0%)	0/22 (0%)	0/6 (0%)	0/6 (0%)	1/10 (10%)	0/11 (0%)	0/11 (0%)
95	HFGAGSDKGVAPGTA		0/22 (0%)	0/22 (0%)	0/22 (0%)	0/22 (0%)	0/6 (0%)	0/6 (0%)	0/10 (0%)	0/11 (0%)	1/11 (10%)
96	ITEHSWNADLYKLM		0/22 (0%)	0/22 (0%)	1/22 (5%)	1/22 (5%)	0/6 (0%)	0/6 (0%)	0/10 (0%)	0/11 (0%)	0/11 (0%)
97	LSSYSLFDMSKFPLKL		2/22 (10%)	3/22 (14%)	0/22 (0%)	0/22 (0%)	0/6 (0%)	0/6 (0%)	0/10 (0%)	0/11 (0%)	0/11 (0%)
98	SLLLCRMNSRNYIA	ORF10 protein	1/22 (5%)	1/22 (5%)	0/22 (0%)	0/22 (0%)	0/6 (0%)	0/6 (0%)	0/10 (0%)	0/11 (0%)	0/11 (0%)
99	QCVNLTTRTQLPPA	surface glycoprotein	0/22 (0%)	0/22 (0%)	0/22 (0%)	0/22 (0%)	0/6 (0%)	0/6 (0%)	1/10 (10%)	0/11 (0%)	0/11 (0%)
100	TQLPPAYTNSFTRGVYYPD		4/22 (19%)	5/22 (23%)	2/22 (10%)	2/22 (10%)	0/6 (0%)	0/6 (0%)	0/10 (0%)	0/11 (0%)	0/11 (0%)
101	FHAIHVSGTNGTKRF		0/22 (0%)	0/22 (0%)	1/22 (5%)	0/22 (0%)	0/6 (0%)	0/6 (0%)	0/10 (0%)	0/11 (0%)	0/11 (0%)
102	NLVRDLPQGFSALEPLV		0/22 (0%)	1/22 (5%)	1/22 (5%)	1/22 (5%)	0/6 (0%)	0/6 (0%)	0/10 (0%)	0/11 (0%)	0/11 (0%)
103	LALHRSYLTPGDSSSGWT		1/22 (5%)	3/22 (14%)	0/22 (0%)	2/22 (10%)	0/6 (0%)	0/6 (0%)	0/10 (0%)	0/11 (0%)	0/11 (0%)
104	KYNENGTITDAVDCALDPLS		1/22 (5%)	1/22 (5%)	1/22 (5%)	1/22 (5%)	0/6 (0%)	0/6 (0%)	0/10 (0%)	0/11 (0%)	0/11 (0%)
105	IYQAGSTPCNGVEGFNCY		0/22 (0%)	0/22 (0%)	0/22 (0%)	0/22 (0%)	0/6 (0%)	0/6 (0%)	1/10 (10%)	0/11 (0%)	0/11 (0%)
106	VLSFELLHAPATVC		1/22 (5%)	0/22 (0%)	0/22 (0%)	0/22 (0%)	0/6 (0%)	0/6 (0%)	0/10 (0%)	0/11 (0%)	0/11 (0%)
107	LLHAPATVCGPKKST		0/22 (0%)	2/22 (10%)	0/22 (0%)	1/22 (5%)	0/6 (0%)	0/6 (0%)	0/10 (0%)	0/11 (0%)	0/11 (0%)
108	VKNKCVNFNFNGLT		0/22 (0%)	0/22 (0%)	0/22 (0%)	0/22 (0%)	1/6 (17%)	1/6 (17%)	0/10 (0%)	0/11 (0%)	0/11 (0%)
109	TESNKKFLPFQQFGRDIAD		4/22 (19%)	15/22 (69%)	1/22 (5%)	9/22 (41%)	1/6 (17%)	2/6 (34%)	0/10 (0%)	0/11 (0%)	0/11 (0%)
110	TDAVRDPQTLEILDITPCS		6/22 (28%)	17/22 (78%)	1/22 (5%)	11/22 (50%)	1/6 (17%)	1/6 (17%)	0/10 (0%)	0/11 (0%)	0/11 (0%)
111	QVAVLYQDVNCTEVPVAIHADQLTPTW		0/22 (0%)	9/22 (41%)	2/22 (10%)	4/22 (19%)	0/6 (0%)	0/6 (0%)	0/10 (0%)	0/11 (0%)	0/11 (0%)
112	IHADQLTPTWRVYSTGSN		0/22 (0%)	3/22 (14%)	0/22 (0%)	2/22 (10%)	0/6 (0%)	1/6 (17%)	0/10 (0%)	0/11 (0%)	0/11 (0%)
113	YSTGSNVFQTRAGCL		2/22 (10%)	1/22 (5%)	0/22 (0%)	0/22 (0%)	0/6 (0%)	0/6 (0%)	0/10 (0%)	0/11 (0%)	0/11 (0%)
114	CASYQTQTNSPRRARSV		2/22 (10%)	4/22 (19%)	0/22 (0%)	1/22 (5%)	1/6 (17%)	1/6 (17%)	0/10 (0%)	0/11 (0%)	0/11 (0%)
115	ARSVASQSIIAYTMSLGAENSVA		2/22 (10%)	6/22 (28%)	4/22 (19%)	4/22 (19%)	1/6 (17%)	1/6 (17%)	0/10 (0%)	0/11 (0%)	0/11 (0%)
116	PVSMTKTSVDCTMY		0/22 (0%)	0/22 (0%)	0/22 (0%)	0/22 (0%)	0/6 (0%)	0/6 (0%)	1/10 (10%)	0/11 (0%)	0/11 (0%)
117	RALTGIAVEQDKNTQEVFAQV		11/22 (50%)	14/22 (64%)	2/22 (10%)	5/22 (23%)	2/6 (34%)	0/6 (0%)	0/10 (0%)	0/11 (0%)	0/11 (0%)
118	FAQVKQIYKTPPIKDFGGFNF		5/22 (23%)	8/22 (37%)	1/22 (5%)	3/22 (14%)	1/6 (17%)	1/6 (17%)	0/10 (0%)	0/11 (0%)	0/11 (0%)
119	NFSQILPDPSKPSKRS		1/22 (5%)	4/22 (19%)	0/22 (0%)	4/22 (19%)	1/6 (17%)	1/6 (17%)	0/10 (0%)	0/11 (0%)	0/11 (0%)
120	KRSFIEDLLFNKVT		5/22 (23%)	8/22 (37%)	4/22 (19%)	5/22 (23%)	1/6 (17%)	0/6 (0%)	0/10 (0%)	0/11 (0%)	0/11 (0%)
121	EDLLFNKVTLADAGF		1/22 (5%)	1/22 (5%)	1/22 (5%)	0/22 (0%)	0/6 (0%)	0/6 (0%)	0/10 (0%)	0/11 (0%)	0/11 (0%)
122	YGDCLGDIAARDLIC		1/22 (5%)	3/22 (14%)	1/22 (5%)	0/22 (0%)	0/6 (0%)	0/6 (0%)	0/10 (0%)	0/11 (0%)	0/11 (0%)
123	ICAQKFNGLTVLPPLL		0/22 (0%)	0/22 (0%)	0/22 (0%)	0/22 (0%)	0/6 (0%)	0/6 (0%)	1/10 (10%)	0/11 (0%)	0/11 (0%)
124	FGAGAALQIPFAMQM		0/22 (0%)	0/22 (0%)	0/22 (0%)	0/22 (0%)	0/6 (0%)	0/6 (0%)	0/10 (0%)	0/11 (0%)	1/11 (10%)
125	NGIGVTQNVLYENQK		1/22 (5%)	0/22 (0%)	1/22 (5%)	1/22 (5%)	0/6 (0%)	0/6 (0%)	0/10 (0%)	0/11 (0%)	0/11 (0%)
126	IGKIQDSLSSTASA		0/22 (0%)	1/22 (5%)	1/22 (5%)	0/22 (0%)	0/6 (0%)	0/6 (0%)	1/10 (10%)	1/11 (10%)	0/11 (0%)
127	VLNDILSRLDKVEAE		0/22 (0%)	2/22 (10%)	0/22 (0%)	0/22 (0%)	0/6 (0%)	0/6 (0%)	0/10 (0%)	0/11 (0%)	0/11 (0%)
128	LSRLDKVEAEVQID		0/22 (0%)	0/22 (0%)	0/22 (0%)	0/22 (0%)	0/6 (0%)	0/6 (0%)	1/10 (10%)	0/11 (0%)	0/11 (0%)
129	AICHDGKAHFPREGVF		0/22 (0%)	0/22 (0%)	0/22 (0%)	0/22 (0%)	1/6 (17%)	1/6 (17%)	0/10 (0%)	0/11 (0%)	0/11 (0%)
130	HWFVTQRNFYEPQIITT		0/22 (0%)	0/22 (0%)	1/22 (5%)	1/22 (5%)	1/6 (17%)	1/6 (17%)	0/10 (0%)	0/11 (0%)	0/11 (0%)
131	VIGIVNNTVYDPLQPEL		2/22 (10%)	2/22 (10%)	0/22 (0%)	1/22 (5%)	0/6 (0%)	0/6 (0%)	0/10 (0%)	0/11 (0%)	0/11 (0%)
132	TVYDPLQPELDSFK		1/22 (5%)	1/22 (5%)	0/22 (0%)	0/22 (0%)	0/6 (0%)	0/6 (0%)	0/10 (0%)	0/11 (0%)	0/11 (0%)
133	PELDSFKEELDKYFKNHTSPDVD		15/22 (69%)	21/22 (96%)	9/22 (41%)	18/22 (82%)	4/6 (67%)	4/6 (67%)	0/10 (0%)	1/11 (10%)	1/11 (10%)
134	SPDVDLGDISGINASVV		10/22 (46%)	20/22 (91%)	6/22 (28%)	13/22 (60%)	0/6 (0%)	0/6 (0%)	2/10 (20%)	1/11 (10%)	1/11 (10%)
135	EIDRLNEVAKNLNESL		0/22 (0%)	5/22 (23%)	0/22 (0%)	1/22 (5%)	0/6 (0%)	1/6 (17%)	0/10 (0%)	1/11 (10%)	0/11 (0%)
136	EVAKNLNESLIDLQ		1/22 (5%)	1/22 (5%)	2/22 (10%)	1/22 (5%)	0/6 (0%)	0/6 (0%)	0/10 (0%)	0/11 (0%)	0/11 (0%)
137	SCGSCCKFDEDDSE		0/22 (0%)	0/22 (0%)	0/22 (0%)	0/22 (0%)	0/6 (0%)	0/6 (0%)	0/10 (0%)	0/11 (0%)	1/11 (10%)
138	FDEDDSEPVLKGVKLH		0/22 (0%)	3/22 (14%)	0/22 (0%)	1/22 (5%)	0/6 (0%)	0/6 (0%)	0/10 (0%)	0/11 (0%)	0/11 (0%)
139	TIGTVTLKQGEIKDAT	ORF3a protein	0/22 (0%)	2/22 (10%)	0/22 (0%)	1/22 (5%)	0/6 (0%)	0/6 (0%)	1/10 (10%)	0/11 (0%)	0/11 (0%)
140	EHDYQIGGYTEKWESGVKDCVVL		4/22 (19%)	7/22 (32%)	1/22 (5%)	2/22 (10%)	0/6 (0%)	0/6 (0%)	0/10 (0%)	0/11 (0%)	0/11 (0%)
141	MADSNGTITVEELK	membrane glycoprotein	0/22 (0%)	0/22 (0%)	2/22 (10%)	2/22 (10%)	0/6 (0%)	0/6 (0%)	0/10 (0%)	0/11 (0%)	0/11 (0%)
142	RSMWSFNPETNILLNV		0/22 (0%)	1/22 (5%)	0/22 (0%)	0/22 (0%)	0/6 (0%)	0/6 (0%)	0/10 (0%)	0/11 (0%)	0/11 (0%)
143	CDIKDLPKEITVATS		0/22 (0%)	8/22 (37%)	0/22 (0%)	6/22 (28%)	0/6 (0%)	0/6 (0%)	0/10 (0%)	0/11 (0%)	0/11 (0%)
144	KLGASQRVAGDSGFA		0/22 (0%)	1/22 (5%)	0/22 (0%)	0/22 (0%)	0/6 (0%)	0/6 (0%)	0/10 (0%)	0/11 (0%)	0/11 (0%)
145	QRVAGDSGFAAYSRY		0/22 (0%)	10/22 (46%)	0/22 (0%)	4/22 (19%)	0/6 (0%)	0/6 (0%)	0/10 (0%)	0/11 (0%)	0/11 (0%)
146	SSGTYEGNSPFHPLA	ORF7a protein	1/22 (5%)	1/22 (5%)	1/22 (5%)	1/22 (5%)	0/6 (0%)	0/6 (0%)	0/10 (0%)	0/11 (0%)	0/11 (0%)
147	LIELCVDEAGSKSPIQYID	ORF8 protein	0/22 (0%)	3/22 (14%)	2/22 (10%)	1/22 (5%)	0/6 (0%)	0/6 (0%)	0/10 (0%)	0/11 (0%)	0/11 (0%)
148	GSKSPIQYIDIGNYTVSCLPF		3/22 (14%)	12/22 (55%)	4/22 (19%)	3/22 (14%)	0/6 (0%)	0/6 (0%)	0/10 (0%)	1/11 (10%)	0/11 (0%)
149	RSKQRRPQGLPNNT	nucleocapsid phosphoprotein	1/22 (5%)	5/22 (23%)	0/22 (0%)	1/22 (5%)	0/6 (0%)	0/6 (0%)	0/10 (0%)	0/11 (0%)	0/11 (0%)
150	DLKFPRGQGVPINT		0/22 (0%)	0/22 (0%)	0/22 (0%)	0/22 (0%)	0/6 (0%)	0/6 (0%)	1/10 (10%)	0/11 (0%)	0/11 (0%)
151	NTNSSPDDQIGYYRR		0/22 (0%)	0/22 (0%)	0/22 (0%)	0/22 (0%)	0/6 (0%)	0/6 (0%)	0/10 (0%)	0/11 (0%)	1/11 (10%)
152	KDHIGTRNPANNAA		0/22 (0%)	0/22 (0%)	0/22 (0%)	0/22 (0%)	0/6 (0%)	0/6 (0%)	1/10 (10%)	0/11 (0%)	0/11 (0%)
153	RGTSPARMAGNGGDA		1/22 (5%)	3/22 (14%)	0/22 (0%)	0/22 (0%)	0/6 (0%)	0/6 (0%)	0/10 (0%)	0/11 (0%)	0/11 (0%)
154	MAGNGGDAALALLLLDR		0/22 (0%)	2/22 (10%)	2/22 (10%)	1/22 (5%)	0/6 (0%)	0/6 (0%)	0/10 (0%)	0/11 (0%)	0/11 (0%)
155	ALLLLDRLNQLESKMSG		3/22 (14%)	5/22 (23%)	2/22 (10%)	5/22 (23%)	1/6 (17%)	1/6 (17%)	0/10 (0%)	0/11 (0%)	0/11 (0%)
156	NQLESKMSGKGQQQQGQTVTKKSA		12/22 (55%)	18/22 (82%)	8/22 (37%)	15/22 (69%)	2/6 (34%)	5/6 (84%)	0/10 (0%)	0/11 (0%)	0/11 (0%)
157	QTVTKKSAAEASKKPRQK		2/22 (10%)	7/22 (32%)	1/22 (5%)	4/22 (19%)	1/6 (17%)	1/6 (17%)	0/10 (0%)	0/11 (0%)	0/11 (0%)
158	RGPEQTQGNFGDQELI		6/22 (28%)	3/22 (14%)	2/22 (10%)	3/22 (14%)	1/6 (17%)	1/6 (17%)	0/10 (0%)	0/11 (0%)	0/11 (0%)
159	IKLDDKDPNFKDQVIL		4/22 (19%)	1/22 (5%)	0/22 (0%)	0/22 (0%)	0/6 (0%)	0/6 (0%)	0/10 (0%)	0/11 (0%)	0/11 (0%)
160	AYKTFPPTEPKKDKKKK		2/22 (10%)	5/22 (23%)	0/22 (0%)	2/22 (10%)	1/6 (17%)	1/6 (17%)	0/10 (0%)	0/11 (0%)	0/11 (0%)
161	KDKKKKADETQALPQR		3/22 (14%)	7/22 (32%)	0/22 (0%)	5/22 (23%)	1/6 (17%)	2/6 (34%)	0/10 (0%)	0/11 (0%)	0/11 (0%)
162	ADETQALPQRQKKQQTVTLLPAADL		4/22 (19%)	17/22 (78%)	4/22 (19%)	9/22 (41%)	1/6 (17%)	1/6 (17%)	0/10 (0%)	0/11 (0%)	0/11 (0%)
163	TLLPAADLDDFSKQLQQSMSSADS		14/22 (64%)	22/22 (100%)	6/22 (28%)	18/22 (82%)	3/6 (50%)	4/6 (67%)	0/10 (0%)	0/11 (0%)	1/11 (10%)
	List of all 163 IgG linear epitopes for detection of SARS-CoV-2 infection. Sequences (aa) are based on proteome of Severe acute respiratory syndrome coronavirus 2 isolate Wuhan-Hu-1 (Accession no. MN908947)
