# Supplementary material for: Immunoreactive peptide maps of SARS-CoV-2
Source: Commun Biol. 2021 Feb 12;4:225. doi: 10.1038/s42003-021-01743-9 (PMC7881038; doi:10.1038/s42003-021-01743-9)
Supplement: Supplementary file 8 — Supplementary Data 6 [file 42003_2021_1743_MOESM8_ESM.xlsx]

## Sheet: wuhan_epitopes_from_sig_pep_IgG
	EPITOPE_SEQ	PROBE_SEQUENCE	CONTAINER	PROBE_ID	PROBE_NUMBER	SEQ_NUMBER	SEQ_SOURCE	SEQ_INFO	Asymptomatic_First_218031_A01_IgG	Asymptomatic_Second_218031_A02_IgG	Asymptomatic_First_218031_A03_IgG	Asymptomatic_Second_218031_A04_IgG	Asymptomatic_First_218031_A05_IgG	Asymptomatic_Second_218031_A06_IgG	Asymptomatic_First_218031_A07_IgG	Asymptomatic_Second_218031_A08_IgG	Asymptomatic_First_218031_A09_IgG	Asymptomatic_Second_218031_A10_IgG	SARS_2003_218031_A11_IgG	SARS_2003_218031_A12_IgG	SARS_2003_218032_A01_IgG	SARS_2003_218032_A02_IgG	SARS_2003_218032_A03_IgG	SARS_2003_218032_A04_IgG	SARS_2003_218032_A05_IgG	SARS_2003_218032_A06_IgG	SARS_2003_218032_A07_IgG	SARS_2003_218032_A08_IgG	Severe_COVID_Early_218032_A09_IgG	Severe_COVID_Late_218032_A10_IgG	Severe_COVID_Early_218032_A11_IgG	Severe_COVID_Late_218032_A12_IgG	Mild_COVID_Early_218227_A01_IgG	Mild_COVID_Late_218227_A02_IgG	Mild_COVID_Early_218227_A03_IgG	Mild_COVID_Late_218227_A04_IgG	Mild_COVID_Early_218227_A05_IgG	Mild_COVID_Late_218227_A06_IgG	Mild_COVID_Early_218227_A07_IgG	Mild_COVID_Late_218227_A08_IgG	Mild_COVID_Early_218227_A09_IgG	Mild_COVID_Late_218227_A10_IgG	Mild_COVID_Early_218227_A11_IgG	Mild_COVID_Late_218227_A12_IgG	Mild_COVID_Early_218228_A01_IgG	Mild_COVID_Late_218228_A02_IgG	Mild_COVID_Early_218228_A03_IgG	Mild_COVID_Late_218228_A04_IgG	Mild_COVID_Early_218228_A05_IgG
13	VLVRGFGDSVEEVL	VLVRGFGDSVEE	EXPR_MAIN	Wuhan_seafood_market_CoV_MN908947_CDS_proteome_1;26	26	Wuhan_seafood_market_CoV_MN908947_CDS_proteome_1	Wuhan_seafood_market_CoV_MN908947_CDS_proteome	MN908947 | join{[265:13468](+), [13467:21555](+)} | Wuhan seafood market pneumonia virus | orf1ab polyprotein (pp1ab)	4066.5	6308.17	357.9	324.9	297.75	155.76	527.93	553.67	736.34	241.4	222.91	271.21	318.6	150.39	240.1	119.91	159.74	167.61	180.83	313.45	3367.05	2290.18	175.47	185.5	357.41	526.06	459.09	194.04	216.5	305.19	306.53	1125.86	3223.28	1306.67	2107.73	1209.23	1164.11	556.03	1196.35	1038.65	165.96
14	VLVRGFGDSVEEVL	LVRGFGDSVEEV	EXPR_MAIN	Wuhan_seafood_market_CoV_MN908947_CDS_proteome_1;27	27	Wuhan_seafood_market_CoV_MN908947_CDS_proteome_1	Wuhan_seafood_market_CoV_MN908947_CDS_proteome	MN908947 | join{[265:13468](+), [13467:21555](+)} | Wuhan seafood market pneumonia virus | orf1ab polyprotein (pp1ab)	1770.35	4101.74	170.81	208.97	241.01	227.81	616.36	430.66	534.4	284.23	539.66	233.43	258.08	159.58	131.63	152.21	233.54	169.83	164.56	326.01	1589.75	1457.82	125.29	181.31	241.13	332.3	296.37	223.13	528.68	224.51	390.71	920.47	2076.93	1028.34	887.19	286.03	130.07	521.79	462.18	591.4	229.14
15	VLVRGFGDSVEEVL	VRGFGDSVEEVL	EXPR_MAIN	Wuhan_seafood_market_CoV_MN908947_CDS_proteome_1;28	28	Wuhan_seafood_market_CoV_MN908947_CDS_proteome_1	Wuhan_seafood_market_CoV_MN908947_CDS_proteome	MN908947 | join{[265:13468](+), [13467:21555](+)} | Wuhan seafood market pneumonia virus | orf1ab polyprotein (pp1ab)	3808.47	6376.91	203.49	240.84	204.3	217.82	422.7	328.98	670.13	607.15	695.87	158.54	466.9	186.48	151.6	108.5	606.29	238.48	150.06	431.96	3019	10719.6	137.1	152.91	513.38	374.7	436.57	252.89	347.15	356.96	461.26	1366.49	4480.47	3043.99	1943.33	2151.54	336.25	1324.41	1264.24	146.44	135.8
60	YRKVLLRKNGNKGA	YRKVLLRKNGNK	EXPR_MAIN	Wuhan_seafood_market_CoV_MN908947_CDS_proteome_1;118	118	Wuhan_seafood_market_CoV_MN908947_CDS_proteome_1	Wuhan_seafood_market_CoV_MN908947_CDS_proteome	MN908947 | join{[265:13468](+), [13467:21555](+)} | Wuhan seafood market pneumonia virus | orf1ab polyprotein (pp1ab)	684.19	345.15	195.74	230.86	181.77	199.05	194.43	168.71	510.88	165.71	115.39	206.5	266.17	211.44	132.68	238.01	183	147.8	195.07	239.07	482.18	2486.36	146.44	171	348.33	670.3	244	1381.91	209.3	436.44	520.79	451.26	1230.49	322.07	363.79	263.43	554.39	2722.16	1427.72	633.47	341.73
61	YRKVLLRKNGNKGA	RKVLLRKNGNKG	EXPR_MAIN	Wuhan_seafood_market_CoV_MN908947_CDS_proteome_1;119	119	Wuhan_seafood_market_CoV_MN908947_CDS_proteome_1	Wuhan_seafood_market_CoV_MN908947_CDS_proteome	MN908947 | join{[265:13468](+), [13467:21555](+)} | Wuhan seafood market pneumonia virus | orf1ab polyprotein (pp1ab)	587.42	1852.7	375.23	177.34	227.8	211.98	207.04	236.46	327.72	238.4	135.92	437.24	2725.03	375.7	221.38	205.67	204.84	225.86	247.28	201.63	283.5	1101.8	160.55	147.24	659.6	461.97	383.59	335.02	182.22	313.59	460.34	607.56	1179.84	498.46	457.03	355.05	278.27	611.51	2047.86	717.42	235.3
62	YRKVLLRKNGNKGA	KVLLRKNGNKGA	EXPR_MAIN	Wuhan_seafood_market_CoV_MN908947_CDS_proteome_1;120	120	Wuhan_seafood_market_CoV_MN908947_CDS_proteome_1	Wuhan_seafood_market_CoV_MN908947_CDS_proteome	MN908947 | join{[265:13468](+), [13467:21555](+)} | Wuhan seafood market pneumonia virus | orf1ab polyprotein (pp1ab)	1543.59	319.01	225.91	192.79	195.85	198.07	281.68	193.49	559.82	181.4	205.74	330.89	753.45	192.84	172.19	241.6	234.3	220.44	1070.89	237.21	341.31	690.98	152.64	180.2	488.47	814.78	464.65	294.38	244.31	434.51	879.43	672.09	1188.34	390.82	601.63	410.96	351.13	1021.34	1476.97	882.58	257.62
63	LLRKNGNKGAGGHSY	LLRKNGNKGAGG	EXPR_MAIN	Wuhan_seafood_market_CoV_MN908947_CDS_proteome_1;122	122	Wuhan_seafood_market_CoV_MN908947_CDS_proteome_1	Wuhan_seafood_market_CoV_MN908947_CDS_proteome	MN908947 | join{[265:13468](+), [13467:21555](+)} | Wuhan seafood market pneumonia virus | orf1ab polyprotein (pp1ab)	4412.86	4399.43	246.16	270.14	197.11	262.19	445.04	349.76	862.62	492.93	26109.8	509.75	242.51	233.89	251.16	511.75	375.17	277.54	240.75	237.83	752.16	1750.53	171.34	215.83	440.57	321.69	728.13	2133.51	524.28	710.18	635.58	914.63	7209.59	1344.98	1304.24	539.86	283.17	1934.96	1366.52	1698.64	186.06
64	LLRKNGNKGAGGHSY	LRKNGNKGAGGH	EXPR_MAIN	Wuhan_seafood_market_CoV_MN908947_CDS_proteome_1;123	123	Wuhan_seafood_market_CoV_MN908947_CDS_proteome_1	Wuhan_seafood_market_CoV_MN908947_CDS_proteome	MN908947 | join{[265:13468](+), [13467:21555](+)} | Wuhan seafood market pneumonia virus | orf1ab polyprotein (pp1ab)	679.84	341.31	344.24	334.11	275.55	254.14	266.3	347.77	477.61	492.48	3861.08	433.11	287.53	397.64	229.28	460.96	266.76	213.11	200.04	189.92	1443.45	4576.1	540.18	1319.3	349.59	309.65	568.64	304.12	357.46	356.57	464.31	588.82	2447.6	2027.23	606	545.35	208.01	818.22	2164.01	1357.5	211.04
65	LLRKNGNKGAGGHSY	RKNGNKGAGGHS	EXPR_MAIN	Wuhan_seafood_market_CoV_MN908947_CDS_proteome_1;124	124	Wuhan_seafood_market_CoV_MN908947_CDS_proteome_1	Wuhan_seafood_market_CoV_MN908947_CDS_proteome	MN908947 | join{[265:13468](+), [13467:21555](+)} | Wuhan seafood market pneumonia virus | orf1ab polyprotein (pp1ab)	512.32	322.1	221.97	217.54	339.82	237.16	277.69	209.93	349.4	292.38	3486.6	830.79	243.21	315.78	236.13	762.87	380.46	265.88	226.98	234.16	653.46	2324.3	293.9	473.1	503.68	509.96	523.4	550.51	458.69	526.94	407.58	605.95	2473.61	339.8	357.37	279.15	210.33	408.33	2641.07	4044.41	233.46
66	LLRKNGNKGAGGHSY	KNGNKGAGGHSY	EXPR_MAIN	Wuhan_seafood_market_CoV_MN908947_CDS_proteome_1;125	125	Wuhan_seafood_market_CoV_MN908947_CDS_proteome_1	Wuhan_seafood_market_CoV_MN908947_CDS_proteome	MN908947 | join{[265:13468](+), [13467:21555](+)} | Wuhan seafood market pneumonia virus | orf1ab polyprotein (pp1ab)	448.47	206.09	373.03	304.83	330	209.32	242.24	224.93	740.77	321.76	3616	830.71	231.42	425.4	187.04	803.3	323.32	208.95	246.3	260.8	6271.38	57571.3	349.14	613.11	388.9	480.86	461.8	610.14	186.48	560.77	339.42	590.83	1537.11	595.39	549.17	399.84	178.1	487.71	1957.42	2871.96	216.03
68	GNKGAGGHSYGADLKSFDL	GNKGAGGHSYGA	EXPR_MAIN	Wuhan_seafood_market_CoV_MN908947_CDS_proteome_1;127	127	Wuhan_seafood_market_CoV_MN908947_CDS_proteome_1	Wuhan_seafood_market_CoV_MN908947_CDS_proteome	MN908947 | join{[265:13468](+), [13467:21555](+)} | Wuhan seafood market pneumonia virus | orf1ab polyprotein (pp1ab)	896.56	770.14	415.18	360.23	225.26	295	482.43	396.69	624.73	479.16	8142.17	1668.99	525.72	399.53	333.53	362.46	656.83	268.74	198.63	371.57	275.64	1383.56	797.08	1427.47	246.04	465.21	2492.76	768.79	496.22	516.83	492.07	1187.6	2657.44	1563.02	1041.96	1223.39	196.29	646.08	1276.42	723.62	249.73
69	GNKGAGGHSYGADLKSFDL	NKGAGGHSYGAD	EXPR_MAIN	Wuhan_seafood_market_CoV_MN908947_CDS_proteome_1;128	128	Wuhan_seafood_market_CoV_MN908947_CDS_proteome_1	Wuhan_seafood_market_CoV_MN908947_CDS_proteome	MN908947 | join{[265:13468](+), [13467:21555](+)} | Wuhan seafood market pneumonia virus | orf1ab polyprotein (pp1ab)	650.23	476.73	222.7	341.2	447.36	285.39	4339.23	4210.87	1408.18	496.43	28734.9	10753.8	722.99	744.4	956.58	276.95	844.66	241.51	308.25	381.53	276.43	342.91	2352.2	1980.53	258.24	883.93	1081.45	2743.22	363.61	296.21	595.7	1177.14	2404.03	962.23	660.82	422.32	559.13	2129.96	2028.27	2898.98	356.93
70	GNKGAGGHSYGADLKSFDL	KGAGGHSYGADL	EXPR_MAIN	Wuhan_seafood_market_CoV_MN908947_CDS_proteome_1;129	129	Wuhan_seafood_market_CoV_MN908947_CDS_proteome_1	Wuhan_seafood_market_CoV_MN908947_CDS_proteome	MN908947 | join{[265:13468](+), [13467:21555](+)} | Wuhan seafood market pneumonia virus | orf1ab polyprotein (pp1ab)	909.68	320.17	198.68	397.48	653.78	414.69	646.14	392.91	655.94	355.27	1770.48	1715.55	361.57	729.99	846.57	463.49	1013.85	1492.91	321.3	351.82	318.35	1003.7	1577.54	977.99	6579.04	6926.56	721.34	2262.51	524.16	564.42	501.54	1356.45	4109.43	2084.65	1141.89	590.33	2393.52	1228.08	768.58	1253.95	307.88
71	GNKGAGGHSYGADLKSFDL	GAGGHSYGADLK	EXPR_MAIN	Wuhan_seafood_market_CoV_MN908947_CDS_proteome_1;130	130	Wuhan_seafood_market_CoV_MN908947_CDS_proteome_1	Wuhan_seafood_market_CoV_MN908947_CDS_proteome	MN908947 | join{[265:13468](+), [13467:21555](+)} | Wuhan seafood market pneumonia virus | orf1ab polyprotein (pp1ab)	306.17	516.54	305.89	847.86	519.09	503.44	284.26	388.86	960.24	357.71	180.45	287.97	517.54	397.38	664.8	367.77	4880.46	2492.08	372.49	225.5	493.38	524.48	224.2	392.81	449.65	346.89	339.36	240.72	266.4	368.21	1308.59	4007.51	1271.52	1007.32	800.11	493.29	252.51	533.92	266	650.13	198.66
72	GNKGAGGHSYGADLKSFDL	AGGHSYGADLKS	EXPR_MAIN	Wuhan_seafood_market_CoV_MN908947_CDS_proteome_1;131	131	Wuhan_seafood_market_CoV_MN908947_CDS_proteome_1	Wuhan_seafood_market_CoV_MN908947_CDS_proteome	MN908947 | join{[265:13468](+), [13467:21555](+)} | Wuhan seafood market pneumonia virus | orf1ab polyprotein (pp1ab)	741.06	561.56	251.11	296.03	418.82	159.43	325.09	316.71	320.77	405.99	220.13	485.84	1226.27	4100.13	1029.19	2160.99	496.36	845.26	334.28	261.15	475.49	471.28	249.36	691.3	251.62	319.54	420.82	399.58	315.22	1110.67	1336.05	3767.39	1668.84	1175.65	707.22	638.02	463.64	1951.49	655.02	863.12	318.48
73	GNKGAGGHSYGADLKSFDL	GGHSYGADLKSF	EXPR_MAIN	Wuhan_seafood_market_CoV_MN908947_CDS_proteome_1;132	132	Wuhan_seafood_market_CoV_MN908947_CDS_proteome_1	Wuhan_seafood_market_CoV_MN908947_CDS_proteome	MN908947 | join{[265:13468](+), [13467:21555](+)} | Wuhan seafood market pneumonia virus | orf1ab polyprotein (pp1ab)	433.93	361.2	389.46	230.72	321.81	174.99	358.57	273.88	436.61	177.41	479.71	1681.8	452.3	732.81	531.96	309.75	399.43	660.69	311.43	276.96	377.76	429.14	285.31	309.78	309.16	462.95	366.69	447.98	161.94	344.4	478.47	428.95	644.53	482.22	508.43	316.73	192.24	269.59	562.75	621.97	199.53
74	GNKGAGGHSYGADLKSFDL	GHSYGADLKSFD	EXPR_MAIN	Wuhan_seafood_market_CoV_MN908947_CDS_proteome_1;133	133	Wuhan_seafood_market_CoV_MN908947_CDS_proteome_1	Wuhan_seafood_market_CoV_MN908947_CDS_proteome	MN908947 | join{[265:13468](+), [13467:21555](+)} | Wuhan seafood market pneumonia virus | orf1ab polyprotein (pp1ab)	2057.01	2486.56	252.98	412.99	774.57	265.25	478.55	467.22	851.81	402.87	181.04	3217.61	753.45	184.44	473.67	416.85	263.82	984.64	384.81	152.99	439.54	479.03	398.86	705.5	591.18	835.09	819.2	800.56	412.42	511.64	1297.83	2168.59	2958.6	1764.53	2288.44	1351.39	760.39	571.45	1288.92	1163.89	648.14
75	GNKGAGGHSYGADLKSFDL	HSYGADLKSFDL	EXPR_MAIN	Wuhan_seafood_market_CoV_MN908947_CDS_proteome_1;134	134	Wuhan_seafood_market_CoV_MN908947_CDS_proteome_1	Wuhan_seafood_market_CoV_MN908947_CDS_proteome	MN908947 | join{[265:13468](+), [13467:21555](+)} | Wuhan seafood market pneumonia virus | orf1ab polyprotein (pp1ab)	443.61	344.66	195.21	335.92	197.44	151.19	205.09	167.84	1062.83	335.51	749.44	1859.61	1500.56	570.68	135.34	353.24	98.83	424.87	220.8	131.98	422.36	322.24	1525.37	212.46	417.28	691.11	1134.75	688.15	736.28	1421.27	736.68	874.96	1250.33	807.53	473.89	629.02	152.16	2499.18	683.38	988.24	503.18
84	DELGTDPYEDFQEN	DELGTDPYEDFQ	EXPR_MAIN	Wuhan_seafood_market_CoV_MN908947_CDS_proteome_1;147	147	Wuhan_seafood_market_CoV_MN908947_CDS_proteome_1	Wuhan_seafood_market_CoV_MN908947_CDS_proteome	MN908947 | join{[265:13468](+), [13467:21555](+)} | Wuhan seafood market pneumonia virus | orf1ab polyprotein (pp1ab)	332.87	348.19	178.06	179.31	408.04	174.37	145.9	151.2	1200.61	161.86	172.72	814.75	411.79	151.87	160.49	146.65	131.5	125.28	180.74	213.54	162.5	584.96	147.15	170.96	247.24	327.05	953.8	311.18	148.1	529.47	379.66	943.2	2106.86	907.46	1370.09	1080.13	123.27	360.86	900.49	1240.67	133.58
85	DELGTDPYEDFQEN	ELGTDPYEDFQE	EXPR_MAIN	Wuhan_seafood_market_CoV_MN908947_CDS_proteome_1;148	148	Wuhan_seafood_market_CoV_MN908947_CDS_proteome_1	Wuhan_seafood_market_CoV_MN908947_CDS_proteome	MN908947 | join{[265:13468](+), [13467:21555](+)} | Wuhan seafood market pneumonia virus | orf1ab polyprotein (pp1ab)	168.2	475.63	238.16	184.1	208.62	182.47	164.87	170.03	3439.16	930.96	230.66	143.81	1675.88	222.49	189.08	203.95	257.17	233.3	145.5	170.5	359.43	1868.49	2402.96	1934.09	494.08	354.31	2206.87	2846.75	1213.01	5714	1095.8	3644.68	4919.69	2136.79	3781.82	3115.97	170.63	1008.68	929.1	3640.48	132.86
86	DELGTDPYEDFQEN	LGTDPYEDFQEN	EXPR_MAIN	Wuhan_seafood_market_CoV_MN908947_CDS_proteome_1;149	149	Wuhan_seafood_market_CoV_MN908947_CDS_proteome_1	Wuhan_seafood_market_CoV_MN908947_CDS_proteome	MN908947 | join{[265:13468](+), [13467:21555](+)} | Wuhan seafood market pneumonia virus | orf1ab polyprotein (pp1ab)	953.68	1097.1	369.29	379.2	563.15	868.49	552.36	797.29	3802.15	1389.63	216.17	3191.56	531.63	99.51	468.68	843.95	1700.69	4074.33	448.05	1115.37	495.33	1597.19	697.45	710.44	609.43	164.03	2675.97	1096.89	3461.88	2237.39	734.86	4029.14	5878.66	2449.59	3456.23	1395.7	233	1058.04	2787.87	272.5	237.41
97	WNTKHSSGVTRELM	WNTKHSSGVTRE	EXPR_MAIN	Wuhan_seafood_market_CoV_MN908947_CDS_proteome_1;161	161	Wuhan_seafood_market_CoV_MN908947_CDS_proteome_1	Wuhan_seafood_market_CoV_MN908947_CDS_proteome	MN908947 | join{[265:13468](+), [13467:21555](+)} | Wuhan seafood market pneumonia virus | orf1ab polyprotein (pp1ab)	428.65	260.67	228.18	1165.34	1128.18	916.26	264.79	194.74	304.96	235.56	377.93	1301.8	226.57	447.37	1796.15	250.28	219.13	1282.5	179.3	254.43	310.12	284.6	156.17	222.64	332.04	561.28	525.2	491.18	515	658.18	833	1636.74	1930.77	1393.84	1240.59	946.11	17172.2	63120.8	557.63	540.21	191.87
98	WNTKHSSGVTRELM	NTKHSSGVTREL	EXPR_MAIN	Wuhan_seafood_market_CoV_MN908947_CDS_proteome_1;162	162	Wuhan_seafood_market_CoV_MN908947_CDS_proteome_1	Wuhan_seafood_market_CoV_MN908947_CDS_proteome	MN908947 | join{[265:13468](+), [13467:21555](+)} | Wuhan seafood market pneumonia virus | orf1ab polyprotein (pp1ab)	212.8	230.68	560.36	876.53	618.42	1232.63	255.37	242.42	467.7	195.06	373.81	867.23	357.44	258.33	292.25	172.43	130.92	349.38	178.08	127.13	174.38	279.08	130.56	157.97	272.71	419.62	968.91	1515.71	422.46	323.26	710.15	1118.75	1264.71	534.53	418.33	592.36	16780.3	24532.5	598.53	547.1	158.6
99	WNTKHSSGVTRELM	TKHSSGVTRELM	EXPR_MAIN	Wuhan_seafood_market_CoV_MN908947_CDS_proteome_1;163	163	Wuhan_seafood_market_CoV_MN908947_CDS_proteome_1	Wuhan_seafood_market_CoV_MN908947_CDS_proteome	MN908947 | join{[265:13468](+), [13467:21555](+)} | Wuhan seafood market pneumonia virus | orf1ab polyprotein (pp1ab)	409.17	214.67	154.57	568.4	616.42	433.23	270.55	172.45	431.74	149.04	177.23	630.88	333.47	286.64	696.27	198.31	161.65	426.79	171.44	242.16	231.08	348.04	134.29	237.43	320.68	812.31	825.69	724.91	496.71	489.67	566.39	1329.73	1736.24	974.82	1179.32	662.79	13210.3	44484.7	695.02	790.74	127.91
101	HSSGVTRELMRELN	HSSGVTRELMRE	EXPR_MAIN	Wuhan_seafood_market_CoV_MN908947_CDS_proteome_1;165	165	Wuhan_seafood_market_CoV_MN908947_CDS_proteome_1	Wuhan_seafood_market_CoV_MN908947_CDS_proteome	MN908947 | join{[265:13468](+), [13467:21555](+)} | Wuhan seafood market pneumonia virus | orf1ab polyprotein (pp1ab)	259.28	215.2	207.54	896.05	803.49	1096.6	271.75	293.39	397.52	186.54	341.38	170.84	190.87	164.31	149.05	104.83	184.69	1822.75	692.67	152.79	157.5	263.55	110.42	132.83	277.03	770.82	1015.38	501.78	486.56	539.58	724.88	1625.54	1381.05	627.23	1289.07	2156.7	12925.1	65533.9	476.53	1743.3	126.32
102	HSSGVTRELMRELN	SSGVTRELMREL	EXPR_MAIN	Wuhan_seafood_market_CoV_MN908947_CDS_proteome_1;166	166	Wuhan_seafood_market_CoV_MN908947_CDS_proteome_1	Wuhan_seafood_market_CoV_MN908947_CDS_proteome	MN908947 | join{[265:13468](+), [13467:21555](+)} | Wuhan seafood market pneumonia virus | orf1ab polyprotein (pp1ab)	178.56	186.24	130.89	166.71	162.59	159.4	176.31	136.45	430.84	242.18	1814.03	295.42	4368.01	197.84	107.87	605.88	116.22	319.67	146.7	154.07	804.34	499.63	119.06	382.52	182.64	346.78	283.16	1050.4	408.54	488.94	550.4	899.31	1477.84	495.49	1094.13	453.29	332.84	1291.62	587.61	682.87	146.67
103	HSSGVTRELMRELN	SGVTRELMRELN	EXPR_MAIN	Wuhan_seafood_market_CoV_MN908947_CDS_proteome_1;167	167	Wuhan_seafood_market_CoV_MN908947_CDS_proteome_1	Wuhan_seafood_market_CoV_MN908947_CDS_proteome	MN908947 | join{[265:13468](+), [13467:21555](+)} | Wuhan seafood market pneumonia virus | orf1ab polyprotein (pp1ab)	493.07	288.56	142.45	330.98	771.88	474.3	453.93	217.72	892.28	1096.98	8466.58	3337.3	235.62	402.7	136.79	136.58	127.06	2269.2	2844.11	2364.17	385.33	624.01	335.39	295.26	208.84	283.09	658.68	633.96	840.54	1124.76	1092.62	1018.58	7677.02	5790.28	4189.11	1933.15	218.03	675.15	1202.54	2211.54	1068.72
135	GVYCCREHEHEIAW	GVYCCREHEHEI	EXPR_MAIN	Wuhan_seafood_market_CoV_MN908947_CDS_proteome_1;227	227	Wuhan_seafood_market_CoV_MN908947_CDS_proteome_1	Wuhan_seafood_market_CoV_MN908947_CDS_proteome	MN908947 | join{[265:13468](+), [13467:21555](+)} | Wuhan seafood market pneumonia virus | orf1ab polyprotein (pp1ab)	407.93	366.33	175.52	196.73	207.55	152.05	190.15	195.46	767.73	559.23	309.43	602.28	290.05	146.29	543.65	124.66	233.66	177.63	260.29	123.74	180.32	229.57	133.89	176.22	237.73	315.19	365.33	411.98	132.87	449.13	796.1	684.34	766.43	380.9	1170.81	1776.7	174.2	338.92	438.96	461.02	217.28
136	GVYCCREHEHEIAW	VYCCREHEHEIA	EXPR_MAIN	Wuhan_seafood_market_CoV_MN908947_CDS_proteome_1;228	228	Wuhan_seafood_market_CoV_MN908947_CDS_proteome_1	Wuhan_seafood_market_CoV_MN908947_CDS_proteome	MN908947 | join{[265:13468](+), [13467:21555](+)} | Wuhan seafood market pneumonia virus | orf1ab polyprotein (pp1ab)	1699.65	3506.5	228.61	178.8	206.56	139.33	180.09	134.41	711.86	359.57	94.46	406.34	250.28	172.59	410.06	122.4	136.42	163.31	239.58	154.22	842.58	279.78	127.92	694.9	233.02	253.82	680.82	233.91	231.45	431.45	551.25	956.58	3317.92	704.07	1261.54	1269.18	119.73	282.86	656.61	468.27	271.23
137	GVYCCREHEHEIAW	YCCREHEHEIAW	EXPR_MAIN	Wuhan_seafood_market_CoV_MN908947_CDS_proteome_1;229	229	Wuhan_seafood_market_CoV_MN908947_CDS_proteome_1	Wuhan_seafood_market_CoV_MN908947_CDS_proteome	MN908947 | join{[265:13468](+), [13467:21555](+)} | Wuhan seafood market pneumonia virus | orf1ab polyprotein (pp1ab)	225.84	251.71	127.34	141.66	208.16	132.65	198.69	211.68	653.17	476.61	451.86	638.36	151.72	111.89	231.89	139.24	213.78	171.63	134.79	253.52	186.27	347.53	171.25	408.23	1464.16	374.95	949.21	202.11	487.78	522.9	399.09	383.43	944.33	386.25	1194.76	688.69	136.43	323	369.62	456.67	384.36
139	HEIAWYTERSEKSY	HEIAWYTERSEK	EXPR_MAIN	Wuhan_seafood_market_CoV_MN908947_CDS_proteome_1;236	236	Wuhan_seafood_market_CoV_MN908947_CDS_proteome_1	Wuhan_seafood_market_CoV_MN908947_CDS_proteome	MN908947 | join{[265:13468](+), [13467:21555](+)} | Wuhan seafood market pneumonia virus | orf1ab polyprotein (pp1ab)	584.74	720.66	170.05	174.46	297.25	135.65	171.92	191.51	424.38	276.67	2787.9	210.17	236.92	368.01	610.16	192.39	228.12	276.09	352.75	853.21	312.5	504.16	160.83	1294.73	446.99	355.16	310.57	145.18	277.16	265.55	367.01	643.65	1043.35	407.61	973.93	528.01	228.56	521.42	514.3	440.87	176.61
140	HEIAWYTERSEKSY	EIAWYTERSEKS	EXPR_MAIN	Wuhan_seafood_market_CoV_MN908947_CDS_proteome_1;237	237	Wuhan_seafood_market_CoV_MN908947_CDS_proteome_1	Wuhan_seafood_market_CoV_MN908947_CDS_proteome	MN908947 | join{[265:13468](+), [13467:21555](+)} | Wuhan seafood market pneumonia virus | orf1ab polyprotein (pp1ab)	3253.8	2822.65	215.22	173.2	571.49	182.61	173.03	210.29	528.87	238.87	777.85	932.99	369.43	265.19	681.06	267.58	309.6	291.33	252.8	249.67	274.39	453.2	152.13	587.67	327.66	326.11	228.24	211.44	307.39	804.95	1268.14	2574.92	1226.38	619.42	871.73	561.77	439.31	1064.45	986.88	1028.55	2659.32
141	HEIAWYTERSEKSY	IAWYTERSEKSY	EXPR_MAIN	Wuhan_seafood_market_CoV_MN908947_CDS_proteome_1;238	238	Wuhan_seafood_market_CoV_MN908947_CDS_proteome_1	Wuhan_seafood_market_CoV_MN908947_CDS_proteome	MN908947 | join{[265:13468](+), [13467:21555](+)} | Wuhan seafood market pneumonia virus | orf1ab polyprotein (pp1ab)	485.91	376.45	201.53	157.85	177.7	154.33	137.59	139.76	361.39	164.95	768.91	246.71	524.3	173.14	193.41	118.31	172.65	203.73	247.48	217.11	181.58	209.72	188.36	183.6	326.98	295.32	269.99	290.16	186.11	349.64	745.57	2037.22	865.34	357.67	598.72	338.79	287.28	436.77	230.3	342.41	146.79
150	SYELQTPFEIKLAK	SYELQTPFEIKL	EXPR_MAIN	Wuhan_seafood_market_CoV_MN908947_CDS_proteome_1;248	248	Wuhan_seafood_market_CoV_MN908947_CDS_proteome_1	Wuhan_seafood_market_CoV_MN908947_CDS_proteome	MN908947 | join{[265:13468](+), [13467:21555](+)} | Wuhan seafood market pneumonia virus | orf1ab polyprotein (pp1ab)	150.49	288.8	158.58	296.28	245.77	150.41	164.06	151.73	299.98	205.73	255.91	291.96	274.6	124.24	180.67	225.65	230.77	169.23	196.17	112.68	1764.13	918.75	141.07	183.17	194.83	207.42	386.82	484.48	292.32	1575.36	351.39	1280.5	1859.69	667.17	1680.61	638.19	253.33	615.52	2706.56	3687.88	832.43
151	SYELQTPFEIKLAK	YELQTPFEIKLA	EXPR_MAIN	Wuhan_seafood_market_CoV_MN908947_CDS_proteome_1;249	249	Wuhan_seafood_market_CoV_MN908947_CDS_proteome_1	Wuhan_seafood_market_CoV_MN908947_CDS_proteome	MN908947 | join{[265:13468](+), [13467:21555](+)} | Wuhan seafood market pneumonia virus | orf1ab polyprotein (pp1ab)	514.8	291.7	201.57	183.88	187.41	168.69	174.85	155.03	343.95	285.67	333.11	425	248.58	143.76	340.24	185.03	219.9	170.22	183.66	133.6	2176.14	863.69	134.17	176.84	384.37	294.59	1019.88	362.09	1172.83	2187.5	2120.59	968.72	2137.78	733.52	1373.38	633.79	222.91	369.43	2332.9	2477.01	3668.35
152	SYELQTPFEIKLAK	ELQTPFEIKLAK	EXPR_MAIN	Wuhan_seafood_market_CoV_MN908947_CDS_proteome_1;250	250	Wuhan_seafood_market_CoV_MN908947_CDS_proteome_1	Wuhan_seafood_market_CoV_MN908947_CDS_proteome	MN908947 | join{[265:13468](+), [13467:21555](+)} | Wuhan seafood market pneumonia virus | orf1ab polyprotein (pp1ab)	309.07	245.48	196.19	209.43	260.95	141.81	170.65	148.88	1804.25	494.95	689.68	201.67	384.88	185.74	216.78	176.59	393.89	285.72	249.9	358.64	61357	27167.7	134.68	195.87	240.43	266.79	1675.13	597.78	548.99	2717.63	486.3	1970.22	3617.76	1613.83	4320.31	1280.74	221.95	648.37	4403.6	5949.67	2226.38
161	AKKFDTFNGECPNF	AKKFDTFNGECP	EXPR_MAIN	Wuhan_seafood_market_CoV_MN908947_CDS_proteome_1;260	260	Wuhan_seafood_market_CoV_MN908947_CDS_proteome_1	Wuhan_seafood_market_CoV_MN908947_CDS_proteome	MN908947 | join{[265:13468](+), [13467:21555](+)} | Wuhan seafood market pneumonia virus | orf1ab polyprotein (pp1ab)	450.23	285.88	236.51	340.11	259.14	165.86	600.34	250.66	1425.37	463.74	1300.12	379.44	267.47	332.37	212.37	898.24	577.48	225.25	229.49	292.79	579.75	460.9	192.06	656.14	362.59	403.02	499.51	213.82	259.52	270.25	420.01	365.9	984.52	629.82	1732.29	1916.9	160.36	267.13	966.4	308.15	226.78
162	AKKFDTFNGECPNF	KKFDTFNGECPN	EXPR_MAIN	Wuhan_seafood_market_CoV_MN908947_CDS_proteome_1;261	261	Wuhan_seafood_market_CoV_MN908947_CDS_proteome_1	Wuhan_seafood_market_CoV_MN908947_CDS_proteome	MN908947 | join{[265:13468](+), [13467:21555](+)} | Wuhan seafood market pneumonia virus | orf1ab polyprotein (pp1ab)	523.8	326.95	226.72	220.48	267.74	208.49	493.98	302.21	898.07	541.33	2744.65	819.6	321.73	153.94	253.71	584.83	2901.87	471.03	318.55	870.05	551.84	737.19	178.29	357.58	653.54	371.25	898.72	333.93	390.12	375.6	871.62	722.97	1261.52	841.83	820.98	1682.76	153.14	277.04	320.18	327.09	222.23
163	AKKFDTFNGECPNF	KFDTFNGECPNF	EXPR_MAIN	Wuhan_seafood_market_CoV_MN908947_CDS_proteome_1;262	262	Wuhan_seafood_market_CoV_MN908947_CDS_proteome_1	Wuhan_seafood_market_CoV_MN908947_CDS_proteome	MN908947 | join{[265:13468](+), [13467:21555](+)} | Wuhan seafood market pneumonia virus | orf1ab polyprotein (pp1ab)	666.62	443.8	217.19	256.82	845.9	176.48	921.25	354.01	1470.5	656.02	3249.55	415.22	459.69	512.65	193.27	388.07	377	230.58	217.83	1201.15	699.55	315.76	176.41	158.01	935.84	843.69	819.6	617.22	534.79	838.05	691.1	1245.92	2283.33	2177.03	1451.47	5768.91	283.76	622.66	1375.86	1644.73	399.73
196	CDHCGETSWQTGDF	CDHCGETSWQTG	EXPR_MAIN	Wuhan_seafood_market_CoV_MN908947_CDS_proteome_1;323	323	Wuhan_seafood_market_CoV_MN908947_CDS_proteome_1	Wuhan_seafood_market_CoV_MN908947_CDS_proteome	MN908947 | join{[265:13468](+), [13467:21555](+)} | Wuhan seafood market pneumonia virus | orf1ab polyprotein (pp1ab)	428.69	716.48	214.06	1787.2	4484.41	4168.83	30708.8	13313.6	1508.04	728.56	185.97	1399.17	4461.47	289.18	704.64	643.01	578.07	345.01	279.04	191.53	446.35	756.62	291.38	456.7	265.42	160.14	1148.59	572.74	777.71	609.53	1064.43	1563.64	1257.22	1225.79	1979.97	1246.41	168.94	614.21	569.47	531.88	282.79
197	CDHCGETSWQTGDF	DHCGETSWQTGD	EXPR_MAIN	Wuhan_seafood_market_CoV_MN908947_CDS_proteome_1;324	324	Wuhan_seafood_market_CoV_MN908947_CDS_proteome_1	Wuhan_seafood_market_CoV_MN908947_CDS_proteome	MN908947 | join{[265:13468](+), [13467:21555](+)} | Wuhan seafood market pneumonia virus | orf1ab polyprotein (pp1ab)	879.91	244.84	204.31	193.42	428.09	258.7	5638.82	6978.23	1775.87	285.96	412.74	1204.41	209.05	219.38	132.31	158.18	293.6	252.74	388.25	157.46	255.7	352.61	148.18	222.06	514.53	1660.62	689.28	374.66	143.3	239.12	373.55	642.74	944.03	631.53	1025.49	1141.73	156.74	392.63	399.03	477.11	166.88
198	CDHCGETSWQTGDF	HCGETSWQTGDF	EXPR_MAIN	Wuhan_seafood_market_CoV_MN908947_CDS_proteome_1;325	325	Wuhan_seafood_market_CoV_MN908947_CDS_proteome_1	Wuhan_seafood_market_CoV_MN908947_CDS_proteome	MN908947 | join{[265:13468](+), [13467:21555](+)} | Wuhan seafood market pneumonia virus | orf1ab polyprotein (pp1ab)	437.39	307.39	280.32	248.81	583.99	165.86	9930.69	4737.66	1797.11	815.38	738.56	1203.58	288.43	389.53	366.32	1407.05	322.01	447.94	237.8	231.81	488.18	722.25	295.64	467.05	404.61	601.22	792.33	362.64	530.09	387.47	529.11	1056.41	2006.5	949.85	2539.39	1854.81	190.22	607.44	1404.62	512.08	363.14
249	NLLEILQKEKVNIN	NLLEILQKEKVN	EXPR_MAIN	Wuhan_seafood_market_CoV_MN908947_CDS_proteome_1;449	449	Wuhan_seafood_market_CoV_MN908947_CDS_proteome_1	Wuhan_seafood_market_CoV_MN908947_CDS_proteome	MN908947 | join{[265:13468](+), [13467:21555](+)} | Wuhan seafood market pneumonia virus | orf1ab polyprotein (pp1ab)	262.31	228.44	187.7	223.74	202.63	156.21	961.45	1296.71	402.06	393.11	819.04	587.21	1706.06	251.41	222.39	163.26	201.62	195.14	907.02	171.4	173.24	381.26	144.39	152.13	250.59	441.52	446.37	452.77	292.4	324.91	277	951.48	1989.14	2359.27	1383.64	1476.02	208.44	366.71	589.76	1037.8	155.22
250	NLLEILQKEKVNIN	LLEILQKEKVNI	EXPR_MAIN	Wuhan_seafood_market_CoV_MN908947_CDS_proteome_1;450	450	Wuhan_seafood_market_CoV_MN908947_CDS_proteome_1	Wuhan_seafood_market_CoV_MN908947_CDS_proteome	MN908947 | join{[265:13468](+), [13467:21555](+)} | Wuhan seafood market pneumonia virus | orf1ab polyprotein (pp1ab)	228.44	235.5	404.89	326.52	233.33	169.9	174.68	166.5	376.5	192.68	3055.32	1494.89	581.78	420.09	14892.7	265.64	162.18	775.83	172.62	150.8	188.47	327.64	351.32	190.45	222.15	287.17	327.13	190.23	273.37	167.82	1473.18	1773.95	2058.3	4791.04	483.92	583.83	113.57	181.05	361.56	514.5	209.09
251	NLLEILQKEKVNIN	LEILQKEKVNIN	EXPR_MAIN	Wuhan_seafood_market_CoV_MN908947_CDS_proteome_1;451	451	Wuhan_seafood_market_CoV_MN908947_CDS_proteome_1	Wuhan_seafood_market_CoV_MN908947_CDS_proteome	MN908947 | join{[265:13468](+), [13467:21555](+)} | Wuhan seafood market pneumonia virus | orf1ab polyprotein (pp1ab)	3025.15	10250.1	6377.26	2798.32	904.58	227.27	169.18	139.32	784.22	9721.88	5924.9	701.39	438.27	353.54	453.45	254.21	2709.12	255.7	305.86	262.9	721.63	8048.93	34448.9	43951.8	376.4	1853.76	1975.89	2094.46	1933.8	3427.44	677.79	1542.41	6926.62	6226.09	1985.98	1022.25	433.03	1091.51	840.65	1301.14	337.58
320	LTNIFGTVYEKLKPVLD	LTNIFGTVYEKL	EXPR_MAIN	Wuhan_seafood_market_CoV_MN908947_CDS_proteome_1;613	613	Wuhan_seafood_market_CoV_MN908947_CDS_proteome_1	Wuhan_seafood_market_CoV_MN908947_CDS_proteome	MN908947 | join{[265:13468](+), [13467:21555](+)} | Wuhan seafood market pneumonia virus | orf1ab polyprotein (pp1ab)	249.18	397.07	176.05	175.33	183.47	145.46	306.96	241.11	346.94	470.85	302.05	690.37	217.03	217.48	189.71	405.2	153.28	585.99	294.95	175.58	160.05	245.83	180.49	153.35	220.67	185.87	537.54	691.71	295.02	698.26	264	340.43	701.17	323.05	250.74	283.21	124.51	175.35	395.64	250.54	379.78
321	LTNIFGTVYEKLKPVLD	TNIFGTVYEKLK	EXPR_MAIN	Wuhan_seafood_market_CoV_MN908947_CDS_proteome_1;614	614	Wuhan_seafood_market_CoV_MN908947_CDS_proteome_1	Wuhan_seafood_market_CoV_MN908947_CDS_proteome	MN908947 | join{[265:13468](+), [13467:21555](+)} | Wuhan seafood market pneumonia virus | orf1ab polyprotein (pp1ab)	202.56	205.91	161.94	285.59	188.59	178.07	199.64	171.93	353.61	383.52	364.25	843.41	238.39	296.65	164.69	220.97	164.44	214.91	273.5	230.33	161.21	219.87	152.9	135.82	258.3	254.37	258.78	275.73	210.48	185.16	352.34	459.02	617.32	344.46	371.42	229.17	132.73	185.26	476.88	227.2	291.19
322	LTNIFGTVYEKLKPVLD	NIFGTVYEKLKP	EXPR_MAIN	Wuhan_seafood_market_CoV_MN908947_CDS_proteome_1;615	615	Wuhan_seafood_market_CoV_MN908947_CDS_proteome_1	Wuhan_seafood_market_CoV_MN908947_CDS_proteome	MN908947 | join{[265:13468](+), [13467:21555](+)} | Wuhan seafood market pneumonia virus | orf1ab polyprotein (pp1ab)	273.05	559.06	166.55	156.05	185.13	145.5	221.24	184.72	184.03	141.21	240.37	275.42	158.66	155.6	131.46	240.47	158.83	170.04	246.6	200.55	161.75	238.08	215.37	195.27	162.89	256.74	228.7	182.88	201.03	189.44	228.85	271.8	396.65	217.15	311.83	220.73	125.49	183.4	219.71	267.7	307.13
323	LTNIFGTVYEKLKPVLD	IFGTVYEKLKPV	EXPR_MAIN	Wuhan_seafood_market_CoV_MN908947_CDS_proteome_1;616	616	Wuhan_seafood_market_CoV_MN908947_CDS_proteome_1	Wuhan_seafood_market_CoV_MN908947_CDS_proteome	MN908947 | join{[265:13468](+), [13467:21555](+)} | Wuhan seafood market pneumonia virus | orf1ab polyprotein (pp1ab)	229.8	944.12	163.88	265.68	162.35	155.53	138.5	270.21	175.99	147.73	148.88	313.78	431.09	145.39	166.89	155.14	192.82	194.32	340.22	165.71	160.29	172.69	2561.38	334.03	188.71	276.11	246.45	190.98	135.01	229.94	256.87	322.29	1090.97	298.2	617.68	349.27	162.06	189.91	210.44	186.99	127.56
324	LTNIFGTVYEKLKPVLD	FGTVYEKLKPVL	EXPR_MAIN	Wuhan_seafood_market_CoV_MN908947_CDS_proteome_1;617	617	Wuhan_seafood_market_CoV_MN908947_CDS_proteome_1	Wuhan_seafood_market_CoV_MN908947_CDS_proteome	MN908947 | join{[265:13468](+), [13467:21555](+)} | Wuhan seafood market pneumonia virus | orf1ab polyprotein (pp1ab)	527.58	392.87	455.76	192.56	162.15	140.89	514.48	163.85	925.56	211.3	521.15	8224.02	1113.86	249.83	264.99	221.38	273.21	187.74	5052.03	333.51	268.25	498.24	190.09	197.91	175.5	278.04	538.54	1708.9	297.82	260.01	259.51	536.92	913.08	387.62	594.73	264.66	131.78	236.6	274.04	390.71	158.18
325	LTNIFGTVYEKLKPVLD	GTVYEKLKPVLD	EXPR_MAIN	Wuhan_seafood_market_CoV_MN908947_CDS_proteome_1;618	618	Wuhan_seafood_market_CoV_MN908947_CDS_proteome_1	Wuhan_seafood_market_CoV_MN908947_CDS_proteome	MN908947 | join{[265:13468](+), [13467:21555](+)} | Wuhan seafood market pneumonia virus | orf1ab polyprotein (pp1ab)	683.56	488.42	292.25	224.99	265.68	224.5	2334.76	1358.27	1942.44	2292.27	18513.1	877.62	451.54	246.33	164.1	150.54	244.99	341.11	539.61	384.52	518.83	1124.93	327.06	649.1	1133.01	1077.24	537.49	288.72	307.03	373.57	1774.95	1312.2	3144.67	1039.69	2105.6	628.55	141.54	413.57	1430.46	1123	1718.42
341	GVEFLRDGWEIVKF	GVEFLRDGWEIV	EXPR_MAIN	Wuhan_seafood_market_CoV_MN908947_CDS_proteome_1;638	638	Wuhan_seafood_market_CoV_MN908947_CDS_proteome_1	Wuhan_seafood_market_CoV_MN908947_CDS_proteome	MN908947 | join{[265:13468](+), [13467:21555](+)} | Wuhan seafood market pneumonia virus | orf1ab polyprotein (pp1ab)	268.87	191.85	121.64	3431.63	5946.57	3738.32	131.87	131.54	919.87	595.24	739.23	256.17	4159.06	838.23	2457.21	997.67	185.95	348.5	129.74	181.8	904.13	569.33	6459.54	11723.5	831.85	512.39	2112.5	210.06	3071.1	5960.16	453.26	1061.48	3550.76	919.23	2020.18	590.27	414.78	1688.59	2067.51	1704.76	112.64
342	GVEFLRDGWEIVKF	VEFLRDGWEIVK	EXPR_MAIN	Wuhan_seafood_market_CoV_MN908947_CDS_proteome_1;639	639	Wuhan_seafood_market_CoV_MN908947_CDS_proteome_1	Wuhan_seafood_market_CoV_MN908947_CDS_proteome	MN908947 | join{[265:13468](+), [13467:21555](+)} | Wuhan seafood market pneumonia virus | orf1ab polyprotein (pp1ab)	557.15	595.84	160.91	404.7	310.52	274.64	340.83	1010.8	444.54	315.46	4089.12	1617.53	729.46	295.34	1550.34	315.91	238	474.64	169.04	613.69	568.11	883.97	14808.4	12380.8	1014.11	2721.97	356.59	336.93	182.32	395.53	370.06	971.45	1315.28	620.18	2391.09	1759.55	1019.46	3911.04	1672.98	1948	160.21
343	GVEFLRDGWEIVKF	EFLRDGWEIVKF	EXPR_MAIN	Wuhan_seafood_market_CoV_MN908947_CDS_proteome_1;640	640	Wuhan_seafood_market_CoV_MN908947_CDS_proteome_1	Wuhan_seafood_market_CoV_MN908947_CDS_proteome	MN908947 | join{[265:13468](+), [13467:21555](+)} | Wuhan seafood market pneumonia virus | orf1ab polyprotein (pp1ab)	327.52	229.82	145.93	143.96	202.01	138.46	199.76	201.74	262.27	135.22	1317.2	322.97	329.41	204.44	324.01	457.3	128.74	253.11	122.65	131.29	160.4	354.44	13680	2022.07	259.95	279.29	425.75	209.28	414.45	460.94	393.35	317.17	670.01	277.23	261.13	492.45	172.39	391.87	359.9	521.07	131.62
344	TCACEIVGGQIVTCA	TCACEIVGGQIV	EXPR_MAIN	Wuhan_seafood_market_CoV_MN908947_CDS_proteome_1;654	654	Wuhan_seafood_market_CoV_MN908947_CDS_proteome_1	Wuhan_seafood_market_CoV_MN908947_CDS_proteome	MN908947 | join{[265:13468](+), [13467:21555](+)} | Wuhan seafood market pneumonia virus | orf1ab polyprotein (pp1ab)	386.32	421.89	151.22	205.15	289.38	172.19	133.72	136.08	354.19	219.03	128.1	224.96	133.19	131.51	241.41	726.38	225.74	134.95	109.05	473.03	225.9	375.41	127.9	156.98	1235.03	1311.34	625.39	1033.29	275.36	1309.77	608.08	1566.2	2828	1626.48	14694.4	5574.53	204.34	823.82	747.7	731.66	288.66
345	TCACEIVGGQIVTCA	CACEIVGGQIVT	EXPR_MAIN	Wuhan_seafood_market_CoV_MN908947_CDS_proteome_1;655	655	Wuhan_seafood_market_CoV_MN908947_CDS_proteome_1	Wuhan_seafood_market_CoV_MN908947_CDS_proteome	MN908947 | join{[265:13468](+), [13467:21555](+)} | Wuhan seafood market pneumonia virus | orf1ab polyprotein (pp1ab)	740.73	588.08	184.33	229.98	193.98	221.43	168.54	149.6	725.31	491.52	139.2	5921.18	168.21	124.08	248.52	150.85	493.81	167.93	119.8	453.05	158.96	923.68	108.23	182.37	7162.12	6183.6	831.63	1383.22	192.84	1741.2	747.22	2476.47	3269.95	2042.26	14203.6	31195.5	304.82	628.79	1282.39	1601.08	259.62
346	TCACEIVGGQIVTCA	ACEIVGGQIVTC	EXPR_MAIN	Wuhan_seafood_market_CoV_MN908947_CDS_proteome_1;656	656	Wuhan_seafood_market_CoV_MN908947_CDS_proteome_1	Wuhan_seafood_market_CoV_MN908947_CDS_proteome	MN908947 | join{[265:13468](+), [13467:21555](+)} | Wuhan seafood market pneumonia virus | orf1ab polyprotein (pp1ab)	169.12	291	178.66	136.27	127.35	129.53	118.36	137.76	936.32	156.49	95.36	624.3	283.55	118.17	146.36	114.8	318.3	165.25	94.43	155.58	286.84	367.5	194.87	142	974.97	1624.95	349	229.05	198.97	853.44	421.03	1012.6	1800.13	515.43	5297.95	9275.54	137.51	570.1	521.67	459.71	177.98
347	TCACEIVGGQIVTCA	CEIVGGQIVTCA	EXPR_MAIN	Wuhan_seafood_market_CoV_MN908947_CDS_proteome_1;657	657	Wuhan_seafood_market_CoV_MN908947_CDS_proteome_1	Wuhan_seafood_market_CoV_MN908947_CDS_proteome	MN908947 | join{[265:13468](+), [13467:21555](+)} | Wuhan seafood market pneumonia virus | orf1ab polyprotein (pp1ab)	304.32	540.19	160.22	181.45	200.46	130.28	137.01	123.53	398.5	436.88	131.17	298.4	115.45	132.29	120.03	715.07	325.87	174.74	161.73	253.86	108.39	308.08	115.45	114.95	849.14	1422.78	627.14	411.82	722.11	1733.21	532.95	1886.21	2751.73	1271.77	7498.95	1060.62	147.73	457.49	687.83	795.77	180.33
402	TGDLQPLEQPTSEAVEAPLV	TGDLQPLEQPTS	EXPR_MAIN	Wuhan_seafood_market_CoV_MN908947_CDS_proteome_1;760	760	Wuhan_seafood_market_CoV_MN908947_CDS_proteome_1	Wuhan_seafood_market_CoV_MN908947_CDS_proteome	MN908947 | join{[265:13468](+), [13467:21555](+)} | Wuhan seafood market pneumonia virus | orf1ab polyprotein (pp1ab)	206.3	177.49	123.46	130.41	124.52	117.33	119.72	110.07	193.32	125.19	150.94	139.35	187.49	118.32	814.24	110.9	189.21	128.79	128.24	1298.73	120.52	143.24	133.41	109.17	186.76	176.38	604.02	198.13	395.74	247.64	230.66	299.23	1475.45	975.97	468.37	214.7	436.26	698.04	173.11	256.25	111.45
403	TGDLQPLEQPTSEAVEAPLV	GDLQPLEQPTSE	EXPR_MAIN	Wuhan_seafood_market_CoV_MN908947_CDS_proteome_1;761	761	Wuhan_seafood_market_CoV_MN908947_CDS_proteome_1	Wuhan_seafood_market_CoV_MN908947_CDS_proteome	MN908947 | join{[265:13468](+), [13467:21555](+)} | Wuhan seafood market pneumonia virus | orf1ab polyprotein (pp1ab)	242.46	286.45	147.25	179.87	197.63	128.67	160.26	144.95	344.4	125.68	120	319.13	126.19	99.14	126.08	1175.06	481.42	134.12	163.03	112.22	130.39	217.39	119.53	250.44	303.99	628.42	171.94	269.85	411.45	255.99	408.02	1025.03	1868.03	1187.33	457.53	186.87	119.7	241.75	276.19	341.77	108.85
404	TGDLQPLEQPTSEAVEAPLV	DLQPLEQPTSEA	EXPR_MAIN	Wuhan_seafood_market_CoV_MN908947_CDS_proteome_1;762	762	Wuhan_seafood_market_CoV_MN908947_CDS_proteome_1	Wuhan_seafood_market_CoV_MN908947_CDS_proteome	MN908947 | join{[265:13468](+), [13467:21555](+)} | Wuhan seafood market pneumonia virus | orf1ab polyprotein (pp1ab)	469.35	404.57	140.59	162.05	240.39	187.81	123.07	126.74	1093.4	208.98	219.35	251.15	145.91	102.32	136.82	8006.32	215.36	146.66	127.78	125.76	119.86	177.12	122.91	216.63	171.63	188.53	234.89	395.92	755.65	373.14	275.45	313.24	575.85	363.2	497.22	309.71	121.94	272.54	244.05	234.74	106.66
405	TGDLQPLEQPTSEAVEAPLV	LQPLEQPTSEAV	EXPR_MAIN	Wuhan_seafood_market_CoV_MN908947_CDS_proteome_1;763	763	Wuhan_seafood_market_CoV_MN908947_CDS_proteome_1	Wuhan_seafood_market_CoV_MN908947_CDS_proteome	MN908947 | join{[265:13468](+), [13467:21555](+)} | Wuhan seafood market pneumonia virus | orf1ab polyprotein (pp1ab)	1520.09	1364.29	2211.13	723.55	187.69	169.77	162.2	135.65	6198.43	2735.52	294.78	320.88	151.24	193.05	123.15	42331.5	238.13	144.84	200.04	129.32	142.8	1284.12	128.24	440.78	1876.32	5600.94	1806.4	827.2	397.02	699.1	844.95	2569.47	9977.88	12059.3	3244.12	2282.14	153.15	635.54	1590.68	2227.29	119.46
406	TGDLQPLEQPTSEAVEAPLV	QPLEQPTSEAVE	EXPR_MAIN	Wuhan_seafood_market_CoV_MN908947_CDS_proteome_1;764	764	Wuhan_seafood_market_CoV_MN908947_CDS_proteome_1	Wuhan_seafood_market_CoV_MN908947_CDS_proteome	MN908947 | join{[265:13468](+), [13467:21555](+)} | Wuhan seafood market pneumonia virus | orf1ab polyprotein (pp1ab)	1302.77	1381.75	934.38	372.61	166.25	153.43	130.86	154.62	3648.51	2570.97	240.49	343.01	122.65	153.81	154.66	13535.9	226.59	130.09	133.63	129.47	121.52	813.47	130.85	359.64	604.39	2747.82	793.01	424.99	1042.94	610.92	685.65	2600.57	7544.06	6727.64	2939.04	1824.99	134.65	855.73	2707.96	401.81	148.48
407	TGDLQPLEQPTSEAVEAPLV	PLEQPTSEAVEA	EXPR_MAIN	Wuhan_seafood_market_CoV_MN908947_CDS_proteome_1;765	765	Wuhan_seafood_market_CoV_MN908947_CDS_proteome_1	Wuhan_seafood_market_CoV_MN908947_CDS_proteome	MN908947 | join{[265:13468](+), [13467:21555](+)} | Wuhan seafood market pneumonia virus | orf1ab polyprotein (pp1ab)	972.97	966.29	746.19	508.14	213.07	148.37	157.01	166.89	9083.05	2295.62	452.27	753.2	196.72	117.47	201.9	19390.5	590.36	132.8	202.53	157.34	125.05	505.64	137.02	199.05	372.37	1010.69	561.33	562.79	823.89	512.1	683.33	2365.45	5545.64	6687.09	2017.25	1669.33	209.03	804.18	750.83	2369.43	139.52
408	TGDLQPLEQPTSEAVEAPLV	LEQPTSEAVEAP	EXPR_MAIN	Wuhan_seafood_market_CoV_MN908947_CDS_proteome_1;766	766	Wuhan_seafood_market_CoV_MN908947_CDS_proteome_1	Wuhan_seafood_market_CoV_MN908947_CDS_proteome	MN908947 | join{[265:13468](+), [13467:21555](+)} | Wuhan seafood market pneumonia virus | orf1ab polyprotein (pp1ab)	4079.46	4129.3	948.71	392.69	274.2	269.55	146.98	168.22	9311.25	1059.82	206.42	319.28	133.58	111.08	168.21	55505.6	207.69	122.7	169.84	118.64	114.9	970.48	164.98	1133.38	615.23	2103.21	779.42	449.26	206.87	663.57	473.25	4077.68	9508.09	8878.91	4225.99	2469.9	378.42	2048	1113.85	1826.39	99.3
409	TGDLQPLEQPTSEAVEAPLV	EQPTSEAVEAPL	EXPR_MAIN	Wuhan_seafood_market_CoV_MN908947_CDS_proteome_1;767	767	Wuhan_seafood_market_CoV_MN908947_CDS_proteome_1	Wuhan_seafood_market_CoV_MN908947_CDS_proteome	MN908947 | join{[265:13468](+), [13467:21555](+)} | Wuhan seafood market pneumonia virus | orf1ab polyprotein (pp1ab)	926.32	853.12	1189.92	426.7	277.72	145.04	115.19	135.63	5524.14	1989.31	202.58	387.4	132.79	197.85	139.86	51634.8	127.17	139.63	125.31	155.29	106.67	575.76	135.42	277.98	1151.01	1639.17	977.17	341.53	952.76	660.43	860.81	4599.8	9708.29	9826.88	3916.9	2301.88	192.79	1208.63	3007.92	2712.39	112.77
410	TGDLQPLEQPTSEAVEAPLV	QPTSEAVEAPLV	EXPR_MAIN	Wuhan_seafood_market_CoV_MN908947_CDS_proteome_1;768	768	Wuhan_seafood_market_CoV_MN908947_CDS_proteome_1	Wuhan_seafood_market_CoV_MN908947_CDS_proteome	MN908947 | join{[265:13468](+), [13467:21555](+)} | Wuhan seafood market pneumonia virus | orf1ab polyprotein (pp1ab)	292.51	182.35	1387.51	540.24	190.48	146.64	132.57	119.05	13196.6	2848.38	1141.75	991.42	139.53	212.77	135.28	24026.6	96.8	107.75	136.42	120.77	119.11	1259.85	115.61	123.78	277.89	213.64	732.01	409.15	3626.2	469.42	631.78	2332.26	7659.69	5619.89	431.24	1162.51	111.21	517.02	1044.3	1690.48	195.25
428	DTEKYCALAPNMMV	DTEKYCALAPNM	EXPR_MAIN	Wuhan_seafood_market_CoV_MN908947_CDS_proteome_1;795	795	Wuhan_seafood_market_CoV_MN908947_CDS_proteome_1	Wuhan_seafood_market_CoV_MN908947_CDS_proteome	MN908947 | join{[265:13468](+), [13467:21555](+)} | Wuhan seafood market pneumonia virus | orf1ab polyprotein (pp1ab)	256.83	230.37	149.96	138.53	152.51	149.2	143.67	128.57	8810.57	513.07	280.92	880.9	122.34	139.96	123.77	909.66	266.61	124.24	148.06	388.74	228.51	272.37	98.94	182.71	170.29	178.24	507.47	538.23	306.7	176.66	266.41	359.13	1029.53	295.89	1339.36	1843.16	147.81	406.02	201.56	255.58	108.45
429	DTEKYCALAPNMMV	TEKYCALAPNMM	EXPR_MAIN	Wuhan_seafood_market_CoV_MN908947_CDS_proteome_1;796	796	Wuhan_seafood_market_CoV_MN908947_CDS_proteome_1	Wuhan_seafood_market_CoV_MN908947_CDS_proteome	MN908947 | join{[265:13468](+), [13467:21555](+)} | Wuhan seafood market pneumonia virus | orf1ab polyprotein (pp1ab)	302.73	245.28	138.94	160.31	216.16	189.56	179.74	144.66	652.56	212.31	427.96	706.9	261.93	193.3	245.11	238.4	786.98	246.11	191.11	184.27	163.28	292.22	279.9	327.48	207.54	165.99	952.03	1005.74	806.83	579.85	2289.75	3898.12	43029.3	16543.8	3047.35	1456.62	157	302.21	607.52	451.58	3770.78
430	DTEKYCALAPNMMV	EKYCALAPNMMV	EXPR_MAIN	Wuhan_seafood_market_CoV_MN908947_CDS_proteome_1;797	797	Wuhan_seafood_market_CoV_MN908947_CDS_proteome_1	Wuhan_seafood_market_CoV_MN908947_CDS_proteome	MN908947 | join{[265:13468](+), [13467:21555](+)} | Wuhan seafood market pneumonia virus | orf1ab polyprotein (pp1ab)	1051.83	1016.49	188.91	331.23	327.82	281.03	310.46	433.04	869.51	309.5	13243.5	15094.8	232.53	168.28	640.63	463.93	253.56	312.9	1071.43	159.21	636.07	1019.11	152.12	555.63	209.34	401.22	2207.9	288.75	736.04	294.13	683.71	600.99	3026.92	642.46	1734.37	807.5	517.6	1279.82	571.32	493.47	189.49
442	KGGAPTKVTFGDDTVIEV	KGGAPTKVTFGD	EXPR_MAIN	Wuhan_seafood_market_CoV_MN908947_CDS_proteome_1;816	816	Wuhan_seafood_market_CoV_MN908947_CDS_proteome_1	Wuhan_seafood_market_CoV_MN908947_CDS_proteome	MN908947 | join{[265:13468](+), [13467:21555](+)} | Wuhan seafood market pneumonia virus | orf1ab polyprotein (pp1ab)	269.35	201.22	607.59	302.44	229.66	149.92	189.9	177.06	808.08	233.58	251.78	804.26	193.15	170.57	283.17	328.6	231.85	6179.36	177.89	202.28	268.78	356.13	133.18	505.49	6898.82	17506.9	236.16	166.34	380.69	229.86	2044.01	643.98	712.55	379.06	533.11	430.9	204.39	272.43	375.34	333.35	147.64
443	KGGAPTKVTFGDDTVIEV	GGAPTKVTFGDD	EXPR_MAIN	Wuhan_seafood_market_CoV_MN908947_CDS_proteome_1;817	817	Wuhan_seafood_market_CoV_MN908947_CDS_proteome_1	Wuhan_seafood_market_CoV_MN908947_CDS_proteome	MN908947 | join{[265:13468](+), [13467:21555](+)} | Wuhan seafood market pneumonia virus | orf1ab polyprotein (pp1ab)	1513.7	1175.59	396.72	339.17	117.93	178.75	183.73	152.47	290.89	171.81	165.34	289.8	238.88	226.18	149.87	116.5	138.84	34144.9	152.11	185.28	169.6	539.18	113.07	356.52	483.78	278.46	250.27	244.8	185.85	303.78	7096.72	2200.63	1432.88	582.33	742.6	647.94	240.65	668.09	744.29	684.8	113.16
444	KGGAPTKVTFGDDTVIEV	GAPTKVTFGDDT	EXPR_MAIN	Wuhan_seafood_market_CoV_MN908947_CDS_proteome_1;818	818	Wuhan_seafood_market_CoV_MN908947_CDS_proteome_1	Wuhan_seafood_market_CoV_MN908947_CDS_proteome	MN908947 | join{[265:13468](+), [13467:21555](+)} | Wuhan seafood market pneumonia virus | orf1ab polyprotein (pp1ab)	126.22	1035.06	197.01	210.11	282.15	224.5	193.31	151.12	723.21	268.21	414.67	213.43	270.56	163.22	312.46	337.99	105.85	65297.3	215.43	155.81	192.35	493.63	150.42	119.76	273.96	718.6	494.98	206.16	434.44	321.29	7111.5	1072.93	1433	661.33	443.82	417.92	223.79	785.53	453.41	240.24	127.7
445	KGGAPTKVTFGDDTVIEV	APTKVTFGDDTV	EXPR_MAIN	Wuhan_seafood_market_CoV_MN908947_CDS_proteome_1;819	819	Wuhan_seafood_market_CoV_MN908947_CDS_proteome_1	Wuhan_seafood_market_CoV_MN908947_CDS_proteome	MN908947 | join{[265:13468](+), [13467:21555](+)} | Wuhan seafood market pneumonia virus | orf1ab polyprotein (pp1ab)	2027.14	2019.27	333.55	245.31	139.57	148.46	208.68	190.06	709.97	518.35	182.15	278.86	283.07	205.31	638.45	191.77	145.64	65021.9	183.82	142.25	600.68	479.56	131.07	212.31	352.68	345.91	428.03	259.87	153.43	302.25	4314.1	2968.45	1550.25	483.16	767.13	504.13	265.61	771.42	4085.64	3003.51	171.38
446	KGGAPTKVTFGDDTVIEV	PTKVTFGDDTVI	EXPR_MAIN	Wuhan_seafood_market_CoV_MN908947_CDS_proteome_1;820	820	Wuhan_seafood_market_CoV_MN908947_CDS_proteome_1	Wuhan_seafood_market_CoV_MN908947_CDS_proteome	MN908947 | join{[265:13468](+), [13467:21555](+)} | Wuhan seafood market pneumonia virus | orf1ab polyprotein (pp1ab)	374.45	384.75	147.75	165.64	161	146.55	399.67	327.46	579.48	468.67	316.44	158.26	138.71	181.03	101.73	224.36	119.44	45275.4	134.57	143.83	229.67	360.54	137.63	157.51	156.64	814.65	184.67	159.58	168.99	221.79	5339.68	3255.52	732.97	466.82	569.51	229.03	177.94	906.25	1264.86	1581.47	235.31
447	KGGAPTKVTFGDDTVIEV	TKVTFGDDTVIE	EXPR_MAIN	Wuhan_seafood_market_CoV_MN908947_CDS_proteome_1;821	821	Wuhan_seafood_market_CoV_MN908947_CDS_proteome_1	Wuhan_seafood_market_CoV_MN908947_CDS_proteome	MN908947 | join{[265:13468](+), [13467:21555](+)} | Wuhan seafood market pneumonia virus | orf1ab polyprotein (pp1ab)	187.57	402.43	273.72	138.04	187.66	141.34	248.82	212.51	559.66	537.29	128.53	278.96	164.48	147.73	225.78	135.72	143.87	30561.3	164.76	118.55	204.01	293.09	147.91	175.17	234.54	252.26	176.46	167.78	187.53	227.67	5710.82	1964.24	914.75	351.62	561.1	395.02	197.71	1052.01	841.86	784.62	186.07
448	KGGAPTKVTFGDDTVIEV	KVTFGDDTVIEV	EXPR_MAIN	Wuhan_seafood_market_CoV_MN908947_CDS_proteome_1;822	822	Wuhan_seafood_market_CoV_MN908947_CDS_proteome_1	Wuhan_seafood_market_CoV_MN908947_CDS_proteome	MN908947 | join{[265:13468](+), [13467:21555](+)} | Wuhan seafood market pneumonia virus | orf1ab polyprotein (pp1ab)	352.77	344.47	159.66	197.62	244.56	212.72	147.04	133.49	304.01	163.16	165.61	149.52	197.8	119.43	119.11	126.61	113.28	3397.31	108.34	145.1	148.94	171.38	141.41	118.03	186.23	204.79	188.98	210.08	133.6	190.07	5023.98	617.41	963.08	384.38	628.95	406.79	946.01	544.54	471.99	551.81	174.93
451	DTVIEVQGYKSVNI	DTVIEVQGYKSV	EXPR_MAIN	Wuhan_seafood_market_CoV_MN908947_CDS_proteome_1;828	828	Wuhan_seafood_market_CoV_MN908947_CDS_proteome_1	Wuhan_seafood_market_CoV_MN908947_CDS_proteome	MN908947 | join{[265:13468](+), [13467:21555](+)} | Wuhan seafood market pneumonia virus | orf1ab polyprotein (pp1ab)	1971.23	2129.2	158.5	189.87	177.33	147.05	165.71	151.27	4215.93	215.32	330.91	877.43	193.56	943.83	153.66	206.27	165.72	187.53	166.83	130.12	268.09	348.61	108.32	128.69	2234.56	2870.06	289.93	145.86	274.97	172.24	262.3	241.61	710.59	363.53	470.75	405.47	342.03	896.28	65240.8	65116.2	118.76
452	DTVIEVQGYKSVNI	TVIEVQGYKSVN	EXPR_MAIN	Wuhan_seafood_market_CoV_MN908947_CDS_proteome_1;829	829	Wuhan_seafood_market_CoV_MN908947_CDS_proteome_1	Wuhan_seafood_market_CoV_MN908947_CDS_proteome	MN908947 | join{[265:13468](+), [13467:21555](+)} | Wuhan seafood market pneumonia virus | orf1ab polyprotein (pp1ab)	236.57	222.96	187.24	146.2	168.88	139.57	272.54	195.63	323.54	191.24	130.33	219.05	181.1	10911	161.51	1005.14	160.32	166.7	297.98	171.78	329.07	377.35	144.23	257.49	931.07	6588.53	404.7	494.46	278.13	669.41	421.65	337.8	1090.37	480.31	1022.59	470.69	289.02	398.44	402.17	1049.14	185.39
453	DTVIEVQGYKSVNI	VIEVQGYKSVNI	EXPR_MAIN	Wuhan_seafood_market_CoV_MN908947_CDS_proteome_1;830	830	Wuhan_seafood_market_CoV_MN908947_CDS_proteome_1	Wuhan_seafood_market_CoV_MN908947_CDS_proteome	MN908947 | join{[265:13468](+), [13467:21555](+)} | Wuhan seafood market pneumonia virus | orf1ab polyprotein (pp1ab)	417.01	233.48	165.21	171.45	170.56	188.31	161.94	167.64	236.15	155.12	182.15	159.83	215.85	4714.01	217.8	115.44	234.78	176.09	289.87	174.53	197.43	290.33	134.41	184.56	2608.54	11722.7	237.23	269.09	175.23	196.51	631.6	393.31	991.74	359.19	1783.47	275.26	187.12	509.74	348.32	453.64	282.8
456	NITFELDERIDKVL	NITFELDERIDK	EXPR_MAIN	Wuhan_seafood_market_CoV_MN908947_CDS_proteome_1;840	840	Wuhan_seafood_market_CoV_MN908947_CDS_proteome_1	Wuhan_seafood_market_CoV_MN908947_CDS_proteome	MN908947 | join{[265:13468](+), [13467:21555](+)} | Wuhan seafood market pneumonia virus | orf1ab polyprotein (pp1ab)	311.86	325.53	177.08	2024.68	1481.37	2520.71	263.81	216.29	494.27	383.46	191.32	292.04	329.48	126.44	1024.63	174.17	1250.71	378.14	210.51	268.78	161.02	1216.75	150.66	211.44	450.57	215.92	389.78	698.25	563.65	488.19	251.74	931.63	1795.17	984.07	997.47	598.67	221.99	930.14	873.92	233.58	1604.68
457	NITFELDERIDKVL	ITFELDERIDKV	EXPR_MAIN	Wuhan_seafood_market_CoV_MN908947_CDS_proteome_1;841	841	Wuhan_seafood_market_CoV_MN908947_CDS_proteome_1	Wuhan_seafood_market_CoV_MN908947_CDS_proteome	MN908947 | join{[265:13468](+), [13467:21555](+)} | Wuhan seafood market pneumonia virus | orf1ab polyprotein (pp1ab)	162.79	466.55	285.47	1225.03	1991.15	1789.58	279.96	258.45	1027.46	384.28	881.99	1000.49	362.42	273.39	1813.04	259.66	370.95	1355.73	169.09	242.27	215.1	490.25	144.31	274.23	1823.68	2527.12	2530.53	2844.09	1338.32	744.59	521.11	2172.88	3707.15	1220.15	906.29	958.25	207.4	909.47	1397.65	2139.62	3997.75
458	NITFELDERIDKVL	TFELDERIDKVL	EXPR_MAIN	Wuhan_seafood_market_CoV_MN908947_CDS_proteome_1;842	842	Wuhan_seafood_market_CoV_MN908947_CDS_proteome_1	Wuhan_seafood_market_CoV_MN908947_CDS_proteome	MN908947 | join{[265:13468](+), [13467:21555](+)} | Wuhan seafood market pneumonia virus | orf1ab polyprotein (pp1ab)	573.7	290.81	183.24	537.49	745.52	567.77	325.51	308.23	2457.74	1186.87	831	2612.67	725.9	794.89	5304.04	390.76	1656.92	1000.89	1070.72	178.72	281.22	462.6	151.43	612.15	411.23	483.19	1864.37	1239.29	1229.27	725.55	896.48	1727.81	4996.18	1673.28	249.95	1454.51	329	1292.25	2154.09	1519.02	3558.47
470	EFACVVADAVIKTLQPVS	EFACVVADAVIK	EXPR_MAIN	Wuhan_seafood_market_CoV_MN908947_CDS_proteome_1;870	870	Wuhan_seafood_market_CoV_MN908947_CDS_proteome_1	Wuhan_seafood_market_CoV_MN908947_CDS_proteome	MN908947 | join{[265:13468](+), [13467:21555](+)} | Wuhan seafood market pneumonia virus | orf1ab polyprotein (pp1ab)	328.13	313.78	179.27	216.14	206.36	163.74	18176.7	33712.3	345.93	190.86	203.3	178.4	236.5	122.97	332.53	169.24	242.41	149.25	124.48	271.19	144.55	182.85	146.24	190.16	168.53	212.82	356.43	287.97	141.47	188.93	721.42	822.82	731.19	305.91	458.73	369.63	167.13	256.77	5702.92	10023.4	263.53
471	EFACVVADAVIKTLQPVS	FACVVADAVIKT	EXPR_MAIN	Wuhan_seafood_market_CoV_MN908947_CDS_proteome_1;871	871	Wuhan_seafood_market_CoV_MN908947_CDS_proteome_1	Wuhan_seafood_market_CoV_MN908947_CDS_proteome	MN908947 | join{[265:13468](+), [13467:21555](+)} | Wuhan seafood market pneumonia virus | orf1ab polyprotein (pp1ab)	231.53	234.46	230.79	307.3	255.41	347.89	25779.6	27990.7	1024.12	180.93	914.64	402.92	550.86	158.18	363.87	235.51	159.48	5296.36	235.14	218.89	210.2	153.34	153.05	153.05	208.7	588.96	336.11	232.34	215.2	202.27	485.61	942.52	784.59	688.81	356.97	315.57	165.06	254.61	11472.6	22836.7	189.1
472	EFACVVADAVIKTLQPVS	ACVVADAVIKTL	EXPR_MAIN	Wuhan_seafood_market_CoV_MN908947_CDS_proteome_1;872	872	Wuhan_seafood_market_CoV_MN908947_CDS_proteome_1	Wuhan_seafood_market_CoV_MN908947_CDS_proteome	MN908947 | join{[265:13468](+), [13467:21555](+)} | Wuhan seafood market pneumonia virus | orf1ab polyprotein (pp1ab)	363.68	355.37	157.51	173.27	161.58	137.04	6886.43	2655.58	335.7	162.98	2515.25	382.61	1021.06	183.59	144.23	187.15	596.32	172.7	147.48	173.29	284.96	220.79	243.15	267.16	156.96	240	249.61	293.13	276.93	521.45	496.96	1442.43	828.83	580.81	202.09	512.2	110.36	443.8	8068.45	15115.9	179.02
473	EFACVVADAVIKTLQPVS	CVVADAVIKTLQ	EXPR_MAIN	Wuhan_seafood_market_CoV_MN908947_CDS_proteome_1;873	873	Wuhan_seafood_market_CoV_MN908947_CDS_proteome_1	Wuhan_seafood_market_CoV_MN908947_CDS_proteome	MN908947 | join{[265:13468](+), [13467:21555](+)} | Wuhan seafood market pneumonia virus | orf1ab polyprotein (pp1ab)	480.03	515	200.49	194.25	167.66	165.68	3223.33	5699.38	298.18	220.23	397.07	455.78	384.45	147.88	275.03	792.36	289.25	182.27	194.65	152.8	165.78	1337.03	166.3	208.81	197.31	261.81	239.25	540.24	1688.92	275.51	616.57	974.75	740.87	944.09	675.64	609.72	149.38	352.49	2727.14	5127.66	116.76
474	EFACVVADAVIKTLQPVS	VVADAVIKTLQP	EXPR_MAIN	Wuhan_seafood_market_CoV_MN908947_CDS_proteome_1;874	874	Wuhan_seafood_market_CoV_MN908947_CDS_proteome_1	Wuhan_seafood_market_CoV_MN908947_CDS_proteome	MN908947 | join{[265:13468](+), [13467:21555](+)} | Wuhan seafood market pneumonia virus | orf1ab polyprotein (pp1ab)	410.1	368.44	187.09	186.19	250.51	234.1	30996.8	49692.4	496.89	187.23	592.17	1198.85	2338.51	129.57	262.51	195.84	337.64	156.03	314.56	153.48	187.07	418.42	102.85	204.25	220.41	214.17	216.38	207.4	533.77	209.24	363.43	680.34	553.76	393.8	511.98	320.06	129.62	223.8	457.61	700.49	244.01
475	EFACVVADAVIKTLQPVS	VADAVIKTLQPV	EXPR_MAIN	Wuhan_seafood_market_CoV_MN908947_CDS_proteome_1;875	875	Wuhan_seafood_market_CoV_MN908947_CDS_proteome_1	Wuhan_seafood_market_CoV_MN908947_CDS_proteome	MN908947 | join{[265:13468](+), [13467:21555](+)} | Wuhan seafood market pneumonia virus | orf1ab polyprotein (pp1ab)	157.83	182.8	175.2	154.33	164.42	137.14	1026.29	241.44	552.22	209.36	487.64	674.89	570.71	138.38	200.67	129.59	238.56	189.15	278.78	169.46	178.8	221.89	136	236.06	262.9	245.85	355.73	274.16	224.17	213.94	466.83	656.23	1058.17	501.8	460.59	153.58	115.35	223.85	347.17	338.16	288.82
476	EFACVVADAVIKTLQPVS	ADAVIKTLQPVS	EXPR_MAIN	Wuhan_seafood_market_CoV_MN908947_CDS_proteome_1;876	876	Wuhan_seafood_market_CoV_MN908947_CDS_proteome_1	Wuhan_seafood_market_CoV_MN908947_CDS_proteome	MN908947 | join{[265:13468](+), [13467:21555](+)} | Wuhan seafood market pneumonia virus | orf1ab polyprotein (pp1ab)	373.53	383.25	253.85	218.74	466.46	130.71	875.23	255.69	1120.67	536.68	495.59	605.87	2007.82	119.69	195.35	164.5	397.59	144.66	272.01	328.01	587.67	1450.97	130.91	352.49	190.13	453.96	507.24	185.39	264.97	306.99	533.14	1130.36	1589.93	955.67	1478.05	1229.06	145.84	484.56	735.33	632.76	167.64
502	PDEDEEEGDCEEEE	PDEDEEEGDCEE	EXPR_MAIN	Wuhan_seafood_market_CoV_MN908947_CDS_proteome_1;927	927	Wuhan_seafood_market_CoV_MN908947_CDS_proteome_1	Wuhan_seafood_market_CoV_MN908947_CDS_proteome	MN908947 | join{[265:13468](+), [13467:21555](+)} | Wuhan seafood market pneumonia virus | orf1ab polyprotein (pp1ab)	206.14	212.03	127.61	161.34	164.05	161.18	157.83	149.2	413.69	169.95	114.95	283.33	191.65	8634.17	129.04	112.52	119.58	132.2	127.43	127.14	129.39	175.15	118.79	154.79	248.43	228.15	212.35	159.53	229.88	188.1	1380.94	265.6	695.22	454.79	697.89	436.13	130.09	215.72	529.61	283.24	126.56
503	PDEDEEEGDCEEEE	DEDEEEGDCEEE	EXPR_MAIN	Wuhan_seafood_market_CoV_MN908947_CDS_proteome_1;928	928	Wuhan_seafood_market_CoV_MN908947_CDS_proteome_1	Wuhan_seafood_market_CoV_MN908947_CDS_proteome	MN908947 | join{[265:13468](+), [13467:21555](+)} | Wuhan seafood market pneumonia virus | orf1ab polyprotein (pp1ab)	141.54	230	119.86	130.02	147.07	140.17	132.01	126.23	1061.6	647.16	371.06	192.72	106.45	363.99	106.44	127.44	116.87	105.06	124.18	113.25	131.19	590.95	113.8	145.18	152.55	194.69	214.55	203.32	253.56	169.3	246.46	326.17	1308.67	522.64	380.59	203.72	117.97	299.73	508.05	208.29	150.46
504	PDEDEEEGDCEEEE	EDEEEGDCEEEE	EXPR_MAIN	Wuhan_seafood_market_CoV_MN908947_CDS_proteome_1;929	929	Wuhan_seafood_market_CoV_MN908947_CDS_proteome_1	Wuhan_seafood_market_CoV_MN908947_CDS_proteome	MN908947 | join{[265:13468](+), [13467:21555](+)} | Wuhan seafood market pneumonia virus | orf1ab polyprotein (pp1ab)	207.33	332.01	126.71	319.8	1651.62	969.57	127.93	129.95	63351.6	48712.6	108.09	107.28	121.03	65518	10818	8308.95	7255.93	3272.55	116.16	127.7	124.62	2489.72	183.87	242.83	171.56	256.08	1072.59	187.49	4576.03	650.69	343.01	3160.3	65342.9	56578.6	4507.05	876.01	142.78	302.36	5650.41	3038.53	160.65
542	TVGQQDGSEDNQTT	TVGQQDGSEDNQ	EXPR_MAIN	Wuhan_seafood_market_CoV_MN908947_CDS_proteome_1;987	987	Wuhan_seafood_market_CoV_MN908947_CDS_proteome_1	Wuhan_seafood_market_CoV_MN908947_CDS_proteome	MN908947 | join{[265:13468](+), [13467:21555](+)} | Wuhan seafood market pneumonia virus | orf1ab polyprotein (pp1ab)	229.52	222.01	165.76	144.57	199.69	143.21	124.61	127.67	398.29	151.37	341.91	150.99	236.42	177.02	10602.7	314.32	163.75	162.92	191.98	126.18	124.94	189.09	138.88	148.52	176.01	152.18	392.78	188.58	215.64	155.14	247.88	250.63	590.53	295.89	236	203.49	119.96	125.61	1006.63	304.88	259.84
543	TVGQQDGSEDNQTT	VGQQDGSEDNQT	EXPR_MAIN	Wuhan_seafood_market_CoV_MN908947_CDS_proteome_1;988	988	Wuhan_seafood_market_CoV_MN908947_CDS_proteome_1	Wuhan_seafood_market_CoV_MN908947_CDS_proteome	MN908947 | join{[265:13468](+), [13467:21555](+)} | Wuhan seafood market pneumonia virus | orf1ab polyprotein (pp1ab)	181.88	168.71	144.81	138.35	213.21	133.01	203.34	151.56	719.06	125.54	562.47	140.48	148.76	126.42	4741.03	132	122.97	127.37	118.67	129.43	145.2	260.84	166.34	149.83	194.97	266.53	349.81	158.57	518.29	272.04	337.37	382.61	1034.87	583.23	398.45	289.12	111.54	241.61	401.5	226.24	175.56
544	TVGQQDGSEDNQTT	GQQDGSEDNQTT	EXPR_MAIN	Wuhan_seafood_market_CoV_MN908947_CDS_proteome_1;989	989	Wuhan_seafood_market_CoV_MN908947_CDS_proteome_1	Wuhan_seafood_market_CoV_MN908947_CDS_proteome	MN908947 | join{[265:13468](+), [13467:21555](+)} | Wuhan seafood market pneumonia virus | orf1ab polyprotein (pp1ab)	203.17	215.97	117.55	145.51	281.23	126.66	146.34	122.31	389.11	127.82	496.53	184.66	137.15	104.71	311.49	115.51	116.43	263.67	130.73	112.64	127.75	153.41	121.83	197.11	136.22	256.47	160.37	181.59	308.13	126.79	218.42	257.59	464.11	235.98	547.96	338.2	134	202.25	304.66	394.21	98.67
575	KVKPTVVVNAANVY	KVKPTVVVNAAN	EXPR_MAIN	Wuhan_seafood_market_CoV_MN908947_CDS_proteome_1;1051	1051	Wuhan_seafood_market_CoV_MN908947_CDS_proteome_1	Wuhan_seafood_market_CoV_MN908947_CDS_proteome	MN908947 | join{[265:13468](+), [13467:21555](+)} | Wuhan seafood market pneumonia virus | orf1ab polyprotein (pp1ab)	8417.78	17557.1	198.62	463.81	583.6	531.96	170.11	170.6	427.48	264.6	382.6	431.99	370.67	515.41	184.79	293.84	701.49	179.51	10449.8	534.97	146.35	290.09	153.09	184.69	299.44	211.79	292.32	302.42	133.95	251.59	369.69	409.58	698.53	364.05	691.36	440.98	226.5	214.4	335.09	456.04	180.31
576	KVKPTVVVNAANVY	VKPTVVVNAANV	EXPR_MAIN	Wuhan_seafood_market_CoV_MN908947_CDS_proteome_1;1052	1052	Wuhan_seafood_market_CoV_MN908947_CDS_proteome_1	Wuhan_seafood_market_CoV_MN908947_CDS_proteome	MN908947 | join{[265:13468](+), [13467:21555](+)} | Wuhan seafood market pneumonia virus | orf1ab polyprotein (pp1ab)	28423.2	33209.9	187.44	347.12	398.79	258.39	636.29	216.41	2328.3	446.11	431.21	1007.15	308.35	151.53	297.1	191.08	1047.02	194.59	329.78	248.83	446.72	873.31	187.1	469.88	231.99	514.94	524.49	404.79	934.59	305.51	1516.09	750.7	2025.03	806.32	2285.32	2769.76	176.35	317.29	351.28	322.77	160.6
577	KVKPTVVVNAANVY	KPTVVVNAANVY	EXPR_MAIN	Wuhan_seafood_market_CoV_MN908947_CDS_proteome_1;1053	1053	Wuhan_seafood_market_CoV_MN908947_CDS_proteome_1	Wuhan_seafood_market_CoV_MN908947_CDS_proteome	MN908947 | join{[265:13468](+), [13467:21555](+)} | Wuhan seafood market pneumonia virus | orf1ab polyprotein (pp1ab)	22630.5	7762.26	201.2	276.11	220.13	199.79	247.45	242.8	318.83	195.72	334.94	303.18	157.99	216.38	427.76	101.27	1019.19	223.7	147.2	229.75	172.47	704.2	155.74	178.59	270.91	65535	367.95	348.08	123.9	301.42	1010.58	1970.55	1058.8	826.43	1425.43	862.58	141.6	251.68	313.82	190.93	121
599	QVESDDYIATNGPLK	QVESDDYIATNG	EXPR_MAIN	Wuhan_seafood_market_CoV_MN908947_CDS_proteome_1;1084	1084	Wuhan_seafood_market_CoV_MN908947_CDS_proteome_1	Wuhan_seafood_market_CoV_MN908947_CDS_proteome	MN908947 | join{[265:13468](+), [13467:21555](+)} | Wuhan seafood market pneumonia virus | orf1ab polyprotein (pp1ab)	313.97	221.23	509.54	250.13	193.59	170.59	147.09	127.37	353.2	423.55	126.9	205.52	254.22	199.12	1947.2	299.16	113.51	166.93	127.98	140.15	135.29	231.41	127.7	155.13	251.2	237.97	293.59	224.99	159.27	411.88	448.61	764.81	1763.94	710.55	1916.23	677.07	182.96	460.61	632.1	604.16	2252.85
600	QVESDDYIATNGPLK	VESDDYIATNGP	EXPR_MAIN	Wuhan_seafood_market_CoV_MN908947_CDS_proteome_1;1085	1085	Wuhan_seafood_market_CoV_MN908947_CDS_proteome_1	Wuhan_seafood_market_CoV_MN908947_CDS_proteome	MN908947 | join{[265:13468](+), [13467:21555](+)} | Wuhan seafood market pneumonia virus | orf1ab polyprotein (pp1ab)	2131.48	1209.71	269.02	153.16	205.31	153.69	112.36	132.78	571.55	341.25	220.37	323.88	163.4	146.18	345.99	160.09	116.7	161.07	145.35	112.59	172.83	275.64	120.17	289.92	303.5	1017.26	1243.56	158.64	270.71	414.7	723.35	1094.01	2097.88	1015.59	3249.8	1850.02	142.86	369.06	967.45	930.25	372.79
601	QVESDDYIATNGPLK	ESDDYIATNGPL	EXPR_MAIN	Wuhan_seafood_market_CoV_MN908947_CDS_proteome_1;1086	1086	Wuhan_seafood_market_CoV_MN908947_CDS_proteome_1	Wuhan_seafood_market_CoV_MN908947_CDS_proteome	MN908947 | join{[265:13468](+), [13467:21555](+)} | Wuhan seafood market pneumonia virus | orf1ab polyprotein (pp1ab)	430.84	1109.92	261.73	325.98	190.55	178.32	152.97	147.52	577.2	360.61	142.33	1392.56	157.59	104.35	477.38	259.64	686.25	124.75	286.83	115.07	142.98	818.23	124.46	235.85	655.49	255.62	543.51	254.48	868.36	724.86	1021.23	1450.45	2313.43	1755.6	2917.24	589.28	264.63	761.93	961.91	3907.02	3486.79
602	QVESDDYIATNGPLK	SDDYIATNGPLK	EXPR_MAIN	Wuhan_seafood_market_CoV_MN908947_CDS_proteome_1;1087	1087	Wuhan_seafood_market_CoV_MN908947_CDS_proteome_1	Wuhan_seafood_market_CoV_MN908947_CDS_proteome	MN908947 | join{[265:13468](+), [13467:21555](+)} | Wuhan seafood market pneumonia virus | orf1ab polyprotein (pp1ab)	430.09	601.91	503.63	371.87	615.42	280.89	172.56	135.6	2523.04	1278.87	264.81	387.87	178.25	165.11	1887.16	386.17	186.98	192.46	874.57	4315.89	4599.37	2099.69	329.8	358.6	302.47	580.88	851.38	353.21	1248.55	662.08	1189.43	2203.58	4213.14	1918.57	2777.21	1472.11	233.68	758.44	1622.62	1738.82	270.29
618	NKGEDIQLLKSAYENF	NKGEDIQLLKSA	EXPR_MAIN	Wuhan_seafood_market_CoV_MN908947_CDS_proteome_1;1123	1123	Wuhan_seafood_market_CoV_MN908947_CDS_proteome_1	Wuhan_seafood_market_CoV_MN908947_CDS_proteome	MN908947 | join{[265:13468](+), [13467:21555](+)} | Wuhan seafood market pneumonia virus | orf1ab polyprotein (pp1ab)	2811.82	6200.09	203.83	453.38	1759.04	428.89	1991.02	1484.34	505.06	327.36	1210.99	642.47	480.64	107.87	631.48	207.3	292.12	668.22	355.66	149.19	122.05	303.22	118.86	172.26	319.81	371.47	816.09	899.82	199.24	193.89	746.85	1106.19	4423.36	1990.68	629.64	141.3	118.3	596.14	1114.78	1016.91	428.78
619	NKGEDIQLLKSAYENF	KGEDIQLLKSAY	EXPR_MAIN	Wuhan_seafood_market_CoV_MN908947_CDS_proteome_1;1124	1124	Wuhan_seafood_market_CoV_MN908947_CDS_proteome_1	Wuhan_seafood_market_CoV_MN908947_CDS_proteome	MN908947 | join{[265:13468](+), [13467:21555](+)} | Wuhan seafood market pneumonia virus | orf1ab polyprotein (pp1ab)	4257.76	2355.18	178.76	7551.37	3781.15	15017.3	391.71	257.6	567.39	955.63	1195.1	507.87	494.16	238.7	281.77	423.56	95.82	196.67	342.85	136.28	119.48	624.3	181.67	116.28	40113.8	51240.6	345.49	324.59	403.59	208.75	466.98	827.34	1696.94	1309.77	139.03	1228.48	174.72	525.72	530.13	784.87	185.72
620	NKGEDIQLLKSAYENF	GEDIQLLKSAYE	EXPR_MAIN	Wuhan_seafood_market_CoV_MN908947_CDS_proteome_1;1125	1125	Wuhan_seafood_market_CoV_MN908947_CDS_proteome_1	Wuhan_seafood_market_CoV_MN908947_CDS_proteome	MN908947 | join{[265:13468](+), [13467:21555](+)} | Wuhan seafood market pneumonia virus | orf1ab polyprotein (pp1ab)	137.66	8392.67	166.95	648.75	966.45	935.26	136.36	131.18	500.01	318.5	1346.59	784.65	233.99	119.64	151.85	163.83	115	227.39	156.43	114.6	203.6	215.36	133.56	112.64	230.04	263.82	420.55	231.84	327.57	267.68	501.28	1056.56	2477.21	920.2	448.58	380.17	122.24	473.91	748.1	721.53	212.79
621	NKGEDIQLLKSAYENF	EDIQLLKSAYEN	EXPR_MAIN	Wuhan_seafood_market_CoV_MN908947_CDS_proteome_1;1126	1126	Wuhan_seafood_market_CoV_MN908947_CDS_proteome_1	Wuhan_seafood_market_CoV_MN908947_CDS_proteome	MN908947 | join{[265:13468](+), [13467:21555](+)} | Wuhan seafood market pneumonia virus | orf1ab polyprotein (pp1ab)	2221.86	2434.63	151.42	212.3	375.85	249.17	217.4	154.58	833.44	703.19	264.14	527.17	325.6	120.86	117.91	210.8	96.91	363.32	112.83	111.78	120.09	234.63	121.92	123.21	192.15	190.79	595.65	309.11	368.09	403.3	954.89	1265.7	2033	838.76	1235.76	510.41	426.14	2297.55	321.92	975.33	166.09
622	NKGEDIQLLKSAYENF	DIQLLKSAYENF	EXPR_MAIN	Wuhan_seafood_market_CoV_MN908947_CDS_proteome_1;1127	1127	Wuhan_seafood_market_CoV_MN908947_CDS_proteome_1	Wuhan_seafood_market_CoV_MN908947_CDS_proteome	MN908947 | join{[265:13468](+), [13467:21555](+)} | Wuhan seafood market pneumonia virus | orf1ab polyprotein (pp1ab)	5246.5	4074.33	230.33	172.69	204.16	175.01	419.3	208.64	1042.86	725.39	358.81	1575.25	1331.43	3603.52	413.43	234.36	14778.1	3486.62	199.8	316.75	245.21	442.38	116.54	337.34	2198.99	2360.84	1107.81	884.37	541.46	1005.85	1863.91	3295.51	2123.08	805.78	3210.66	1688.5	1985.91	6056.74	1422.44	745.06	198.6
632	LAPLLSAGIFGADPI	LAPLLSAGIFGA	EXPR_MAIN	Wuhan_seafood_market_CoV_MN908947_CDS_proteome_1;1145	1145	Wuhan_seafood_market_CoV_MN908947_CDS_proteome_1	Wuhan_seafood_market_CoV_MN908947_CDS_proteome	MN908947 | join{[265:13468](+), [13467:21555](+)} | Wuhan seafood market pneumonia virus | orf1ab polyprotein (pp1ab)	747.65	593.01	156.95	198.07	234.2	186.24	151.42	138.7	315.7	222.58	162.82	180.41	175.23	194.09	138.83	228.61	152.19	174.57	311.83	174.5	223.33	182.01	128.75	116.43	255.62	977.9	653	1488.64	239.62	439.98	427	2166.88	1262.96	478.53	849.69	305.8	152.87	172.99	312.94	1613.76	225.28
633	LAPLLSAGIFGADPI	APLLSAGIFGAD	EXPR_MAIN	Wuhan_seafood_market_CoV_MN908947_CDS_proteome_1;1146	1146	Wuhan_seafood_market_CoV_MN908947_CDS_proteome_1	Wuhan_seafood_market_CoV_MN908947_CDS_proteome	MN908947 | join{[265:13468](+), [13467:21555](+)} | Wuhan seafood market pneumonia virus | orf1ab polyprotein (pp1ab)	543.69	558.87	157.93	167.62	175.8	132.93	1675.81	1722.35	805.6	761.76	268.82	1185.7	285.68	127.35	369.61	260.02	140.58	388.02	522.03	152.46	138.56	319.79	106.89	567.36	283.92	122.31	385.32	916.69	328.56	338.65	320.32	856.82	1265.71	569.25	925	501.06	279.56	1466.96	527.08	479.6	568.83
634	LAPLLSAGIFGADPI	PLLSAGIFGADP	EXPR_MAIN	Wuhan_seafood_market_CoV_MN908947_CDS_proteome_1;1147	1147	Wuhan_seafood_market_CoV_MN908947_CDS_proteome_1	Wuhan_seafood_market_CoV_MN908947_CDS_proteome	MN908947 | join{[265:13468](+), [13467:21555](+)} | Wuhan seafood market pneumonia virus | orf1ab polyprotein (pp1ab)	276.85	277.91	173.22	177.56	192	146.02	468.62	329.81	876.29	371.71	697.45	2717.21	207.12	148.72	230.8	124.9	173.64	180.72	1384.06	153.59	261.05	323.52	108.89	151.21	306.55	427.53	357.44	213.98	526.15	299.43	752.73	1353.21	1231.42	597.95	829.68	517.39	146.58	382.5	299.14	463.47	161.37
635	LAPLLSAGIFGADPI	LLSAGIFGADPI	EXPR_MAIN	Wuhan_seafood_market_CoV_MN908947_CDS_proteome_1;1148	1148	Wuhan_seafood_market_CoV_MN908947_CDS_proteome_1	Wuhan_seafood_market_CoV_MN908947_CDS_proteome	MN908947 | join{[265:13468](+), [13467:21555](+)} | Wuhan seafood market pneumonia virus | orf1ab polyprotein (pp1ab)	195.31	210.93	1340.57	783.04	298.21	277.08	265.57	217.1	539.19	953.43	189.31	382.6	219.63	134.93	119.04	16812.5	162.17	266.03	1173.57	130.54	174.92	441.96	166.64	138.82	208.37	483.86	204.63	185.02	175.6	438.07	319.39	664.12	887.94	603.34	1157.36	1476.27	169.96	307.27	379.94	519.1	99.01
648	YDKLVSSFLEMKSEK	YDKLVSSFLEMK	EXPR_MAIN	Wuhan_seafood_market_CoV_MN908947_CDS_proteome_1;1183	1183	Wuhan_seafood_market_CoV_MN908947_CDS_proteome_1	Wuhan_seafood_market_CoV_MN908947_CDS_proteome	MN908947 | join{[265:13468](+), [13467:21555](+)} | Wuhan seafood market pneumonia virus | orf1ab polyprotein (pp1ab)	612.85	458.53	261.66	192.55	199.42	169.46	196.42	180.81	1154.03	1010.85	1111.86	951.95	1871.43	832.17	406.26	235.47	173.59	474.81	261.77	312.94	164.89	1369.31	155.21	161.39	567.43	1211.44	324.02	325.28	264.01	265.37	375.35	587.13	698.41	468.8	417.23	326.73	179.63	306.14	3590.65	4013.71	203.11
649	YDKLVSSFLEMKSEK	DKLVSSFLEMKS	EXPR_MAIN	Wuhan_seafood_market_CoV_MN908947_CDS_proteome_1;1184	1184	Wuhan_seafood_market_CoV_MN908947_CDS_proteome_1	Wuhan_seafood_market_CoV_MN908947_CDS_proteome	MN908947 | join{[265:13468](+), [13467:21555](+)} | Wuhan seafood market pneumonia virus | orf1ab polyprotein (pp1ab)	732.08	607.65	224.05	191.59	609.12	175.64	188.29	167.54	1015.34	1304.83	1282.84	840.25	4050.1	230.59	657.24	270.8	466.96	515.95	697.28	231.39	585.36	4871.17	130.74	248.8	691.76	1310.41	274.6	294.66	353.38	289.19	408.44	424.63	544.59	426.8	638.48	562.62	188.02	291.09	5194.79	6325.67	133.41
650	YDKLVSSFLEMKSEK	KLVSSFLEMKSE	EXPR_MAIN	Wuhan_seafood_market_CoV_MN908947_CDS_proteome_1;1185	1185	Wuhan_seafood_market_CoV_MN908947_CDS_proteome_1	Wuhan_seafood_market_CoV_MN908947_CDS_proteome	MN908947 | join{[265:13468](+), [13467:21555](+)} | Wuhan seafood market pneumonia virus | orf1ab polyprotein (pp1ab)	691.76	735.82	221.37	213.31	231.95	176.56	179.09	167.15	699.27	596.43	4014.23	1055.87	5427.71	144.01	281.75	178.38	334.68	383.36	202.99	181.97	146.23	4062.55	127.65	193.55	196.35	1905.4	264.3	183.53	320.35	340.89	520.18	625.76	765.73	389.37	861.89	482.43	172.06	264.01	4782.35	5654.14	152.8
651	YDKLVSSFLEMKSEK	LVSSFLEMKSEK	EXPR_MAIN	Wuhan_seafood_market_CoV_MN908947_CDS_proteome_1;1186	1186	Wuhan_seafood_market_CoV_MN908947_CDS_proteome_1	Wuhan_seafood_market_CoV_MN908947_CDS_proteome	MN908947 | join{[265:13468](+), [13467:21555](+)} | Wuhan seafood market pneumonia virus | orf1ab polyprotein (pp1ab)	421.03	755.12	2081.56	4025.51	800.91	1134.33	267.86	214.48	683.79	315.96	9626.39	1999.67	611.09	537.97	463.82	234.27	307.77	217.49	823.73	395.58	7633.84	3687.59	163.06	260.37	312.62	887.84	332.75	320.32	372.74	308.98	470.25	863.65	1312.22	445.42	743.03	339.37	690.26	2173.68	580.4	828.09	207.46
689	CVEEVTTTLEETKF	CVEEVTTTLEET	EXPR_MAIN	Wuhan_seafood_market_CoV_MN908947_CDS_proteome_1;1235	1235	Wuhan_seafood_market_CoV_MN908947_CDS_proteome_1	Wuhan_seafood_market_CoV_MN908947_CDS_proteome	MN908947 | join{[265:13468](+), [13467:21555](+)} | Wuhan seafood market pneumonia virus | orf1ab polyprotein (pp1ab)	350.56	601.9	139.3	252.71	438.5	237.21	145.42	124.21	497.34	134.05	220.47	363.31	119.6	179.86	122.92	125.84	167.38	118.41	137.55	132.37	113.87	188.33	131.99	134.52	328.64	698.13	246.06	180.28	232.28	203.47	236.76	389.12	505.65	314.34	314.91	287.67	95.96	278.21	353.99	478.97	253.01
690	CVEEVTTTLEETKF	VEEVTTTLEETK	EXPR_MAIN	Wuhan_seafood_market_CoV_MN908947_CDS_proteome_1;1236	1236	Wuhan_seafood_market_CoV_MN908947_CDS_proteome_1	Wuhan_seafood_market_CoV_MN908947_CDS_proteome	MN908947 | join{[265:13468](+), [13467:21555](+)} | Wuhan seafood market pneumonia virus | orf1ab polyprotein (pp1ab)	484.17	585.23	142.13	189.18	275.55	217.45	139.83	140.71	844.13	140.23	237.14	244.09	146.82	152.24	121.58	139.32	138.46	138.55	137.09	140.15	149.57	198.55	154.89	210.58	169.91	177.16	255.05	226.85	242.53	229.9	269.58	386.47	572.61	272.42	326.8	200.16	119.79	139.3	269.98	362.93	267.29
691	CVEEVTTTLEETKF	EEVTTTLEETKF	EXPR_MAIN	Wuhan_seafood_market_CoV_MN908947_CDS_proteome_1;1237	1237	Wuhan_seafood_market_CoV_MN908947_CDS_proteome_1	Wuhan_seafood_market_CoV_MN908947_CDS_proteome	MN908947 | join{[265:13468](+), [13467:21555](+)} | Wuhan seafood market pneumonia virus | orf1ab polyprotein (pp1ab)	610.48	544.28	147.01	274.3	369.66	373.26	196.24	131.14	293.9	199.1	413.49	368.02	182.39	149.03	178.49	140.15	143.93	287.68	1490.73	143.34	172.01	272.39	225.79	273.51	203.92	278.99	321.66	678.4	145.16	238.55	638.47	700.04	687.02	394.97	623.92	411.22	133.23	227.34	471.97	740.9	387.96
719	LRKVPTDNYITTYP	LRKVPTDNYITT	EXPR_MAIN	Wuhan_seafood_market_CoV_MN908947_CDS_proteome_1;1317	1317	Wuhan_seafood_market_CoV_MN908947_CDS_proteome_1	Wuhan_seafood_market_CoV_MN908947_CDS_proteome	MN908947 | join{[265:13468](+), [13467:21555](+)} | Wuhan seafood market pneumonia virus | orf1ab polyprotein (pp1ab)	1530.05	999.75	361.4	354.62	420.88	591.02	871.52	4474.94	1321.68	522.12	206.01	692.59	458.16	626.68	717.2	604.3	21557.8	1058.72	979.11	194.75	7019.9	3835.55	166.93	365.18	302.71	302.13	823.62	563.49	342.58	279.35	655.06	686.28	960.2	717.05	3062.98	825.47	209.32	889.42	351.23	440.96	259.05
720	LRKVPTDNYITTYP	RKVPTDNYITTY	EXPR_MAIN	Wuhan_seafood_market_CoV_MN908947_CDS_proteome_1;1318	1318	Wuhan_seafood_market_CoV_MN908947_CDS_proteome_1	Wuhan_seafood_market_CoV_MN908947_CDS_proteome	MN908947 | join{[265:13468](+), [13467:21555](+)} | Wuhan seafood market pneumonia virus | orf1ab polyprotein (pp1ab)	148.08	147.83	276.61	420.12	146.85	262.11	242.43	291.45	519.42	367.48	123.76	214.29	267.99	147.17	352.59	352.26	22533.2	717.26	663.98	251.55	5801.18	2086.79	183.89	148.89	240.6	298.12	611.01	590.2	141.25	365.13	187.82	372.91	832.06	774.42	733.08	404.79	146.46	487.01	436.06	416.97	102.78
721	LRKVPTDNYITTYP	KVPTDNYITTYP	EXPR_MAIN	Wuhan_seafood_market_CoV_MN908947_CDS_proteome_1;1319	1319	Wuhan_seafood_market_CoV_MN908947_CDS_proteome_1	Wuhan_seafood_market_CoV_MN908947_CDS_proteome	MN908947 | join{[265:13468](+), [13467:21555](+)} | Wuhan seafood market pneumonia virus | orf1ab polyprotein (pp1ab)	443.75	441	210.98	265.33	178.78	218.3	325.82	261.59	826.43	594.87	765.81	1667.48	284.46	174.76	616.41	713.32	9715.95	535.49	210.42	170.06	1924.42	1576.68	100.88	261.75	442.27	393.87	434.31	285.35	396.36	388.56	602.27	898.35	1516.57	602.63	1103.5	364.66	175.07	542.39	507.4	531.4	259.87
738	AFYILPSIISNEKQEI	AFYILPSIISNE	EXPR_MAIN	Wuhan_seafood_market_CoV_MN908947_CDS_proteome_1;1352	1352	Wuhan_seafood_market_CoV_MN908947_CDS_proteome_1	Wuhan_seafood_market_CoV_MN908947_CDS_proteome	MN908947 | join{[265:13468](+), [13467:21555](+)} | Wuhan seafood market pneumonia virus | orf1ab polyprotein (pp1ab)	158.75	173.89	129.77	130.31	120.24	117.74	126.78	124.56	123.45	114.83	173.17	218.41	212.73	133.97	95.84	99.08	105.94	178.7	104.64	107.34	109.99	124.74	103.95	104.85	163.81	213.93	192.68	151.82	110.75	150.2	164.85	218.05	259.78	204.3	306.85	278.51	143.54	252.92	121.98	139.11	91.18
739	AFYILPSIISNEKQEI	FYILPSIISNEK	EXPR_MAIN	Wuhan_seafood_market_CoV_MN908947_CDS_proteome_1;1353	1353	Wuhan_seafood_market_CoV_MN908947_CDS_proteome_1	Wuhan_seafood_market_CoV_MN908947_CDS_proteome	MN908947 | join{[265:13468](+), [13467:21555](+)} | Wuhan seafood market pneumonia virus | orf1ab polyprotein (pp1ab)	232.2	200.21	232.76	276.33	153.61	138.52	451.27	196.95	304.72	331.81	332.32	574.55	432.18	162.02	227.63	149.49	171.56	341.42	166.07	134.36	146.82	293.56	155.12	155.5	586.44	1626.77	347.44	444.42	194.31	603.85	243.17	447.81	779.04	520.22	1331.6	569.63	242.32	603	244.44	333.74	223.4
740	AFYILPSIISNEKQEI	YILPSIISNEKQ	EXPR_MAIN	Wuhan_seafood_market_CoV_MN908947_CDS_proteome_1;1354	1354	Wuhan_seafood_market_CoV_MN908947_CDS_proteome_1	Wuhan_seafood_market_CoV_MN908947_CDS_proteome	MN908947 | join{[265:13468](+), [13467:21555](+)} | Wuhan seafood market pneumonia virus | orf1ab polyprotein (pp1ab)	398.96	317.35	340.23	568.65	249.92	327.11	206.57	201.04	964.24	948.26	1781.87	3152.23	557.39	627.2	1263.23	1164.06	463.07	481.1	220.37	192.8	527.51	1358.87	2930.85	11236.2	883.6	2721.61	926.54	2656.06	492.17	1447.73	472.17	1418.96	1938.42	1742.65	2020.98	1416.34	212.34	1627.35	504.5	714.57	338.57
741	AFYILPSIISNEKQEI	ILPSIISNEKQE	EXPR_MAIN	Wuhan_seafood_market_CoV_MN908947_CDS_proteome_1;1355	1355	Wuhan_seafood_market_CoV_MN908947_CDS_proteome_1	Wuhan_seafood_market_CoV_MN908947_CDS_proteome	MN908947 | join{[265:13468](+), [13467:21555](+)} | Wuhan seafood market pneumonia virus | orf1ab polyprotein (pp1ab)	323.09	314.7	207.65	426.2	208.35	186.42	191.84	191.04	836.28	971.88	873.57	1037.86	407.97	197.94	370.87	239.53	294.44	216.08	255.39	170.65	263.24	683.55	155.02	185.3	2015.42	3810.29	2052.87	3186.33	294.02	558.26	410.52	689.97	1900.17	1465.04	8716.74	2012.51	296.95	747.35	458.06	697.58	440.82
742	AFYILPSIISNEKQEI	LPSIISNEKQEI	EXPR_MAIN	Wuhan_seafood_market_CoV_MN908947_CDS_proteome_1;1356	1356	Wuhan_seafood_market_CoV_MN908947_CDS_proteome_1	Wuhan_seafood_market_CoV_MN908947_CDS_proteome	MN908947 | join{[265:13468](+), [13467:21555](+)} | Wuhan seafood market pneumonia virus | orf1ab polyprotein (pp1ab)	361.88	289.91	303.34	915.54	424.81	237.21	307.97	234.54	1774.36	1112.23	1397.74	684.49	175.6	122.69	330.56	314.28	414.88	243.82	131.15	141.26	235.81	483.76	151.68	241.29	7337.79	3197.11	3229.91	4933.61	1415.84	761.04	364.46	939.84	2458.03	1235.9	5859.96	2020.57	125.63	953.36	671.27	634.52	249.71
794	LGYVTHGLNLEEAA	LGYVTHGLNLEE	EXPR_MAIN	Wuhan_seafood_market_CoV_MN908947_CDS_proteome_1;1450	1450	Wuhan_seafood_market_CoV_MN908947_CDS_proteome_1	Wuhan_seafood_market_CoV_MN908947_CDS_proteome	MN908947 | join{[265:13468](+), [13467:21555](+)} | Wuhan seafood market pneumonia virus | orf1ab polyprotein (pp1ab)	231.38	266.01	176.03	199.32	252.5	211.84	393.48	257.44	240.39	180.99	369.83	2578.63	174.88	2292.54	115.1	169.68	294.29	120.62	348.83	125.04	222.22	373.14	147.49	182.18	209.3	209.8	505.2	305.66	1023.89	572.55	287.45	812.56	1446.91	728.51	2573.04	484.89	106.26	201.11	483.81	712.36	191.14
795	LGYVTHGLNLEEAA	GYVTHGLNLEEA	EXPR_MAIN	Wuhan_seafood_market_CoV_MN908947_CDS_proteome_1;1451	1451	Wuhan_seafood_market_CoV_MN908947_CDS_proteome_1	Wuhan_seafood_market_CoV_MN908947_CDS_proteome	MN908947 | join{[265:13468](+), [13467:21555](+)} | Wuhan seafood market pneumonia virus | orf1ab polyprotein (pp1ab)	404.26	542.49	138.14	331.45	437.56	261.98	504.78	745.71	511.5	244.86	281.18	1736.56	259.94	804.56	137.58	315.61	331.7	130.69	330.08	124.62	215.47	322.19	188.16	210.11	270.29	897.08	367.47	444.3	158.79	568.82	319.54	2255.02	2601.04	1168.83	1992.45	1078.14	142.38	2233.11	1257.92	479.55	311.04
796	LGYVTHGLNLEEAA	YVTHGLNLEEAA	EXPR_MAIN	Wuhan_seafood_market_CoV_MN908947_CDS_proteome_1;1452	1452	Wuhan_seafood_market_CoV_MN908947_CDS_proteome_1	Wuhan_seafood_market_CoV_MN908947_CDS_proteome	MN908947 | join{[265:13468](+), [13467:21555](+)} | Wuhan seafood market pneumonia virus | orf1ab polyprotein (pp1ab)	3620.12	4273.81	147.23	365.81	427.63	523.97	439.85	315.48	1076.48	397.18	656.16	2770.36	284.86	3197.74	136.33	168.83	161.46	132.29	305.2	101.79	258.54	693.2	114	109.59	269.48	415.87	713.79	204.55	589.22	564.52	1075.71	2344.76	2557.57	1637.28	1068.92	1410.9	129.02	582.11	1818.19	1842.41	1056.53
797	THGLNLEEAARYMRS	THGLNLEEAARY	EXPR_MAIN	Wuhan_seafood_market_CoV_MN908947_CDS_proteome_1;1454	1454	Wuhan_seafood_market_CoV_MN908947_CDS_proteome_1	Wuhan_seafood_market_CoV_MN908947_CDS_proteome	MN908947 | join{[265:13468](+), [13467:21555](+)} | Wuhan seafood market pneumonia virus | orf1ab polyprotein (pp1ab)	325.3	366.36	174.86	482.25	436.53	395.84	334.93	178.55	2224.19	568.02	843.23	1496.36	326.04	708.95	228.55	114.65	356.39	126.84	474.69	130.81	333.92	436.04	122.25	194.34	352.21	1127.01	488.71	431.94	735.48	332.06	326.65	1698.47	2226.67	959.73	1194.48	354.95	140.95	357.46	1020.15	993.07	162.53
798	THGLNLEEAARYMRS	HGLNLEEAARYM	EXPR_MAIN	Wuhan_seafood_market_CoV_MN908947_CDS_proteome_1;1455	1455	Wuhan_seafood_market_CoV_MN908947_CDS_proteome_1	Wuhan_seafood_market_CoV_MN908947_CDS_proteome	MN908947 | join{[265:13468](+), [13467:21555](+)} | Wuhan seafood market pneumonia virus | orf1ab polyprotein (pp1ab)	1414.62	304	168.95	423.36	342.03	599.5	515.19	231.55	567.77	290.32	680.84	991.29	266.02	394.85	333.55	202.21	412.9	154.1	369.04	228.56	155.64	639.14	251.78	266.86	264.33	573.47	1047.71	492.04	812.71	448.85	383.05	1620.5	3207.84	1849.05	2199.92	1234.42	138.53	595.32	960.4	569.91	164.75
799	THGLNLEEAARYMRS	GLNLEEAARYMR	EXPR_MAIN	Wuhan_seafood_market_CoV_MN908947_CDS_proteome_1;1456	1456	Wuhan_seafood_market_CoV_MN908947_CDS_proteome_1	Wuhan_seafood_market_CoV_MN908947_CDS_proteome	MN908947 | join{[265:13468](+), [13467:21555](+)} | Wuhan seafood market pneumonia virus | orf1ab polyprotein (pp1ab)	961.71	933.55	404.99	336.14	462.13	424.29	328.87	135.36	3411.43	682.7	24133.2	1328.37	2748.5	2328.2	1066	120.95	303.76	329.87	686.1	273.8	3685.7	2372.27	521.59	1036.36	498.57	339.74	1579.79	481.6	1461.8	787.36	1190.7	4640.1	12336	5882.13	2106.54	539.48	444.58	2896.17	41291	45372.3	1870.58
800	THGLNLEEAARYMRS	LNLEEAARYMRS	EXPR_MAIN	Wuhan_seafood_market_CoV_MN908947_CDS_proteome_1;1457	1457	Wuhan_seafood_market_CoV_MN908947_CDS_proteome_1	Wuhan_seafood_market_CoV_MN908947_CDS_proteome	MN908947 | join{[265:13468](+), [13467:21555](+)} | Wuhan seafood market pneumonia virus | orf1ab polyprotein (pp1ab)	1942.97	1244.89	247.04	213.34	249.83	207.74	284.45	204.37	1061.9	422.21	1205.11	944.08	264.36	1006.92	802.95	339.87	235.61	161.83	548.96	554.98	290.12	1100.92	178.66	3914.02	152.15	368.44	823.86	373	1178.68	578.54	341	926.7	1921.95	847.43	1767.79	1606.4	170.5	539.23	928.63	1237.63	119.98
805	LKVPATVSVSSPDA	LKVPATVSVSSP	EXPR_MAIN	Wuhan_seafood_market_CoV_MN908947_CDS_proteome_1;1469	1469	Wuhan_seafood_market_CoV_MN908947_CDS_proteome_1	Wuhan_seafood_market_CoV_MN908947_CDS_proteome	MN908947 | join{[265:13468](+), [13467:21555](+)} | Wuhan seafood market pneumonia virus | orf1ab polyprotein (pp1ab)	1489.89	1148.52	174.41	210.23	184.9	193.54	1614.85	931.2	1279.78	477.55	212.87	246.51	279.84	431.56	251.99	313.11	315.45	274.87	362.16	184.69	227.05	257.62	223.66	174.07	272.6	304.56	357.32	418.56	1839.18	812.4	700.28	1471.56	1503.71	1015.29	774.33	548.04	304.43	353.7	1348.98	601.58	180.71
806	LKVPATVSVSSPDA	KVPATVSVSSPD	EXPR_MAIN	Wuhan_seafood_market_CoV_MN908947_CDS_proteome_1;1470	1470	Wuhan_seafood_market_CoV_MN908947_CDS_proteome_1	Wuhan_seafood_market_CoV_MN908947_CDS_proteome	MN908947 | join{[265:13468](+), [13467:21555](+)} | Wuhan seafood market pneumonia virus | orf1ab polyprotein (pp1ab)	431.16	216.43	187.21	178.89	199.3	190.31	149.49	229.7	1250.97	332.13	350.96	1121.68	225.18	190.31	116.66	154.45	108.36	156.98	185.32	105.87	169.69	443.52	121.43	111.08	289.62	185.39	1208.81	197.21	2831.41	3402.4	597.6	816.23	876.6	829.22	196.71	812.15	141.32	506.9	601.65	803.76	122.41
807	LKVPATVSVSSPDA	VPATVSVSSPDA	EXPR_MAIN	Wuhan_seafood_market_CoV_MN908947_CDS_proteome_1;1471	1471	Wuhan_seafood_market_CoV_MN908947_CDS_proteome_1	Wuhan_seafood_market_CoV_MN908947_CDS_proteome	MN908947 | join{[265:13468](+), [13467:21555](+)} | Wuhan seafood market pneumonia virus | orf1ab polyprotein (pp1ab)	1284.23	637	156.1	170.74	166.26	145.65	127.88	110.48	393.25	260.97	1248.9	429.5	129.63	100.19	123.69	168.04	146.94	140.5	116.28	132.17	129.78	1211.63	123.17	214.07	507.95	1073	1517.83	122.82	1827.38	3310.39	728.88	1178.21	2261.55	651.21	1900.95	689.46	122.38	305.66	1215.9	1096.67	240.23
817	TAYNGYLTSSSKTP	TAYNGYLTSSSK	EXPR_MAIN	Wuhan_seafood_market_CoV_MN908947_CDS_proteome_1;1484	1484	Wuhan_seafood_market_CoV_MN908947_CDS_proteome_1	Wuhan_seafood_market_CoV_MN908947_CDS_proteome	MN908947 | join{[265:13468](+), [13467:21555](+)} | Wuhan seafood market pneumonia virus | orf1ab polyprotein (pp1ab)	580.01	575.41	221.34	412.65	365.07	353.32	252.19	189.73	8854.36	8478.4	661.42	1318.82	460.3	150.79	27067.5	214.52	11961.2	352.64	1657.21	330.25	63235.3	15448.1	191.02	668.96	303.22	419.45	454.04	212.53	473.81	470.47	1035.75	2844.61	6506.5	3562.02	3635.55	1626.73	35348.7	65455.5	2195.09	1822.73	10673.3
818	TAYNGYLTSSSKTP	AYNGYLTSSSKT	EXPR_MAIN	Wuhan_seafood_market_CoV_MN908947_CDS_proteome_1;1485	1485	Wuhan_seafood_market_CoV_MN908947_CDS_proteome_1	Wuhan_seafood_market_CoV_MN908947_CDS_proteome	MN908947 | join{[265:13468](+), [13467:21555](+)} | Wuhan seafood market pneumonia virus | orf1ab polyprotein (pp1ab)	451.47	215.22	197.37	234.81	398.64	208.96	442.7	166.19	11055.9	2162.28	819.54	2288.72	418.05	334.06	9130.74	175.29	19761.3	224.69	681.24	3079.39	65072.8	15958.2	317.07	331.62	305.18	553.86	499.57	231.93	1568.79	531.9	2178.26	2050.88	4650.98	2222.78	6319.17	1084.58	50873.2	65507.1	2321.31	1813.41	17148.8
819	TAYNGYLTSSSKTP	YNGYLTSSSKTP	EXPR_MAIN	Wuhan_seafood_market_CoV_MN908947_CDS_proteome_1;1486	1486	Wuhan_seafood_market_CoV_MN908947_CDS_proteome_1	Wuhan_seafood_market_CoV_MN908947_CDS_proteome	MN908947 | join{[265:13468](+), [13467:21555](+)} | Wuhan seafood market pneumonia virus | orf1ab polyprotein (pp1ab)	1321.14	3632.26	207.45	877.21	1136.28	712.51	221.38	504.7	20447.5	16243.4	2385.45	7196.08	1247.1	663.61	32668.9	275.44	11488.7	202.59	1769.44	265	63608.3	16216.4	248.19	352.94	322.71	492.08	769.19	427.53	2596.87	1003.55	1708.16	4203.76	9430.36	5561.65	4607.4	4022.59	62964.2	65511.2	4276.18	3865.79	29011
847	LKRGDKSVYYTSNP	LKRGDKSVYYTS	EXPR_MAIN	Wuhan_seafood_market_CoV_MN908947_CDS_proteome_1;1528	1528	Wuhan_seafood_market_CoV_MN908947_CDS_proteome_1	Wuhan_seafood_market_CoV_MN908947_CDS_proteome	MN908947 | join{[265:13468](+), [13467:21555](+)} | Wuhan seafood market pneumonia virus | orf1ab polyprotein (pp1ab)	277.42	189.1	455.3	441.39	719.78	176.6	286.71	271.76	567.74	311.23	391.61	438.62	200.51	130.9	316.43	777.08	181.07	180.34	144.42	173.87	1258.86	7324.23	388.63	677.97	532.03	398.81	741.5	4467.61	409.42	403.84	309.8	273.65	686.84	444.51	503.57	313.52	147.61	254.85	256.56	268.92	128.28
848	LKRGDKSVYYTSNP	KRGDKSVYYTSN	EXPR_MAIN	Wuhan_seafood_market_CoV_MN908947_CDS_proteome_1;1529	1529	Wuhan_seafood_market_CoV_MN908947_CDS_proteome_1	Wuhan_seafood_market_CoV_MN908947_CDS_proteome	MN908947 | join{[265:13468](+), [13467:21555](+)} | Wuhan seafood market pneumonia virus | orf1ab polyprotein (pp1ab)	350.42	246.44	165.02	147.18	160.05	124.47	206.87	150.58	234.57	147.66	2021.57	324.95	144.4	131.29	277.12	726.62	1063.05	196.08	162.92	149.23	877.27	1499.38	173.74	190.96	303.62	195.54	578.83	408.46	803.1	906.76	162.5	405.78	666.95	285.49	771.87	392.43	147.21	206.73	352.97	283.65	135.08
849	LKRGDKSVYYTSNP	RGDKSVYYTSNP	EXPR_MAIN	Wuhan_seafood_market_CoV_MN908947_CDS_proteome_1;1530	1530	Wuhan_seafood_market_CoV_MN908947_CDS_proteome_1	Wuhan_seafood_market_CoV_MN908947_CDS_proteome	MN908947 | join{[265:13468](+), [13467:21555](+)} | Wuhan seafood market pneumonia virus | orf1ab polyprotein (pp1ab)	242.8	189.39	194.99	147.76	202.14	196.64	204.24	177.85	238.36	203.77	853.58	530.02	251.19	158.51	390.63	258.21	471.58	204.91	279.51	184.56	1076.6	4084.17	129.46	208.07	379.23	1155.28	231.3	223.29	164.36	381.1	424.72	349.65	843.37	917.75	517.82	626.82	177.62	235.37	247.61	317.56	129.06
856	GEVITFDNLKTLLS	GEVITFDNLKTL	EXPR_MAIN	Wuhan_seafood_market_CoV_MN908947_CDS_proteome_1;1548	1548	Wuhan_seafood_market_CoV_MN908947_CDS_proteome_1	Wuhan_seafood_market_CoV_MN908947_CDS_proteome	MN908947 | join{[265:13468](+), [13467:21555](+)} | Wuhan seafood market pneumonia virus | orf1ab polyprotein (pp1ab)	1986.61	2324.41	148.36	181.35	198.81	140.17	141.7	155.77	969.64	1041.76	150.45	153.99	165.84	550.94	208.13	1069.99	125.17	255.09	170.4	225.64	134.97	262.57	201.05	185.79	309.72	824.16	460.98	795.56	298.37	309.2	1871.65	5303.48	1520.63	1170.24	754.04	318	340.7	1432.69	276.17	936.64	262.71
857	GEVITFDNLKTLLS	EVITFDNLKTLL	EXPR_MAIN	Wuhan_seafood_market_CoV_MN908947_CDS_proteome_1;1549	1549	Wuhan_seafood_market_CoV_MN908947_CDS_proteome_1	Wuhan_seafood_market_CoV_MN908947_CDS_proteome	MN908947 | join{[265:13468](+), [13467:21555](+)} | Wuhan seafood market pneumonia virus | orf1ab polyprotein (pp1ab)	878.43	565.46	134	148.69	172.25	200.66	148.49	152.59	641.5	297.16	472.33	194.76	500.55	584.04	255.91	542.64	155.95	183.04	594.52	202.98	194.77	615.57	141.42	178.24	268.28	288.63	925.37	658.1	443.83	202.6	836.07	3279.68	1222.48	594.05	720.56	365.63	424.69	2027.59	629.87	1038.79	152.91
858	GEVITFDNLKTLLS	VITFDNLKTLLS	EXPR_MAIN	Wuhan_seafood_market_CoV_MN908947_CDS_proteome_1;1550	1550	Wuhan_seafood_market_CoV_MN908947_CDS_proteome_1	Wuhan_seafood_market_CoV_MN908947_CDS_proteome	MN908947 | join{[265:13468](+), [13467:21555](+)} | Wuhan seafood market pneumonia virus | orf1ab polyprotein (pp1ab)	408.43	193.03	148.4	176.76	188.41	155.87	161.44	139.78	368.82	268.7	408.78	373.63	147.87	170.5	135.77	234.45	169.69	126.52	150.59	141.92	133.36	178.45	108.33	139.98	240.31	370.89	332.02	454.3	224.88	288.04	668.84	1317.2	673.41	1306.47	256.79	296.5	135.47	242.65	467.37	417.21	317.02
906	GRYMSALNHTKKWKYPQV	GRYMSALNHTKK	EXPR_MAIN	Wuhan_seafood_market_CoV_MN908947_CDS_proteome_1;1644	1644	Wuhan_seafood_market_CoV_MN908947_CDS_proteome_1	Wuhan_seafood_market_CoV_MN908947_CDS_proteome	MN908947 | join{[265:13468](+), [13467:21555](+)} | Wuhan seafood market pneumonia virus | orf1ab polyprotein (pp1ab)	572.94	358.76	176.23	158.06	305.36	359.49	236.37	312.6	594.45	422.31	1150.43	6233.84	188.96	242.14	592.7	2620.16	317.69	395.81	216.04	964.53	168.11	2084.29	259.47	427	491.04	1809.14	639.83	586.7	198.8	415.84	676.09	1696.87	1622.53	701.9	980.47	687.94	159.76	392.66	5325.48	4446.89	586.29
907	GRYMSALNHTKKWKYPQV	RYMSALNHTKKW	EXPR_MAIN	Wuhan_seafood_market_CoV_MN908947_CDS_proteome_1;1645	1645	Wuhan_seafood_market_CoV_MN908947_CDS_proteome_1	Wuhan_seafood_market_CoV_MN908947_CDS_proteome	MN908947 | join{[265:13468](+), [13467:21555](+)} | Wuhan seafood market pneumonia virus | orf1ab polyprotein (pp1ab)	1059.13	575.25	176.5	364.92	201.44	211.92	253.13	190.25	513.91	293.44	1609.57	3282.98	361.14	715.51	302.38	775.45	408.41	234.62	271.47	241.68	612.07	484.26	219.4	238.56	295.86	1080.26	460.55	477.63	297.32	311.75	432.58	721.13	1276.47	459.04	316.88	293.21	176.4	235.29	9239.14	7760.38	1631.93
908	GRYMSALNHTKKWKYPQV	YMSALNHTKKWK	EXPR_MAIN	Wuhan_seafood_market_CoV_MN908947_CDS_proteome_1;1646	1646	Wuhan_seafood_market_CoV_MN908947_CDS_proteome_1	Wuhan_seafood_market_CoV_MN908947_CDS_proteome	MN908947 | join{[265:13468](+), [13467:21555](+)} | Wuhan seafood market pneumonia virus | orf1ab polyprotein (pp1ab)	767.76	573.52	190.36	303.59	244.21	329.1	284.53	246.78	729.55	532.49	1195.38	993.58	622.92	624.46	408.82	1126.99	793.48	347.34	292.64	390.67	218.77	2002.89	236.71	278.1	701.64	1515.92	591.67	1001.07	229.1	666.37	398.91	861.13	1799.07	610.7	913.22	436.43	312.95	462.55	3422.09	6764.79	202.29
909	GRYMSALNHTKKWKYPQV	MSALNHTKKWKY	EXPR_MAIN	Wuhan_seafood_market_CoV_MN908947_CDS_proteome_1;1647	1647	Wuhan_seafood_market_CoV_MN908947_CDS_proteome_1	Wuhan_seafood_market_CoV_MN908947_CDS_proteome	MN908947 | join{[265:13468](+), [13467:21555](+)} | Wuhan seafood market pneumonia virus | orf1ab polyprotein (pp1ab)	667.87	245.96	477.02	183.2	209.39	188.75	180.08	301.6	406.34	328.05	594.99	4736.04	326.93	1083.54	283.72	4352.35	347.11	238.31	181.14	296.34	239.27	1496.92	193.01	440.48	557.41	522.94	660.23	682.29	254.12	376.03	496.33	662.36	1106.63	485.51	472.2	492.32	209.35	230.61	4384.03	3675.79	194.29
910	GRYMSALNHTKKWKYPQV	SALNHTKKWKYP	EXPR_MAIN	Wuhan_seafood_market_CoV_MN908947_CDS_proteome_1;1648	1648	Wuhan_seafood_market_CoV_MN908947_CDS_proteome_1	Wuhan_seafood_market_CoV_MN908947_CDS_proteome	MN908947 | join{[265:13468](+), [13467:21555](+)} | Wuhan seafood market pneumonia virus | orf1ab polyprotein (pp1ab)	564.21	248.19	243.28	176.12	200.91	313.63	384.49	199.9	500.18	282.69	935.9	5229.34	497.03	975.31	579.99	185.82	428.15	208.23	311.59	224.04	381.68	1008.62	280.93	345.22	616.51	691.89	1910.98	1643.34	347.14	318.61	462.91	403.68	862.87	796.7	3406.34	922.31	142.61	275.89	3397.62	3573.56	173.79
911	GRYMSALNHTKKWKYPQV	ALNHTKKWKYPQ	EXPR_MAIN	Wuhan_seafood_market_CoV_MN908947_CDS_proteome_1;1649	1649	Wuhan_seafood_market_CoV_MN908947_CDS_proteome_1	Wuhan_seafood_market_CoV_MN908947_CDS_proteome	MN908947 | join{[265:13468](+), [13467:21555](+)} | Wuhan seafood market pneumonia virus | orf1ab polyprotein (pp1ab)	319.48	404.45	197.06	366.21	346.31	290.64	415.31	530.42	781.02	392.7	1249.03	16087	280.67	1018.24	369.31	510.94	538.39	376.03	247.4	292.22	254.24	770.02	317.91	249.05	716.44	1286.13	399.65	532.41	477.06	311.71	461.65	673.42	1204.59	690	567.54	467.1	256.35	315.1	2718.99	2651.86	865.48
912	GRYMSALNHTKKWKYPQV	LNHTKKWKYPQV	EXPR_MAIN	Wuhan_seafood_market_CoV_MN908947_CDS_proteome_1;1650	1650	Wuhan_seafood_market_CoV_MN908947_CDS_proteome_1	Wuhan_seafood_market_CoV_MN908947_CDS_proteome	MN908947 | join{[265:13468](+), [13467:21555](+)} | Wuhan seafood market pneumonia virus | orf1ab polyprotein (pp1ab)	1023.29	642.04	238.47	311.24	403.7	292.64	491.82	365.73	580.66	337.33	523.58	11256.2	316.8	673.39	682.43	380.06	369.68	338.52	269.65	390.62	253.6	839.51	243	2611.47	650.76	558.97	355.71	833.31	688.5	254.93	333	489.28	736.77	409.14	376.89	197.93	163.7	200.39	2499.43	1814.58	968.45
915	YPQVNGLTSIKWAD	YPQVNGLTSIKW	EXPR_MAIN	Wuhan_seafood_market_CoV_MN908947_CDS_proteome_1;1658	1658	Wuhan_seafood_market_CoV_MN908947_CDS_proteome_1	Wuhan_seafood_market_CoV_MN908947_CDS_proteome	MN908947 | join{[265:13468](+), [13467:21555](+)} | Wuhan seafood market pneumonia virus | orf1ab polyprotein (pp1ab)	369.16	273.39	215.08	215.44	142.8	145.06	257.14	178	354.78	272.02	270.2	396.44	201.49	182.12	231.66	443.1	21445.2	196.39	222	168.12	477.87	262.38	144.26	191.3	633.37	1944.08	382.77	546.98	180.28	415.18	662.03	591.08	951.97	452.77	758.01	359.23	191.75	354.27	362.52	296.36	256.64
916	YPQVNGLTSIKWAD	PQVNGLTSIKWA	EXPR_MAIN	Wuhan_seafood_market_CoV_MN908947_CDS_proteome_1;1659	1659	Wuhan_seafood_market_CoV_MN908947_CDS_proteome_1	Wuhan_seafood_market_CoV_MN908947_CDS_proteome	MN908947 | join{[265:13468](+), [13467:21555](+)} | Wuhan seafood market pneumonia virus | orf1ab polyprotein (pp1ab)	295.36	278.07	351.57	217.59	142.91	141.61	223.27	197.95	248.1	187.62	432.48	425	330.15	280.69	248.22	21492.2	222.32	182.54	179.7	152.82	299.88	255.99	122.12	213.97	202.78	211.48	657.67	208.04	172.08	218.47	307.66	533.38	912.07	539.29	553.5	395.2	186.62	200.37	467.79	349.22	173.46
917	YPQVNGLTSIKWAD	QVNGLTSIKWAD	EXPR_MAIN	Wuhan_seafood_market_CoV_MN908947_CDS_proteome_1;1660	1660	Wuhan_seafood_market_CoV_MN908947_CDS_proteome_1	Wuhan_seafood_market_CoV_MN908947_CDS_proteome	MN908947 | join{[265:13468](+), [13467:21555](+)} | Wuhan seafood market pneumonia virus | orf1ab polyprotein (pp1ab)	358.5	405.47	176.8	181.41	198.91	134.7	421.23	397.34	364.65	259.56	852.49	608.29	232.5	210.05	230.09	298.75	471.87	198.32	365.24	167.67	193	657.52	180.66	261.29	243.71	311.46	541.9	538.66	165.6	253.03	704.4	1663.94	1620.44	901.49	2745.96	733.41	165.03	293.69	528.04	719.37	187.95
950	TVGELGDVRETMSYL	TVGELGDVRETM	EXPR_MAIN	Wuhan_seafood_market_CoV_MN908947_CDS_proteome_1;1721	1721	Wuhan_seafood_market_CoV_MN908947_CDS_proteome_1	Wuhan_seafood_market_CoV_MN908947_CDS_proteome	MN908947 | join{[265:13468](+), [13467:21555](+)} | Wuhan seafood market pneumonia virus | orf1ab polyprotein (pp1ab)	338.91	313.92	169.25	170.75	382.06	204.47	177.75	158.87	9865.03	153.98	191.07	219.53	165.85	143.62	170.25	169.86	2909.13	138.07	225.13	125.93	147.02	333.28	174.16	222.68	161.1	247.27	246.98	540.27	251.62	291.31	251.94	528.18	534.71	317.12	968.76	281.44	116.84	217.23	433.03	2801.49	3570.13
951	TVGELGDVRETMSYL	VGELGDVRETMS	EXPR_MAIN	Wuhan_seafood_market_CoV_MN908947_CDS_proteome_1;1722	1722	Wuhan_seafood_market_CoV_MN908947_CDS_proteome_1	Wuhan_seafood_market_CoV_MN908947_CDS_proteome	MN908947 | join{[265:13468](+), [13467:21555](+)} | Wuhan seafood market pneumonia virus | orf1ab polyprotein (pp1ab)	13562.7	20055.3	139.74	175.23	182.23	199.46	215.29	164.47	803.12	188.64	1163.57	381.4	306.74	120.77	116.79	133.89	124.69	132.79	392.52	150.07	186.07	218.37	283.81	340.47	217.65	201.44	461.84	333.46	523.45	416.77	332.06	401.78	773.67	335.26	411.47	263.08	117.93	226.88	540.41	416.09	14918.7
952	TVGELGDVRETMSYL	GELGDVRETMSY	EXPR_MAIN	Wuhan_seafood_market_CoV_MN908947_CDS_proteome_1;1723	1723	Wuhan_seafood_market_CoV_MN908947_CDS_proteome_1	Wuhan_seafood_market_CoV_MN908947_CDS_proteome	MN908947 | join{[265:13468](+), [13467:21555](+)} | Wuhan seafood market pneumonia virus | orf1ab polyprotein (pp1ab)	1538.3	1194.18	1085.43	435.61	482.28	282.09	2378.97	1452.18	25342.9	16526.5	882.73	2559.67	1223.61	139.17	255.6	179.07	303.58	159.08	11105.6	976.83	6223.65	2643.84	29487.8	18303.8	5224.28	111.69	3755.09	546.87	6659.75	4895	3445.69	5769.79	12139.1	4109.24	9826.52	2242.69	848.15	4182.01	18592.8	17445.5	34824.1
953	TVGELGDVRETMSYL	ELGDVRETMSYL	EXPR_MAIN	Wuhan_seafood_market_CoV_MN908947_CDS_proteome_1;1724	1724	Wuhan_seafood_market_CoV_MN908947_CDS_proteome_1	Wuhan_seafood_market_CoV_MN908947_CDS_proteome	MN908947 | join{[265:13468](+), [13467:21555](+)} | Wuhan seafood market pneumonia virus | orf1ab polyprotein (pp1ab)	396.98	266.42	220.92	205.59	289.53	180	379.63	349.88	1426.23	1332.17	1087.41	923.73	294.12	110.05	119.24	190.83	186.24	107.76	3379.71	353	1355.27	1376.73	6191.23	6435.96	3044.26	4167.96	1315.52	172.94	3750.75	2061.53	2781.5	3178.24	6325.1	2658.04	4277.16	1629.28	279.84	1733.03	7264.15	2919.03	35145
983	MGTLSYEQFKKGVQIPC	MGTLSYEQFKKG	EXPR_MAIN	Wuhan_seafood_market_CoV_MN908947_CDS_proteome_1;1771	1771	Wuhan_seafood_market_CoV_MN908947_CDS_proteome_1	Wuhan_seafood_market_CoV_MN908947_CDS_proteome	MN908947 | join{[265:13468](+), [13467:21555](+)} | Wuhan seafood market pneumonia virus | orf1ab polyprotein (pp1ab)	490.71	735.27	223.95	810.1	498.24	951.62	5969.63	15589.8	12755.9	14693.1	9001.01	420.44	7576.82	6688.39	2864.4	440.65	576.12	674.24	575.16	852.4	1781.3	3565.11	219.65	232.15	1416.35	2408.27	490.05	559.3	1211	2441.26	480.97	388.91	3915.05	4932.47	1191.3	1181.74	1801.18	6156.37	2831.6	3436.2	3515.23
984	MGTLSYEQFKKGVQIPC	GTLSYEQFKKGV	EXPR_MAIN	Wuhan_seafood_market_CoV_MN908947_CDS_proteome_1;1772	1772	Wuhan_seafood_market_CoV_MN908947_CDS_proteome_1	Wuhan_seafood_market_CoV_MN908947_CDS_proteome	MN908947 | join{[265:13468](+), [13467:21555](+)} | Wuhan seafood market pneumonia virus | orf1ab polyprotein (pp1ab)	452.73	400.19	403.55	468.8	279.9	427.47	4016.58	3547.33	5655.15	4789.26	1200.41	548.03	805.07	3381.85	973.88	182.79	310.8	335.84	238.68	332	274.2	970.1	148.61	203.84	1063.72	1558.56	441.74	390.51	321.64	919.37	366.6	587.89	3919.69	3128.88	673.26	1670.3	279.3	1455.87	1423.63	1631.56	529.79
985	MGTLSYEQFKKGVQIPC	TLSYEQFKKGVQ	EXPR_MAIN	Wuhan_seafood_market_CoV_MN908947_CDS_proteome_1;1773	1773	Wuhan_seafood_market_CoV_MN908947_CDS_proteome_1	Wuhan_seafood_market_CoV_MN908947_CDS_proteome	MN908947 | join{[265:13468](+), [13467:21555](+)} | Wuhan seafood market pneumonia virus | orf1ab polyprotein (pp1ab)	463.97	459.51	255.98	536.71	445.28	642.16	4444.78	7334.97	5678.65	5090.82	336.34	298.16	6855.92	2585.52	1366.04	248.62	277.05	424.36	414.52	700.81	3368.37	2592.9	227.84	376.62	1239.41	2309.29	622.96	710.38	908.13	1207.58	660.23	1155.07	5493.16	4010.84	1324.34	1259.44	438.83	1134.33	2176.45	3711.06	3050.62
986	MGTLSYEQFKKGVQIPC	LSYEQFKKGVQI	EXPR_MAIN	Wuhan_seafood_market_CoV_MN908947_CDS_proteome_1;1774	1774	Wuhan_seafood_market_CoV_MN908947_CDS_proteome_1	Wuhan_seafood_market_CoV_MN908947_CDS_proteome	MN908947 | join{[265:13468](+), [13467:21555](+)} | Wuhan seafood market pneumonia virus | orf1ab polyprotein (pp1ab)	342.88	333.57	271.32	862.15	1044.49	1569.47	6675.71	3561.99	13192.3	6863.89	3429.22	4108.3	945.23	4128.81	913.53	254.03	228.34	264.89	318.75	549.67	329.07	1275.45	192.06	235.31	1285.44	4011.25	392.74	678.54	568.41	469.87	502.18	934.34	8998.98	4121.03	1760.46	715.93	275.2	594.28	1109.01	2422.21	240.8
987	MGTLSYEQFKKGVQIPC	SYEQFKKGVQIP	EXPR_MAIN	Wuhan_seafood_market_CoV_MN908947_CDS_proteome_1;1775	1775	Wuhan_seafood_market_CoV_MN908947_CDS_proteome_1	Wuhan_seafood_market_CoV_MN908947_CDS_proteome	MN908947 | join{[265:13468](+), [13467:21555](+)} | Wuhan seafood market pneumonia virus | orf1ab polyprotein (pp1ab)	626.87	532.89	1653.1	3939.43	1782.02	1860.44	5135.35	3007.15	1592.35	2501.02	775.38	906.48	440.63	1067.55	1641.43	389.19	383.51	371.68	570.04	471.02	306.09	602.38	328.58	319.19	2169.85	2778.88	302.69	710.74	182.29	350.21	383.78	1559.41	7170.71	4860.17	1250.49	568.81	5572.13	28892.2	1051.2	1530.87	558.16
988	MGTLSYEQFKKGVQIPC	YEQFKKGVQIPC	EXPR_MAIN	Wuhan_seafood_market_CoV_MN908947_CDS_proteome_1;1776	1776	Wuhan_seafood_market_CoV_MN908947_CDS_proteome_1	Wuhan_seafood_market_CoV_MN908947_CDS_proteome	MN908947 | join{[265:13468](+), [13467:21555](+)} | Wuhan seafood market pneumonia virus | orf1ab polyprotein (pp1ab)	608.82	326.1	568.91	516.53	186.44	233.23	416.55	314.09	492.33	272.02	460.96	669.52	357.33	187.97	196.34	313.14	240.21	519.6	401.56	246.98	210.98	580.01	143.19	172.85	2444.97	2222.02	496.72	422.97	136.86	476.89	302.72	527.2	1457.32	1072.31	775.26	561.77	188.28	515.78	596.33	541.58	160.21
1020	FTCASEYTGNYQCGHY	FTCASEYTGNYQ	EXPR_MAIN	Wuhan_seafood_market_CoV_MN908947_CDS_proteome_1;1821	1821	Wuhan_seafood_market_CoV_MN908947_CDS_proteome_1	Wuhan_seafood_market_CoV_MN908947_CDS_proteome	MN908947 | join{[265:13468](+), [13467:21555](+)} | Wuhan seafood market pneumonia virus | orf1ab polyprotein (pp1ab)	1584.33	1416.93	487.16	1558.33	3003.76	1481.98	13326.6	21252.3	3926.6	4055.42	2300.6	1605.87	8088	211.38	1456.75	7064.05	887.52	398.81	541.99	506.75	5493.44	2824.67	310.17	625.98	8914.28	20546.6	744.37	432.43	758.12	1525.69	2065.53	2610.88	63983.3	65528.2	4566.45	3812.28	510.36	1908.29	2714.59	2696.04	296.75
1021	FTCASEYTGNYQCGHY	TCASEYTGNYQC	EXPR_MAIN	Wuhan_seafood_market_CoV_MN908947_CDS_proteome_1;1822	1822	Wuhan_seafood_market_CoV_MN908947_CDS_proteome_1	Wuhan_seafood_market_CoV_MN908947_CDS_proteome	MN908947 | join{[265:13468](+), [13467:21555](+)} | Wuhan seafood market pneumonia virus | orf1ab polyprotein (pp1ab)	1077.61	692.31	245.9	1190.54	3021.99	1544.6	8054.7	11021.8	2525.26	2324.93	1934.1	2832.56	5747.14	199.47	732.51	1170.04	644.52	244.97	383.87	195.17	2395.93	1924.85	288.63	334.13	7141.88	30094.6	957.68	480.76	217.69	1401.76	645.7	2034.56	42196.2	25184	3157.77	3043.67	402.4	1943.02	996.61	1156.47	222.75
1022	FTCASEYTGNYQCGHY	CASEYTGNYQCG	EXPR_MAIN	Wuhan_seafood_market_CoV_MN908947_CDS_proteome_1;1823	1823	Wuhan_seafood_market_CoV_MN908947_CDS_proteome_1	Wuhan_seafood_market_CoV_MN908947_CDS_proteome	MN908947 | join{[265:13468](+), [13467:21555](+)} | Wuhan seafood market pneumonia virus | orf1ab polyprotein (pp1ab)	2000.81	2106.61	404.81	1523.93	4213.25	2154.02	11261.2	2608.92	5966.68	953.33	2103.42	4133.8	7354.62	717.43	436.04	2280.9	1280.67	194.16	536.62	359.89	3274.45	1115.63	356.96	272.65	1801.17	7806.12	1035.3	607.71	1197.81	874.46	2220.53	4250.38	40076.5	56694.7	880.07	1114.27	183.26	876.43	2128.62	2813.29	558.73
1023	FTCASEYTGNYQCGHY	ASEYTGNYQCGH	EXPR_MAIN	Wuhan_seafood_market_CoV_MN908947_CDS_proteome_1;1824	1824	Wuhan_seafood_market_CoV_MN908947_CDS_proteome_1	Wuhan_seafood_market_CoV_MN908947_CDS_proteome	MN908947 | join{[265:13468](+), [13467:21555](+)} | Wuhan seafood market pneumonia virus | orf1ab polyprotein (pp1ab)	1408.85	934.18	569.46	542.73	873.51	402.73	5613.45	5509.98	1669.77	1433.56	149.6	263.55	5035.42	560.25	790.04	1771.81	1171.57	581.33	319.47	198.65	1039.8	5536.85	1290.06	359.18	5994.18	1301.25	1408.83	567.26	1804.63	778.87	1662.64	3524.04	25431.8	30521.3	3525.02	2497.66	318.63	355.19	17244.6	596.01	234.74
1024	FTCASEYTGNYQCGHY	SEYTGNYQCGHY	EXPR_MAIN	Wuhan_seafood_market_CoV_MN908947_CDS_proteome_1;1825	1825	Wuhan_seafood_market_CoV_MN908947_CDS_proteome_1	Wuhan_seafood_market_CoV_MN908947_CDS_proteome	MN908947 | join{[265:13468](+), [13467:21555](+)} | Wuhan seafood market pneumonia virus | orf1ab polyprotein (pp1ab)	685.59	297.65	286.73	645.6	1056.71	699.7	16534	27670.5	1077.48	2022.73	1298.03	1839.3	8613.36	152.59	616.48	5242.64	327.55	737.55	260.42	149.87	4423.41	3319.07	270.03	317.88	11209.6	19688.8	2656.85	527.26	2259.45	2510.82	1904.38	2645.45	42894.4	36150.3	3367.64	1024.79	323.93	867.9	3864.41	5538.32	720.21
1026	YQCGHYKHITSKET	YQCGHYKHITSK	EXPR_MAIN	Wuhan_seafood_market_CoV_MN908947_CDS_proteome_1;1831	1831	Wuhan_seafood_market_CoV_MN908947_CDS_proteome_1	Wuhan_seafood_market_CoV_MN908947_CDS_proteome	MN908947 | join{[265:13468](+), [13467:21555](+)} | Wuhan seafood market pneumonia virus | orf1ab polyprotein (pp1ab)	358.44	307.94	224.37	217.21	155.39	251.49	257.74	379.75	462.26	456.06	236.64	13226.3	304.68	275.85	298	455.3	227.84	257.26	192.28	188.56	222.05	429.16	165.26	475.25	339.62	243.5	6333.76	239.26	262.96	739.42	598.89	1206.76	836.11	933.33	819.07	687.52	269.43	277.23	508.84	419.46	261.83
1027	YQCGHYKHITSKET	QCGHYKHITSKE	EXPR_MAIN	Wuhan_seafood_market_CoV_MN908947_CDS_proteome_1;1832	1832	Wuhan_seafood_market_CoV_MN908947_CDS_proteome_1	Wuhan_seafood_market_CoV_MN908947_CDS_proteome	MN908947 | join{[265:13468](+), [13467:21555](+)} | Wuhan seafood market pneumonia virus | orf1ab polyprotein (pp1ab)	354.88	955.33	265.85	217.92	219.35	240.5	258.77	310.69	467.86	380.74	301.02	61584.6	243.4	211.31	284.45	704.06	269.09	367.4	305.68	208.44	207.85	696.36	245.68	657.2	352.52	624.35	362.61	343.65	578.49	2017.77	424.9	3748.54	869.19	1636.33	954.23	1747.94	293.87	5065.42	360.59	484.35	1165.23
1028	YQCGHYKHITSKET	CGHYKHITSKET	EXPR_MAIN	Wuhan_seafood_market_CoV_MN908947_CDS_proteome_1;1833	1833	Wuhan_seafood_market_CoV_MN908947_CDS_proteome_1	Wuhan_seafood_market_CoV_MN908947_CDS_proteome	MN908947 | join{[265:13468](+), [13467:21555](+)} | Wuhan seafood market pneumonia virus | orf1ab polyprotein (pp1ab)	427.79	2295.98	330.29	264.6	372.02	265.54	463.57	467.19	761.8	509.17	425.09	20719.9	578.05	191.01	2897.53	930.57	635.17	1070.38	412.07	192.33	299.36	854.73	890.86	378.34	1079.98	2357.99	997.56	733.76	340.03	2371.72	579.42	3039.72	2048.91	2005.64	3711.85	1949.95	834.6	5964.09	446.54	1435.37	166.05
1032	LYCIDGALLTKSSE	LYCIDGALLTKS	EXPR_MAIN	Wuhan_seafood_market_CoV_MN908947_CDS_proteome_1;1845	1845	Wuhan_seafood_market_CoV_MN908947_CDS_proteome_1	Wuhan_seafood_market_CoV_MN908947_CDS_proteome	MN908947 | join{[265:13468](+), [13467:21555](+)} | Wuhan seafood market pneumonia virus | orf1ab polyprotein (pp1ab)	249.65	195.15	144.54	228.75	472.67	203.27	153.69	169.33	190.74	188.35	170.85	292.73	172.6	195.6	290.56	144.54	136.05	191.81	146.04	119.32	117.23	202.73	288.29	177.17	3725.67	6388.85	382.63	361.17	157	261.11	302.34	466.97	826.21	384.78	568.18	391.11	126.25	310.41	569.48	650.67	150.59
1033	LYCIDGALLTKSSE	YCIDGALLTKSS	EXPR_MAIN	Wuhan_seafood_market_CoV_MN908947_CDS_proteome_1;1846	1846	Wuhan_seafood_market_CoV_MN908947_CDS_proteome_1	Wuhan_seafood_market_CoV_MN908947_CDS_proteome	MN908947 | join{[265:13468](+), [13467:21555](+)} | Wuhan seafood market pneumonia virus | orf1ab polyprotein (pp1ab)	245.75	228.19	160.02	240.1	314.08	256.1	156.6	182.65	221.05	198.36	1132.63	558.69	282.91	122.47	201.69	275.17	219.54	164.42	149.88	148.55	126.14	297.77	255.66	391.18	4888.04	6415.73	209.37	371.99	250.56	318.79	197.39	419.94	462.2	472.79	526.11	505.48	174.1	586.5	433.35	554.97	125.51
1034	LYCIDGALLTKSSE	CIDGALLTKSSE	EXPR_MAIN	Wuhan_seafood_market_CoV_MN908947_CDS_proteome_1;1847	1847	Wuhan_seafood_market_CoV_MN908947_CDS_proteome_1	Wuhan_seafood_market_CoV_MN908947_CDS_proteome	MN908947 | join{[265:13468](+), [13467:21555](+)} | Wuhan seafood market pneumonia virus | orf1ab polyprotein (pp1ab)	245.18	288.97	182.3	171.44	212.66	155.15	289.32	207.97	215.86	219.12	344.13	357.62	171.29	274.57	129.85	176.97	140.43	149.4	130.42	129.77	125.23	207.92	249.9	191.11	4615.63	6787.82	389.54	227.02	197.61	381.29	217.38	467.28	653.77	472.67	1474.04	396.79	127.22	324.07	333.71	572.14	111.17
1074	LDNYYKKDNSYFTE	LDNYYKKDNSYF	EXPR_MAIN	Wuhan_seafood_market_CoV_MN908947_CDS_proteome_1;1896	1896	Wuhan_seafood_market_CoV_MN908947_CDS_proteome_1	Wuhan_seafood_market_CoV_MN908947_CDS_proteome	MN908947 | join{[265:13468](+), [13467:21555](+)} | Wuhan seafood market pneumonia virus | orf1ab polyprotein (pp1ab)	4211.3	8364.45	248.66	1828.99	1025.82	1364.59	2623.2	2769.89	1838.94	1287.09	1329.14	866.2	1897.74	44479.5	547.98	5249.88	9392.06	645.26	573.8	1269.1	1288.87	2216.59	260.19	403.74	393.43	546.52	375.73	735.29	1955.19	781.47	1416.57	8018.87	4380.67	3646.48	4207.4	2551.32	274.3	1338.65	2378.06	4588.25	588.36
1075	LDNYYKKDNSYFTE	DNYYKKDNSYFT	EXPR_MAIN	Wuhan_seafood_market_CoV_MN908947_CDS_proteome_1;1897	1897	Wuhan_seafood_market_CoV_MN908947_CDS_proteome_1	Wuhan_seafood_market_CoV_MN908947_CDS_proteome	MN908947 | join{[265:13468](+), [13467:21555](+)} | Wuhan seafood market pneumonia virus | orf1ab polyprotein (pp1ab)	761.5	965.18	767.75	2459.73	366.42	888.04	267.03	481.78	905.11	992.84	1107.15	2556.64	861.01	3783.49	1291.12	14769	9187.25	1882.73	768.93	1474.47	657.37	6556.18	193.04	663.56	306.19	777.63	783.34	248.22	455.96	441.47	942.01	2539.01	2510.74	6628.2	1027.4	907.87	157.57	1242.51	232.62	1244.69	201.35
1076	LDNYYKKDNSYFTE	NYYKKDNSYFTE	EXPR_MAIN	Wuhan_seafood_market_CoV_MN908947_CDS_proteome_1;1898	1898	Wuhan_seafood_market_CoV_MN908947_CDS_proteome_1	Wuhan_seafood_market_CoV_MN908947_CDS_proteome	MN908947 | join{[265:13468](+), [13467:21555](+)} | Wuhan seafood market pneumonia virus | orf1ab polyprotein (pp1ab)	522.08	502.99	900.57	827.95	213.63	217.5	157.54	170.05	584.47	544.53	560.24	586.01	211.81	1087.67	492.34	14180.2	3149	2319	340.99	283.12	631.24	2814.99	174.41	173.41	202.72	222.79	441.95	1594.18	184	282.26	321.7	742.54	1995.65	538.34	999.16	699.32	176.1	574.92	458.05	564.3	142.15
1091	LVPNQPYPNASFDNF	LVPNQPYPNASF	EXPR_MAIN	Wuhan_seafood_market_CoV_MN908947_CDS_proteome_1;1914	1914	Wuhan_seafood_market_CoV_MN908947_CDS_proteome_1	Wuhan_seafood_market_CoV_MN908947_CDS_proteome	MN908947 | join{[265:13468](+), [13467:21555](+)} | Wuhan seafood market pneumonia virus | orf1ab polyprotein (pp1ab)	952.38	1223.97	564.16	2361.03	6650.17	1410.26	1369.61	1162.13	1555.03	755.98	1302.87	2383.46	781.07	273.21	395.74	907.42	725.57	1472.41	575.04	1711.51	922.96	1073.51	220.38	1881.63	557.54	1114.84	4019.62	1019.97	1113.94	4319.08	1721.17	4731.48	7165.27	5313.95	21763.3	56848	748.6	4880.07	5634.06	5483.82	28660.6
1092	LVPNQPYPNASFDNF	VPNQPYPNASFD	EXPR_MAIN	Wuhan_seafood_market_CoV_MN908947_CDS_proteome_1;1915	1915	Wuhan_seafood_market_CoV_MN908947_CDS_proteome_1	Wuhan_seafood_market_CoV_MN908947_CDS_proteome	MN908947 | join{[265:13468](+), [13467:21555](+)} | Wuhan seafood market pneumonia virus | orf1ab polyprotein (pp1ab)	210.89	1667.4	576.93	3001.17	6374.14	2110.18	730.04	631.69	2304.45	578.68	245.81	2810.7	1583.98	651.76	954.69	879.25	620.14	925.76	646.88	694.42	900.68	1025.74	309.8	467.53	4351.05	4913.82	1516.23	197.74	598.48	1501.22	1221.08	4390.4	7344.7	4374.01	6115.13	4120.48	260.4	1507.42	4062.16	3140.68	17216.3
1093	LVPNQPYPNASFDNF	PNQPYPNASFDN	EXPR_MAIN	Wuhan_seafood_market_CoV_MN908947_CDS_proteome_1;1916	1916	Wuhan_seafood_market_CoV_MN908947_CDS_proteome_1	Wuhan_seafood_market_CoV_MN908947_CDS_proteome	MN908947 | join{[265:13468](+), [13467:21555](+)} | Wuhan seafood market pneumonia virus | orf1ab polyprotein (pp1ab)	1938.82	2484.55	377.14	2623.66	5959.91	2828.41	1600.1	632.94	6084.27	2377.33	4230.49	1162.7	690.32	166.6	568.86	664.28	1228.88	681.7	995.46	1526.19	16947.7	7716.92	222.51	812.36	2987.92	7406.15	1398.03	877.12	3100.83	1505.03	2489.71	9537.21	11038.5	5255.66	9810.56	2616.39	284.04	2159.2	4667.61	167.71	18829.5
1094	LVPNQPYPNASFDNF	NQPYPNASFDNF	EXPR_MAIN	Wuhan_seafood_market_CoV_MN908947_CDS_proteome_1;1917	1917	Wuhan_seafood_market_CoV_MN908947_CDS_proteome_1	Wuhan_seafood_market_CoV_MN908947_CDS_proteome	MN908947 | join{[265:13468](+), [13467:21555](+)} | Wuhan seafood market pneumonia virus | orf1ab polyprotein (pp1ab)	2545.18	1840.28	402.79	1213.29	3025.11	1204.42	1257.67	409.85	3863.22	2032.42	5544.24	6086.17	418.22	176.53	1145.43	235.46	720.7	772.32	350.28	518.77	13496.1	8922.02	106.84	426.97	842.72	7324.86	2201.54	954.34	3419.7	840.37	2397.03	6568.31	14190.3	4202.97	11091.8	2802.44	235.67	2236.92	4235.84	4496.38	11909.7
1126	FPDLNGDVVAIDYK	FPDLNGDVVAID	EXPR_MAIN	Wuhan_seafood_market_CoV_MN908947_CDS_proteome_1;1960	1960	Wuhan_seafood_market_CoV_MN908947_CDS_proteome_1	Wuhan_seafood_market_CoV_MN908947_CDS_proteome	MN908947 | join{[265:13468](+), [13467:21555](+)} | Wuhan seafood market pneumonia virus | orf1ab polyprotein (pp1ab)	640.72	345.8	167.11	186.44	239.45	163.06	322.92	195.36	2787.44	557.58	4926.71	874.64	232.66	1280.94	225.53	299.69	309.76	142	149.86	133.02	116.35	1068.07	147.4	325.73	228.32	194.62	2080.58	473.13	1294.33	513.24	1161.3	2380.14	4468.45	1404.05	2139.05	1665.89	268.12	1443.93	635.21	1025.12	374.99
1127	FPDLNGDVVAIDYK	PDLNGDVVAIDY	EXPR_MAIN	Wuhan_seafood_market_CoV_MN908947_CDS_proteome_1;1961	1961	Wuhan_seafood_market_CoV_MN908947_CDS_proteome_1	Wuhan_seafood_market_CoV_MN908947_CDS_proteome	MN908947 | join{[265:13468](+), [13467:21555](+)} | Wuhan seafood market pneumonia virus | orf1ab polyprotein (pp1ab)	278.29	202.06	123.14	207.68	295.36	159.69	175.8	149.47	1000.95	155.59	117.52	132.33	120.88	171.97	1858.8	315.73	152.55	158.14	126.88	110.16	119.05	979.69	144.75	323.27	234.23	177.57	403.36	170.7	207.22	335.9	309.53	1371.48	3192.12	1131.92	3269.38	1327.95	287.95	468.78	1045.49	988.9	102.05
1128	FPDLNGDVVAIDYK	DLNGDVVAIDYK	EXPR_MAIN	Wuhan_seafood_market_CoV_MN908947_CDS_proteome_1;1962	1962	Wuhan_seafood_market_CoV_MN908947_CDS_proteome_1	Wuhan_seafood_market_CoV_MN908947_CDS_proteome	MN908947 | join{[265:13468](+), [13467:21555](+)} | Wuhan seafood market pneumonia virus | orf1ab polyprotein (pp1ab)	277.28	202.26	131.24	151.46	120.39	116.29	125.2	136.03	1946.36	318.56	210.46	183.72	226.42	122.88	4432.69	124.63	174.9	136.59	132.29	100.92	115.84	395.48	129.5	151.03	196.17	149.57	230.14	154.16	151.6	234.85	370.48	671.13	1314.21	541.03	1134.55	823.15	132.17	332.36	610.61	796.71	101.07
1163	NSFDVLKSEDAQGMDNL	NSFDVLKSEDAQ	EXPR_MAIN	Wuhan_seafood_market_CoV_MN908947_CDS_proteome_1;2023	2023	Wuhan_seafood_market_CoV_MN908947_CDS_proteome_1	Wuhan_seafood_market_CoV_MN908947_CDS_proteome	MN908947 | join{[265:13468](+), [13467:21555](+)} | Wuhan seafood market pneumonia virus | orf1ab polyprotein (pp1ab)	355.98	350.54	223.3	168.4	180.82	148.65	135.22	138.19	586.07	312.07	302.06	54262.4	192.25	203.82	178.26	141.88	121.61	140.36	149.12	143.54	380.59	231.77	145.16	202.97	245.36	396.21	532.87	228.63	289.16	210.94	341.74	827.81	52550.2	62866.3	2584.15	1705.2	188.67	404.64	632.19	679.37	111.99
1164	NSFDVLKSEDAQGMDNL	SFDVLKSEDAQG	EXPR_MAIN	Wuhan_seafood_market_CoV_MN908947_CDS_proteome_1;2024	2024	Wuhan_seafood_market_CoV_MN908947_CDS_proteome_1	Wuhan_seafood_market_CoV_MN908947_CDS_proteome	MN908947 | join{[265:13468](+), [13467:21555](+)} | Wuhan seafood market pneumonia virus | orf1ab polyprotein (pp1ab)	353.93	229.37	200.07	149.41	210.86	201.35	190.05	140.27	459.52	137.53	521.02	43050.9	257.89	186.87	142.49	119.99	169.17	152.59	243.49	132.63	160.44	306.78	188.22	203.43	222.25	334.19	319.25	203.59	165.36	207.65	599.66	897.9	2418.34	1585.18	3691.25	1555.05	121.08	558.56	333.81	327.82	181.74
1165	NSFDVLKSEDAQGMDNL	FDVLKSEDAQGM	EXPR_MAIN	Wuhan_seafood_market_CoV_MN908947_CDS_proteome_1;2025	2025	Wuhan_seafood_market_CoV_MN908947_CDS_proteome_1	Wuhan_seafood_market_CoV_MN908947_CDS_proteome	MN908947 | join{[265:13468](+), [13467:21555](+)} | Wuhan seafood market pneumonia virus | orf1ab polyprotein (pp1ab)	353.44	320.9	344.85	193.93	191.26	158.48	166.23	188.4	728.07	369.3	583.92	65523.9	134.07	139.39	1538.6	171.5	133.48	144.66	184.37	146.31	283.02	587.48	157.09	268.98	181.74	233.58	502.21	558.35	408.99	256.18	479.13	898.57	2939.06	2807.25	1720.49	1114.31	117.1	132.16	343.98	389.51	177.42
1166	NSFDVLKSEDAQGMDNL	DVLKSEDAQGMD	EXPR_MAIN	Wuhan_seafood_market_CoV_MN908947_CDS_proteome_1;2026	2026	Wuhan_seafood_market_CoV_MN908947_CDS_proteome_1	Wuhan_seafood_market_CoV_MN908947_CDS_proteome	MN908947 | join{[265:13468](+), [13467:21555](+)} | Wuhan seafood market pneumonia virus | orf1ab polyprotein (pp1ab)	311.74	191.92	203.88	157.19	327.82	140.43	165.71	148.32	2860.47	228.79	426.24	57048.4	132.18	101.26	138.32	199.08	220.25	137.09	271.87	134.75	136.27	362.14	140.48	194.6	255.08	192.99	1251.85	156.43	549.35	152.79	1128.66	399.04	2161.54	845.39	3980.03	720.43	121.71	206.45	281.18	213.2	135.09
1167	NSFDVLKSEDAQGMDNL	VLKSEDAQGMDN	EXPR_MAIN	Wuhan_seafood_market_CoV_MN908947_CDS_proteome_1;2027	2027	Wuhan_seafood_market_CoV_MN908947_CDS_proteome_1	Wuhan_seafood_market_CoV_MN908947_CDS_proteome	MN908947 | join{[265:13468](+), [13467:21555](+)} | Wuhan seafood market pneumonia virus | orf1ab polyprotein (pp1ab)	326.65	244.65	168.8	143.88	134.15	125.56	187.61	137.27	538.07	346.79	522.66	65315.6	113.73	107.69	128.6	110.39	150.94	132.72	154.72	121.17	139.14	266.55	134.52	151.64	155.62	153.45	274.84	243.71	401.32	266.8	458.45	849.19	3912.14	2111.88	950.37	166.77	100.84	202.26	366.61	331.17	152.13
1168	NSFDVLKSEDAQGMDNL	LKSEDAQGMDNL	EXPR_MAIN	Wuhan_seafood_market_CoV_MN908947_CDS_proteome_1;2028	2028	Wuhan_seafood_market_CoV_MN908947_CDS_proteome_1	Wuhan_seafood_market_CoV_MN908947_CDS_proteome	MN908947 | join{[265:13468](+), [13467:21555](+)} | Wuhan seafood market pneumonia virus | orf1ab polyprotein (pp1ab)	348.83	294.6	176	144.89	155.12	136.51	132.07	127.1	540.68	145.23	131.54	14352.1	145.62	113.19	602.04	179.77	353.79	438.28	242.03	129.11	253.82	348.31	145.89	144.01	198.4	607.6	379.08	288.66	150.99	176.12	761.98	462.6	3680.46	4533.28	1458.1	828.9	164.48	274.98	292.96	318.56	114.47
1175	SEEVVENPTIQKDVLECN	SEEVVENPTIQK	EXPR_MAIN	Wuhan_seafood_market_CoV_MN908947_CDS_proteome_1;2048	2048	Wuhan_seafood_market_CoV_MN908947_CDS_proteome_1	Wuhan_seafood_market_CoV_MN908947_CDS_proteome	MN908947 | join{[265:13468](+), [13467:21555](+)} | Wuhan seafood market pneumonia virus | orf1ab polyprotein (pp1ab)	933.36	780.14	173.47	148.83	280.72	166.18	134.09	127.02	746.39	241.11	1427.33	279.09	167.85	127.83	122.17	3014.28	1480.29	114.8	161.17	122.09	154.81	521.78	120.96	245.99	180.07	190.54	639.89	475.39	311.37	222.89	385.59	737.9	1978.14	609.17	1207.28	717.72	117.96	240.7	504.96	329.03	127.86
1176	SEEVVENPTIQKDVLECN	EEVVENPTIQKD	EXPR_MAIN	Wuhan_seafood_market_CoV_MN908947_CDS_proteome_1;2049	2049	Wuhan_seafood_market_CoV_MN908947_CDS_proteome_1	Wuhan_seafood_market_CoV_MN908947_CDS_proteome	MN908947 | join{[265:13468](+), [13467:21555](+)} | Wuhan seafood market pneumonia virus | orf1ab polyprotein (pp1ab)	294.97	245.57	144.41	144.7	212.08	141.46	129.3	128.24	229.88	151.95	797.58	299.82	137.69	105.25	454.31	938.08	974.09	202.87	128.73	125.83	123.62	224.8	117.87	192.95	191.65	170.23	717.07	341.13	395.04	287.28	776.22	1320.27	2468.97	1444.84	1935.19	1012.94	111.13	368.62	1350.52	749.16	542.67
1177	SEEVVENPTIQKDVLECN	EVVENPTIQKDV	EXPR_MAIN	Wuhan_seafood_market_CoV_MN908947_CDS_proteome_1;2050	2050	Wuhan_seafood_market_CoV_MN908947_CDS_proteome_1	Wuhan_seafood_market_CoV_MN908947_CDS_proteome	MN908947 | join{[265:13468](+), [13467:21555](+)} | Wuhan seafood market pneumonia virus | orf1ab polyprotein (pp1ab)	742.98	498.31	229.84	147.12	225.83	147.11	148.22	137.74	518.23	311.86	129.78	159	131.74	112.64	325.3	888.6	1343.23	107.83	118.26	137.51	141.81	383.19	124.47	167.32	157.89	148.93	611.97	1109.92	695.43	302.65	420.65	1065.66	1439.25	781.12	9915.91	4098.16	810.32	6421.12	734.44	102.7	554.15
1178	SEEVVENPTIQKDVLECN	VVENPTIQKDVL	EXPR_MAIN	Wuhan_seafood_market_CoV_MN908947_CDS_proteome_1;2051	2051	Wuhan_seafood_market_CoV_MN908947_CDS_proteome_1	Wuhan_seafood_market_CoV_MN908947_CDS_proteome	MN908947 | join{[265:13468](+), [13467:21555](+)} | Wuhan seafood market pneumonia virus | orf1ab polyprotein (pp1ab)	1305.92	1990.34	164.71	170.86	244.22	132.77	161.3	141.76	470.94	271.39	712.2	383.84	171.44	189	332.51	304.09	764.1	167.74	152.5	152.92	129.54	314.92	292.85	191.86	218.2	371.67	868.63	1332.1	143.22	296.18	361.84	840.84	1177.53	786.1	16112.2	13724.6	3936.5	14501.3	767.01	722.57	261.18
1179	SEEVVENPTIQKDVLECN	VENPTIQKDVLE	EXPR_MAIN	Wuhan_seafood_market_CoV_MN908947_CDS_proteome_1;2052	2052	Wuhan_seafood_market_CoV_MN908947_CDS_proteome_1	Wuhan_seafood_market_CoV_MN908947_CDS_proteome	MN908947 | join{[265:13468](+), [13467:21555](+)} | Wuhan seafood market pneumonia virus | orf1ab polyprotein (pp1ab)	851.12	690.21	203.58	311.77	528.56	154.66	169.71	175.32	651.04	191.5	630.37	637.79	144.15	104.49	683.3	316.8	678.51	200.67	175.36	531.63	187.05	492.3	119.18	506.41	111.41	174.99	353.06	857.82	424.92	213.06	337.27	732.58	1217.63	584.63	2618.28	1357.3	120.36	321.97	867.91	1001.76	131.1
1180	SEEVVENPTIQKDVLECN	ENPTIQKDVLEC	EXPR_MAIN	Wuhan_seafood_market_CoV_MN908947_CDS_proteome_1;2053	2053	Wuhan_seafood_market_CoV_MN908947_CDS_proteome_1	Wuhan_seafood_market_CoV_MN908947_CDS_proteome	MN908947 | join{[265:13468](+), [13467:21555](+)} | Wuhan seafood market pneumonia virus | orf1ab polyprotein (pp1ab)	391.58	332.59	338.1	1473.18	932.23	192.31	159.69	152.91	479.16	136.93	695.73	173.24	307.53	181.97	336.59	120.35	134.74	134.35	123.98	200.43	125.79	345.41	138.05	228.21	158.73	165.97	239.47	238.09	477.23	190	283.65	453.78	1764.48	540.46	2100.16	2537.89	130	196.94	459.56	424.79	138.18
1181	SEEVVENPTIQKDVLECN	NPTIQKDVLECN	EXPR_MAIN	Wuhan_seafood_market_CoV_MN908947_CDS_proteome_1;2054	2054	Wuhan_seafood_market_CoV_MN908947_CDS_proteome_1	Wuhan_seafood_market_CoV_MN908947_CDS_proteome	MN908947 | join{[265:13468](+), [13467:21555](+)} | Wuhan seafood market pneumonia virus | orf1ab polyprotein (pp1ab)	371.33	261.28	472.49	245.81	570.16	150.04	162.62	140.77	362.24	152.23	131.66	291.72	228.89	136.13	250.92	352.63	275.06	109.74	133.92	167.92	134.28	177.71	122.73	218.34	785.93	196.03	193.34	156.63	160.27	205.21	318.66	421.48	1050.03	425.92	1429.22	1105.49	118.61	225.12	477.92	394.47	133.33
1222	GLAAVNSVPWDTIA	GLAAVNSVPWDT	EXPR_MAIN	Wuhan_seafood_market_CoV_MN908947_CDS_proteome_1;2126	2126	Wuhan_seafood_market_CoV_MN908947_CDS_proteome_1	Wuhan_seafood_market_CoV_MN908947_CDS_proteome	MN908947 | join{[265:13468](+), [13467:21555](+)} | Wuhan seafood market pneumonia virus | orf1ab polyprotein (pp1ab)	1454.32	2865.11	206.79	184.57	257.67	158.26	270.82	203.33	1599.25	923.05	480.91	1220.51	268.23	489.64	426.25	188.49	407.03	217.83	539.29	492.39	336.83	932.2	432.27	546.42	274.42	863.32	537.58	550.27	1256.99	1342.37	528.63	2184.53	5262	2456.58	1635.28	825.26	312.65	1266.09	1636.26	2312.7	387.94
1223	GLAAVNSVPWDTIA	LAAVNSVPWDTI	EXPR_MAIN	Wuhan_seafood_market_CoV_MN908947_CDS_proteome_1;2127	2127	Wuhan_seafood_market_CoV_MN908947_CDS_proteome_1	Wuhan_seafood_market_CoV_MN908947_CDS_proteome	MN908947 | join{[265:13468](+), [13467:21555](+)} | Wuhan seafood market pneumonia virus | orf1ab polyprotein (pp1ab)	1446.01	2231.74	175.45	336.71	336.88	380.83	212.81	158.87	940.57	507.26	2934.78	400.94	302.33	183.43	10594.7	302.12	458.91	497.58	218.62	186.34	336.79	1123.58	448.83	1002.68	302.86	586.29	614.92	302.67	1045.5	806.97	641.42	1985.36	2763.17	1724.94	2522.26	585.51	1187.02	7890.05	862.53	1083.12	302.19
1224	GLAAVNSVPWDTIA	AAVNSVPWDTIA	EXPR_MAIN	Wuhan_seafood_market_CoV_MN908947_CDS_proteome_1;2128	2128	Wuhan_seafood_market_CoV_MN908947_CDS_proteome_1	Wuhan_seafood_market_CoV_MN908947_CDS_proteome	MN908947 | join{[265:13468](+), [13467:21555](+)} | Wuhan seafood market pneumonia virus | orf1ab polyprotein (pp1ab)	1750.12	2809.74	230.8	213.29	424.88	155.95	270.14	291.82	20286	6164.21	1130.11	1854.04	574.42	964.3	2329.44	330.34	400.93	513.11	477.25	357.28	575.3	1065.23	457.73	1365.16	240.11	1685.02	627.56	1060.51	1038.58	1078.8	1025.37	2437.63	4357.57	1746.01	1243.95	1274.61	5801.04	29259.4	2143.66	2149.87	655.57
1233	TIANYAKPFLNKVVSTTT	TIANYAKPFLNK	EXPR_MAIN	Wuhan_seafood_market_CoV_MN908947_CDS_proteome_1;2137	2137	Wuhan_seafood_market_CoV_MN908947_CDS_proteome_1	Wuhan_seafood_market_CoV_MN908947_CDS_proteome	MN908947 | join{[265:13468](+), [13467:21555](+)} | Wuhan seafood market pneumonia virus | orf1ab polyprotein (pp1ab)	6749.74	11714.6	283.55	5122.87	2699.64	4041.58	200.25	641.85	7776.63	8932.2	1611.14	2418.07	548.14	1177.97	471.89	437.48	361.05	422.5	7194.44	408.26	1215.93	2224.65	1503.9	575.48	1699.85	1818.27	2095.8	793.53	3982.84	8863.16	658.98	1589.07	3391.99	4093.06	925.11	1384.11	353.75	1561.26	915.59	656.22	330.14
1234	TIANYAKPFLNKVVSTTT	IANYAKPFLNKV	EXPR_MAIN	Wuhan_seafood_market_CoV_MN908947_CDS_proteome_1;2138	2138	Wuhan_seafood_market_CoV_MN908947_CDS_proteome_1	Wuhan_seafood_market_CoV_MN908947_CDS_proteome	MN908947 | join{[265:13468](+), [13467:21555](+)} | Wuhan seafood market pneumonia virus | orf1ab polyprotein (pp1ab)	411.64	7165.24	285.41	3428.3	1055.44	2209.95	281.71	200.09	8286.34	7186.11	376.34	735.7	655.09	234.48	267.29	162.43	329.21	255.5	5361.06	291.63	1445.98	4209.3	4918.39	1189.1	3543.23	16071.5	1946.9	959.63	2503.8	9674.82	742.68	1306.46	6531.21	3054.79	3072.74	1608.99	863.24	2840.36	406.3	815.82	279.7
1235	TIANYAKPFLNKVVSTTT	ANYAKPFLNKVV	EXPR_MAIN	Wuhan_seafood_market_CoV_MN908947_CDS_proteome_1;2139	2139	Wuhan_seafood_market_CoV_MN908947_CDS_proteome_1	Wuhan_seafood_market_CoV_MN908947_CDS_proteome	MN908947 | join{[265:13468](+), [13467:21555](+)} | Wuhan seafood market pneumonia virus | orf1ab polyprotein (pp1ab)	2268.01	10482.4	185.4	2884.88	2066.38	2050.27	139.9	125.06	13627.1	4206.55	2299.61	2548.36	851.48	299.96	326.7	176.34	268.64	531.75	8616.8	215.7	2335.47	1008.43	2030.17	2103.06	3996.31	12965.1	1847.62	667.6	5833.48	9808.12	904.7	3297.91	7933.32	2971.03	1875.7	1268.24	1241.4	2116.59	863	1014.83	369.77
1236	TIANYAKPFLNKVVSTTT	NYAKPFLNKVVS	EXPR_MAIN	Wuhan_seafood_market_CoV_MN908947_CDS_proteome_1;2140	2140	Wuhan_seafood_market_CoV_MN908947_CDS_proteome_1	Wuhan_seafood_market_CoV_MN908947_CDS_proteome	MN908947 | join{[265:13468](+), [13467:21555](+)} | Wuhan seafood market pneumonia virus | orf1ab polyprotein (pp1ab)	1008.47	2228.15	184.65	2795.49	1245.84	3239.6	155.36	197.81	605.49	8718.55	405.63	5190.04	202.59	476.55	167.53	406.81	209.37	284.03	1502.46	361.39	362.49	646.4	200.78	767.08	2785.92	2962.07	808.01	214.53	1970.02	5066.81	323.85	653.35	776.66	785.92	527.24	1480.74	162.2	514.38	216.48	267.61	447.11
1237	TIANYAKPFLNKVVSTTT	YAKPFLNKVVST	EXPR_MAIN	Wuhan_seafood_market_CoV_MN908947_CDS_proteome_1;2141	2141	Wuhan_seafood_market_CoV_MN908947_CDS_proteome_1	Wuhan_seafood_market_CoV_MN908947_CDS_proteome	MN908947 | join{[265:13468](+), [13467:21555](+)} | Wuhan seafood market pneumonia virus | orf1ab polyprotein (pp1ab)	3322.57	4472.31	170.43	1589.77	1305.24	2127.63	204.66	226.26	1401.24	4663.96	1222.53	849.05	553.5	144.76	249.04	199.19	211.78	543.12	1864.15	229.92	440.8	2020.66	782.27	1446.09	1394.73	6770	429.43	282.64	4624.23	4154.05	424.86	696.56	1398.9	1041.6	749.58	700.97	155.39	843.67	477.48	632.15	198.02
1238	TIANYAKPFLNKVVSTTT	AKPFLNKVVSTT	EXPR_MAIN	Wuhan_seafood_market_CoV_MN908947_CDS_proteome_1;2142	2142	Wuhan_seafood_market_CoV_MN908947_CDS_proteome_1	Wuhan_seafood_market_CoV_MN908947_CDS_proteome	MN908947 | join{[265:13468](+), [13467:21555](+)} | Wuhan seafood market pneumonia virus | orf1ab polyprotein (pp1ab)	8356.68	6452.01	229.57	3243	2782.13	3685.63	265.88	610.83	5786.52	6281.89	2332.52	1790.62	8450.36	1515.22	2238.31	647.1	2218	316.46	2636.23	323.34	8000.51	3543.04	2273.96	1922.4	9256.79	19109.9	983.82	3072.92	1335.01	2630.58	550.23	1031.5	1364.6	996.96	525.42	1139.27	1312.77	1138.12	1343.63	1561.28	894.15
1239	TIANYAKPFLNKVVSTTT	KPFLNKVVSTTT	EXPR_MAIN	Wuhan_seafood_market_CoV_MN908947_CDS_proteome_1;2143	2143	Wuhan_seafood_market_CoV_MN908947_CDS_proteome_1	Wuhan_seafood_market_CoV_MN908947_CDS_proteome	MN908947 | join{[265:13468](+), [13467:21555](+)} | Wuhan seafood market pneumonia virus | orf1ab polyprotein (pp1ab)	698.29	232.62	529.14	1112.54	309.73	774.04	581.97	293.81	780.53	794.18	870.57	1567.9	2824.02	995.13	602.4	169.12	1362.2	592.57	309.01	6700.28	309.6	1984.39	531.77	390.11	5064.6	21586.8	4844.24	8910.84	297.23	998.2	814.88	1997.65	5582.89	1291.95	3045.3	686.58	381.62	1124.81	969.57	441.22	216.46
1240	FLNKVVSTTTNIVTRC	FLNKVVSTTTNI	EXPR_MAIN	Wuhan_seafood_market_CoV_MN908947_CDS_proteome_1;2145	2145	Wuhan_seafood_market_CoV_MN908947_CDS_proteome_1	Wuhan_seafood_market_CoV_MN908947_CDS_proteome	MN908947 | join{[265:13468](+), [13467:21555](+)} | Wuhan seafood market pneumonia virus | orf1ab polyprotein (pp1ab)	478.86	308.38	317.08	215.24	373.09	233.53	304.56	184.78	759.6	454.8	288.15	1788.74	345.31	155.29	486.9	99.84	2100.58	588.1	395.45	240.84	591.88	796	522.18	232.72	194.06	273.92	954.95	288.24	135.43	299.9	1590.98	634.22	3354.99	1734.05	1188.54	376.81	178.51	268.74	422.08	493.16	202.36
1241	FLNKVVSTTTNIVTRC	LNKVVSTTTNIV	EXPR_MAIN	Wuhan_seafood_market_CoV_MN908947_CDS_proteome_1;2146	2146	Wuhan_seafood_market_CoV_MN908947_CDS_proteome_1	Wuhan_seafood_market_CoV_MN908947_CDS_proteome	MN908947 | join{[265:13468](+), [13467:21555](+)} | Wuhan seafood market pneumonia virus | orf1ab polyprotein (pp1ab)	929.83	1251.78	317.46	398.66	153.55	123.78	178.99	198.88	296.83	580.36	4174.49	637.81	208.8	141.6	424.85	378.21	243.87	252.04	162.96	232.69	209.41	515.91	139.66	178.98	290.5	225.97	298.76	309.75	669.74	149.93	605.22	658.74	3944.87	2100.96	1192.82	784.39	172.21	303.52	540.51	466.91	150.07
1242	FLNKVVSTTTNIVTRC	NKVVSTTTNIVT	EXPR_MAIN	Wuhan_seafood_market_CoV_MN908947_CDS_proteome_1;2147	2147	Wuhan_seafood_market_CoV_MN908947_CDS_proteome_1	Wuhan_seafood_market_CoV_MN908947_CDS_proteome	MN908947 | join{[265:13468](+), [13467:21555](+)} | Wuhan seafood market pneumonia virus | orf1ab polyprotein (pp1ab)	3275.64	5236.51	626.74	315.99	232.85	181.66	356.14	136.58	984.22	454.95	545.45	1340.46	245.05	2533.28	359.72	153.72	231.24	182.9	207.42	135.11	171.94	169.58	166.72	171.5	161.11	183.87	417.54	192.43	536.07	271.74	317.96	489.6	5053.1	1382.86	364.87	347.47	178.94	315.43	258.38	153.9	11715.3
1243	FLNKVVSTTTNIVTRC	KVVSTTTNIVTR	EXPR_MAIN	Wuhan_seafood_market_CoV_MN908947_CDS_proteome_1;2148	2148	Wuhan_seafood_market_CoV_MN908947_CDS_proteome_1	Wuhan_seafood_market_CoV_MN908947_CDS_proteome	MN908947 | join{[265:13468](+), [13467:21555](+)} | Wuhan seafood market pneumonia virus | orf1ab polyprotein (pp1ab)	848.15	2937.85	227.49	341.44	152.72	121.55	172.62	174.71	606.36	189.64	219.97	596.63	206.52	296.86	300.26	261.25	185.31	217.79	222.08	153.62	177.96	271.39	98.86	137.19	168.16	175.71	282.75	228.99	189.89	263.9	268.11	408.44	1252.93	736.17	432.79	318.49	138.21	216.62	412.88	276.45	415.96
1244	FLNKVVSTTTNIVTRC	VVSTTTNIVTRC	EXPR_MAIN	Wuhan_seafood_market_CoV_MN908947_CDS_proteome_1;2149	2149	Wuhan_seafood_market_CoV_MN908947_CDS_proteome_1	Wuhan_seafood_market_CoV_MN908947_CDS_proteome	MN908947 | join{[265:13468](+), [13467:21555](+)} | Wuhan seafood market pneumonia virus | orf1ab polyprotein (pp1ab)	194.31	246.8	108.85	134.49	150.68	119.29	145.41	148.41	261.04	137.42	195.95	429.24	272.65	154.41	195.57	145.47	159.15	212.18	202.65	185.95	177.64	154.04	115.6	107.3	141.4	210.1	487.17	429.21	240.62	360.23	337.23	892.15	1913.64	1216.84	3947.95	408.77	242.55	258.23	173.9	548.71	141.99
1248	TRSTNSRIKASMPT	TRSTNSRIKASM	EXPR_MAIN	Wuhan_seafood_market_CoV_MN908947_CDS_proteome_1;2183	2183	Wuhan_seafood_market_CoV_MN908947_CDS_proteome_1	Wuhan_seafood_market_CoV_MN908947_CDS_proteome	MN908947 | join{[265:13468](+), [13467:21555](+)} | Wuhan seafood market pneumonia virus | orf1ab polyprotein (pp1ab)	437.19	240.16	218.66	235.37	191.44	270.54	558.97	2839.91	340.59	504.07	330.08	11945.4	244.94	244.86	208.68	4310.17	261.57	210.4	237.37	214.74	624.71	1067.73	142.63	248.85	347.95	309.25	264.45	344.76	230.53	419.17	364.36	385.91	698.83	536.38	506.46	415.62	179.54	229.45	428.98	345.93	176.16
1249	TRSTNSRIKASMPT	RSTNSRIKASMP	EXPR_MAIN	Wuhan_seafood_market_CoV_MN908947_CDS_proteome_1;2184	2184	Wuhan_seafood_market_CoV_MN908947_CDS_proteome_1	Wuhan_seafood_market_CoV_MN908947_CDS_proteome	MN908947 | join{[265:13468](+), [13467:21555](+)} | Wuhan seafood market pneumonia virus | orf1ab polyprotein (pp1ab)	266.47	300.06	204.43	208.21	166.67	177.3	1730.95	2083.3	563.08	270.75	312.53	12540.7	415.99	212.85	229.24	15489.5	316.68	261.1	227.08	230.35	2398.92	2610.78	167.34	176.09	280.77	316.22	344.81	319.4	378.4	413.39	269.39	385.95	762.16	537.71	215.67	740.15	335.4	898.56	352.08	308.56	390.23
1250	TRSTNSRIKASMPT	STNSRIKASMPT	EXPR_MAIN	Wuhan_seafood_market_CoV_MN908947_CDS_proteome_1;2185	2185	Wuhan_seafood_market_CoV_MN908947_CDS_proteome_1	Wuhan_seafood_market_CoV_MN908947_CDS_proteome	MN908947 | join{[265:13468](+), [13467:21555](+)} | Wuhan seafood market pneumonia virus | orf1ab polyprotein (pp1ab)	247.94	416.98	293.37	222.46	254.58	272.3	61576.8	64413.4	460.19	390.92	193.68	1674.52	474.94	284.4	464.81	1160.8	720.15	186.83	342.05	174.9	3573.92	1176.32	183.85	231.22	478.44	1189.43	560.08	273.42	452.7	1317.06	1360.6	456.37	928.3	553.71	746.97	387.94	608.03	2676.69	228.56	346.41	781.66
1264	LEASFNYLKSPNFS	LEASFNYLKSPN	EXPR_MAIN	Wuhan_seafood_market_CoV_MN908947_CDS_proteome_1;2211	2211	Wuhan_seafood_market_CoV_MN908947_CDS_proteome_1	Wuhan_seafood_market_CoV_MN908947_CDS_proteome	MN908947 | join{[265:13468](+), [13467:21555](+)} | Wuhan seafood market pneumonia virus | orf1ab polyprotein (pp1ab)	362.18	435.71	1408.34	590.79	665.56	517.39	252.21	169.44	580.35	182.52	993.34	419.26	215.86	217.81	912.49	277.46	422.31	451.69	329.83	306.19	391.52	3283.93	1493.4	12596.1	260.04	302.09	527.77	333.18	1002.57	1148.94	273.4	1026.01	2737.41	1042.68	1968.8	344.37	1489.23	4286.05	790.98	264.62	303.34
1265	LEASFNYLKSPNFS	EASFNYLKSPNF	EXPR_MAIN	Wuhan_seafood_market_CoV_MN908947_CDS_proteome_1;2212	2212	Wuhan_seafood_market_CoV_MN908947_CDS_proteome_1	Wuhan_seafood_market_CoV_MN908947_CDS_proteome	MN908947 | join{[265:13468](+), [13467:21555](+)} | Wuhan seafood market pneumonia virus | orf1ab polyprotein (pp1ab)	1704.87	1297.89	191.33	206.5	256.21	214.24	3720.76	356.05	7887.41	325.77	1508.48	557.31	367.84	2101.4	532.2	263.9	763.63	555.97	222.61	186.25	516.25	498.55	173.95	193.63	220.3	425.77	620.59	953.39	539.06	514.42	776.67	910.21	3268.11	3495.96	1236.2	560.97	233.35	505.59	860.53	781.48	1489.13
1266	LEASFNYLKSPNFS	ASFNYLKSPNFS	EXPR_MAIN	Wuhan_seafood_market_CoV_MN908947_CDS_proteome_1;2213	2213	Wuhan_seafood_market_CoV_MN908947_CDS_proteome_1	Wuhan_seafood_market_CoV_MN908947_CDS_proteome	MN908947 | join{[265:13468](+), [13467:21555](+)} | Wuhan seafood market pneumonia virus | orf1ab polyprotein (pp1ab)	509.72	245.25	162.7	153.65	179.37	204.44	343.81	150.7	293.15	162.47	178.32	221.28	252.68	164.22	155.35	167.7	210.07	375.58	279.18	181.57	162.41	255.43	172.15	418.75	4987.15	6684.84	508.44	248.11	316.16	288.6	1268.94	682.05	1657.81	548.26	1393.72	472.19	145.96	234.91	464.89	480.72	274.75
1289	YCTGSIPCSVCLSG	YCTGSIPCSVCL	EXPR_MAIN	Wuhan_seafood_market_CoV_MN908947_CDS_proteome_1;2281	2281	Wuhan_seafood_market_CoV_MN908947_CDS_proteome_1	Wuhan_seafood_market_CoV_MN908947_CDS_proteome	MN908947 | join{[265:13468](+), [13467:21555](+)} | Wuhan seafood market pneumonia virus | orf1ab polyprotein (pp1ab)	245.57	248.61	141.49	180.58	125.05	115.03	202.88	138.5	203.45	115.77	106.19	382.51	164.92	144.83	192.99	94.49	159.92	154.6	145.31	124.01	139.63	166.32	85.63	104.43	215.99	323.7	289	236.4	125.87	262.16	229.45	514.01	445.27	302.54	740.36	492.49	132.13	239.08	160.02	258.44	130.29
1290	YCTGSIPCSVCLSG	CTGSIPCSVCLS	EXPR_MAIN	Wuhan_seafood_market_CoV_MN908947_CDS_proteome_1;2282	2282	Wuhan_seafood_market_CoV_MN908947_CDS_proteome_1	Wuhan_seafood_market_CoV_MN908947_CDS_proteome	MN908947 | join{[265:13468](+), [13467:21555](+)} | Wuhan seafood market pneumonia virus | orf1ab polyprotein (pp1ab)	299.85	327.35	164.6	162.07	219.33	151.99	238.85	180.44	181.24	127.86	109.76	470.11	143.45	140.21	185.34	15897.1	141.15	117.64	154.72	136.71	137.94	180.12	92.92	138.68	185.85	177.28	259.15	164.3	232.46	1526.18	257.65	408.99	739.81	630.86	773.97	714.99	125.91	262	292.24	296.28	195.25
1291	YCTGSIPCSVCLSG	TGSIPCSVCLSG	EXPR_MAIN	Wuhan_seafood_market_CoV_MN908947_CDS_proteome_1;2283	2283	Wuhan_seafood_market_CoV_MN908947_CDS_proteome_1	Wuhan_seafood_market_CoV_MN908947_CDS_proteome	MN908947 | join{[265:13468](+), [13467:21555](+)} | Wuhan seafood market pneumonia virus | orf1ab polyprotein (pp1ab)	557.31	561.34	144.23	214.48	269.07	245.8	24176.5	4624.59	271.35	146.89	346.56	726.94	187.35	193.47	159.6	121.13	252.84	150.17	160.58	104.78	200.42	151.53	123.01	139.41	138.61	199.14	255.29	166.9	343.96	330.1	653.34	821.57	898.85	395.58	434.02	303.84	127.03	301.36	200.15	267.06	227.3
1296	SGLDSLDTYPSLET	SGLDSLDTYPSL	EXPR_MAIN	Wuhan_seafood_market_CoV_MN908947_CDS_proteome_1;2293	2293	Wuhan_seafood_market_CoV_MN908947_CDS_proteome_1	Wuhan_seafood_market_CoV_MN908947_CDS_proteome	MN908947 | join{[265:13468](+), [13467:21555](+)} | Wuhan seafood market pneumonia virus | orf1ab polyprotein (pp1ab)	788.26	459.15	108.02	137.73	164.63	142.81	138.14	134.14	313.67	150.74	372.21	807.16	198.16	137.76	130.13	131.01	139.75	400.32	118.63	94.52	140.29	183.42	122.23	121.64	192.71	238.06	301.16	239.15	253.65	230.08	351.34	613.3	701.92	376.61	393.16	130.22	141.53	315.43	405.66	778.79	151.73
1297	SGLDSLDTYPSLET	GLDSLDTYPSLE	EXPR_MAIN	Wuhan_seafood_market_CoV_MN908947_CDS_proteome_1;2294	2294	Wuhan_seafood_market_CoV_MN908947_CDS_proteome_1	Wuhan_seafood_market_CoV_MN908947_CDS_proteome	MN908947 | join{[265:13468](+), [13467:21555](+)} | Wuhan seafood market pneumonia virus | orf1ab polyprotein (pp1ab)	59656.4	50275.6	214.5	260.51	262.14	258.88	1184.66	629.82	21669	10208.5	8128.94	2543.96	755.15	1385.07	184.88	156.86	203.83	172.19	4052.36	817.79	997.76	1938.54	14245.3	3983.92	2732.89	10933.9	8838.51	7371.58	11520.7	10436.3	3553.2	7960.06	22594.7	8235.73	10463.5	2635.51	1379.58	2717.05	64262.9	65333	16586.3
1298	SGLDSLDTYPSLET	LDSLDTYPSLET	EXPR_MAIN	Wuhan_seafood_market_CoV_MN908947_CDS_proteome_1;2295	2295	Wuhan_seafood_market_CoV_MN908947_CDS_proteome_1	Wuhan_seafood_market_CoV_MN908947_CDS_proteome	MN908947 | join{[265:13468](+), [13467:21555](+)} | Wuhan seafood market pneumonia virus | orf1ab polyprotein (pp1ab)	227.97	203.79	232.47	175.85	199.81	143.65	138.35	134.48	575.26	230.83	160.21	477.17	131.23	145.69	172.31	126.75	119.93	110.99	99.36	210.09	121.05	338.67	115.8	282.97	568.07	410.09	283.05	135.98	1016.22	277.03	344.62	740.88	1719.18	532.45	852.95	358.2	233.22	693.61	1200.48	1114.07	96.41
1301	NLVQMAPISAMVRMY	NLVQMAPISAMV	EXPR_MAIN	Wuhan_seafood_market_CoV_MN908947_CDS_proteome_1;2370	2370	Wuhan_seafood_market_CoV_MN908947_CDS_proteome_1	Wuhan_seafood_market_CoV_MN908947_CDS_proteome	MN908947 | join{[265:13468](+), [13467:21555](+)} | Wuhan seafood market pneumonia virus | orf1ab polyprotein (pp1ab)	253.92	215.33	219.48	183.99	184.37	148.36	199.44	153.6	232.63	180.88	200.38	377.52	228.52	209.38	12138.6	278.34	161.36	188.82	457.68	169.28	141.62	237.04	142.12	115.47	266.67	225.37	212.19	176.01	144.66	271.66	209.03	494.03	563.62	280.47	714.4	462.72	733.45	474.57	209.26	270.56	105.44
1302	NLVQMAPISAMVRMY	LVQMAPISAMVR	EXPR_MAIN	Wuhan_seafood_market_CoV_MN908947_CDS_proteome_1;2371	2371	Wuhan_seafood_market_CoV_MN908947_CDS_proteome_1	Wuhan_seafood_market_CoV_MN908947_CDS_proteome	MN908947 | join{[265:13468](+), [13467:21555](+)} | Wuhan seafood market pneumonia virus | orf1ab polyprotein (pp1ab)	244.08	306.01	147.38	178.73	155.48	146.52	383.36	287.12	179.64	160.43	224.16	265.96	187.63	416.36	6643.64	170.79	264.8	199.15	237.41	226.18	175.69	378.44	130.17	150.83	268.85	201.89	425.26	194.93	198.66	259.73	319.1	315.27	714.2	476.93	339.95	465.17	185.25	205.44	735.72	696.25	311.33
1303	NLVQMAPISAMVRMY	VQMAPISAMVRM	EXPR_MAIN	Wuhan_seafood_market_CoV_MN908947_CDS_proteome_1;2372	2372	Wuhan_seafood_market_CoV_MN908947_CDS_proteome_1	Wuhan_seafood_market_CoV_MN908947_CDS_proteome	MN908947 | join{[265:13468](+), [13467:21555](+)} | Wuhan seafood market pneumonia virus | orf1ab polyprotein (pp1ab)	185.97	285.02	566.54	349	255.35	153.21	229.72	219.99	268.45	155.37	257.84	394.61	183.98	170.26	10844.9	145.65	202.09	168.23	326.67	269.86	210.63	271.91	157.91	172.84	176.8	352.8	171.1	235.62	392.37	303.06	378.58	624.67	883.03	524.99	569.24	217.91	260.34	230.49	6226.7	6711.47	247.41
1304	NLVQMAPISAMVRMY	QMAPISAMVRMY	EXPR_MAIN	Wuhan_seafood_market_CoV_MN908947_CDS_proteome_1;2373	2373	Wuhan_seafood_market_CoV_MN908947_CDS_proteome_1	Wuhan_seafood_market_CoV_MN908947_CDS_proteome	MN908947 | join{[265:13468](+), [13467:21555](+)} | Wuhan seafood market pneumonia virus | orf1ab polyprotein (pp1ab)	171.87	223.56	571.28	180.46	163.8	139.98	149.49	105.49	186.9	138.68	452.37	318.82	312.38	174.84	3579.32	129.49	127.43	123.62	164.63	149.83	200.93	161.7	113.76	128.72	164.55	168.38	253.83	153.5	209.95	184.15	243.06	244.94	630.9	295.58	407.98	215.67	361.93	413.73	42749	52513.8	174.72
1381	CEESSAKSASVYYSQ	CEESSAKSASVY	EXPR_MAIN	Wuhan_seafood_market_CoV_MN908947_CDS_proteome_1;2549	2549	Wuhan_seafood_market_CoV_MN908947_CDS_proteome_1	Wuhan_seafood_market_CoV_MN908947_CDS_proteome	MN908947 | join{[265:13468](+), [13467:21555](+)} | Wuhan seafood market pneumonia virus | orf1ab polyprotein (pp1ab)	613.48	427.35	2084.06	1239.59	660.58	273.34	324.98	294.57	544.87	221.5	186.36	537.57	167.2	158.66	802.35	949.13	1409.57	166.33	255.71	3686.04	620.15	553.64	260.17	285.17	413.38	452.47	597.44	275.2	411.05	724.43	518.97	5222.37	1992.69	706.65	1046.71	591.21	225.13	695.5	1284.94	951.2	542.78
1382	CEESSAKSASVYYSQ	EESSAKSASVYY	EXPR_MAIN	Wuhan_seafood_market_CoV_MN908947_CDS_proteome_1;2550	2550	Wuhan_seafood_market_CoV_MN908947_CDS_proteome_1	Wuhan_seafood_market_CoV_MN908947_CDS_proteome	MN908947 | join{[265:13468](+), [13467:21555](+)} | Wuhan seafood market pneumonia virus | orf1ab polyprotein (pp1ab)	515.42	1315.77	2822.7	1237.67	190.95	145.04	151.89	323.13	439.99	245.83	764.52	624.65	144.87	223.31	226.88	930.78	5554.53	182.17	353.8	514.36	729.57	955.15	123.81	203.57	664.37	1859.61	203.41	410.59	119.05	258.34	498.1	650.75	862.63	568.65	2705.71	610.27	222.9	553.5	4117.37	7250.07	167.81
1383	CEESSAKSASVYYSQ	ESSAKSASVYYS	EXPR_MAIN	Wuhan_seafood_market_CoV_MN908947_CDS_proteome_1;2551	2551	Wuhan_seafood_market_CoV_MN908947_CDS_proteome_1	Wuhan_seafood_market_CoV_MN908947_CDS_proteome	MN908947 | join{[265:13468](+), [13467:21555](+)} | Wuhan seafood market pneumonia virus | orf1ab polyprotein (pp1ab)	194.33	565.37	1922.36	1698.08	154.69	122.84	427.58	156.87	2385.6	925.57	772.54	2645.92	204.58	192.23	3076.03	59600.8	16585.8	1840.71	2772.62	1273.51	380.6	355.21	264.1	361.95	3081.98	2905.54	188.27	242.06	149.92	201.09	526.87	735.64	1456.82	656.07	1021.12	637.22	164.58	828.36	1574.02	2032.48	1246.53
1384	CEESSAKSASVYYSQ	SSAKSASVYYSQ	EXPR_MAIN	Wuhan_seafood_market_CoV_MN908947_CDS_proteome_1;2552	2552	Wuhan_seafood_market_CoV_MN908947_CDS_proteome_1	Wuhan_seafood_market_CoV_MN908947_CDS_proteome	MN908947 | join{[265:13468](+), [13467:21555](+)} | Wuhan seafood market pneumonia virus | orf1ab polyprotein (pp1ab)	392.92	421.95	1049.2	2871.86	130.14	235.5	189.33	222.24	259.74	190.44	471.48	433.09	213.08	696.17	272.37	720.84	3471.38	146.43	457.55	1248.68	455.17	680.43	131.69	116.32	842.42	1598.5	200.72	304.82	206.06	650.78	437.5	595.26	808.69	463.37	612.64	1022.86	237.09	464.87	2067.08	282.49	137.83
1397	VKMFDAYVNTFSST	VKMFDAYVNTFS	EXPR_MAIN	Wuhan_seafood_market_CoV_MN908947_CDS_proteome_1;2588	2588	Wuhan_seafood_market_CoV_MN908947_CDS_proteome_1	Wuhan_seafood_market_CoV_MN908947_CDS_proteome	MN908947 | join{[265:13468](+), [13467:21555](+)} | Wuhan seafood market pneumonia virus | orf1ab polyprotein (pp1ab)	773.7	347.68	175.71	160.31	216.09	210.76	215.63	207.49	1085.62	1614.51	3965.92	765.55	282.97	3718.65	2531.97	1176.36	291.74	191.72	545.77	188.88	170.48	2849.38	213.02	1202.07	169.42	459.08	349.7	331.02	519.24	378.25	506.13	1215.67	1934.45	824.08	4418.6	3174.24	263.67	594.76	2938.31	1853.32	271.34
1398	VKMFDAYVNTFSST	KMFDAYVNTFSS	EXPR_MAIN	Wuhan_seafood_market_CoV_MN908947_CDS_proteome_1;2589	2589	Wuhan_seafood_market_CoV_MN908947_CDS_proteome_1	Wuhan_seafood_market_CoV_MN908947_CDS_proteome	MN908947 | join{[265:13468](+), [13467:21555](+)} | Wuhan seafood market pneumonia virus | orf1ab polyprotein (pp1ab)	657.07	228.47	161.67	154.41	158.49	152.34	169.07	219.97	732.2	1239.15	5248.23	614.57	264.2	1114.21	1063.67	1110.74	501.52	270.56	492.03	199.42	166.8	4511.67	271.04	617.61	504.38	470.04	378.16	218.99	435.51	552.83	1072.42	1040.31	1495.36	627.6	9799.38	3763.57	151.84	486.95	4298.32	2306.93	330.46
1399	VKMFDAYVNTFSST	MFDAYVNTFSST	EXPR_MAIN	Wuhan_seafood_market_CoV_MN908947_CDS_proteome_1;2590	2590	Wuhan_seafood_market_CoV_MN908947_CDS_proteome_1	Wuhan_seafood_market_CoV_MN908947_CDS_proteome	MN908947 | join{[265:13468](+), [13467:21555](+)} | Wuhan seafood market pneumonia virus | orf1ab polyprotein (pp1ab)	154.64	314.99	186.76	172.21	212.65	165.23	172.01	153	780.95	861.78	816.71	178.44	231.46	1041.11	285.15	173.48	124.55	161.51	302.46	120.03	167.85	2934.41	108.44	107.82	294.55	291.5	532.38	257.96	737.91	811.37	530.31	592.4	1328.23	707.19	1672.49	1010.97	165.21	507.5	804.85	574.96	274.93
1405	FSSTFNVPMEKLKT	FSSTFNVPMEKL	EXPR_MAIN	Wuhan_seafood_market_CoV_MN908947_CDS_proteome_1;2598	2598	Wuhan_seafood_market_CoV_MN908947_CDS_proteome_1	Wuhan_seafood_market_CoV_MN908947_CDS_proteome	MN908947 | join{[265:13468](+), [13467:21555](+)} | Wuhan seafood market pneumonia virus | orf1ab polyprotein (pp1ab)	652.1	477.45	768.1	554.06	400.77	281.32	434.55	410.79	845.97	373.56	30329	1542.93	1467.56	179.51	343.59	772.04	451.91	798.5	747.1	541.99	575.23	746.69	200.68	258.69	355.39	687.95	691.65	1202.54	288.76	732.8	741.53	1771.88	4992.14	6679.18	7067.13	4690.17	844.75	2378.96	2887.3	2709.84	275.83
1406	FSSTFNVPMEKLKT	SSTFNVPMEKLK	EXPR_MAIN	Wuhan_seafood_market_CoV_MN908947_CDS_proteome_1;2599	2599	Wuhan_seafood_market_CoV_MN908947_CDS_proteome_1	Wuhan_seafood_market_CoV_MN908947_CDS_proteome	MN908947 | join{[265:13468](+), [13467:21555](+)} | Wuhan seafood market pneumonia virus | orf1ab polyprotein (pp1ab)	558.78	387.22	269.69	283.33	308.47	198.7	354.29	241.29	1141.3	287.19	17393.5	699.81	484.5	1012.6	209.8	241.73	299.24	485.74	447.32	828.1	449.92	855.33	433.18	447.84	390.12	744.21	762.25	610.25	531.62	701.51	1112.32	656.28	4130.71	1549.8	3503.07	2785.98	1679.8	1889	914.82	972.1	225.41
1407	FSSTFNVPMEKLKT	STFNVPMEKLKT	EXPR_MAIN	Wuhan_seafood_market_CoV_MN908947_CDS_proteome_1;2600	2600	Wuhan_seafood_market_CoV_MN908947_CDS_proteome_1	Wuhan_seafood_market_CoV_MN908947_CDS_proteome	MN908947 | join{[265:13468](+), [13467:21555](+)} | Wuhan seafood market pneumonia virus | orf1ab polyprotein (pp1ab)	578.92	433.23	266.01	474.84	189.66	219.04	587.48	336.19	407.72	344.54	11724.2	1277.89	331.63	2741.25	209.3	530.49	182.89	476.42	320.23	343.13	245.66	1110.14	227.82	246.41	341.28	723.38	568.77	717.29	276.15	316.21	317.34	606.48	1968.41	2482.28	1409.07	8715.07	536.89	2328.05	690.49	1137.59	459.94
1409	TLVATAEAELAKNVSL	TLVATAEAELAK	EXPR_MAIN	Wuhan_seafood_market_CoV_MN908947_CDS_proteome_1;2611	2611	Wuhan_seafood_market_CoV_MN908947_CDS_proteome_1	Wuhan_seafood_market_CoV_MN908947_CDS_proteome	MN908947 | join{[265:13468](+), [13467:21555](+)} | Wuhan seafood market pneumonia virus | orf1ab polyprotein (pp1ab)	281.67	253.7	139.78	200.28	261.12	152.65	492.35	352.88	271.19	171.11	220.97	1869.87	433.8	146.11	140.89	154.12	157.67	152.43	311.97	130.15	141.17	274.56	134.69	222.62	235	321.93	244.63	251.63	140.09	215.93	385.27	908.81	464.31	376.69	672.56	565.71	125.38	215.84	151.62	292.25	197.65
1410	TLVATAEAELAKNVSL	LVATAEAELAKN	EXPR_MAIN	Wuhan_seafood_market_CoV_MN908947_CDS_proteome_1;2612	2612	Wuhan_seafood_market_CoV_MN908947_CDS_proteome_1	Wuhan_seafood_market_CoV_MN908947_CDS_proteome	MN908947 | join{[265:13468](+), [13467:21555](+)} | Wuhan seafood market pneumonia virus | orf1ab polyprotein (pp1ab)	409.11	250.6	162.45	164.37	226.77	169.6	327.55	204.94	224.41	215.64	130.64	225.39	302.24	133.27	156.26	174.88	159.14	131.27	174.19	134.41	133.78	233.72	135.5	153.43	189.83	303.84	255.73	135.5	156.13	236.05	390.08	1094.54	1154.12	400.81	996.26	782.31	136.28	239.33	296.64	326.13	166
1411	TLVATAEAELAKNVSL	VATAEAELAKNV	EXPR_MAIN	Wuhan_seafood_market_CoV_MN908947_CDS_proteome_1;2613	2613	Wuhan_seafood_market_CoV_MN908947_CDS_proteome_1	Wuhan_seafood_market_CoV_MN908947_CDS_proteome	MN908947 | join{[265:13468](+), [13467:21555](+)} | Wuhan seafood market pneumonia virus | orf1ab polyprotein (pp1ab)	227.15	278.95	292.55	197.61	262.09	136.23	310.87	670.83	323.78	169.62	137.94	1055.07	265.37	141.52	156.53	458.6	128.45	135.49	149.41	158.66	137.84	201.32	198.58	398.43	208.67	189.66	291.73	189.17	230.84	187.59	412.16	634.04	1017.72	739.08	1312.23	696.09	148.02	177.85	368.13	446.87	134.2
1412	TLVATAEAELAKNVSL	ATAEAELAKNVS	EXPR_MAIN	Wuhan_seafood_market_CoV_MN908947_CDS_proteome_1;2614	2614	Wuhan_seafood_market_CoV_MN908947_CDS_proteome_1	Wuhan_seafood_market_CoV_MN908947_CDS_proteome	MN908947 | join{[265:13468](+), [13467:21555](+)} | Wuhan seafood market pneumonia virus | orf1ab polyprotein (pp1ab)	248.54	176.25	161.01	175.79	437.98	141.58	327.99	203.72	352.94	189.04	387.76	915.24	1288.54	382.07	227.08	261.42	165.09	339.98	150.78	127.97	145.39	254.18	521.79	923.56	3750.24	8697.54	237.68	311.41	195.24	245.17	342.8	987.14	1150.48	926.34	785.22	282.4	134.83	366.31	502.26	582.94	167.36
1413	TLVATAEAELAKNVSL	TAEAELAKNVSL	EXPR_MAIN	Wuhan_seafood_market_CoV_MN908947_CDS_proteome_1;2615	2615	Wuhan_seafood_market_CoV_MN908947_CDS_proteome_1	Wuhan_seafood_market_CoV_MN908947_CDS_proteome	MN908947 | join{[265:13468](+), [13467:21555](+)} | Wuhan seafood market pneumonia virus | orf1ab polyprotein (pp1ab)	150.44	257	172.14	133	381	122.13	163.14	148.58	136.11	131.67	116.45	148.52	537.77	155.75	128.28	132.06	124.69	128.06	100.29	103.05	128.11	136.91	291.29	262.31	347.02	244.14	223.35	108.99	154.76	163.44	204.4	330.9	1276.89	273.4	1218.43	695.02	123.94	175.72	234.16	525.67	125.13
1470	SAAKKNNLPFKLTCA	SAAKKNNLPFKL	EXPR_MAIN	Wuhan_seafood_market_CoV_MN908947_CDS_proteome_1;2731	2731	Wuhan_seafood_market_CoV_MN908947_CDS_proteome_1	Wuhan_seafood_market_CoV_MN908947_CDS_proteome	MN908947 | join{[265:13468](+), [13467:21555](+)} | Wuhan seafood market pneumonia virus | orf1ab polyprotein (pp1ab)	310.21	392.54	999.26	1276.86	433.57	692.22	150.2	174.25	421.64	338.84	139.68	177.19	340.53	166.21	184.68	208.57	518.36	301.09	153.89	192.59	169.21	536.85	156.09	157.37	898.78	478.16	380.88	356.36	187.13	280.49	413.66	596.16	1147.34	414.8	954.67	476.54	156.78	250.99	1004.91	843.68	265.17
1471	SAAKKNNLPFKLTCA	AAKKNNLPFKLT	EXPR_MAIN	Wuhan_seafood_market_CoV_MN908947_CDS_proteome_1;2732	2732	Wuhan_seafood_market_CoV_MN908947_CDS_proteome_1	Wuhan_seafood_market_CoV_MN908947_CDS_proteome	MN908947 | join{[265:13468](+), [13467:21555](+)} | Wuhan seafood market pneumonia virus | orf1ab polyprotein (pp1ab)	295.98	249.61	2463.75	1277.72	214.55	385.04	178.43	926.77	614	192.84	168.25	232.46	242.69	236.21	197.43	421.82	367.96	219.7	229.74	235.38	179.81	492.07	152.13	184.59	380.13	318.98	290.61	308.15	169.84	258.88	255.88	572.51	1150.79	239.29	421	267.26	154.11	338.77	833.73	850.97	308.2
1472	SAAKKNNLPFKLTCA	AKKNNLPFKLTC	EXPR_MAIN	Wuhan_seafood_market_CoV_MN908947_CDS_proteome_1;2733	2733	Wuhan_seafood_market_CoV_MN908947_CDS_proteome_1	Wuhan_seafood_market_CoV_MN908947_CDS_proteome	MN908947 | join{[265:13468](+), [13467:21555](+)} | Wuhan seafood market pneumonia virus | orf1ab polyprotein (pp1ab)	499.44	311.61	499.23	329.36	149.18	172.64	202.97	119.65	296.67	355.47	389.35	216.65	159.41	128.86	208.63	418.39	217.33	189.12	146.65	221.1	106.12	299.53	132.69	235.23	261.08	285.08	229.03	275.77	216.56	458.72	347.6	415.56	651.79	578.82	380.75	156.45	138.02	202.73	349.86	287.02	293.1
1473	SAAKKNNLPFKLTCA	KKNNLPFKLTCA	EXPR_MAIN	Wuhan_seafood_market_CoV_MN908947_CDS_proteome_1;2734	2734	Wuhan_seafood_market_CoV_MN908947_CDS_proteome_1	Wuhan_seafood_market_CoV_MN908947_CDS_proteome	MN908947 | join{[265:13468](+), [13467:21555](+)} | Wuhan seafood market pneumonia virus | orf1ab polyprotein (pp1ab)	531.86	614.84	527.33	453.76	215.1	156.53	189.97	168.05	290.96	215.94	167.28	144.87	162.58	208.38	152.39	383.43	166.14	221.68	286.4	174.39	309.83	362.19	152.34	140.92	236.58	413.42	264.39	330.86	175.46	310.2	229.88	649.18	1271.68	354.11	531.44	303.11	196.85	208.85	562.06	522.13	217.27
1492	VHVMSKHTDFSSEIIG	VHVMSKHTDFSS	EXPR_MAIN	Wuhan_seafood_market_CoV_MN908947_CDS_proteome_1;2793	2793	Wuhan_seafood_market_CoV_MN908947_CDS_proteome_1	Wuhan_seafood_market_CoV_MN908947_CDS_proteome	MN908947 | join{[265:13468](+), [13467:21555](+)} | Wuhan seafood market pneumonia virus | orf1ab polyprotein (pp1ab)	286.31	305.23	171.87	179.64	244.88	198.81	200.98	167.69	314.02	188.3	115.43	815.94	397.13	267.76	819.4	279.56	193.98	157.05	263.77	227.31	367.93	408.08	261.45	354.42	177.96	382.96	618.54	231.94	1106.51	919.08	334.09	577.72	1327.35	688.74	501.69	200.53	1057.95	1792.01	515.05	1139.66	333.01
1493	VHVMSKHTDFSSEIIG	HVMSKHTDFSSE	EXPR_MAIN	Wuhan_seafood_market_CoV_MN908947_CDS_proteome_1;2794	2794	Wuhan_seafood_market_CoV_MN908947_CDS_proteome_1	Wuhan_seafood_market_CoV_MN908947_CDS_proteome	MN908947 | join{[265:13468](+), [13467:21555](+)} | Wuhan seafood market pneumonia virus | orf1ab polyprotein (pp1ab)	644.84	430.82	144.61	392.47	309.86	282.43	314.78	160.28	458.17	321.27	139.71	219.1	133.69	156.02	329.2	222.48	177.28	126.3	213.33	148.9	479.98	398.46	1326.32	234.55	241.9	213.82	357.38	225.01	225.52	764.5	295.25	584.9	1135.76	695.67	755.72	456.63	159.67	956.45	989.09	1020.37	1835.7
1494	VHVMSKHTDFSSEIIG	VMSKHTDFSSEI	EXPR_MAIN	Wuhan_seafood_market_CoV_MN908947_CDS_proteome_1;2795	2795	Wuhan_seafood_market_CoV_MN908947_CDS_proteome_1	Wuhan_seafood_market_CoV_MN908947_CDS_proteome	MN908947 | join{[265:13468](+), [13467:21555](+)} | Wuhan seafood market pneumonia virus | orf1ab polyprotein (pp1ab)	406.35	469.94	238.47	232.94	260.83	258.82	201.31	152.38	292.51	233.63	706.19	220.63	178.16	189.38	139.9	174.6	131.56	135.54	160.14	123.32	634.64	477.52	255.02	220.76	205.61	263.7	394.65	331.3	711.99	784.74	243.38	383.7	647.11	362.02	541.75	224.47	242.18	579.49	377.18	649.49	544.79
1495	VHVMSKHTDFSSEIIG	MSKHTDFSSEII	EXPR_MAIN	Wuhan_seafood_market_CoV_MN908947_CDS_proteome_1;2796	2796	Wuhan_seafood_market_CoV_MN908947_CDS_proteome_1	Wuhan_seafood_market_CoV_MN908947_CDS_proteome	MN908947 | join{[265:13468](+), [13467:21555](+)} | Wuhan seafood market pneumonia virus | orf1ab polyprotein (pp1ab)	325.32	412.79	208.01	139.63	152.42	154.54	151.55	151.47	334.18	430.55	3337.11	144.84	237.45	123.5	266.91	127.87	151.63	140.79	154.73	178.99	24432.7	3988.04	97.88	160.64	193.79	163.88	245.2	193.03	555.54	382.78	178.79	419.19	668.15	496.68	1441.04	1733.35	196.23	380.08	541.83	655.88	113.17
1496	VHVMSKHTDFSSEIIG	SKHTDFSSEIIG	EXPR_MAIN	Wuhan_seafood_market_CoV_MN908947_CDS_proteome_1;2797	2797	Wuhan_seafood_market_CoV_MN908947_CDS_proteome_1	Wuhan_seafood_market_CoV_MN908947_CDS_proteome	MN908947 | join{[265:13468](+), [13467:21555](+)} | Wuhan seafood market pneumonia virus | orf1ab polyprotein (pp1ab)	774.4	671.87	155.32	150.3	122.49	147.01	143.42	143.75	257.78	385.37	762.3	177.24	193.48	133.29	215.22	194.8	125.65	118.87	131.67	278.37	418.96	314.46	132.79	178.68	186.46	208.79	365.59	252.96	174.88	608.63	276.23	610.41	996.34	402.15	1852.4	1161.87	169.5	501.81	1210.18	1593.42	106.02
1523	DFDTWFSQRGGSYT	DFDTWFSQRGGS	EXPR_MAIN	Wuhan_seafood_market_CoV_MN908947_CDS_proteome_1;2833	2833	Wuhan_seafood_market_CoV_MN908947_CDS_proteome_1	Wuhan_seafood_market_CoV_MN908947_CDS_proteome	MN908947 | join{[265:13468](+), [13467:21555](+)} | Wuhan seafood market pneumonia virus | orf1ab polyprotein (pp1ab)	4094.84	2941.88	206.99	214.56	198.87	180.47	214.77	185.58	1544.9	300.19	181.67	343.56	443.01	802.04	5956.62	528.32	1392.55	237.71	267.94	200.36	224.31	601.7	172.86	243.83	171.97	339.88	718.72	248.29	685.73	718.45	453.8	790.84	932.55	609	1169.26	788.25	230.11	448.6	689.3	292.64	196.36
1524	DFDTWFSQRGGSYT	FDTWFSQRGGSY	EXPR_MAIN	Wuhan_seafood_market_CoV_MN908947_CDS_proteome_1;2834	2834	Wuhan_seafood_market_CoV_MN908947_CDS_proteome_1	Wuhan_seafood_market_CoV_MN908947_CDS_proteome	MN908947 | join{[265:13468](+), [13467:21555](+)} | Wuhan seafood market pneumonia virus | orf1ab polyprotein (pp1ab)	391.58	291.55	247.18	181.56	174.42	201.5	171.09	298.88	257.7	107.98	225.88	192.99	166.47	134.76	353.66	313.87	291.76	254.9	183.36	178.4	672.81	1907.62	180.9	215.57	214.71	275.49	415.67	204.65	141.16	363.44	421.96	819.13	786.65	558.03	1248.26	639.14	276.55	522.46	198.08	251.15	140.95
1525	DFDTWFSQRGGSYT	DTWFSQRGGSYT	EXPR_MAIN	Wuhan_seafood_market_CoV_MN908947_CDS_proteome_1;2835	2835	Wuhan_seafood_market_CoV_MN908947_CDS_proteome_1	Wuhan_seafood_market_CoV_MN908947_CDS_proteome	MN908947 | join{[265:13468](+), [13467:21555](+)} | Wuhan seafood market pneumonia virus | orf1ab polyprotein (pp1ab)	339.02	470.63	213.1	240.13	184.87	257.31	795.83	174.78	386.37	179.64	144.04	348.83	344.52	201.77	230.14	165.79	690.14	244.44	291.75	169.9	847.63	358.08	341.72	273.71	249.06	189.47	229.01	892.67	245.2	888.5	513.5	462.43	958.73	495.1	1522.25	730.96	154.98	234.81	272.66	349.53	160.93
1611	TFDSEYCRHGTCER	TFDSEYCRHGTC	EXPR_MAIN	Wuhan_seafood_market_CoV_MN908947_CDS_proteome_1;2978	2978	Wuhan_seafood_market_CoV_MN908947_CDS_proteome_1	Wuhan_seafood_market_CoV_MN908947_CDS_proteome	MN908947 | join{[265:13468](+), [13467:21555](+)} | Wuhan seafood market pneumonia virus | orf1ab polyprotein (pp1ab)	1081.97	949.01	285.61	248.99	309.71	155.12	478.66	414.05	2734.83	848.71	898.03	3305.6	427.98	653.04	1069.46	543.71	247.58	246.28	577.21	183.61	385.14	371.66	1919.11	616.58	203.98	683	672.38	809.67	836.09	541.9	520.35	984.98	1886.89	784.58	477.44	576.13	178.06	467.7	597.99	663.63	7048.28
1612	TFDSEYCRHGTCER	FDSEYCRHGTCE	EXPR_MAIN	Wuhan_seafood_market_CoV_MN908947_CDS_proteome_1;2979	2979	Wuhan_seafood_market_CoV_MN908947_CDS_proteome_1	Wuhan_seafood_market_CoV_MN908947_CDS_proteome	MN908947 | join{[265:13468](+), [13467:21555](+)} | Wuhan seafood market pneumonia virus | orf1ab polyprotein (pp1ab)	684.32	540.44	6605.29	2916.16	273.29	146.1	285.8	216.11	973.1	589.8	121.6	359.21	200.51	199.76	567.66	129.07	142.42	291.15	181.63	141.29	254.96	473.21	1215.55	825.21	314.7	429.99	1133.58	326.22	373.18	653.54	662.86	585.83	2082.61	594.18	2079.24	1863.97	157.16	367.66	305.55	616.41	5520.74
1613	TFDSEYCRHGTCER	DSEYCRHGTCER	EXPR_MAIN	Wuhan_seafood_market_CoV_MN908947_CDS_proteome_1;2980	2980	Wuhan_seafood_market_CoV_MN908947_CDS_proteome_1	Wuhan_seafood_market_CoV_MN908947_CDS_proteome	MN908947 | join{[265:13468](+), [13467:21555](+)} | Wuhan seafood market pneumonia virus | orf1ab polyprotein (pp1ab)	325.67	502.6	184.59	2495.73	331.23	150.09	246.75	141.96	6992.82	375.52	692.85	6546.27	387.69	149.83	162.92	116.77	196.34	127.41	215.44	141.68	399.85	650.66	329.75	420.47	152.16	455.3	783.81	230.86	389.47	414.03	515.55	818.52	1308.15	645.93	937.34	498.58	163.35	557.79	384.07	446.96	3194.98
1649	VFNGVSFSTFEEAA	VFNGVSFSTFEE	EXPR_MAIN	Wuhan_seafood_market_CoV_MN908947_CDS_proteome_1;3166	3166	Wuhan_seafood_market_CoV_MN908947_CDS_proteome_1	Wuhan_seafood_market_CoV_MN908947_CDS_proteome	MN908947 | join{[265:13468](+), [13467:21555](+)} | Wuhan seafood market pneumonia virus | orf1ab polyprotein (pp1ab)	299.81	276.98	356.58	304.51	265.31	202.46	985.22	1093.09	287.45	292.53	217.06	236	163.17	162.13	218.19	135.03	275.78	164.49	656.28	190.61	159.78	368.23	137.97	190.32	509.61	963.41	753.48	251.79	150.81	579.04	266.35	800.44	953.8	646.02	1003.47	4287.37	348.61	2241.18	493.57	603.58	207.27
1650	VFNGVSFSTFEEAA	FNGVSFSTFEEA	EXPR_MAIN	Wuhan_seafood_market_CoV_MN908947_CDS_proteome_1;3167	3167	Wuhan_seafood_market_CoV_MN908947_CDS_proteome_1	Wuhan_seafood_market_CoV_MN908947_CDS_proteome	MN908947 | join{[265:13468](+), [13467:21555](+)} | Wuhan seafood market pneumonia virus | orf1ab polyprotein (pp1ab)	277.06	237.85	337.84	219.23	224.27	170.98	434.66	523.12	430.75	193.2	586.52	224.86	208.15	254.98	237.07	154.31	123.29	150.36	673.08	249.39	148.57	192.38	121.07	182.33	1364.83	681.34	533.64	281.82	497.21	674.2	383.33	564.31	6100.26	886.65	1107.42	693.67	189.76	1312.68	634.7	366.58	1056.77
1651	VFNGVSFSTFEEAA	NGVSFSTFEEAA	EXPR_MAIN	Wuhan_seafood_market_CoV_MN908947_CDS_proteome_1;3168	3168	Wuhan_seafood_market_CoV_MN908947_CDS_proteome_1	Wuhan_seafood_market_CoV_MN908947_CDS_proteome	MN908947 | join{[265:13468](+), [13467:21555](+)} | Wuhan seafood market pneumonia virus | orf1ab polyprotein (pp1ab)	5795.56	6636.98	368.94	303.34	269.65	226.22	859.23	829.05	277.45	246.39	209.42	227.54	200.4	169.52	148.18	355.17	148.34	151.07	1040.83	135.81	142.04	379.58	124.28	159.53	477.07	981.57	915.09	181.56	238.05	725.57	1742.31	1231.22	1454.32	617.19	1761.27	991.79	196.86	834.76	1289.68	1949.47	193.87
1672	EAACCHLAKALNDFS	EAACCHLAKALN	EXPR_MAIN	Wuhan_seafood_market_CoV_MN908947_CDS_proteome_1;3228	3228	Wuhan_seafood_market_CoV_MN908947_CDS_proteome_1	Wuhan_seafood_market_CoV_MN908947_CDS_proteome	MN908947 | join{[265:13468](+), [13467:21555](+)} | Wuhan seafood market pneumonia virus | orf1ab polyprotein (pp1ab)	234.56	51813.4	119.6	220.99	357.24	239.83	145.32	125.86	332.15	212.95	457.03	435.5	147.49	281.73	254.65	147.42	158.29	158.54	167.44	138.59	119.85	143.63	151.62	141.76	168.19	158.57	370.94	405.31	278.62	167.51	469.9	930.72	1543.78	333.86	298.72	388.75	132.62	284.07	327.59	507.53	612.83
1673	EAACCHLAKALNDFS	AACCHLAKALND	EXPR_MAIN	Wuhan_seafood_market_CoV_MN908947_CDS_proteome_1;3229	3229	Wuhan_seafood_market_CoV_MN908947_CDS_proteome_1	Wuhan_seafood_market_CoV_MN908947_CDS_proteome	MN908947 | join{[265:13468](+), [13467:21555](+)} | Wuhan seafood market pneumonia virus | orf1ab polyprotein (pp1ab)	16956.4	36493.5	149.68	182.17	264.69	175.07	8491.26	10271.9	677.16	317.04	296.07	375.62	169.22	208.34	267.09	353.08	216.97	285.77	159.37	107.21	167.11	3955.96	365.81	832.34	221.53	220.08	439.03	177.04	211.39	255.47	1472.95	3851.14	3162.22	1920.54	1550.76	1161.4	129.46	328.71	910.92	773.41	615.75
1674	EAACCHLAKALNDFS	ACCHLAKALNDF	EXPR_MAIN	Wuhan_seafood_market_CoV_MN908947_CDS_proteome_1;3230	3230	Wuhan_seafood_market_CoV_MN908947_CDS_proteome_1	Wuhan_seafood_market_CoV_MN908947_CDS_proteome	MN908947 | join{[265:13468](+), [13467:21555](+)} | Wuhan seafood market pneumonia virus | orf1ab polyprotein (pp1ab)	1444.77	3750.75	231.16	323.42	324.05	352.43	5777	1384.47	620.55	237.48	459.86	1187.57	209.82	485.69	208	174.9	304.04	148.45	209.84	188.75	194.8	271.59	244.33	348.78	164.35	266.22	658.99	265.71	362.83	356.44	915.62	3316.32	1221.47	718.36	600.41	294.74	158.55	418.99	6460.26	21027.1	482.87
1675	EAACCHLAKALNDFS	CCHLAKALNDFS	EXPR_MAIN	Wuhan_seafood_market_CoV_MN908947_CDS_proteome_1;3231	3231	Wuhan_seafood_market_CoV_MN908947_CDS_proteome_1	Wuhan_seafood_market_CoV_MN908947_CDS_proteome	MN908947 | join{[265:13468](+), [13467:21555](+)} | Wuhan seafood market pneumonia virus | orf1ab polyprotein (pp1ab)	1629.83	2547.78	173.49	334.43	360.58	387.04	223.52	242.64	345.68	321.47	200.81	308.71	132.21	141.34	183.93	511.91	165.97	126.69	206.55	193.65	333.97	384.32	261.57	157.01	289.05	393.71	712.65	291.33	117.12	296.47	449.21	3035.63	1006.19	469.55	898	770.87	208.93	415.5	10415	9227.8	338.4
1687	DVLYQPPQTSITSAVL	DVLYQPPQTSIT	EXPR_MAIN	Wuhan_seafood_market_CoV_MN908947_CDS_proteome_1;3247	3247	Wuhan_seafood_market_CoV_MN908947_CDS_proteome_1	Wuhan_seafood_market_CoV_MN908947_CDS_proteome	MN908947 | join{[265:13468](+), [13467:21555](+)} | Wuhan seafood market pneumonia virus | orf1ab polyprotein (pp1ab)	275.63	213.23	252.13	151.1	240.9	491.64	122.6	178.29	25867	46804.9	361.53	1530.35	294.46	137.39	475.5	1130.87	342.82	217.49	236.44	179.21	174.65	868.96	247.05	257.94	612.3	1130.97	653.17	270.88	156.93	428.28	905.27	2414.52	1818.6	1165.8	1536.69	1071.49	210.5	864.15	762.39	780.56	487.88
1688	DVLYQPPQTSITSAVL	VLYQPPQTSITS	EXPR_MAIN	Wuhan_seafood_market_CoV_MN908947_CDS_proteome_1;3248	3248	Wuhan_seafood_market_CoV_MN908947_CDS_proteome_1	Wuhan_seafood_market_CoV_MN908947_CDS_proteome	MN908947 | join{[265:13468](+), [13467:21555](+)} | Wuhan seafood market pneumonia virus | orf1ab polyprotein (pp1ab)	840.17	300.95	264.02	231.03	813.76	176.95	269.63	151.95	9789.23	9208.48	644.04	1436.82	376.66	206.56	308.83	1026.78	1908.94	428.66	420.78	420.56	500.43	813.17	677.53	465.48	287.01	804.1	505.19	482.9	1168.86	971.43	1138	2803.25	3785.19	1458.8	1367.24	557.7	284.83	995.44	780.56	1416.03	188.01
1689	DVLYQPPQTSITSAVL	LYQPPQTSITSA	EXPR_MAIN	Wuhan_seafood_market_CoV_MN908947_CDS_proteome_1;3249	3249	Wuhan_seafood_market_CoV_MN908947_CDS_proteome_1	Wuhan_seafood_market_CoV_MN908947_CDS_proteome	MN908947 | join{[265:13468](+), [13467:21555](+)} | Wuhan seafood market pneumonia virus | orf1ab polyprotein (pp1ab)	224.43	214.13	167.77	231.78	240.05	196.97	181.08	121.44	23934.9	21244	327.11	994.24	170.13	177.95	1995.31	401.44	322.84	150.14	283.21	219.02	260	681.54	156.07	299.49	441.16	650.05	792.5	363.77	601.42	3074.13	1280.04	2099.06	2834.22	1741.12	1812.99	1238.51	447.51	2589.45	1731.24	945.57	694.86
1690	DVLYQPPQTSITSAVL	YQPPQTSITSAV	EXPR_MAIN	Wuhan_seafood_market_CoV_MN908947_CDS_proteome_1;3250	3250	Wuhan_seafood_market_CoV_MN908947_CDS_proteome_1	Wuhan_seafood_market_CoV_MN908947_CDS_proteome	MN908947 | join{[265:13468](+), [13467:21555](+)} | Wuhan seafood market pneumonia virus | orf1ab polyprotein (pp1ab)	191.92	419.52	188.54	279.19	265.49	226.87	179.37	146.4	7976.56	10798	167.36	282.65	341.61	178.43	431.07	256.72	577.66	155.26	422.15	136.91	644.57	478.41	249.59	314.52	243.49	331.57	2634.93	171.32	263.23	459.78	649.28	1464.79	2828.12	869.69	3114.3	1080.77	159.72	457.53	618.47	967.37	325.46
1691	DVLYQPPQTSITSAVL	QPPQTSITSAVL	EXPR_MAIN	Wuhan_seafood_market_CoV_MN908947_CDS_proteome_1;3251	3251	Wuhan_seafood_market_CoV_MN908947_CDS_proteome_1	Wuhan_seafood_market_CoV_MN908947_CDS_proteome	MN908947 | join{[265:13468](+), [13467:21555](+)} | Wuhan seafood market pneumonia virus | orf1ab polyprotein (pp1ab)	177.13	162.37	166.59	253.53	164.4	181.96	134.6	132.69	682.08	781.39	106	161.95	250.81	136.44	292.25	810.7	319.27	144.78	218.56	286.52	175.79	238.89	170.15	229	252.4	235.66	139.68	129.81	147.8	181.8	163.76	455.61	772.23	407.29	2173.22	1680.33	141.57	177.06	254.57	289.41	129.88
1801	NRFTTTLNDFNLVAMK	NRFTTTLNDFNL	EXPR_MAIN	Wuhan_seafood_market_CoV_MN908947_CDS_proteome_1;3484	3484	Wuhan_seafood_market_CoV_MN908947_CDS_proteome_1	Wuhan_seafood_market_CoV_MN908947_CDS_proteome	MN908947 | join{[265:13468](+), [13467:21555](+)} | Wuhan seafood market pneumonia virus | orf1ab polyprotein (pp1ab)	190.02	299.34	157.06	166.59	185.8	138	195.36	137.44	804.48	372.93	441.76	629.42	1395.71	313.78	298.24	125.12	137.07	233.63	138.61	294.84	188.39	202.15	118.69	127.28	570.71	373.53	409.82	348.99	1403.59	243.33	6809.24	2922.86	1080.69	540.2	21022.7	2505.93	153.29	235.33	46907.6	64798.1	166.02
1802	NRFTTTLNDFNLVAMK	RFTTTLNDFNLV	EXPR_MAIN	Wuhan_seafood_market_CoV_MN908947_CDS_proteome_1;3485	3485	Wuhan_seafood_market_CoV_MN908947_CDS_proteome_1	Wuhan_seafood_market_CoV_MN908947_CDS_proteome	MN908947 | join{[265:13468](+), [13467:21555](+)} | Wuhan seafood market pneumonia virus | orf1ab polyprotein (pp1ab)	398.19	283.67	174.74	2787.79	2727.39	1154.9	130.24	120.19	311.68	197.02	464.7	2754.83	1125.96	124.24	2423.88	189.07	130.77	176.09	123.37	145	153.57	1201.13	99.46	1075.3	567.25	819.95	187.21	117.19	283.64	156.75	5704.84	4670.08	2497.97	911.09	61713.9	17226.2	156.13	377.02	57000.9	65271.9	167.41
1803	NRFTTTLNDFNLVAMK	FTTTLNDFNLVA	EXPR_MAIN	Wuhan_seafood_market_CoV_MN908947_CDS_proteome_1;3486	3486	Wuhan_seafood_market_CoV_MN908947_CDS_proteome_1	Wuhan_seafood_market_CoV_MN908947_CDS_proteome	MN908947 | join{[265:13468](+), [13467:21555](+)} | Wuhan seafood market pneumonia virus | orf1ab polyprotein (pp1ab)	1041.38	1082.27	135.15	655.39	1102.72	728.12	144.51	175.22	390.22	488.37	795.96	332.2	1155.45	130.52	397.71	316.18	126.65	241.47	168.83	114.72	416.96	394.39	90.46	122.33	240.56	2961.69	512.93	154.97	414.22	387.16	3014.1	2319.12	2297.29	1699.24	12978.8	2740.5	166.95	558.27	65370.1	65533.1	440.99
1804	NRFTTTLNDFNLVAMK	TTTLNDFNLVAM	EXPR_MAIN	Wuhan_seafood_market_CoV_MN908947_CDS_proteome_1;3487	3487	Wuhan_seafood_market_CoV_MN908947_CDS_proteome_1	Wuhan_seafood_market_CoV_MN908947_CDS_proteome	MN908947 | join{[265:13468](+), [13467:21555](+)} | Wuhan seafood market pneumonia virus | orf1ab polyprotein (pp1ab)	561.03	334.24	164.9	251.23	596.49	284.9	154.09	139.38	4151.63	921.57	643.15	3991.71	12099.5	185.21	803.96	217.97	188.63	282.27	223.47	135.25	310.62	2450.75	111.79	332.97	7295.18	25399.8	902.31	184.61	1753.14	1080.58	1017.42	2619.09	5827.21	3549.83	3227.89	1988.47	129.22	896.52	65534.2	58826.2	195.29
1805	NRFTTTLNDFNLVAMK	TTLNDFNLVAMK	EXPR_MAIN	Wuhan_seafood_market_CoV_MN908947_CDS_proteome_1;3488	3488	Wuhan_seafood_market_CoV_MN908947_CDS_proteome_1	Wuhan_seafood_market_CoV_MN908947_CDS_proteome	MN908947 | join{[265:13468](+), [13467:21555](+)} | Wuhan seafood market pneumonia virus | orf1ab polyprotein (pp1ab)	406.57	773.37	198.01	806.47	435.45	456.45	880.21	178.4	33453.7	17025.5	1863.81	11349.5	12632.6	1069.93	1241.59	6584.99	146.66	258.95	505.69	235.02	473.16	6055.12	232.03	228.63	1878.72	2095.56	1182.83	1423.13	2580.46	2806.8	693.42	2185.37	5909.24	3491.37	2211.89	1536.55	194.61	633.72	65480.8	62043.4	207.73
1816	LTQDHVDILGPLSA	LTQDHVDILGPL	EXPR_MAIN	Wuhan_seafood_market_CoV_MN908947_CDS_proteome_1;3505	3505	Wuhan_seafood_market_CoV_MN908947_CDS_proteome_1	Wuhan_seafood_market_CoV_MN908947_CDS_proteome	MN908947 | join{[265:13468](+), [13467:21555](+)} | Wuhan seafood market pneumonia virus | orf1ab polyprotein (pp1ab)	253.06	165.12	119.58	294.04	384.87	307.07	9104.68	2448.84	199.46	115.25	181.14	174.61	4356.26	112.66	233.72	118.71	126.01	126.74	96.36	122.03	175.69	386.92	121.6	335.5	180.75	236.44	628.5	164.13	333.36	257.07	13743.6	12962.7	2529.54	1441.17	1072.57	630.4	186.85	267.94	345.46	1261.11	203.55
1817	LTQDHVDILGPLSA	TQDHVDILGPLS	EXPR_MAIN	Wuhan_seafood_market_CoV_MN908947_CDS_proteome_1;3506	3506	Wuhan_seafood_market_CoV_MN908947_CDS_proteome_1	Wuhan_seafood_market_CoV_MN908947_CDS_proteome	MN908947 | join{[265:13468](+), [13467:21555](+)} | Wuhan seafood market pneumonia virus | orf1ab polyprotein (pp1ab)	203.61	221.89	127.31	118.99	123.63	116.24	126.56	116.26	255.36	151.97	127.98	108.54	131.03	111.9	95.65	95.43	183.04	127.38	103.77	101.54	116.03	204.28	101.77	115.11	134.39	192.01	314.36	152.89	211.52	239.1	9309.16	14660.6	2871.21	3511.19	749.47	525.93	127.72	226.85	451.83	527.2	229.87
1818	LTQDHVDILGPLSA	QDHVDILGPLSA	EXPR_MAIN	Wuhan_seafood_market_CoV_MN908947_CDS_proteome_1;3507	3507	Wuhan_seafood_market_CoV_MN908947_CDS_proteome_1	Wuhan_seafood_market_CoV_MN908947_CDS_proteome	MN908947 | join{[265:13468](+), [13467:21555](+)} | Wuhan seafood market pneumonia virus | orf1ab polyprotein (pp1ab)	292.25	346.69	165.93	145.71	200.37	121.96	147.4	147.61	859.93	190.64	163.52	203.12	187.09	112.84	94.46	174.77	98.9	144.88	101.74	128.69	139.94	207.67	116.13	180.98	229	327.74	543.89	171.09	524.35	216.86	6015.7	11123.7	2072.19	867.02	612.78	344.1	115.24	204.15	410.71	435	279.06
1839	GMNGRTILGSALLED	GMNGRTILGSAL	EXPR_MAIN	Wuhan_seafood_market_CoV_MN908947_CDS_proteome_1;3538	3538	Wuhan_seafood_market_CoV_MN908947_CDS_proteome_1	Wuhan_seafood_market_CoV_MN908947_CDS_proteome	MN908947 | join{[265:13468](+), [13467:21555](+)} | Wuhan seafood market pneumonia virus | orf1ab polyprotein (pp1ab)	208.27	188.28	194.46	141.78	128.57	138.3	159.13	205.05	175.73	115.76	134.76	171.38	385.29	160.65	179.34	404.77	141.09	148.46	161.79	111.19	147.82	200.62	183.21	126.98	163.65	250.42	244.57	182.33	128.26	147.92	3597.46	14866	619.39	322.79	464.62	195.19	322.27	231.69	409.9	645.18	124.75
1840	GMNGRTILGSALLED	MNGRTILGSALL	EXPR_MAIN	Wuhan_seafood_market_CoV_MN908947_CDS_proteome_1;3539	3539	Wuhan_seafood_market_CoV_MN908947_CDS_proteome_1	Wuhan_seafood_market_CoV_MN908947_CDS_proteome	MN908947 | join{[265:13468](+), [13467:21555](+)} | Wuhan seafood market pneumonia virus | orf1ab polyprotein (pp1ab)	277.83	162.55	164.38	137.6	203.69	116.3	129.95	157.58	168.92	124.7	138.95	300.33	173.88	128.1	129.98	104.65	292.81	169.13	299.81	130.26	252.45	176.67	175.67	110.01	211.44	289.27	220.05	183.04	183.45	169.02	2089.74	12357.4	566.75	217.3	277.78	161.37	195.68	215.94	189.77	254.64	121.92
1841	GMNGRTILGSALLED	NGRTILGSALLE	EXPR_MAIN	Wuhan_seafood_market_CoV_MN908947_CDS_proteome_1;3540	3540	Wuhan_seafood_market_CoV_MN908947_CDS_proteome_1	Wuhan_seafood_market_CoV_MN908947_CDS_proteome	MN908947 | join{[265:13468](+), [13467:21555](+)} | Wuhan seafood market pneumonia virus | orf1ab polyprotein (pp1ab)	191.2	209.58	193.86	134.56	311.8	122.61	147.05	136.38	138.21	112.26	156.97	260.52	132.06	123.43	105.11	122.85	117.62	111.24	133.96	119.74	168.84	136.93	105.31	131.03	191.73	148.45	263.53	174.18	154.85	199.87	3735.67	10300	5394.95	3995.69	352.54	279.91	114.15	214.72	1267.48	243.21	117.84
1842	GMNGRTILGSALLED	GRTILGSALLED	EXPR_MAIN	Wuhan_seafood_market_CoV_MN908947_CDS_proteome_1;3541	3541	Wuhan_seafood_market_CoV_MN908947_CDS_proteome_1	Wuhan_seafood_market_CoV_MN908947_CDS_proteome	MN908947 | join{[265:13468](+), [13467:21555](+)} | Wuhan seafood market pneumonia virus | orf1ab polyprotein (pp1ab)	219	242.71	432.88	255.12	145.67	150.1	148.19	155.01	201.84	170.44	157.64	330.17	155.79	169.53	118.35	124.8	121.5	143.7	174.84	120.22	144.39	215.62	103.48	125.84	271.07	518.28	184.13	218.23	130.94	196.65	19486.9	43434.5	11177.8	11723.7	671.13	648.28	151.49	344.04	465.14	623.8	181.43
1871	WLDMVDTSLSGFKLK	WLDMVDTSLSGF	EXPR_MAIN	Wuhan_seafood_market_CoV_MN908947_CDS_proteome_1;3666	3666	Wuhan_seafood_market_CoV_MN908947_CDS_proteome_1	Wuhan_seafood_market_CoV_MN908947_CDS_proteome	MN908947 | join{[265:13468](+), [13467:21555](+)} | Wuhan seafood market pneumonia virus | orf1ab polyprotein (pp1ab)	516.92	294.64	149.26	255.01	564.79	216.11	281.06	255.81	945.03	325.76	205.17	384.45	201.79	162.67	622.07	365.82	182.95	675.04	192.3	218.77	179.13	370.74	141.59	277.73	336.13	594.16	377.38	379.63	259.48	438.57	339.66	940.91	2021.94	670.79	1123.58	757.54	742.92	3061.74	910.01	951.11	203.4
1872	WLDMVDTSLSGFKLK	LDMVDTSLSGFK	EXPR_MAIN	Wuhan_seafood_market_CoV_MN908947_CDS_proteome_1;3667	3667	Wuhan_seafood_market_CoV_MN908947_CDS_proteome_1	Wuhan_seafood_market_CoV_MN908947_CDS_proteome	MN908947 | join{[265:13468](+), [13467:21555](+)} | Wuhan seafood market pneumonia virus | orf1ab polyprotein (pp1ab)	659.48	547.42	178.19	197.37	249.23	179.92	652.9	233.47	517.81	514.93	583.21	283.79	153.25	136.52	243.97	306.32	220.48	693.03	188.32	209.69	166.86	388.27	143.83	203.66	263.25	548.08	628.42	392.1	371.78	284.96	332.37	544.16	966.14	502.86	623.77	346.15	550.42	2194.18	380.54	554.58	286.91
1873	WLDMVDTSLSGFKLK	DMVDTSLSGFKL	EXPR_MAIN	Wuhan_seafood_market_CoV_MN908947_CDS_proteome_1;3668	3668	Wuhan_seafood_market_CoV_MN908947_CDS_proteome_1	Wuhan_seafood_market_CoV_MN908947_CDS_proteome	MN908947 | join{[265:13468](+), [13467:21555](+)} | Wuhan seafood market pneumonia virus | orf1ab polyprotein (pp1ab)	373.82	269.25	187.44	146.47	164.04	139.64	290.34	244.28	660.71	180.23	1043.66	660.43	196.09	157.76	173.12	462.89	210.84	148.52	401.71	140.47	147.73	307.24	120.1	498.59	224.84	234.6	308.21	277.65	250.07	183.25	278.07	380.44	972	316.34	477.05	340.1	321.07	954.85	348.4	244.94	118.5
1874	WLDMVDTSLSGFKLK	MVDTSLSGFKLK	EXPR_MAIN	Wuhan_seafood_market_CoV_MN908947_CDS_proteome_1;3669	3669	Wuhan_seafood_market_CoV_MN908947_CDS_proteome_1	Wuhan_seafood_market_CoV_MN908947_CDS_proteome	MN908947 | join{[265:13468](+), [13467:21555](+)} | Wuhan seafood market pneumonia virus | orf1ab polyprotein (pp1ab)	399.5	496.28	170.73	338.71	415.85	380.13	275.94	162.21	500.57	217.82	358.63	195.39	215.23	353.61	168.95	192.27	205.76	193.63	160.99	187.47	196.36	305.09	131.07	163.34	255	354.74	260.02	330.74	206.4	237.23	235.87	630.7	718.24	361.75	269.61	318.16	183.3	261.74	298.64	355.31	1951.41
1912	QGLLPPKNSIDAFKLNIK	QGLLPPKNSIDA	EXPR_MAIN	Wuhan_seafood_market_CoV_MN908947_CDS_proteome_1;3826	3826	Wuhan_seafood_market_CoV_MN908947_CDS_proteome_1	Wuhan_seafood_market_CoV_MN908947_CDS_proteome	MN908947 | join{[265:13468](+), [13467:21555](+)} | Wuhan seafood market pneumonia virus | orf1ab polyprotein (pp1ab)	322.97	317.72	1596.21	1583.4	752.77	1346.61	216.64	164.43	641.62	344.03	142.92	1139.68	257.54	198.4	275.08	126.48	413.49	470.69	231.62	267.68	181.99	631.2	417.62	229.9	254.72	321.23	750.38	6114.86	248.97	322.35	1048.01	1335.21	5612.75	1094.32	1855.63	1223.07	144.83	393.48	1176.99	668.99	288.51
1913	QGLLPPKNSIDAFKLNIK	GLLPPKNSIDAF	EXPR_MAIN	Wuhan_seafood_market_CoV_MN908947_CDS_proteome_1;3827	3827	Wuhan_seafood_market_CoV_MN908947_CDS_proteome_1	Wuhan_seafood_market_CoV_MN908947_CDS_proteome	MN908947 | join{[265:13468](+), [13467:21555](+)} | Wuhan seafood market pneumonia virus | orf1ab polyprotein (pp1ab)	813.78	1299.81	987.22	2338.61	2431.16	2376.26	189.21	166.09	1192.64	592.82	819.79	1199.31	1431.69	190	378.56	470.39	346.92	439.91	294.03	737.37	232.48	1812.25	280.71	9263.31	297.92	323.16	1294.56	1369.88	1250.96	611.53	1027.2	2062.7	4519.9	1823.45	1181.44	1402.94	214.74	1246.87	1799.52	882.16	374.01
1914	QGLLPPKNSIDAFKLNIK	LLPPKNSIDAFK	EXPR_MAIN	Wuhan_seafood_market_CoV_MN908947_CDS_proteome_1;3828	3828	Wuhan_seafood_market_CoV_MN908947_CDS_proteome_1	Wuhan_seafood_market_CoV_MN908947_CDS_proteome	MN908947 | join{[265:13468](+), [13467:21555](+)} | Wuhan seafood market pneumonia virus | orf1ab polyprotein (pp1ab)	5281.62	7994.41	300.49	905.24	531.59	638.92	873.85	856.19	1167.9	1668.32	333.45	1353.68	282.81	342.43	242.61	1425.15	7350.48	241.06	322.27	232.22	219.96	1326.58	3317.03	2166.77	255.26	276.49	750.89	1758.26	384.66	584.67	842.61	4415.35	6659.15	2721.33	65535	65535	1551.68	5116.78	2604.88	3886.87	20479.5
1915	QGLLPPKNSIDAFKLNIK	LPPKNSIDAFKL	EXPR_MAIN	Wuhan_seafood_market_CoV_MN908947_CDS_proteome_1;3829	3829	Wuhan_seafood_market_CoV_MN908947_CDS_proteome_1	Wuhan_seafood_market_CoV_MN908947_CDS_proteome	MN908947 | join{[265:13468](+), [13467:21555](+)} | Wuhan seafood market pneumonia virus | orf1ab polyprotein (pp1ab)	2620.51	8801.29	161.48	501.02	412.62	465.9	585.66	946.54	1329.85	1044.87	280.25	316.44	317.69	445.5	273.55	712.21	516.83	335.09	1281.7	269.32	303.55	1186.17	2916.42	2009.99	209.23	581.14	1317.86	2169.13	643.51	907.7	1008.16	3538.75	4515.98	2970.68	65507.3	65535	1500.1	3934.18	1749.91	3123.9	15622.8
1916	QGLLPPKNSIDAFKLNIK	PPKNSIDAFKLN	EXPR_MAIN	Wuhan_seafood_market_CoV_MN908947_CDS_proteome_1;3830	3830	Wuhan_seafood_market_CoV_MN908947_CDS_proteome_1	Wuhan_seafood_market_CoV_MN908947_CDS_proteome	MN908947 | join{[265:13468](+), [13467:21555](+)} | Wuhan seafood market pneumonia virus | orf1ab polyprotein (pp1ab)	3339.83	2897.09	408.25	392.86	518.38	373.96	1212.33	482.9	2565.23	854.35	265	950.7	286.85	216.87	616.21	206.08	645.83	424.95	1534.49	342.36	1657.36	3488	3699.86	2414.45	683.88	969.29	3811.24	1950.32	728.6	1001.95	4802.59	5069.93	4712.29	3107.29	65506.9	65425.4	1213.45	4742.48	2283.38	3557.76	9781.02
1917	QGLLPPKNSIDAFKLNIK	PKNSIDAFKLNI	EXPR_MAIN	Wuhan_seafood_market_CoV_MN908947_CDS_proteome_1;3831	3831	Wuhan_seafood_market_CoV_MN908947_CDS_proteome_1	Wuhan_seafood_market_CoV_MN908947_CDS_proteome	MN908947 | join{[265:13468](+), [13467:21555](+)} | Wuhan seafood market pneumonia virus | orf1ab polyprotein (pp1ab)	949.41	1034.98	223.64	533.31	208.7	309.29	442.98	754.31	723.15	643.51	455.12	642.65	323.69	305.56	213.9	1987.83	294.66	242.33	1003.18	218.13	1565.03	1523.15	1016.53	1657.39	340.95	705.43	1474.74	2315.55	931.48	7462.8	639.1	3146.67	6534.88	2895.3	65535	65535	770.74	4286.29	1860.79	4132.31	47890.2
1918	QGLLPPKNSIDAFKLNIK	KNSIDAFKLNIK	EXPR_MAIN	Wuhan_seafood_market_CoV_MN908947_CDS_proteome_1;3832	3832	Wuhan_seafood_market_CoV_MN908947_CDS_proteome_1	Wuhan_seafood_market_CoV_MN908947_CDS_proteome	MN908947 | join{[265:13468](+), [13467:21555](+)} | Wuhan seafood market pneumonia virus | orf1ab polyprotein (pp1ab)	865	890.1	186.46	286.47	210.01	197.64	258.08	322.77	943.32	688.32	235.94	166.16	211.42	511.68	6952.13	5034.52	269.93	304.31	1340.31	308.95	303.77	1570.06	605.46	616.1	612.78	1093.84	1094.21	4427.79	770.14	663.21	915	2311.83	5945.71	1431.52	65086.4	65204.8	507.54	1277.82	2269.04	2561.52	13804.8
1967	ATAQEAYEQAVANG	ATAQEAYEQAVA	EXPR_MAIN	Wuhan_seafood_market_CoV_MN908947_CDS_proteome_1;3958	3958	Wuhan_seafood_market_CoV_MN908947_CDS_proteome_1	Wuhan_seafood_market_CoV_MN908947_CDS_proteome	MN908947 | join{[265:13468](+), [13467:21555](+)} | Wuhan seafood market pneumonia virus | orf1ab polyprotein (pp1ab)	230.72	4562.28	293.27	885.02	1063.59	601	234.36	147.61	886.14	497.18	152.96	274.9	224.39	152.37	3079.49	1504.96	1362.66	1940.96	166.48	127.99	618.78	2020.03	111.55	218.71	244.5	269.5	916.13	684.34	657.42	585.04	2587.85	7881.55	3119.83	1245.06	5622.08	3363.48	133.46	561.95	2413.93	4083.85	405.85
1968	ATAQEAYEQAVANG	TAQEAYEQAVAN	EXPR_MAIN	Wuhan_seafood_market_CoV_MN908947_CDS_proteome_1;3959	3959	Wuhan_seafood_market_CoV_MN908947_CDS_proteome_1	Wuhan_seafood_market_CoV_MN908947_CDS_proteome	MN908947 | join{[265:13468](+), [13467:21555](+)} | Wuhan seafood market pneumonia virus | orf1ab polyprotein (pp1ab)	5523.49	8085.02	172.94	430.28	1210.69	383.13	174.07	131	520.52	390.25	170.48	164.72	398.99	117.4	583.37	131.28	135.27	5740.92	196.87	156.65	336.54	555.72	119.96	210.83	493.05	1434.09	1099.94	742.25	702.06	719.11	2781.54	6269.77	3518.35	1569.78	2270.87	1212.51	256.34	684.81	5413.31	4662.52	3971.65
1969	ATAQEAYEQAVANG	AQEAYEQAVANG	EXPR_MAIN	Wuhan_seafood_market_CoV_MN908947_CDS_proteome_1;3960	3960	Wuhan_seafood_market_CoV_MN908947_CDS_proteome_1	Wuhan_seafood_market_CoV_MN908947_CDS_proteome	MN908947 | join{[265:13468](+), [13467:21555](+)} | Wuhan seafood market pneumonia virus | orf1ab polyprotein (pp1ab)	5356.07	21130.4	1058.06	1011.33	1393.1	366.27	154.03	141.11	936.89	314.1	1000.14	1950.19	1271.25	395.61	302.28	163.21	162.05	987.92	155.97	121.22	139.75	303.59	106.54	239.43	161.8	350.09	411.97	239.93	592.62	442.57	2278.25	5801.46	2628.93	894.69	695.51	221.35	327.53	929.99	1519.33	1757.51	512.18
1978	EVVLKKLKKSLNVAK	EVVLKKLKKSLN	EXPR_MAIN	Wuhan_seafood_market_CoV_MN908947_CDS_proteome_1;3974	3974	Wuhan_seafood_market_CoV_MN908947_CDS_proteome_1	Wuhan_seafood_market_CoV_MN908947_CDS_proteome	MN908947 | join{[265:13468](+), [13467:21555](+)} | Wuhan seafood market pneumonia virus | orf1ab polyprotein (pp1ab)	1602.3	537.53	214.49	220.36	311.39	216.6	223.43	198.56	911.65	248.61	4352.29	471.01	326.87	387.62	157.13	191.23	281.87	187.36	202.4	241.1	189.31	522.75	231.79	236.46	768.05	529.81	376.01	384.38	246.01	336.71	470.69	491.86	1457.53	371.61	17239.6	10269.9	233.13	288.85	1840.89	676.48	204.57
1979	EVVLKKLKKSLNVAK	VVLKKLKKSLNV	EXPR_MAIN	Wuhan_seafood_market_CoV_MN908947_CDS_proteome_1;3975	3975	Wuhan_seafood_market_CoV_MN908947_CDS_proteome_1	Wuhan_seafood_market_CoV_MN908947_CDS_proteome	MN908947 | join{[265:13468](+), [13467:21555](+)} | Wuhan seafood market pneumonia virus | orf1ab polyprotein (pp1ab)	855.76	582.92	186.24	171.26	160.22	194.89	413.48	214.28	569.54	302.01	2452.61	322.64	189.98	287.78	285.8	352.01	272.68	230.49	236.24	209.93	166.9	335.39	151.33	156.46	395.53	223.16	572.31	364.91	352.49	493.75	353.96	567.8	778.2	287.2	8416.06	5366.11	219.77	416.49	947.69	476.24	247.07
1980	EVVLKKLKKSLNVAK	VLKKLKKSLNVA	EXPR_MAIN	Wuhan_seafood_market_CoV_MN908947_CDS_proteome_1;3976	3976	Wuhan_seafood_market_CoV_MN908947_CDS_proteome_1	Wuhan_seafood_market_CoV_MN908947_CDS_proteome	MN908947 | join{[265:13468](+), [13467:21555](+)} | Wuhan seafood market pneumonia virus | orf1ab polyprotein (pp1ab)	495.26	329.8	212.06	185.73	186.09	181.44	284.98	190.41	894.82	605.72	851.55	340.36	222.87	302.21	197.66	668.67	231.56	301.94	252.77	248.97	192.42	559.27	130.34	208.92	565.46	832.92	410.19	375.23	495.35	325.89	474.52	692.25	889.91	382.19	8446.8	7003.25	192.04	222.53	829.86	555.18	304.87
1981	EVVLKKLKKSLNVAK	LKKLKKSLNVAK	EXPR_MAIN	Wuhan_seafood_market_CoV_MN908947_CDS_proteome_1;3977	3977	Wuhan_seafood_market_CoV_MN908947_CDS_proteome_1	Wuhan_seafood_market_CoV_MN908947_CDS_proteome	MN908947 | join{[265:13468](+), [13467:21555](+)} | Wuhan seafood market pneumonia virus | orf1ab polyprotein (pp1ab)	575.1	303.58	284.28	322.02	351.74	231.11	204.72	210.87	606.86	274.9	865.44	518.21	217.84	233.63	239.67	757.62	287.98	274.47	298.5	212.96	322.25	558.95	168.02	186.51	452.96	361.76	361.73	377.21	291.14	336.73	1059.17	761.06	1375.53	319.35	5646.95	6391.97	207.72	248.02	1180.59	773.23	229.14
1982	KLKKSLNVAKSEFDRD	KLKKSLNVAKSE	EXPR_MAIN	Wuhan_seafood_market_CoV_MN908947_CDS_proteome_1;3979	3979	Wuhan_seafood_market_CoV_MN908947_CDS_proteome_1	Wuhan_seafood_market_CoV_MN908947_CDS_proteome	MN908947 | join{[265:13468](+), [13467:21555](+)} | Wuhan seafood market pneumonia virus | orf1ab polyprotein (pp1ab)	377.59	302.93	228.29	215.54	282.11	258.94	234.06	191.47	520.92	299.05	302.38	518.55	322.3	292.24	209.57	785.22	1506.12	294.7	317.32	221.08	214.08	322.92	185.74	237.26	281.57	1385.51	449.86	358.23	430.42	315.97	397.82	554.33	600.5	302.49	3474.46	2594.34	226.09	302.81	346.29	504.27	236.48
1983	KLKKSLNVAKSEFDRD	LKKSLNVAKSEF	EXPR_MAIN	Wuhan_seafood_market_CoV_MN908947_CDS_proteome_1;3980	3980	Wuhan_seafood_market_CoV_MN908947_CDS_proteome_1	Wuhan_seafood_market_CoV_MN908947_CDS_proteome	MN908947 | join{[265:13468](+), [13467:21555](+)} | Wuhan seafood market pneumonia virus | orf1ab polyprotein (pp1ab)	277.52	297.58	234.68	485.27	242.84	221.13	636.2	484.7	721.99	365.28	268.67	704.91	168.36	374.26	368.34	252.22	14640.8	212.73	387.49	183.01	537.89	802.64	187.06	209.75	268.59	276.48	608.15	544.39	356.22	504.25	262.01	582.29	652.8	336.24	599.26	308.22	198.56	293.69	236.07	367.91	132.23
1984	KLKKSLNVAKSEFDRD	KKSLNVAKSEFD	EXPR_MAIN	Wuhan_seafood_market_CoV_MN908947_CDS_proteome_1;3981	3981	Wuhan_seafood_market_CoV_MN908947_CDS_proteome_1	Wuhan_seafood_market_CoV_MN908947_CDS_proteome	MN908947 | join{[265:13468](+), [13467:21555](+)} | Wuhan seafood market pneumonia virus | orf1ab polyprotein (pp1ab)	291.93	225.69	327.13	184.44	232.62	170.43	400.67	548.17	1062.11	481.42	423.5	465.57	204.52	361.02	307.11	924.99	17804.2	229.52	487.67	1476.61	314.65	325.72	174.99	232.33	252.48	307.15	387.41	636.26	548.56	440.22	432.62	438.75	1569.01	306.06	800.42	460.27	173.04	206.8	464.64	332.18	200.18
1985	KLKKSLNVAKSEFDRD	KSLNVAKSEFDR	EXPR_MAIN	Wuhan_seafood_market_CoV_MN908947_CDS_proteome_1;3982	3982	Wuhan_seafood_market_CoV_MN908947_CDS_proteome_1	Wuhan_seafood_market_CoV_MN908947_CDS_proteome	MN908947 | join{[265:13468](+), [13467:21555](+)} | Wuhan seafood market pneumonia virus | orf1ab polyprotein (pp1ab)	298.2	336.13	222.21	164.93	198.94	197.2	223.2	196.21	4414.58	1593.05	536.24	1262.93	261.71	206.11	2010.48	2216.32	52585.9	238.88	194.61	275.93	238.93	493.87	172.19	229.2	284.62	281.31	480.83	287.74	496.7	408.9	349.92	805.35	911.26	414.46	456.72	564.97	222.17	354.91	459.75	274.73	198.85
1986	KLKKSLNVAKSEFDRD	SLNVAKSEFDRD	EXPR_MAIN	Wuhan_seafood_market_CoV_MN908947_CDS_proteome_1;3983	3983	Wuhan_seafood_market_CoV_MN908947_CDS_proteome_1	Wuhan_seafood_market_CoV_MN908947_CDS_proteome	MN908947 | join{[265:13468](+), [13467:21555](+)} | Wuhan seafood market pneumonia virus | orf1ab polyprotein (pp1ab)	359.36	256.15	178.83	217.04	488.27	204.83	121.6	133.42	412.9	357.34	175.49	703.02	250.33	183.23	232.47	195.38	207.58	150.98	165.17	158.25	173.07	270.09	178.81	151.44	193.77	394.03	359.53	287.01	264.5	234.4	740.58	1031.04	2457.12	738.03	1243.74	421.77	172.4	726.41	736.81	722.12	276.57
1992	FDRDAAMQRKLEKM	FDRDAAMQRKLE	EXPR_MAIN	Wuhan_seafood_market_CoV_MN908947_CDS_proteome_1;3991	3991	Wuhan_seafood_market_CoV_MN908947_CDS_proteome_1	Wuhan_seafood_market_CoV_MN908947_CDS_proteome	MN908947 | join{[265:13468](+), [13467:21555](+)} | Wuhan seafood market pneumonia virus | orf1ab polyprotein (pp1ab)	897.94	474	824.2	707.45	416.16	157.74	221.36	308.93	3944.82	959.94	3226.64	1018.59	224.62	229.61	307.12	1147.38	379.51	690.78	280.55	386.87	691.5	2196.06	307.68	6476.58	348.92	423.05	1099.42	598.14	799.25	721	1138.79	1438.45	4030.96	2495.66	64153.7	12131.3	3430.4	13156.2	1553.4	2922.57	873.49
1993	FDRDAAMQRKLEKM	DRDAAMQRKLEK	EXPR_MAIN	Wuhan_seafood_market_CoV_MN908947_CDS_proteome_1;3992	3992	Wuhan_seafood_market_CoV_MN908947_CDS_proteome_1	Wuhan_seafood_market_CoV_MN908947_CDS_proteome	MN908947 | join{[265:13468](+), [13467:21555](+)} | Wuhan seafood market pneumonia virus | orf1ab polyprotein (pp1ab)	539.15	780.58	267.55	236.95	221.71	149.93	189.02	241.19	607.47	236.14	271.78	284.06	171.51	236.63	232.26	521.62	193.61	271.36	216.4	230.99	207.72	550.15	138.52	275.22	240.22	330.32	1650.49	703.49	330.95	336.26	594.56	477.51	725.82	373.7	1571.52	363.29	258.07	11542.5	447.67	1049.04	228.03
1994	FDRDAAMQRKLEKM	RDAAMQRKLEKM	EXPR_MAIN	Wuhan_seafood_market_CoV_MN908947_CDS_proteome_1;3993	3993	Wuhan_seafood_market_CoV_MN908947_CDS_proteome_1	Wuhan_seafood_market_CoV_MN908947_CDS_proteome	MN908947 | join{[265:13468](+), [13467:21555](+)} | Wuhan seafood market pneumonia virus | orf1ab polyprotein (pp1ab)	399.86	200.5	329.49	236.28	353.9	199.18	204.69	208.51	578.94	301.99	294.1	474.68	254.55	335.82	167.89	523.28	402.36	212.19	305.89	258.3	168.81	544.59	235.45	242.3	212.95	265.13	299.95	339.95	403.01	304.96	541.26	551.29	644.51	355.3	7494.1	271.84	164.4	197.95	486.85	466.72	198.92
2065	LRANSAVKLQNNELS	LRANSAVKLQNN	EXPR_MAIN	Wuhan_seafood_market_CoV_MN908947_CDS_proteome_1;4131	4131	Wuhan_seafood_market_CoV_MN908947_CDS_proteome_1	Wuhan_seafood_market_CoV_MN908947_CDS_proteome	MN908947 | join{[265:13468](+), [13467:21555](+)} | Wuhan seafood market pneumonia virus | orf1ab polyprotein (pp1ab)	789.58	605.16	243.87	181.74	253.34	207.18	1126.75	219.28	510.17	238.39	1126.16	850.68	195.16	671.27	292.88	179.42	423.6	206.53	396.17	276.47	460.46	364.09	225.82	248.02	358.31	249.57	422.68	440.77	369.25	297.96	748.92	1247.53	1001.25	449.97	1432.98	236.17	217.72	676.31	491.65	424.06	336.1
2066	LRANSAVKLQNNELS	RANSAVKLQNNE	EXPR_MAIN	Wuhan_seafood_market_CoV_MN908947_CDS_proteome_1;4132	4132	Wuhan_seafood_market_CoV_MN908947_CDS_proteome_1	Wuhan_seafood_market_CoV_MN908947_CDS_proteome	MN908947 | join{[265:13468](+), [13467:21555](+)} | Wuhan seafood market pneumonia virus | orf1ab polyprotein (pp1ab)	313.08	948.22	229.82	373.36	379.72	267.37	660.91	603.86	865.71	541.23	351.54	1398.71	388.12	295.36	316	389.71	744.97	307.48	453.16	732.14	1332.65	1644.86	191.16	583.2	552.39	375.85	441.03	281.7	673.48	365.05	526.77	1071.16	1259.87	626.63	864.72	500.02	183.68	645.41	1366.26	892.24	292.4
2067	LRANSAVKLQNNELS	ANSAVKLQNNEL	EXPR_MAIN	Wuhan_seafood_market_CoV_MN908947_CDS_proteome_1;4133	4133	Wuhan_seafood_market_CoV_MN908947_CDS_proteome_1	Wuhan_seafood_market_CoV_MN908947_CDS_proteome	MN908947 | join{[265:13468](+), [13467:21555](+)} | Wuhan seafood market pneumonia virus | orf1ab polyprotein (pp1ab)	687.56	514.12	383.35	546.71	946.38	311.14	2460.48	816.74	2076.46	582.86	510.22	20144.6	2457.45	285.96	260.78	579.78	337.15	236.39	1228.63	903.29	1158.14	901.73	201.68	497.53	625.46	1032.66	500.28	332.04	166.12	519.47	1176.32	2353.79	2419.46	1476.87	2727	2898.04	809.08	1729.89	692.17	1096.36	477.45
2068	LRANSAVKLQNNELS	NSAVKLQNNELS	EXPR_MAIN	Wuhan_seafood_market_CoV_MN908947_CDS_proteome_1;4134	4134	Wuhan_seafood_market_CoV_MN908947_CDS_proteome_1	Wuhan_seafood_market_CoV_MN908947_CDS_proteome	MN908947 | join{[265:13468](+), [13467:21555](+)} | Wuhan seafood market pneumonia virus | orf1ab polyprotein (pp1ab)	863.19	390.16	314.63	433.43	259.84	242.18	523.71	339.61	1235.78	441.99	30448.4	12464.4	1445.93	2305.61	1211.34	764.77	367.19	395.14	305.71	592.2	239.82	2020.88	186.16	184.04	308.11	667.49	550.38	210.81	631.95	470.68	636.69	1108.64	1952.4	918.55	167.95	568.62	665.8	3570.38	469.11	918.94	370.59
2070	AVKLQNNELSPVALR	AVKLQNNELSPV	EXPR_MAIN	Wuhan_seafood_market_CoV_MN908947_CDS_proteome_1;4136	4136	Wuhan_seafood_market_CoV_MN908947_CDS_proteome_1	Wuhan_seafood_market_CoV_MN908947_CDS_proteome	MN908947 | join{[265:13468](+), [13467:21555](+)} | Wuhan seafood market pneumonia virus | orf1ab polyprotein (pp1ab)	3036.39	2367.42	212.35	189.82	420.3	168.01	365.87	241.71	882.78	327.11	6703.57	1560.14	9136.12	221.41	510.94	833.23	507.3	236.91	208.43	825.56	388.37	639.55	199.09	244.22	253.41	540.75	568.77	363.17	173.69	467.55	375.14	977.57	1634.79	1068.65	832.49	542.02	930.73	7799.06	496.99	626.82	147.3
2071	AVKLQNNELSPVALR	VKLQNNELSPVA	EXPR_MAIN	Wuhan_seafood_market_CoV_MN908947_CDS_proteome_1;4137	4137	Wuhan_seafood_market_CoV_MN908947_CDS_proteome_1	Wuhan_seafood_market_CoV_MN908947_CDS_proteome	MN908947 | join{[265:13468](+), [13467:21555](+)} | Wuhan seafood market pneumonia virus | orf1ab polyprotein (pp1ab)	1639.66	2372.11	152.52	258.31	275.8	196.37	155.13	177.61	1356.26	868.83	7029.68	5993.62	6739.02	536.23	612.4	18451.8	1962.04	264.87	836.73	351.99	331.55	796.61	146.89	285.02	381.97	457.63	568.43	335.21	469.53	489.21	1265.38	1602.73	2988.49	1050.47	1423.13	663.31	2892.16	5338.22	775.5	1113.96	135.03
2072	AVKLQNNELSPVALR	KLQNNELSPVAL	EXPR_MAIN	Wuhan_seafood_market_CoV_MN908947_CDS_proteome_1;4138	4138	Wuhan_seafood_market_CoV_MN908947_CDS_proteome_1	Wuhan_seafood_market_CoV_MN908947_CDS_proteome	MN908947 | join{[265:13468](+), [13467:21555](+)} | Wuhan seafood market pneumonia virus | orf1ab polyprotein (pp1ab)	1026.23	1472.1	250.95	260	519.95	195.01	266.07	165.49	1000.86	262.19	2160	16212.4	1872.61	167.98	525.9	1889.61	705.11	173.79	188.72	202.3	532.17	431.82	154.26	308.77	415.74	197.23	1273.06	294.2	573.86	476.64	486.27	985.85	1263.05	843.67	1204.95	251.92	1209.52	4175.15	497.37	507.96	319.96
2073	AVKLQNNELSPVALR	LQNNELSPVALR	EXPR_MAIN	Wuhan_seafood_market_CoV_MN908947_CDS_proteome_1;4139	4139	Wuhan_seafood_market_CoV_MN908947_CDS_proteome_1	Wuhan_seafood_market_CoV_MN908947_CDS_proteome	MN908947 | join{[265:13468](+), [13467:21555](+)} | Wuhan seafood market pneumonia virus | orf1ab polyprotein (pp1ab)	554.06	462.58	213.96	133.86	191.62	151.54	129.6	121.73	538.24	258.6	31657.3	852.8	2049.14	153.82	243.47	168.57	153.76	141.48	186.81	123.2	452.84	679.97	215.95	1692.36	297.52	556.26	621.83	174.91	656.61	627.39	495.92	704.78	1215.13	630.64	1011.42	663.7	1921.65	9533.04	708.2	532.5	255.97
2086	CAAGTTQTACTDDN	CAAGTTQTACTD	EXPR_MAIN	Wuhan_seafood_market_CoV_MN908947_CDS_proteome_1;4154	4154	Wuhan_seafood_market_CoV_MN908947_CDS_proteome_1	Wuhan_seafood_market_CoV_MN908947_CDS_proteome	MN908947 | join{[265:13468](+), [13467:21555](+)} | Wuhan seafood market pneumonia virus | orf1ab polyprotein (pp1ab)	245.3	260.84	137.98	180.66	290.59	185.62	190.49	135.38	753.01	550.83	165.78	627.02	162	641.06	1827.99	596.44	165.34	165.86	152.22	146.31	140.58	232.17	103.28	148.09	240.04	205.54	346.2	268.03	1074.59	327.64	456.27	922.97	1560.31	906.77	1269.23	1623.8	110.83	305.69	1242.88	1506.93	136.85
2087	CAAGTTQTACTDDN	AAGTTQTACTDD	EXPR_MAIN	Wuhan_seafood_market_CoV_MN908947_CDS_proteome_1;4155	4155	Wuhan_seafood_market_CoV_MN908947_CDS_proteome_1	Wuhan_seafood_market_CoV_MN908947_CDS_proteome	MN908947 | join{[265:13468](+), [13467:21555](+)} | Wuhan seafood market pneumonia virus | orf1ab polyprotein (pp1ab)	374.61	177.53	157.93	465.89	2727.46	860.21	164.77	158.36	1457.99	848.47	317.18	2505.06	170.8	106.74	3653.37	1974.24	349.78	147.22	401.4	112.69	201.09	1233.76	119.93	577.54	1100.47	223.5	775.15	164.99	1432.43	356.59	569.23	1453.44	8169.16	1148.44	2813.47	1774.91	154.06	455.64	1322.05	1392.66	162.8
2088	CAAGTTQTACTDDN	AGTTQTACTDDN	EXPR_MAIN	Wuhan_seafood_market_CoV_MN908947_CDS_proteome_1;4156	4156	Wuhan_seafood_market_CoV_MN908947_CDS_proteome_1	Wuhan_seafood_market_CoV_MN908947_CDS_proteome	MN908947 | join{[265:13468](+), [13467:21555](+)} | Wuhan seafood market pneumonia virus | orf1ab polyprotein (pp1ab)	318.1	392.15	109.04	158.43	183.77	133.9	9861.08	94.84	1695.27	2634.54	410.1	3034.68	216.89	123.92	1190.89	188.41	119.14	135.37	187.39	116.45	166.81	624.13	124.2	276.4	139.49	171.58	536.97	199.8	523.88	321.38	290.67	1323.6	1645.86	958.6	1216.72	518.36	220.09	679.89	1035.2	1633.44	221.12
2098	LALLSDLQDLKWARF	LALLSDLQDLKW	EXPR_MAIN	Wuhan_seafood_market_CoV_MN908947_CDS_proteome_1;4182	4182	Wuhan_seafood_market_CoV_MN908947_CDS_proteome_1	Wuhan_seafood_market_CoV_MN908947_CDS_proteome	MN908947 | join{[265:13468](+), [13467:21555](+)} | Wuhan seafood market pneumonia virus | orf1ab polyprotein (pp1ab)	552.07	497.39	180.38	289.89	627.18	250.43	146.52	122.07	675.12	312.63	224.17	489.21	202.77	213.25	879.6	1103.88	153.19	293.65	126.92	110.68	119.8	506.46	108.59	394.42	243.51	214.33	543.2	456	624.39	703.9	467.89	1153.37	1843.31	947.19	1352.49	612.35	126.08	320.12	1081.39	893.98	269.67
2099	LALLSDLQDLKWARF	ALLSDLQDLKWA	EXPR_MAIN	Wuhan_seafood_market_CoV_MN908947_CDS_proteome_1;4183	4183	Wuhan_seafood_market_CoV_MN908947_CDS_proteome_1	Wuhan_seafood_market_CoV_MN908947_CDS_proteome	MN908947 | join{[265:13468](+), [13467:21555](+)} | Wuhan seafood market pneumonia virus | orf1ab polyprotein (pp1ab)	411.22	382.62	245.67	313.66	1225.02	375.72	193.15	168.3	1249.55	334.75	347.24	603.98	547.11	258.4	565.94	369.58	142.92	222.45	250.66	307.73	226.53	596.33	141.69	689.88	281.06	653.49	422.88	223.46	488.29	637.54	682.1	783.95	2404.73	1022.67	1285.29	882.57	160.14	573.13	3213.1	2497.54	1303.1
2100	LALLSDLQDLKWARF	LLSDLQDLKWAR	EXPR_MAIN	Wuhan_seafood_market_CoV_MN908947_CDS_proteome_1;4184	4184	Wuhan_seafood_market_CoV_MN908947_CDS_proteome_1	Wuhan_seafood_market_CoV_MN908947_CDS_proteome	MN908947 | join{[265:13468](+), [13467:21555](+)} | Wuhan seafood market pneumonia virus | orf1ab polyprotein (pp1ab)	6225.29	6372.04	159.52	445.66	466.51	631.13	173.46	170.69	532.79	260.37	404.47	686.88	272.5	147.81	291.6	182.31	215.25	3837.71	181.01	145.06	158.45	1524.18	747.69	824.43	248.91	415.41	543.74	339.41	548.09	1253.93	371.73	544.1	792.19	359.97	558.37	578.99	133.48	284.74	262.89	478.42	248.57
2101	LALLSDLQDLKWARF	LSDLQDLKWARF	EXPR_MAIN	Wuhan_seafood_market_CoV_MN908947_CDS_proteome_1;4185	4185	Wuhan_seafood_market_CoV_MN908947_CDS_proteome_1	Wuhan_seafood_market_CoV_MN908947_CDS_proteome	MN908947 | join{[265:13468](+), [13467:21555](+)} | Wuhan seafood market pneumonia virus | orf1ab polyprotein (pp1ab)	3828.58	6754.27	315.41	216.82	152.44	157.29	463.43	296.69	331.99	229.25	200.17	455.88	232.83	191.27	165.77	204.07	171.74	287.71	168.93	160.35	191.92	343.56	112.14	177.08	407.61	464.9	286.49	184.11	487.86	1047.78	265.14	544.05	1347.8	732.33	680.62	400	166.52	278.82	472.53	350.81	127.27
2120	PPCRFVTDTPKGPK	PPCRFVTDTPKG	EXPR_MAIN	Wuhan_seafood_market_CoV_MN908947_CDS_proteome_1;4211	4211	Wuhan_seafood_market_CoV_MN908947_CDS_proteome_1	Wuhan_seafood_market_CoV_MN908947_CDS_proteome	MN908947 | join{[265:13468](+), [13467:21555](+)} | Wuhan seafood market pneumonia virus | orf1ab polyprotein (pp1ab)	913.87	1062.35	225.84	170.57	734.6	150.45	272.38	157.33	884.04	261.55	988.28	212.85	192.91	207.23	171.89	132.89	618.6	268.69	371.9	147.93	182.26	235.53	169.36	160.07	397.09	496.1	3425.82	6969.68	203.57	289.07	512.65	544.71	1776.46	1177.14	1201.74	332.76	203.59	352.7	467.1	493.64	191.46
2121	PPCRFVTDTPKGPK	PCRFVTDTPKGP	EXPR_MAIN	Wuhan_seafood_market_CoV_MN908947_CDS_proteome_1;4212	4212	Wuhan_seafood_market_CoV_MN908947_CDS_proteome_1	Wuhan_seafood_market_CoV_MN908947_CDS_proteome	MN908947 | join{[265:13468](+), [13467:21555](+)} | Wuhan seafood market pneumonia virus | orf1ab polyprotein (pp1ab)	258.89	395.18	213.02	258.46	193.55	206.62	208.01	469.62	597.27	365.26	1084.08	1434.25	269.6	447.83	218.61	195.02	644.34	181.31	300.54	218.66	189.88	445.25	173.45	232.25	383.39	275.85	2192.32	3696.1	281.24	360.19	500.37	563.07	4128.41	1077.56	520.71	605.04	186.34	292.78	440.83	452.57	366.86
2122	PPCRFVTDTPKGPK	CRFVTDTPKGPK	EXPR_MAIN	Wuhan_seafood_market_CoV_MN908947_CDS_proteome_1;4213	4213	Wuhan_seafood_market_CoV_MN908947_CDS_proteome_1	Wuhan_seafood_market_CoV_MN908947_CDS_proteome	MN908947 | join{[265:13468](+), [13467:21555](+)} | Wuhan seafood market pneumonia virus | orf1ab polyprotein (pp1ab)	1163	333.72	287.65	235.22	367.72	298.02	622.03	244.37	1014	342.36	538.12	459.6	432.48	835.35	180.3	158.67	346.47	261.64	276.7	351.05	274.05	629.08	211.93	352.45	460.33	281.9	392.67	379.46	297.89	311.65	761.08	378.09	1187.96	437.14	986.75	370.71	231.59	306.37	886.03	1212.58	320.08
2141	ATVRLQAGNATEVPA	ATVRLQAGNATE	EXPR_MAIN	Wuhan_seafood_market_CoV_MN908947_CDS_proteome_1;4248	4248	Wuhan_seafood_market_CoV_MN908947_CDS_proteome_1	Wuhan_seafood_market_CoV_MN908947_CDS_proteome	MN908947 | join{[265:13468](+), [13467:21555](+)} | Wuhan seafood market pneumonia virus | orf1ab polyprotein (pp1ab)	721.21	777.85	183.98	213.83	270.81	174.1	212.83	186.49	676.96	471.89	206.48	770.72	203.35	190.28	183.15	155.6	518.63	285.32	354.4	142.8	10509.5	5844.65	195.83	301.66	227.7	359.61	436.13	280.62	292.59	1010.61	431.95	1471.76	1158.8	658.94	1465.2	907.1	418.53	2221.25	499.51	757.73	845.35
2142	ATVRLQAGNATEVPA	TVRLQAGNATEV	EXPR_MAIN	Wuhan_seafood_market_CoV_MN908947_CDS_proteome_1;4249	4249	Wuhan_seafood_market_CoV_MN908947_CDS_proteome_1	Wuhan_seafood_market_CoV_MN908947_CDS_proteome	MN908947 | join{[265:13468](+), [13467:21555](+)} | Wuhan seafood market pneumonia virus | orf1ab polyprotein (pp1ab)	442.14	331.85	279.63	264.19	266.18	163.49	246.28	177.65	631.63	494.98	764.62	770.07	1763.74	334.88	562.04	230.51	207.52	141	752.36	213.44	535.19	508.78	118.63	120.51	239.73	259.24	527.93	499.99	2193.21	1465.77	445.22	753.43	1313.66	178.23	280.61	1197.79	910.08	1410.74	554.27	684.77	692.12
2143	ATVRLQAGNATEVPA	VRLQAGNATEVP	EXPR_MAIN	Wuhan_seafood_market_CoV_MN908947_CDS_proteome_1;4250	4250	Wuhan_seafood_market_CoV_MN908947_CDS_proteome_1	Wuhan_seafood_market_CoV_MN908947_CDS_proteome	MN908947 | join{[265:13468](+), [13467:21555](+)} | Wuhan seafood market pneumonia virus | orf1ab polyprotein (pp1ab)	891.81	405.39	257.02	862.56	1612.49	684.49	235.07	153.1	986.84	535.29	633.73	1374.65	1818.8	132.75	799.6	170.97	619.62	179.21	1003.61	172.26	231.69	321.31	155.68	268.96	236.9	280.92	565.93	462.15	482.72	598.06	461.68	1295.16	1553.71	746.16	773.16	263.76	4452.67	8950.03	682.2	632.83	931.42
2144	ATVRLQAGNATEVPA	RLQAGNATEVPA	EXPR_MAIN	Wuhan_seafood_market_CoV_MN908947_CDS_proteome_1;4251	4251	Wuhan_seafood_market_CoV_MN908947_CDS_proteome_1	Wuhan_seafood_market_CoV_MN908947_CDS_proteome	MN908947 | join{[265:13468](+), [13467:21555](+)} | Wuhan seafood market pneumonia virus | orf1ab polyprotein (pp1ab)	540.33	229.5	232.54	296.78	553.38	324.58	172.37	130.65	474.57	203.17	418.53	1514.31	1446.77	231.36	221.93	133.88	661.74	258.48	976.21	262.16	228.48	367.31	115.54	144.11	237.3	359.56	472.89	350.61	672.88	2018.9	683.12	549.11	1251.73	626.52	1059.36	3663.81	348.46	714.89	462.77	588.64	723.65
2173	VKMLCTHTGTGQAITV	VKMLCTHTGTGQ	EXPR_MAIN	Wuhan_seafood_market_CoV_MN908947_CDS_proteome_1;4295	4295	Wuhan_seafood_market_CoV_MN908947_CDS_proteome_1	Wuhan_seafood_market_CoV_MN908947_CDS_proteome	MN908947 | join{[265:13468](+), [13467:21555](+)} | Wuhan seafood market pneumonia virus | orf1ab polyprotein (pp1ab)	260.43	768.36	192.76	152.84	155.79	189.65	197.51	132.53	531.1	194.28	164.58	131.16	231.1	173.94	232.45	185.91	164.4	153.8	173.12	146.19	285.7	429.68	395.14	292.5	340.57	364.93	344.76	240.95	180.8	216.27	319.5	308.56	1712.71	431.96	1077.69	348.94	192.5	363.78	137.98	301.66	165.26
2174	VKMLCTHTGTGQAITV	KMLCTHTGTGQA	EXPR_MAIN	Wuhan_seafood_market_CoV_MN908947_CDS_proteome_1;4296	4296	Wuhan_seafood_market_CoV_MN908947_CDS_proteome_1	Wuhan_seafood_market_CoV_MN908947_CDS_proteome	MN908947 | join{[265:13468](+), [13467:21555](+)} | Wuhan seafood market pneumonia virus | orf1ab polyprotein (pp1ab)	1854.93	1358.87	140.5	293.83	319.41	221.3	281.81	230.2	420.35	368.44	169.5	202.22	517.12	268.11	257.01	376.07	294.44	287.79	405.37	259.78	406.85	566.81	309.06	234.23	322.63	922.66	280.92	294.64	322.91	264.83	444.33	501.16	3417.86	401.06	2365.25	519.25	277.74	311.75	372.19	486.68	156.16
2175	VKMLCTHTGTGQAITV	MLCTHTGTGQAI	EXPR_MAIN	Wuhan_seafood_market_CoV_MN908947_CDS_proteome_1;4297	4297	Wuhan_seafood_market_CoV_MN908947_CDS_proteome_1	Wuhan_seafood_market_CoV_MN908947_CDS_proteome	MN908947 | join{[265:13468](+), [13467:21555](+)} | Wuhan seafood market pneumonia virus | orf1ab polyprotein (pp1ab)	934.11	985.71	181.07	7476.38	6428.68	19479.5	178.69	220.19	770.69	465.45	1538.9	1115.58	203.48	476.27	216.91	350.38	123.24	188.82	186.4	119.8	1308.09	344.53	110.07	102.82	181.28	180.12	309.72	158.4	565.86	288.48	425.33	707.82	1165.68	356.88	252.68	682.91	121.91	326.52	387.21	432.02	193.3
2176	VKMLCTHTGTGQAITV	LCTHTGTGQAIT	EXPR_MAIN	Wuhan_seafood_market_CoV_MN908947_CDS_proteome_1;4298	4298	Wuhan_seafood_market_CoV_MN908947_CDS_proteome_1	Wuhan_seafood_market_CoV_MN908947_CDS_proteome	MN908947 | join{[265:13468](+), [13467:21555](+)} | Wuhan seafood market pneumonia virus | orf1ab polyprotein (pp1ab)	740.45	936.47	146.77	511.35	875.21	506.62	275.22	156.57	2007.06	842.62	864.17	404.72	274.93	124.46	277.36	435.95	429.59	161.72	281.59	235.35	1484.93	1013.45	173.78	244.7	157.61	249.77	291.29	443.55	694.49	833.24	508.82	3999.11	1242.51	964.42	2557.16	350.36	245.75	448.49	439.96	267.36	466.27
2177	VKMLCTHTGTGQAITV	CTHTGTGQAITV	EXPR_MAIN	Wuhan_seafood_market_CoV_MN908947_CDS_proteome_1;4299	4299	Wuhan_seafood_market_CoV_MN908947_CDS_proteome_1	Wuhan_seafood_market_CoV_MN908947_CDS_proteome	MN908947 | join{[265:13468](+), [13467:21555](+)} | Wuhan seafood market pneumonia virus | orf1ab polyprotein (pp1ab)	571.87	495.91	166.74	446.14	831	758.88	260.59	278.6	876.72	760.64	386.36	202.15	323.92	271.55	377.87	197.19	319.23	290.13	249.97	206.8	1338.54	441.38	151.4	141.58	165.72	164.12	744.16	220.71	428.92	313.92	491.56	900.1	1426.11	869.94	759.28	678.15	339.88	2169.42	356.52	186.99	166.54
2204	KYVQIPTTCANDPV	KYVQIPTTCAND	EXPR_MAIN	Wuhan_seafood_market_CoV_MN908947_CDS_proteome_1;4348	4348	Wuhan_seafood_market_CoV_MN908947_CDS_proteome_1	Wuhan_seafood_market_CoV_MN908947_CDS_proteome	MN908947 | join{[265:13468](+), [13467:21555](+)} | Wuhan seafood market pneumonia virus | orf1ab polyprotein (pp1ab)	967.92	2438.86	166.14	153.17	179.04	157.42	419.29	419.33	394.9	325.54	653.46	693.46	278.19	156.82	125.97	177.87	126.52	314.76	186.36	205.6	200.26	259.3	112.21	198.32	154.13	306.41	239.75	547.87	272.75	266.5	290.38	385.75	922.32	495.39	776.36	355.93	136.35	309.99	378.87	536.34	176.79
2205	KYVQIPTTCANDPV	YVQIPTTCANDP	EXPR_MAIN	Wuhan_seafood_market_CoV_MN908947_CDS_proteome_1;4349	4349	Wuhan_seafood_market_CoV_MN908947_CDS_proteome_1	Wuhan_seafood_market_CoV_MN908947_CDS_proteome	MN908947 | join{[265:13468](+), [13467:21555](+)} | Wuhan seafood market pneumonia virus | orf1ab polyprotein (pp1ab)	1041.19	1109.47	222.21	209.92	421.75	164.69	336.76	396.15	1178.43	711.47	981.05	521.83	786.47	474.56	345.19	777.04	217.39	631.3	365.1	205.26	335.53	344.37	145.84	410.85	347.23	367.77	552.26	331	375.01	374.64	695.38	1564.86	1532.54	728.65	1647.34	1688.66	439.02	1784.78	498.12	710.1	174.66
2206	KYVQIPTTCANDPV	VQIPTTCANDPV	EXPR_MAIN	Wuhan_seafood_market_CoV_MN908947_CDS_proteome_1;4350	4350	Wuhan_seafood_market_CoV_MN908947_CDS_proteome_1	Wuhan_seafood_market_CoV_MN908947_CDS_proteome	MN908947 | join{[265:13468](+), [13467:21555](+)} | Wuhan seafood market pneumonia virus | orf1ab polyprotein (pp1ab)	1482.84	1994.63	154.8	161.53	172.1	170.53	814.24	332.26	474.43	201.88	547.93	244.7	868.24	151.76	125.94	114.3	463.08	671.41	225.47	205.6	231	327.22	133.93	183.36	273.3	421.76	449.9	256.13	345.7	321.47	513.28	700.42	1061.36	540.53	996.68	713.06	334.65	772.68	406.82	715.62	180.8
2233	RVCGVSAARLTPCGT	RVCGVSAARLTP	EXPR_MAIN	Wuhan_seafood_market_CoV_MN908947_CDS_proteome_1;4402	4402	Wuhan_seafood_market_CoV_MN908947_CDS_proteome_1	Wuhan_seafood_market_CoV_MN908947_CDS_proteome	MN908947 | join{[265:13468](+), [13467:21555](+)} | Wuhan seafood market pneumonia virus | orf1ab polyprotein (pp1ab)	264.96	240.15	140.11	237.05	152.56	119.84	155.49	116.94	401.94	136.29	116.28	179.18	162.26	171.44	120.73	212.42	122.87	304	146.97	178.65	14630.6	2393.5	128.68	123.23	211.59	198.18	348.84	281.66	209.86	329.01	564.04	1803.91	1045.39	499.22	752.36	975.98	163.35	209.69	260.9	1623.26	114.88
2234	RVCGVSAARLTPCGT	VCGVSAARLTPC	EXPR_MAIN	Wuhan_seafood_market_CoV_MN908947_CDS_proteome_1;4403	4403	Wuhan_seafood_market_CoV_MN908947_CDS_proteome_1	Wuhan_seafood_market_CoV_MN908947_CDS_proteome	MN908947 | join{[265:13468](+), [13467:21555](+)} | Wuhan seafood market pneumonia virus | orf1ab polyprotein (pp1ab)	276.74	229.31	302.07	117.36	160.19	136.78	151.69	143.15	168.99	132.34	361.96	225.62	168.21	134.78	244.7	129.04	175.77	196.38	152.76	162.59	19819.8	3891.18	138.4	147.09	250.58	299.19	371.88	586.19	129.22	255.77	584.31	770.41	1175.6	549.62	597.35	462.54	224.75	310.1	194.54	299.02	107.49
2235	RVCGVSAARLTPCGT	CGVSAARLTPCG	EXPR_MAIN	Wuhan_seafood_market_CoV_MN908947_CDS_proteome_1;4404	4404	Wuhan_seafood_market_CoV_MN908947_CDS_proteome_1	Wuhan_seafood_market_CoV_MN908947_CDS_proteome	MN908947 | join{[265:13468](+), [13467:21555](+)} | Wuhan seafood market pneumonia virus | orf1ab polyprotein (pp1ab)	1045.69	614.34	149.68	180.88	144.6	144.37	346.37	196.22	998.6	190.57	763.58	301.37	210.19	180.91	375.11	135.9	246.7	379.42	186.7	202.14	37585.4	6163.74	222.14	132.88	217.91	218.25	245.92	349.18	158.46	358.95	3250.87	5654.09	887.87	808.61	1751.05	976.24	156.5	284.2	297.17	221.12	136.95
2236	RVCGVSAARLTPCGT	GVSAARLTPCGT	EXPR_MAIN	Wuhan_seafood_market_CoV_MN908947_CDS_proteome_1;4405	4405	Wuhan_seafood_market_CoV_MN908947_CDS_proteome_1	Wuhan_seafood_market_CoV_MN908947_CDS_proteome	MN908947 | join{[265:13468](+), [13467:21555](+)} | Wuhan seafood market pneumonia virus | orf1ab polyprotein (pp1ab)	204.28	177.71	141.76	186.29	174.15	151.62	422.98	279	259.45	250.7	442.93	984.5	476.77	120.44	244.88	13926	228.54	466.09	236.5	30599.2	32997.2	14103.3	224.41	457.36	259.95	291.56	554.28	221.58	458.89	1224.02	763.28	1281.04	1926.18	2027.38	793.45	2210.76	147.36	432.44	444.64	410.15	249.88
2275	AVAKHDFFKFRIDG	AVAKHDFFKFRI	EXPR_MAIN	Wuhan_seafood_market_CoV_MN908947_CDS_proteome_1;4487	4487	Wuhan_seafood_market_CoV_MN908947_CDS_proteome_1	Wuhan_seafood_market_CoV_MN908947_CDS_proteome	MN908947 | join{[265:13468](+), [13467:21555](+)} | Wuhan seafood market pneumonia virus | orf1ab polyprotein (pp1ab)	227.57	273.74	142.93	129	120.66	147.02	120.98	137.49	161.18	178.76	120.03	231.4	333.86	154.38	136.04	233.16	129.16	161.43	180.48	151.08	166.75	153.54	97.38	115.41	282.69	201.14	254.62	218.19	134.79	299.65	287.11	218.97	600.11	285.81	340.16	214.12	156.54	243.28	341.44	132.93	142.35
2276	AVAKHDFFKFRIDG	VAKHDFFKFRID	EXPR_MAIN	Wuhan_seafood_market_CoV_MN908947_CDS_proteome_1;4488	4488	Wuhan_seafood_market_CoV_MN908947_CDS_proteome_1	Wuhan_seafood_market_CoV_MN908947_CDS_proteome	MN908947 | join{[265:13468](+), [13467:21555](+)} | Wuhan seafood market pneumonia virus | orf1ab polyprotein (pp1ab)	4128.04	4993.01	165.32	223.24	176.79	160.35	203.32	157.18	185.71	170.72	1315.43	851.25	325.67	441.73	256.66	307.94	190.55	168.97	2435.95	540.71	608.97	332.66	137.02	143.81	192.8	163	354.28	312.16	181.42	291.49	319.3	391.4	849.67	564.67	374.93	366.58	167.57	218.79	508.72	327.13	109.78
2277	AVAKHDFFKFRIDG	AKHDFFKFRIDG	EXPR_MAIN	Wuhan_seafood_market_CoV_MN908947_CDS_proteome_1;4489	4489	Wuhan_seafood_market_CoV_MN908947_CDS_proteome_1	Wuhan_seafood_market_CoV_MN908947_CDS_proteome	MN908947 | join{[265:13468](+), [13467:21555](+)} | Wuhan seafood market pneumonia virus | orf1ab polyprotein (pp1ab)	561.28	354.29	186.58	200.38	170.89	201.21	152.65	239.08	202.11	662.74	453.86	735.53	308.2	408.78	217.18	319.39	182.02	180.89	1493.16	240.78	296.94	581.66	129.25	210.4	228.94	269.06	452.23	370.53	195.82	356.91	234.63	671.77	772.67	975.09	483.01	458.58	119.47	192.71	389.58	412.04	189.15
2337	GDFIQTTPGSGVPV	GDFIQTTPGSGV	EXPR_MAIN	Wuhan_seafood_market_CoV_MN908947_CDS_proteome_1;4612	4612	Wuhan_seafood_market_CoV_MN908947_CDS_proteome_1	Wuhan_seafood_market_CoV_MN908947_CDS_proteome	MN908947 | join{[265:13468](+), [13467:21555](+)} | Wuhan seafood market pneumonia virus | orf1ab polyprotein (pp1ab)	381.75	318.52	294.22	369.56	447.19	195.15	176.56	179.39	1908.15	551.2	370.55	260.42	2748.49	398.16	1509.22	606.11	843.87	224.95	213.19	137.79	148.23	314.45	124.77	249.8	280.87	296.72	603.26	463.8	1146.17	2265.2	2677.4	2827.95	1639.08	1113.06	792.19	628.37	108.89	323.43	1564.66	1876.5	402.76
2338	GDFIQTTPGSGVPV	DFIQTTPGSGVP	EXPR_MAIN	Wuhan_seafood_market_CoV_MN908947_CDS_proteome_1;4613	4613	Wuhan_seafood_market_CoV_MN908947_CDS_proteome_1	Wuhan_seafood_market_CoV_MN908947_CDS_proteome	MN908947 | join{[265:13468](+), [13467:21555](+)} | Wuhan seafood market pneumonia virus | orf1ab polyprotein (pp1ab)	1086.97	2086.12	164.44	282.4	544.77	229.64	243.32	646.32	1392.82	448.08	856.08	3488.33	388.33	343.66	5091.47	157.16	2236.78	1121.95	507.51	161.93	308.47	483.49	177.74	113.62	230.87	235.83	805.15	287.77	925.96	754.23	2870.77	4940.7	1990.67	1132.7	481.34	996.01	151.77	397.12	5926.49	4875.23	1379.35
2339	GDFIQTTPGSGVPV	FIQTTPGSGVPV	EXPR_MAIN	Wuhan_seafood_market_CoV_MN908947_CDS_proteome_1;4614	4614	Wuhan_seafood_market_CoV_MN908947_CDS_proteome_1	Wuhan_seafood_market_CoV_MN908947_CDS_proteome	MN908947 | join{[265:13468](+), [13467:21555](+)} | Wuhan seafood market pneumonia virus | orf1ab polyprotein (pp1ab)	699.09	459.08	208.93	299.99	236.91	227.29	211.63	214.48	553.92	587.34	246.88	637.13	226.68	188	884.48	696.36	419.84	675.49	260.6	243.72	278.98	568.76	210.53	248.88	296.26	505.61	305.32	330.97	148.82	566.24	1115.74	1295.89	3543.06	1997.06	1802.96	930.84	202.22	618.84	1389.28	1888.47	168.64
2362	FTEERLKLFDRYFK	FTEERLKLFDRY	EXPR_MAIN	Wuhan_seafood_market_CoV_MN908947_CDS_proteome_1;4667	4667	Wuhan_seafood_market_CoV_MN908947_CDS_proteome_1	Wuhan_seafood_market_CoV_MN908947_CDS_proteome	MN908947 | join{[265:13468](+), [13467:21555](+)} | Wuhan seafood market pneumonia virus | orf1ab polyprotein (pp1ab)	567.94	513.07	246.95	266.21	289.14	547.95	315.93	404.16	361.75	270.46	1596.25	1555.78	601.9	213.86	303.74	260.54	222.15	309.45	271.77	258.08	222.44	902.43	100.99	287.6	209.24	268.83	305.18	531.35	449.69	1559.27	7445.16	11730.4	610.26	425.19	523.01	464.48	190.37	374.78	1046.99	553.03	145.58
2363	FTEERLKLFDRYFK	TEERLKLFDRYF	EXPR_MAIN	Wuhan_seafood_market_CoV_MN908947_CDS_proteome_1;4668	4668	Wuhan_seafood_market_CoV_MN908947_CDS_proteome_1	Wuhan_seafood_market_CoV_MN908947_CDS_proteome	MN908947 | join{[265:13468](+), [13467:21555](+)} | Wuhan seafood market pneumonia virus | orf1ab polyprotein (pp1ab)	753.56	538.44	124.95	129.38	182.5	132.92	169.25	137.03	529.01	333.33	780	560.89	188.1	122.1	206.05	114.82	118.93	772.65	107.49	108.09	1222.02	642.62	92.18	250.68	191.1	271.57	174.85	150.18	190.55	265.19	5308.02	4574.93	3725.34	773.75	12108.6	9796.34	126.25	255.97	176.22	297.41	120.43
2364	FTEERLKLFDRYFK	EERLKLFDRYFK	EXPR_MAIN	Wuhan_seafood_market_CoV_MN908947_CDS_proteome_1;4669	4669	Wuhan_seafood_market_CoV_MN908947_CDS_proteome_1	Wuhan_seafood_market_CoV_MN908947_CDS_proteome	MN908947 | join{[265:13468](+), [13467:21555](+)} | Wuhan seafood market pneumonia virus | orf1ab polyprotein (pp1ab)	1186.49	336.53	154.08	141.03	158.33	131.11	1511.94	640.96	250.37	167.65	241.37	516.88	124.9	275.87	140.21	116	119.32	1347.48	176.24	131.34	142.46	128.26	114.71	126.9	262.56	434.93	233.31	159.86	141.44	169.94	1516.26	579.33	408.16	251.11	1028.48	723.4	129.81	304.37	272.9	193.12	930.96
2374	QTYHPNCVNCLDDR	QTYHPNCVNCLD	EXPR_MAIN	Wuhan_seafood_market_CoV_MN908947_CDS_proteome_1;4684	4684	Wuhan_seafood_market_CoV_MN908947_CDS_proteome_1	Wuhan_seafood_market_CoV_MN908947_CDS_proteome	MN908947 | join{[265:13468](+), [13467:21555](+)} | Wuhan seafood market pneumonia virus | orf1ab polyprotein (pp1ab)	422.71	467.53	191.45	304.74	184.78	179.58	267.12	238.35	1026.92	688.62	359.72	314.46	206.48	227.75	339.07	164.86	410.25	162.11	839.66	162.21	333.49	728.01	117.47	206.24	296.1	205.55	646.9	689.69	154.78	1126.04	1652.14	2833.83	1966.78	1113.07	61678.5	62907.3	172.04	372.85	798.21	1104.38	156.87
2375	QTYHPNCVNCLDDR	TYHPNCVNCLDD	EXPR_MAIN	Wuhan_seafood_market_CoV_MN908947_CDS_proteome_1;4685	4685	Wuhan_seafood_market_CoV_MN908947_CDS_proteome_1	Wuhan_seafood_market_CoV_MN908947_CDS_proteome	MN908947 | join{[265:13468](+), [13467:21555](+)} | Wuhan seafood market pneumonia virus | orf1ab polyprotein (pp1ab)	394.65	301.72	207.83	183.27	375.75	153.52	285.65	215.58	2082.69	308.67	259.63	325.98	213.44	191.72	311.84	168.78	327.05	156.63	526.77	142.11	414.04	1023.51	135.93	446.14	632.66	265.97	763.93	160.1	505.36	422.74	762.08	1576.32	2482.53	931.62	65511.7	65245.8	183.21	512.9	619.07	877.71	150.86
2376	QTYHPNCVNCLDDR	YHPNCVNCLDDR	EXPR_MAIN	Wuhan_seafood_market_CoV_MN908947_CDS_proteome_1;4686	4686	Wuhan_seafood_market_CoV_MN908947_CDS_proteome_1	Wuhan_seafood_market_CoV_MN908947_CDS_proteome	MN908947 | join{[265:13468](+), [13467:21555](+)} | Wuhan seafood market pneumonia virus | orf1ab polyprotein (pp1ab)	871.13	214.29	230.03	861.08	2091.14	406.17	504.17	226.62	2350.85	735.69	1052.53	7388.87	312.68	257.96	394.84	530.41	713.69	200.59	190.11	153.39	431.19	1619.65	171.33	266.73	598.16	963.27	1320.2	382.47	1085.67	464.87	27805.2	28176.2	3138.93	2937.38	61599.9	61236.6	258.75	878.58	1553.92	903.64	145.78
2405	AASGNLLLDKRTTC	AASGNLLLDKRT	EXPR_MAIN	Wuhan_seafood_market_CoV_MN908947_CDS_proteome_1;4774	4774	Wuhan_seafood_market_CoV_MN908947_CDS_proteome_1	Wuhan_seafood_market_CoV_MN908947_CDS_proteome	MN908947 | join{[265:13468](+), [13467:21555](+)} | Wuhan seafood market pneumonia virus | orf1ab polyprotein (pp1ab)	214.35	1193.61	199.48	240.96	176.66	150.3	205.36	269.41	309.41	229.29	133.08	343.25	692.28	217.02	2866.35	324.7	328.34	187.69	216.09	215.93	368.84	1003.78	226.46	566.86	244.51	227.75	235.96	189.41	346.89	506	370.56	534.17	875.35	648.69	706.33	584.44	253.94	234.33	428.18	914.06	119.36
2406	AASGNLLLDKRTTC	ASGNLLLDKRTT	EXPR_MAIN	Wuhan_seafood_market_CoV_MN908947_CDS_proteome_1;4775	4775	Wuhan_seafood_market_CoV_MN908947_CDS_proteome_1	Wuhan_seafood_market_CoV_MN908947_CDS_proteome	MN908947 | join{[265:13468](+), [13467:21555](+)} | Wuhan seafood market pneumonia virus | orf1ab polyprotein (pp1ab)	285.23	185.1	244.62	373.53	178.57	224.93	261.66	311.68	480.41	593.48	302.03	639.61	358.59	141.37	1022.54	567.61	250.35	167.59	153.81	207.92	186.52	1518.08	195.02	508.67	274.16	216.09	348.72	234.92	476.05	253.36	912.75	1522.9	986.83	760.98	524.91	641.54	126.25	356.12	192.04	1024.57	199.7
2407	AASGNLLLDKRTTC	SGNLLLDKRTTC	EXPR_MAIN	Wuhan_seafood_market_CoV_MN908947_CDS_proteome_1;4776	4776	Wuhan_seafood_market_CoV_MN908947_CDS_proteome_1	Wuhan_seafood_market_CoV_MN908947_CDS_proteome	MN908947 | join{[265:13468](+), [13467:21555](+)} | Wuhan seafood market pneumonia virus | orf1ab polyprotein (pp1ab)	171.13	230.22	2690.39	1194.01	406.14	1341.85	235.66	235.75	359.03	150.85	203.68	165.18	160.47	138.96	1025.82	418.73	184.43	315.28	232.62	139.41	256.77	584.79	138.71	205.57	252.89	384.92	338.15	366.69	215.69	343.3	323.14	629.54	4182.1	1347.56	1686.77	661.4	169.04	416.37	679.48	1299.6	158.03
2414	ALTNNVAFQTVKPGNF	ALTNNVAFQTVK	EXPR_MAIN	Wuhan_seafood_market_CoV_MN908947_CDS_proteome_1;4792	4792	Wuhan_seafood_market_CoV_MN908947_CDS_proteome_1	Wuhan_seafood_market_CoV_MN908947_CDS_proteome	MN908947 | join{[265:13468](+), [13467:21555](+)} | Wuhan seafood market pneumonia virus | orf1ab polyprotein (pp1ab)	546.47	468.26	632.53	273.57	198.06	152.7	257.74	309.96	1204.04	407.43	2460.89	849.57	849.63	176.22	416.32	270.78	189.56	261.62	171.51	398.99	358.01	1483.26	641.79	768.68	243.46	374.05	580.27	781.27	258.48	666.02	496.5	3186.78	2066.5	1150.4	1858.55	1473.97	626.78	1654.95	1369.62	1135.02	130.68
2415	ALTNNVAFQTVKPGNF	LTNNVAFQTVKP	EXPR_MAIN	Wuhan_seafood_market_CoV_MN908947_CDS_proteome_1;4793	4793	Wuhan_seafood_market_CoV_MN908947_CDS_proteome_1	Wuhan_seafood_market_CoV_MN908947_CDS_proteome	MN908947 | join{[265:13468](+), [13467:21555](+)} | Wuhan seafood market pneumonia virus | orf1ab polyprotein (pp1ab)	389.93	391.06	467.76	336.53	353.34	235.6	318.7	375.39	1517.91	569.23	514.65	1751.49	837.41	223.97	338.88	943.58	376.99	215.75	313.69	305.3	433.87	1044.7	527.52	469.48	251.94	500.61	406.92	282.45	269.05	622.3	902.38	2809.68	3145.3	1729.26	4483.87	4114.84	892.05	1219.77	1402.77	1393.34	139.28
2416	ALTNNVAFQTVKPGNF	TNNVAFQTVKPG	EXPR_MAIN	Wuhan_seafood_market_CoV_MN908947_CDS_proteome_1;4794	4794	Wuhan_seafood_market_CoV_MN908947_CDS_proteome_1	Wuhan_seafood_market_CoV_MN908947_CDS_proteome	MN908947 | join{[265:13468](+), [13467:21555](+)} | Wuhan seafood market pneumonia virus | orf1ab polyprotein (pp1ab)	837.86	438.36	240.98	174.69	285.43	135.87	1161.87	168.16	5813.91	318.02	1812.07	359.37	2211.79	474.4	1045.9	533.97	425.81	271.04	657.43	2097.44	1450.65	1729.94	917.21	1862.79	212.51	297.83	1314.85	202.01	1411.77	305.34	3271	1067.36	6039.97	1238.08	37857.7	4654.88	2487.8	2114.51	3221.16	546.26	353.72
2417	ALTNNVAFQTVKPGNF	NNVAFQTVKPGN	EXPR_MAIN	Wuhan_seafood_market_CoV_MN908947_CDS_proteome_1;4795	4795	Wuhan_seafood_market_CoV_MN908947_CDS_proteome_1	Wuhan_seafood_market_CoV_MN908947_CDS_proteome	MN908947 | join{[265:13468](+), [13467:21555](+)} | Wuhan seafood market pneumonia virus | orf1ab polyprotein (pp1ab)	289.98	543.3	229.62	347.94	219.47	253.81	482.2	724.27	925.53	808.82	2964.33	1063.69	451.97	734.9	362.71	363.95	383.02	222.5	310.13	547.9	2281.26	2757.08	181.22	293.53	364.91	354.58	698.22	446.66	711.34	652.81	666.49	1506.49	2095.22	1079.24	3541.84	3555.52	1454.64	6423.32	1068.41	1119.94	263.13
2418	ALTNNVAFQTVKPGNF	NVAFQTVKPGNF	EXPR_MAIN	Wuhan_seafood_market_CoV_MN908947_CDS_proteome_1;4796	4796	Wuhan_seafood_market_CoV_MN908947_CDS_proteome_1	Wuhan_seafood_market_CoV_MN908947_CDS_proteome	MN908947 | join{[265:13468](+), [13467:21555](+)} | Wuhan seafood market pneumonia virus | orf1ab polyprotein (pp1ab)	721.6	386.18	163.97	232.03	195.53	153.5	240.61	187.38	350.17	337.26	226.15	675.01	264.79	286.54	268.56	278.24	191.88	12584.5	178.25	304.38	228.6	263.15	137.43	241.72	243.83	255.91	720.27	256.58	293.92	365	364.33	679.95	1624.99	845.15	915.53	1434.95	210.56	250.11	444.35	354.36	215.42
2432	GFFKEGSSVELKHF	GFFKEGSSVELK	EXPR_MAIN	Wuhan_seafood_market_CoV_MN908947_CDS_proteome_1;4819	4819	Wuhan_seafood_market_CoV_MN908947_CDS_proteome_1	Wuhan_seafood_market_CoV_MN908947_CDS_proteome	MN908947 | join{[265:13468](+), [13467:21555](+)} | Wuhan seafood market pneumonia virus | orf1ab polyprotein (pp1ab)	2396.48	1740.34	403.45	2204.02	1575.88	1636.32	256.32	260.17	700.36	375.17	1125.37	1268.82	985.38	343.24	3862.92	8867.77	224.66	247.85	250.69	286.76	803.17	691.72	185.73	370.25	525.01	1268.84	1757.67	1796.59	363.08	349.29	295.23	824.15	2392.77	975.38	1179.63	1669.62	202.57	331.44	9008.22	12069.4	191.62
2433	GFFKEGSSVELKHF	FFKEGSSVELKH	EXPR_MAIN	Wuhan_seafood_market_CoV_MN908947_CDS_proteome_1;4820	4820	Wuhan_seafood_market_CoV_MN908947_CDS_proteome_1	Wuhan_seafood_market_CoV_MN908947_CDS_proteome	MN908947 | join{[265:13468](+), [13467:21555](+)} | Wuhan seafood market pneumonia virus | orf1ab polyprotein (pp1ab)	211.26	394.47	176	847.59	833.49	818.39	189.01	163.55	579.38	432.95	1528.49	1502.86	216.72	274.85	2346.95	24696.8	228.65	198.38	332.81	208.87	516.08	371.61	151.34	181.49	294.83	679.62	3861.02	6367.38	460.05	395.15	384.09	3069.56	1638.57	701.35	732.18	370.02	139.94	419.21	4226.13	7342.94	231.19
2434	GFFKEGSSVELKHF	FKEGSSVELKHF	EXPR_MAIN	Wuhan_seafood_market_CoV_MN908947_CDS_proteome_1;4821	4821	Wuhan_seafood_market_CoV_MN908947_CDS_proteome_1	Wuhan_seafood_market_CoV_MN908947_CDS_proteome	MN908947 | join{[265:13468](+), [13467:21555](+)} | Wuhan seafood market pneumonia virus | orf1ab polyprotein (pp1ab)	463.29	351.99	250.62	1680.49	1545.36	658.56	158.55	165.69	388.23	221.37	1469.54	459.03	269.95	360.13	1741.31	2734.16	306.37	154.38	243.69	175.04	306.9	341.97	120.84	239.49	487.8	813.82	2938.32	5181.81	436.47	353.1	400.02	1118.62	1894.97	1066.27	930.88	756.84	152.64	456.81	4596.11	3537.34	267.35
2441	AQDGNAAISDYDYYRYN	AQDGNAAISDYD	EXPR_MAIN	Wuhan_seafood_market_CoV_MN908947_CDS_proteome_1;4835	4835	Wuhan_seafood_market_CoV_MN908947_CDS_proteome_1	Wuhan_seafood_market_CoV_MN908947_CDS_proteome	MN908947 | join{[265:13468](+), [13467:21555](+)} | Wuhan seafood market pneumonia virus | orf1ab polyprotein (pp1ab)	601.49	487.38	257.23	168.48	668.35	136.8	143.05	140.63	2795.23	652.41	592.78	2005.77	613.68	114.39	194.61	277.79	158.61	184.88	106.06	113.21	153.45	890.32	88.77	331.41	174.16	483.19	495.18	399.87	1984.35	3586.51	840.91	1573.23	3981.27	1628.25	3257.24	916.79	2743.5	8412.67	1405.12	1096.01	192.27
2442	AQDGNAAISDYDYYRYN	QDGNAAISDYDY	EXPR_MAIN	Wuhan_seafood_market_CoV_MN908947_CDS_proteome_1;4836	4836	Wuhan_seafood_market_CoV_MN908947_CDS_proteome_1	Wuhan_seafood_market_CoV_MN908947_CDS_proteome	MN908947 | join{[265:13468](+), [13467:21555](+)} | Wuhan seafood market pneumonia virus | orf1ab polyprotein (pp1ab)	926.68	1079.21	202.74	164.94	233.49	140.78	184.38	133.35	1899.41	375.17	156.72	142.07	324.54	139.53	133.46	157.78	218.48	145.29	141.97	1306.18	134.01	539.31	106.6	150.37	170.61	207.13	1037.86	330.37	1095.62	1313.25	1037.04	1718.74	3935.12	1609.14	2675.22	286.18	325.51	2137.67	3098.68	1349.56	257.09
2443	AQDGNAAISDYDYYRYN	DGNAAISDYDYY	EXPR_MAIN	Wuhan_seafood_market_CoV_MN908947_CDS_proteome_1;4837	4837	Wuhan_seafood_market_CoV_MN908947_CDS_proteome_1	Wuhan_seafood_market_CoV_MN908947_CDS_proteome	MN908947 | join{[265:13468](+), [13467:21555](+)} | Wuhan seafood market pneumonia virus | orf1ab polyprotein (pp1ab)	2033.08	2880.34	130.83	131.46	203.73	125.11	117.76	145.54	2311.38	341.91	264.4	1008.77	275.63	155.75	140.51	113.76	126.05	112.83	133.96	128.71	144.15	236.38	135.7	110.97	139.06	208.8	5070.26	3819.14	412.51	443.94	404.59	925.6	2200.73	1111.58	888.41	269.71	335.78	319.27	1506.36	14636.4	191.25
2444	AQDGNAAISDYDYYRYN	GNAAISDYDYYR	EXPR_MAIN	Wuhan_seafood_market_CoV_MN908947_CDS_proteome_1;4838	4838	Wuhan_seafood_market_CoV_MN908947_CDS_proteome_1	Wuhan_seafood_market_CoV_MN908947_CDS_proteome	MN908947 | join{[265:13468](+), [13467:21555](+)} | Wuhan seafood market pneumonia virus | orf1ab polyprotein (pp1ab)	740.61	401.05	182.18	133.46	195.32	144.43	216.9	114.89	516.87	206.08	745.85	834.78	543.45	135.19	631.04	382.83	240.02	147.69	261.17	220.27	244.52	12662.6	138.64	259.53	3879.54	4228.86	2073.33	255.81	592.53	477.17	953.29	667.32	3123.82	796.28	3828.91	1274.64	331.55	750.38	2637.29	1374.8	322.63
2445	AQDGNAAISDYDYYRYN	NAAISDYDYYRY	EXPR_MAIN	Wuhan_seafood_market_CoV_MN908947_CDS_proteome_1;4839	4839	Wuhan_seafood_market_CoV_MN908947_CDS_proteome_1	Wuhan_seafood_market_CoV_MN908947_CDS_proteome	MN908947 | join{[265:13468](+), [13467:21555](+)} | Wuhan seafood market pneumonia virus | orf1ab polyprotein (pp1ab)	2226.03	3391.79	127.65	172.64	231.42	141.24	147.5	124.98	117.15	131.31	104.1	313.52	171.16	165.09	173.97	103.84	187.83	105.1	128.56	114.34	109.86	136.77	117.37	120.9	162.14	218.96	396.07	232.53	118.1	278.1	161.8	244.08	307.43	711.92	989.07	498.83	111.06	258.7	190.8	289.27	91.52
2446	AQDGNAAISDYDYYRYN	AAISDYDYYRYN	EXPR_MAIN	Wuhan_seafood_market_CoV_MN908947_CDS_proteome_1;4840	4840	Wuhan_seafood_market_CoV_MN908947_CDS_proteome_1	Wuhan_seafood_market_CoV_MN908947_CDS_proteome	MN908947 | join{[265:13468](+), [13467:21555](+)} | Wuhan seafood market pneumonia virus | orf1ab polyprotein (pp1ab)	7333.44	5488.86	1228.23	374.58	380.73	170.49	194.36	159.07	935.3	276.21	2515.33	141.51	463.81	434.74	158.29	121.01	341.44	153.19	576.32	164.8	852.44	850.89	482.55	259.23	213.48	203.6	3823.25	9534.58	2521.47	23474.4	1557.87	1749.46	4387.85	1784.41	47940.1	40051.1	169.84	948.54	1800.48	2825.77	185.17
2455	QLLFVVEVVDKYFDCYDGGC	QLLFVVEVVDKY	EXPR_MAIN	Wuhan_seafood_market_CoV_MN908947_CDS_proteome_1;4860	4860	Wuhan_seafood_market_CoV_MN908947_CDS_proteome_1	Wuhan_seafood_market_CoV_MN908947_CDS_proteome	MN908947 | join{[265:13468](+), [13467:21555](+)} | Wuhan seafood market pneumonia virus | orf1ab polyprotein (pp1ab)	148.01	168.44	521.03	421.51	127.57	146.23	115.54	112.9	178.04	113.47	271.37	1412.26	108.2	184.02	109.14	132.19	119.37	148.01	100.46	105.61	420.11	255.97	113.83	122.72	928.3	1330.09	743.66	229.93	325.66	445.57	343.75	804.77	1998.82	1027.21	1089.21	256.24	304.45	740.08	285	377.36	155.03
2456	QLLFVVEVVDKYFDCYDGGC	LLFVVEVVDKYF	EXPR_MAIN	Wuhan_seafood_market_CoV_MN908947_CDS_proteome_1;4861	4861	Wuhan_seafood_market_CoV_MN908947_CDS_proteome_1	Wuhan_seafood_market_CoV_MN908947_CDS_proteome	MN908947 | join{[265:13468](+), [13467:21555](+)} | Wuhan seafood market pneumonia virus | orf1ab polyprotein (pp1ab)	171.15	151.1	163.09	139.02	131.32	112	122	111.55	178.81	111.27	140.13	193.23	121.25	113.23	112.13	151.64	103.81	103.73	115.81	106.98	616.1	179.49	101.76	129.59	379.1	218.04	291.63	189.61	249.71	244.19	244.24	530.08	8102.43	2908.16	808.09	249.98	176.19	572.11	303.6	217.91	146.29
2457	QLLFVVEVVDKYFDCYDGGC	LFVVEVVDKYFD	EXPR_MAIN	Wuhan_seafood_market_CoV_MN908947_CDS_proteome_1;4862	4862	Wuhan_seafood_market_CoV_MN908947_CDS_proteome_1	Wuhan_seafood_market_CoV_MN908947_CDS_proteome	MN908947 | join{[265:13468](+), [13467:21555](+)} | Wuhan seafood market pneumonia virus | orf1ab polyprotein (pp1ab)	170.22	171.18	255.46	177.36	130.58	133.89	139.65	124.06	281.2	162.02	147.91	146.24	462.92	156.72	109.21	136.08	103.93	166.96	102.22	109.77	1337.6	378.73	110.02	117.85	1564.95	2143.51	2127.63	328.75	900.53	3241.64	359.92	661.08	2059.57	1041.74	3204.18	531.78	737.95	4514.89	453.72	665.63	114.11
2458	QLLFVVEVVDKYFDCYDGGC	FVVEVVDKYFDC	EXPR_MAIN	Wuhan_seafood_market_CoV_MN908947_CDS_proteome_1;4863	4863	Wuhan_seafood_market_CoV_MN908947_CDS_proteome_1	Wuhan_seafood_market_CoV_MN908947_CDS_proteome	MN908947 | join{[265:13468](+), [13467:21555](+)} | Wuhan seafood market pneumonia virus | orf1ab polyprotein (pp1ab)	204.78	174.24	166.41	246.14	157.3	147.86	124.84	134.65	188.44	157.91	138.67	163.44	187.95	134.43	120.44	178.93	107.08	112.29	102.28	107.33	237.9	180.63	123.41	136.74	176.47	316.31	569.11	266.18	137.36	491.71	216	646.76	1782.39	592.45	1326.71	741.29	400.27	1334.94	303.55	828.5	101.79
2459	QLLFVVEVVDKYFDCYDGGC	VVEVVDKYFDCY	EXPR_MAIN	Wuhan_seafood_market_CoV_MN908947_CDS_proteome_1;4864	4864	Wuhan_seafood_market_CoV_MN908947_CDS_proteome_1	Wuhan_seafood_market_CoV_MN908947_CDS_proteome	MN908947 | join{[265:13468](+), [13467:21555](+)} | Wuhan seafood market pneumonia virus | orf1ab polyprotein (pp1ab)	377.95	147.87	256.48	174.13	185.16	146.89	120.65	112	771.96	239.58	2334.55	543.64	33085.1	90.47	149.17	534.92	122.84	308.39	96.34	99.11	1686.06	398.08	203.38	150.53	4478.19	1586.77	2429.38	974.97	1428.37	1176.25	748.77	1021.02	3670.72	934.57	7974.08	7510.08	658.39	2042.42	445.65	837.27	324.85
2460	QLLFVVEVVDKYFDCYDGGC	VEVVDKYFDCYD	EXPR_MAIN	Wuhan_seafood_market_CoV_MN908947_CDS_proteome_1;4865	4865	Wuhan_seafood_market_CoV_MN908947_CDS_proteome_1	Wuhan_seafood_market_CoV_MN908947_CDS_proteome	MN908947 | join{[265:13468](+), [13467:21555](+)} | Wuhan seafood market pneumonia virus | orf1ab polyprotein (pp1ab)	150.51	210.86	244.59	178.42	168.15	139.18	142.9	133.79	686.73	337.23	161.75	366.79	2281.93	170.84	293.06	141.59	444.09	254.02	110.04	1044.12	375.57	465.56	247.91	357.06	754.94	1478.96	748.98	250.99	870.3	3805	1505.78	3504.64	6496.79	2460.95	33182.5	17659.9	594.51	2038.65	1503.51	1892.67	236.52
2461	QLLFVVEVVDKYFDCYDGGC	EVVDKYFDCYDG	EXPR_MAIN	Wuhan_seafood_market_CoV_MN908947_CDS_proteome_1;4866	4866	Wuhan_seafood_market_CoV_MN908947_CDS_proteome_1	Wuhan_seafood_market_CoV_MN908947_CDS_proteome	MN908947 | join{[265:13468](+), [13467:21555](+)} | Wuhan seafood market pneumonia virus | orf1ab polyprotein (pp1ab)	382.22	242.39	327.11	172.23	292.17	158.08	297.07	227.86	5575.52	1114.24	3857.67	2042.53	25033.2	148.95	181.28	193.22	162.55	1287.11	126.33	883.38	218.43	894.82	265.78	588.12	1941.24	1335.73	3239.87	164.79	2691.27	2839.39	2416.28	3004.57	6117.37	1522.29	29242.5	16477.3	1375.22	4464.78	2346.55	1249.54	693.38
2462	QLLFVVEVVDKYFDCYDGGC	VVDKYFDCYDGG	EXPR_MAIN	Wuhan_seafood_market_CoV_MN908947_CDS_proteome_1;4867	4867	Wuhan_seafood_market_CoV_MN908947_CDS_proteome_1	Wuhan_seafood_market_CoV_MN908947_CDS_proteome	MN908947 | join{[265:13468](+), [13467:21555](+)} | Wuhan seafood market pneumonia virus | orf1ab polyprotein (pp1ab)	380.33	3507.19	238.16	323.52	394.03	161.63	953.83	248.47	1627.12	325.91	204.24	355.51	4648.46	374.98	268.48	425.57	309.31	362.3	185.2	991.82	250.65	355.07	681.61	269.89	696.45	693.46	680.76	348.59	1418.08	3127.67	855.95	1697	4490.38	4773.29	28127.4	19745.3	474.03	1630.46	3208.45	3044.11	427.43
2463	QLLFVVEVVDKYFDCYDGGC	VDKYFDCYDGGC	EXPR_MAIN	Wuhan_seafood_market_CoV_MN908947_CDS_proteome_1;4868	4868	Wuhan_seafood_market_CoV_MN908947_CDS_proteome_1	Wuhan_seafood_market_CoV_MN908947_CDS_proteome	MN908947 | join{[265:13468](+), [13467:21555](+)} | Wuhan seafood market pneumonia virus | orf1ab polyprotein (pp1ab)	479.23	258.9	351.01	232.39	380.72	167.6	539.67	223.76	2803.33	267.75	2543.53	2604.6	2054.93	182.99	246.57	197.02	465.1	157.13	167.12	840.46	350.08	443.17	156.3	266.55	285.15	922.82	947.58	506.78	1128.11	2037.59	1067.69	2962.94	2573.57	1260.29	13467.8	2825.16	326.08	423.34	640.76	756.4	588.38
2541	SLYVKPGGTSSGDATTAYA	SLYVKPGGTSSG	EXPR_MAIN	Wuhan_seafood_market_CoV_MN908947_CDS_proteome_1;5064	5064	Wuhan_seafood_market_CoV_MN908947_CDS_proteome_1	Wuhan_seafood_market_CoV_MN908947_CDS_proteome	MN908947 | join{[265:13468](+), [13467:21555](+)} | Wuhan seafood market pneumonia virus | orf1ab polyprotein (pp1ab)	470.6	594.03	171.35	1259.04	338.55	1926.03	243.16	259.28	342.41	291.03	12060.6	156.79	301.99	3605.88	475.64	504.27	770.2	154.97	241.93	155.75	221.16	277.23	158.67	276.86	231.66	243.65	332.1	175.58	181.82	256.79	693.84	420.59	2679.24	2770.8	698.37	529	283.48	575.89	499.01	549	173.32
2542	SLYVKPGGTSSGDATTAYA	LYVKPGGTSSGD	EXPR_MAIN	Wuhan_seafood_market_CoV_MN908947_CDS_proteome_1;5065	5065	Wuhan_seafood_market_CoV_MN908947_CDS_proteome_1	Wuhan_seafood_market_CoV_MN908947_CDS_proteome	MN908947 | join{[265:13468](+), [13467:21555](+)} | Wuhan seafood market pneumonia virus | orf1ab polyprotein (pp1ab)	2061.38	2342.82	135.65	412.58	713.21	424.81	789.24	506.46	359.96	167.62	1190.01	1254.85	412.7	504.78	268.46	488.15	273.6	393.82	330.1	738.14	188.76	299.57	121.34	154.08	229.1	206.08	487.59	175.19	854.18	1273.33	539.86	974.27	1633.18	1016.77	624.49	495.8	128.16	281.78	983.29	1130.52	249.99
2543	SLYVKPGGTSSGDATTAYA	YVKPGGTSSGDA	EXPR_MAIN	Wuhan_seafood_market_CoV_MN908947_CDS_proteome_1;5066	5066	Wuhan_seafood_market_CoV_MN908947_CDS_proteome_1	Wuhan_seafood_market_CoV_MN908947_CDS_proteome	MN908947 | join{[265:13468](+), [13467:21555](+)} | Wuhan seafood market pneumonia virus | orf1ab polyprotein (pp1ab)	1187.65	1639.17	156.42	745.87	1911.76	873.16	672.68	470.11	672.42	150.19	192.1	322.06	178.87	252.09	153.16	530.29	418.16	352.36	310.24	546.5	244.89	196.86	130.91	182.59	226.59	269.67	328.17	174.64	326.15	833.08	381.4	872.07	1913.25	946.04	910.59	400.99	416.74	372.99	615.79	841.76	186.7
2544	SLYVKPGGTSSGDATTAYA	VKPGGTSSGDAT	EXPR_MAIN	Wuhan_seafood_market_CoV_MN908947_CDS_proteome_1;5067	5067	Wuhan_seafood_market_CoV_MN908947_CDS_proteome_1	Wuhan_seafood_market_CoV_MN908947_CDS_proteome	MN908947 | join{[265:13468](+), [13467:21555](+)} | Wuhan seafood market pneumonia virus | orf1ab polyprotein (pp1ab)	1256.36	1440.6	131.67	269.48	958.89	425.89	282.32	348.81	230.36	126.79	633.43	1461.61	179.52	133.03	391.53	604.52	258.3	199.22	219.34	422.26	530.34	389.65	109.41	169.87	232.53	426.39	311.49	192.93	172.11	788.15	347.61	749.01	704.01	413.21	369.91	294.64	198.63	372.57	485.14	756.77	143.96
2545	SLYVKPGGTSSGDATTAYA	KPGGTSSGDATT	EXPR_MAIN	Wuhan_seafood_market_CoV_MN908947_CDS_proteome_1;5068	5068	Wuhan_seafood_market_CoV_MN908947_CDS_proteome_1	Wuhan_seafood_market_CoV_MN908947_CDS_proteome	MN908947 | join{[265:13468](+), [13467:21555](+)} | Wuhan seafood market pneumonia virus | orf1ab polyprotein (pp1ab)	1490.1	1150.3	140.76	269.31	479.53	421.62	227.31	226.38	400.49	192.89	518.25	165.63	328.27	375.25	133.75	557.51	169.13	164.78	156.99	210.64	239.78	428.8	118.7	133.76	226.49	297.98	416.6	174.6	1055.42	744.91	487.76	584.34	2624.39	1538.89	496.69	408.42	163.68	600.16	824.67	1035.86	126.23
2546	SLYVKPGGTSSGDATTAYA	PGGTSSGDATTA	EXPR_MAIN	Wuhan_seafood_market_CoV_MN908947_CDS_proteome_1;5069	5069	Wuhan_seafood_market_CoV_MN908947_CDS_proteome_1	Wuhan_seafood_market_CoV_MN908947_CDS_proteome	MN908947 | join{[265:13468](+), [13467:21555](+)} | Wuhan seafood market pneumonia virus | orf1ab polyprotein (pp1ab)	1216.1	1239.33	125.79	220.98	735.74	215.03	305.07	199.23	694.44	137.09	1413.44	176.01	601.95	364.55	157.27	287.33	155.18	178.5	181.59	184.76	298.46	227.64	118.53	197.18	264.69	206.12	704.12	208.94	955.38	1218.67	435.68	518.81	1751.82	754.97	507	554.08	141.91	623.88	1032.26	925.6	1493.36
2547	SLYVKPGGTSSGDATTAYA	GGTSSGDATTAY	EXPR_MAIN	Wuhan_seafood_market_CoV_MN908947_CDS_proteome_1;5070	5070	Wuhan_seafood_market_CoV_MN908947_CDS_proteome_1	Wuhan_seafood_market_CoV_MN908947_CDS_proteome	MN908947 | join{[265:13468](+), [13467:21555](+)} | Wuhan seafood market pneumonia virus | orf1ab polyprotein (pp1ab)	1273.95	1416.91	227.26	406.14	773.08	214.81	623.29	416.44	784.22	401.37	1726.61	1279.38	370.56	292.76	138.02	954.65	156.89	220.96	199.54	409.37	275.47	675.81	116.59	262.9	276.99	244.52	932.95	117.85	1681.79	1566.79	683.2	974.96	4488.6	2340.77	1171.02	523.2	212.87	884.2	1300.85	1581.93	135.56
2548	SLYVKPGGTSSGDATTAYA	GTSSGDATTAYA	EXPR_MAIN	Wuhan_seafood_market_CoV_MN908947_CDS_proteome_1;5071	5071	Wuhan_seafood_market_CoV_MN908947_CDS_proteome_1	Wuhan_seafood_market_CoV_MN908947_CDS_proteome	MN908947 | join{[265:13468](+), [13467:21555](+)} | Wuhan seafood market pneumonia virus | orf1ab polyprotein (pp1ab)	625.2	499.1	591.89	381.88	247.8	165.99	175.78	123.17	399.09	197.77	1171.55	1720.28	200.17	1207.49	153.4	2216.94	103.77	131.73	176.45	411.69	166	313.37	114.32	149.45	195.16	362.97	459.2	181.26	563.99	1510.27	642.97	823.36	3713.8	2392.31	917.5	691.78	143.27	337.68	1214.87	1800.68	154.88
2576	NRDVDTDFVNEFYAYL	NRDVDTDFVNEF	EXPR_MAIN	Wuhan_seafood_market_CoV_MN908947_CDS_proteome_1;5126	5126	Wuhan_seafood_market_CoV_MN908947_CDS_proteome_1	Wuhan_seafood_market_CoV_MN908947_CDS_proteome	MN908947 | join{[265:13468](+), [13467:21555](+)} | Wuhan seafood market pneumonia virus | orf1ab polyprotein (pp1ab)	223.05	269.97	133.54	771.35	1255.53	841.01	198.47	159.6	1274.31	241.21	21646.9	35464.2	137.69	153.11	154.99	112.76	157.48	166.06	947.53	239.8	175.45	431.52	153.18	210.27	167.69	264.6	306.94	263.22	374.45	296.34	334.54	1258.25	3379.31	1722.99	813.92	162.42	367.94	1445.77	1120.64	1196.71	250.44
2577	NRDVDTDFVNEFYAYL	RDVDTDFVNEFY	EXPR_MAIN	Wuhan_seafood_market_CoV_MN908947_CDS_proteome_1;5127	5127	Wuhan_seafood_market_CoV_MN908947_CDS_proteome_1	Wuhan_seafood_market_CoV_MN908947_CDS_proteome	MN908947 | join{[265:13468](+), [13467:21555](+)} | Wuhan seafood market pneumonia virus | orf1ab polyprotein (pp1ab)	6523.63	427.64	456.89	231.62	277.56	138.57	106.72	117.57	861.31	231.81	597.23	1685.89	278.99	235.77	150.16	333.88	5746.46	125.58	325.91	131.11	193.73	399.28	141.15	494.97	233.11	271.39	318.39	408.92	173.56	400.55	358.74	1348.89	3270.25	2751.13	2625.31	1021.46	397.84	1300.34	1487.99	435.61	198.64
2578	NRDVDTDFVNEFYAYL	DVDTDFVNEFYA	EXPR_MAIN	Wuhan_seafood_market_CoV_MN908947_CDS_proteome_1;5128	5128	Wuhan_seafood_market_CoV_MN908947_CDS_proteome_1	Wuhan_seafood_market_CoV_MN908947_CDS_proteome	MN908947 | join{[265:13468](+), [13467:21555](+)} | Wuhan seafood market pneumonia virus | orf1ab polyprotein (pp1ab)	287.45	308.96	247.64	460.05	1487.98	589.53	166.93	238.37	2013.65	280.54	2121.88	4212.46	169.44	804.34	131.29	644.87	5380.47	150.68	1491.76	167.09	139.72	310.92	124.08	267.4	545.52	556.63	822.51	250.15	586.57	610.3	1090.98	1677.56	5031.94	2424.96	3700.68	1954.12	177.67	1397.93	1046.46	914.23	264.94
2579	NRDVDTDFVNEFYAYL	VDTDFVNEFYAY	EXPR_MAIN	Wuhan_seafood_market_CoV_MN908947_CDS_proteome_1;5129	5129	Wuhan_seafood_market_CoV_MN908947_CDS_proteome_1	Wuhan_seafood_market_CoV_MN908947_CDS_proteome	MN908947 | join{[265:13468](+), [13467:21555](+)} | Wuhan seafood market pneumonia virus | orf1ab polyprotein (pp1ab)	799.59	172.13	144.04	118.39	132.66	122.59	106.75	104.48	569.77	293.04	436.74	853.6	113.61	113.15	123.22	765.25	1051.19	137.89	110.95	103.62	101.11	417.48	101.17	365.42	474.96	2419.49	282.56	148.18	378.38	308.59	1423.52	43722	2758.87	885.71	2001.4	577.21	153.59	548.19	775.49	1209.44	115.33
2580	NRDVDTDFVNEFYAYL	DTDFVNEFYAYL	EXPR_MAIN	Wuhan_seafood_market_CoV_MN908947_CDS_proteome_1;5130	5130	Wuhan_seafood_market_CoV_MN908947_CDS_proteome_1	Wuhan_seafood_market_CoV_MN908947_CDS_proteome	MN908947 | join{[265:13468](+), [13467:21555](+)} | Wuhan seafood market pneumonia virus | orf1ab polyprotein (pp1ab)	1498.67	2100.15	132.97	198.32	403.49	202.45	186.82	147.58	1641.72	96.26	103.48	261.28	159.66	125.51	282.7	989.79	134.75	102.51	448.98	97.05	120.14	180.64	88.24	113.26	3865.85	349.52	447.22	196.04	753.13	233.51	893.75	573.58	4817.44	592.46	2968.53	200.09	144.86	403.87	681.06	463.08	93
2588	SQGLVASIKNFKSV	SQGLVASIKNFK	EXPR_MAIN	Wuhan_seafood_market_CoV_MN908947_CDS_proteome_1;5164	5164	Wuhan_seafood_market_CoV_MN908947_CDS_proteome_1	Wuhan_seafood_market_CoV_MN908947_CDS_proteome	MN908947 | join{[265:13468](+), [13467:21555](+)} | Wuhan seafood market pneumonia virus | orf1ab polyprotein (pp1ab)	351.6	205.89	141.01	196.5	160.03	142.03	206.16	152.97	280.23	164.8	402.03	559.93	280.87	192.98	375.4	154.7	206.66	190.55	153.97	176.99	146.68	477.36	108.48	135.19	280.49	294.03	226.94	282.91	141.82	252.55	286.11	324.74	733.6	347.96	348.16	290.06	162.52	237.49	447.19	435.81	153.95
2589	SQGLVASIKNFKSV	QGLVASIKNFKS	EXPR_MAIN	Wuhan_seafood_market_CoV_MN908947_CDS_proteome_1;5165	5165	Wuhan_seafood_market_CoV_MN908947_CDS_proteome_1	Wuhan_seafood_market_CoV_MN908947_CDS_proteome	MN908947 | join{[265:13468](+), [13467:21555](+)} | Wuhan seafood market pneumonia virus | orf1ab polyprotein (pp1ab)	463.92	406.44	193.61	209.04	213.58	171.97	256.74	442.3	333.35	169.86	487.65	495.14	383.26	168.9	1015.52	130.54	144.49	244.29	164.67	157.85	210.4	425.83	138.54	152.75	268.36	455.42	398.66	518.82	182.08	346.79	258.82	765.91	1102.35	471.09	439.52	316.12	172.89	248.7	561.09	402.92	160.01
2590	SQGLVASIKNFKSV	GLVASIKNFKSV	EXPR_MAIN	Wuhan_seafood_market_CoV_MN908947_CDS_proteome_1;5166	5166	Wuhan_seafood_market_CoV_MN908947_CDS_proteome_1	Wuhan_seafood_market_CoV_MN908947_CDS_proteome	MN908947 | join{[265:13468](+), [13467:21555](+)} | Wuhan seafood market pneumonia virus | orf1ab polyprotein (pp1ab)	399.39	357.61	1073.49	216.95	289.55	185.87	183.77	248.04	287.28	177.18	388.91	523.45	274.64	184.25	294.57	141.2	185.18	168.88	161.76	182.85	156.99	297.1	140.09	133.33	313.56	568.25	308.38	256.56	199.22	248.78	275.3	381.21	691.4	257.73	351.33	286.05	147.03	233.61	506.06	310.08	185.51
2609	QHTMLVKQGDDYVY	QHTMLVKQGDDY	EXPR_MAIN	Wuhan_seafood_market_CoV_MN908947_CDS_proteome_1;5207	5207	Wuhan_seafood_market_CoV_MN908947_CDS_proteome_1	Wuhan_seafood_market_CoV_MN908947_CDS_proteome	MN908947 | join{[265:13468](+), [13467:21555](+)} | Wuhan seafood market pneumonia virus | orf1ab polyprotein (pp1ab)	381.56	268.25	123.35	143.09	479.78	130.18	327.77	230.15	526.02	228.43	385.06	1201.21	172.94	160.69	198.75	309.03	98.86	207	2220.74	127.11	803.26	2110.74	112.96	120.29	461.91	478.04	623.65	300.57	453.42	374.06	2668.28	3833.18	1709.4	580.43	369.79	384.32	121.77	205.2	384.29	418.79	2514.45
2610	QHTMLVKQGDDYVY	HTMLVKQGDDYV	EXPR_MAIN	Wuhan_seafood_market_CoV_MN908947_CDS_proteome_1;5208	5208	Wuhan_seafood_market_CoV_MN908947_CDS_proteome_1	Wuhan_seafood_market_CoV_MN908947_CDS_proteome	MN908947 | join{[265:13468](+), [13467:21555](+)} | Wuhan seafood market pneumonia virus | orf1ab polyprotein (pp1ab)	334.11	263	119.65	131.19	159.82	140.36	185.03	138.63	302.81	153.22	123.42	229.8	357.48	128.66	210.52	345.97	114.78	115.61	727.66	138.01	161.11	5349.55	110.9	128.61	207.7	307.66	205.61	276.26	215.79	241.28	4823	3488.15	1033.08	504.8	964.97	444.87	124.99	354.09	1743.69	2654.39	352.82
2611	QHTMLVKQGDDYVY	TMLVKQGDDYVY	EXPR_MAIN	Wuhan_seafood_market_CoV_MN908947_CDS_proteome_1;5209	5209	Wuhan_seafood_market_CoV_MN908947_CDS_proteome_1	Wuhan_seafood_market_CoV_MN908947_CDS_proteome	MN908947 | join{[265:13468](+), [13467:21555](+)} | Wuhan seafood market pneumonia virus | orf1ab polyprotein (pp1ab)	169.38	258.77	179.95	129.57	160.37	107.71	370.82	252.42	383.31	230.73	97.97	267.18	162.1	122.87	1859.24	499.86	138.01	173.1	142.06	134.25	331.1	20043.6	100.36	105.27	159.42	193.26	990.7	350.59	181.26	411.73	2793.44	3590.33	1967.16	559.81	1589.83	578.1	187.14	725.86	14429.6	17285.3	1049.51
2629	VDDIVKTDGTLMIE	VDDIVKTDGTLM	EXPR_MAIN	Wuhan_seafood_market_CoV_MN908947_CDS_proteome_1;5236	5236	Wuhan_seafood_market_CoV_MN908947_CDS_proteome_1	Wuhan_seafood_market_CoV_MN908947_CDS_proteome	MN908947 | join{[265:13468](+), [13467:21555](+)} | Wuhan seafood market pneumonia virus | orf1ab polyprotein (pp1ab)	2596.99	2396.02	2013.87	414.04	267.19	143.82	372.15	356.55	886.77	323.52	2412.47	532.77	290	119.7	273.54	159.32	201.4	171.53	1258.72	117.78	271.85	621.78	116.31	439.25	1206.06	931.72	272.21	149.96	383.82	223.12	425.01	856.93	2255.21	2694.25	2847.31	1876.69	260.35	1031.75	688.77	681.92	135.83
2630	VDDIVKTDGTLMIE	DDIVKTDGTLMI	EXPR_MAIN	Wuhan_seafood_market_CoV_MN908947_CDS_proteome_1;5237	5237	Wuhan_seafood_market_CoV_MN908947_CDS_proteome_1	Wuhan_seafood_market_CoV_MN908947_CDS_proteome	MN908947 | join{[265:13468](+), [13467:21555](+)} | Wuhan seafood market pneumonia virus | orf1ab polyprotein (pp1ab)	2562.75	3473.22	161.89	152.25	112.8	123.75	138.15	124.16	578.91	293.4	270.44	313.76	331.21	138.19	794.85	99.49	148.61	175.24	128.39	120.67	178.36	515.11	116.16	223.51	449.23	1311.06	181.15	207.06	110.75	199.56	255.6	777.02	854.91	470.91	1472.52	1286.46	199.85	640.7	683.66	751.7	102.59
2631	VDDIVKTDGTLMIE	DIVKTDGTLMIE	EXPR_MAIN	Wuhan_seafood_market_CoV_MN908947_CDS_proteome_1;5238	5238	Wuhan_seafood_market_CoV_MN908947_CDS_proteome_1	Wuhan_seafood_market_CoV_MN908947_CDS_proteome	MN908947 | join{[265:13468](+), [13467:21555](+)} | Wuhan seafood market pneumonia virus | orf1ab polyprotein (pp1ab)	2802.22	1614.55	234.07	5544.26	189.32	147.2	145.47	118.53	885.34	269.49	321.01	801.14	349.5	189.96	564.79	426.93	402.25	215.15	199.29	155.69	155.04	847.99	391.69	319.31	899.84	3511.37	591.51	179.57	832.35	333.94	611.45	1536.05	2133.64	602.75	3069.7	1570.77	467	2115.35	2060.62	1483.78	120.74
2635	AIDAYPLTKHPNQE	AIDAYPLTKHPN	EXPR_MAIN	Wuhan_seafood_market_CoV_MN908947_CDS_proteome_1;5255	5255	Wuhan_seafood_market_CoV_MN908947_CDS_proteome_1	Wuhan_seafood_market_CoV_MN908947_CDS_proteome	MN908947 | join{[265:13468](+), [13467:21555](+)} | Wuhan seafood market pneumonia virus | orf1ab polyprotein (pp1ab)	512.17	247.82	267.92	188.06	226.88	241.03	356.6	381.22	593.77	296.83	141.18	219.61	2316.15	272.67	214.32	161.35	242.15	292.6	202.69	187.8	337.77	8122.99	513.09	252.29	425.13	720.13	744.84	558.11	225.69	612.38	1722.17	2186.7	1321.44	598.39	1020.48	957.19	201.13	567.64	460.47	683.68	282.94
2636	AIDAYPLTKHPNQE	IDAYPLTKHPNQ	EXPR_MAIN	Wuhan_seafood_market_CoV_MN908947_CDS_proteome_1;5256	5256	Wuhan_seafood_market_CoV_MN908947_CDS_proteome_1	Wuhan_seafood_market_CoV_MN908947_CDS_proteome	MN908947 | join{[265:13468](+), [13467:21555](+)} | Wuhan seafood market pneumonia virus | orf1ab polyprotein (pp1ab)	678.57	873.99	531.18	489.71	447.17	531.36	391.47	451.53	821	446.92	592.81	1463.35	389.79	207.82	591.15	596.29	728.43	243.05	258.65	253.25	502.36	6212.93	460.37	380.14	248.91	253.06	1232.86	702.1	622.14	362.36	733.43	1471.34	1430.66	802.95	1456.42	1149.83	189.63	264.47	491.79	473.66	224.27
2637	AIDAYPLTKHPNQE	DAYPLTKHPNQE	EXPR_MAIN	Wuhan_seafood_market_CoV_MN908947_CDS_proteome_1;5257	5257	Wuhan_seafood_market_CoV_MN908947_CDS_proteome_1	Wuhan_seafood_market_CoV_MN908947_CDS_proteome	MN908947 | join{[265:13468](+), [13467:21555](+)} | Wuhan seafood market pneumonia virus | orf1ab polyprotein (pp1ab)	501.93	653.14	261.11	167.46	245.1	136.69	273.12	218.11	937.53	180.83	1027.88	438.61	203.07	131.01	171.92	250.71	158.61	149.5	139.61	123.86	669.46	368.4	472.87	392.43	210.64	184.58	2765.63	224.98	260.9	277.14	244.11	1849.76	802.19	138.23	535.52	518.13	135.93	283.84	292.62	211.98	172.49
2680	GCDVTDVTQLYLGG	GCDVTDVTQLYL	EXPR_MAIN	Wuhan_seafood_market_CoV_MN908947_CDS_proteome_1;5378	5378	Wuhan_seafood_market_CoV_MN908947_CDS_proteome_1	Wuhan_seafood_market_CoV_MN908947_CDS_proteome	MN908947 | join{[265:13468](+), [13467:21555](+)} | Wuhan seafood market pneumonia virus | orf1ab polyprotein (pp1ab)	365.65	248.71	111.14	203.25	562.13	193.51	151.85	109.69	1694.46	343.08	202.47	228.64	113.32	172.97	86.05	139.29	84.56	176.27	89.56	90.57	94.68	656.83	364.91	123.41	234.24	135.62	3248	928.58	396.94	225.52	525.58	524.57	1985.5	428.59	1321.01	529.74	114.28	268.95	948.56	632.53	333.8
2681	GCDVTDVTQLYLGG	CDVTDVTQLYLG	EXPR_MAIN	Wuhan_seafood_market_CoV_MN908947_CDS_proteome_1;5379	5379	Wuhan_seafood_market_CoV_MN908947_CDS_proteome_1	Wuhan_seafood_market_CoV_MN908947_CDS_proteome	MN908947 | join{[265:13468](+), [13467:21555](+)} | Wuhan seafood market pneumonia virus | orf1ab polyprotein (pp1ab)	492.6	532.42	113.2	121.82	130.94	114.37	112.29	97.07	811.89	866.38	90.52	121.98	179.56	498.08	83.63	110.6	84.05	101.52	90.48	112.57	130.57	337.4	87.6	117.85	158.6	298.85	2313.31	18476.5	387.5	298.57	1119.48	1274.52	1767.95	1049.38	1477.18	435.37	94.73	332.25	872.93	1281.37	263.69
2682	GCDVTDVTQLYLGG	DVTDVTQLYLGG	EXPR_MAIN	Wuhan_seafood_market_CoV_MN908947_CDS_proteome_1;5380	5380	Wuhan_seafood_market_CoV_MN908947_CDS_proteome_1	Wuhan_seafood_market_CoV_MN908947_CDS_proteome	MN908947 | join{[265:13468](+), [13467:21555](+)} | Wuhan seafood market pneumonia virus | orf1ab polyprotein (pp1ab)	23785	8275.24	207.58	2349.19	1776.27	1622.66	131.87	121.58	2277.6	687.41	280.15	298.66	158.18	853.06	116.79	111.96	99.16	134.12	111.09	102.32	167.2	491.66	108.82	117	186.78	142.76	4550.58	5767.81	553.74	415.63	62832.9	65526.5	5935.72	1818.35	2266.29	933.18	160.53	843.2	2194.56	1759.42	621.55
2697	GLYKNTCVGSDNVT	GLYKNTCVGSDN	EXPR_MAIN	Wuhan_seafood_market_CoV_MN908947_CDS_proteome_1;5415	5415	Wuhan_seafood_market_CoV_MN908947_CDS_proteome_1	Wuhan_seafood_market_CoV_MN908947_CDS_proteome	MN908947 | join{[265:13468](+), [13467:21555](+)} | Wuhan seafood market pneumonia virus | orf1ab polyprotein (pp1ab)	926.22	1958.09	138.44	194.92	183.25	174.71	241.16	183.33	846.21	224.91	906.95	1480.25	988.58	275.08	233.95	283.59	243.88	185.44	156.54	147.5	257.84	299.19	186.28	373.82	187.08	387.87	320.53	261.94	447.2	329.92	693.16	923.05	1622.04	643.15	641.18	455.85	167.68	690.02	698.17	775.45	489.48
2698	GLYKNTCVGSDNVT	LYKNTCVGSDNV	EXPR_MAIN	Wuhan_seafood_market_CoV_MN908947_CDS_proteome_1;5416	5416	Wuhan_seafood_market_CoV_MN908947_CDS_proteome_1	Wuhan_seafood_market_CoV_MN908947_CDS_proteome	MN908947 | join{[265:13468](+), [13467:21555](+)} | Wuhan seafood market pneumonia virus | orf1ab polyprotein (pp1ab)	441.11	471.37	165.53	532.62	239.41	202.36	331.54	290.67	360.07	199.99	274.21	502.71	277.87	115.08	168.65	348.38	197.06	397.61	153.38	115.44	157.39	250.97	396.95	747.14	273.77	174.27	616.81	1276.68	408.05	267.95	387.33	681.04	1084.46	890.8	974.22	594.39	187.89	303.27	388.41	126.73	366.3
2699	GLYKNTCVGSDNVT	YKNTCVGSDNVT	EXPR_MAIN	Wuhan_seafood_market_CoV_MN908947_CDS_proteome_1;5417	5417	Wuhan_seafood_market_CoV_MN908947_CDS_proteome_1	Wuhan_seafood_market_CoV_MN908947_CDS_proteome	MN908947 | join{[265:13468](+), [13467:21555](+)} | Wuhan seafood market pneumonia virus | orf1ab polyprotein (pp1ab)	1044.62	740.58	189.8	194.67	345.36	207.92	306.35	173.72	230.62	221.91	812.37	916.4	440.5	303.6	165.59	304.55	215.67	337.02	204.85	122.46	225.73	182.66	225.45	193.39	10695.5	3901.19	830.52	475.61	623.2	548	773.84	776.77	1463.19	678.87	718.35	617.23	168.49	404.34	506.94	565.9	617.94
2701	NTCVGSDNVTDFNAIATCDW	NTCVGSDNVTDF	EXPR_MAIN	Wuhan_seafood_market_CoV_MN908947_CDS_proteome_1;5419	5419	Wuhan_seafood_market_CoV_MN908947_CDS_proteome_1	Wuhan_seafood_market_CoV_MN908947_CDS_proteome	MN908947 | join{[265:13468](+), [13467:21555](+)} | Wuhan seafood market pneumonia virus | orf1ab polyprotein (pp1ab)	612.43	578.57	164.27	192.26	178.51	173.07	183.18	215.13	304.43	140.52	337.92	189.48	185.95	118.5	139.43	225.2	131.91	111.35	124.83	96.96	453.18	306.03	169.58	224.13	292.67	335.29	232.99	205.74	187.07	275.42	317.21	791.51	1633.58	731.89	2431.81	1886.39	150.86	373.97	1712.06	2103.69	170.07
2702	NTCVGSDNVTDFNAIATCDW	TCVGSDNVTDFN	EXPR_MAIN	Wuhan_seafood_market_CoV_MN908947_CDS_proteome_1;5420	5420	Wuhan_seafood_market_CoV_MN908947_CDS_proteome_1	Wuhan_seafood_market_CoV_MN908947_CDS_proteome	MN908947 | join{[265:13468](+), [13467:21555](+)} | Wuhan seafood market pneumonia virus | orf1ab polyprotein (pp1ab)	993.38	627.12	381.59	366.18	408.91	416.81	285.88	161.48	1731.16	496.56	203.65	1879.86	948.41	176.39	190.17	143.8	341.46	157.7	379.12	163.33	355.05	1456.11	177	437.73	805.7	2629.13	1756.33	525.87	205.95	746.19	1295.4	3310.4	11020	8611.91	9529.94	9467.51	143.28	885.23	6142.62	6091.53	411.19
2703	NTCVGSDNVTDFNAIATCDW	CVGSDNVTDFNA	EXPR_MAIN	Wuhan_seafood_market_CoV_MN908947_CDS_proteome_1;5421	5421	Wuhan_seafood_market_CoV_MN908947_CDS_proteome_1	Wuhan_seafood_market_CoV_MN908947_CDS_proteome	MN908947 | join{[265:13468](+), [13467:21555](+)} | Wuhan seafood market pneumonia virus | orf1ab polyprotein (pp1ab)	1378.1	1272.94	439.77	733.36	1771.58	482.35	279.5	257.42	2800.93	1020.88	190.87	320.48	2688.46	123.65	306.12	1267.62	256.01	199.58	1379.1	188.12	401.63	2885.84	374.13	909.78	2284.54	4206.78	1939.92	428.25	342.71	1383.28	1652.98	6728.64	14927.6	22491.4	10338.2	15631.7	225.99	1322.11	6413.85	7411.37	598.22
2704	NTCVGSDNVTDFNAIATCDW	VGSDNVTDFNAI	EXPR_MAIN	Wuhan_seafood_market_CoV_MN908947_CDS_proteome_1;5422	5422	Wuhan_seafood_market_CoV_MN908947_CDS_proteome_1	Wuhan_seafood_market_CoV_MN908947_CDS_proteome	MN908947 | join{[265:13468](+), [13467:21555](+)} | Wuhan seafood market pneumonia virus | orf1ab polyprotein (pp1ab)	188.67	1160.12	878.23	586.15	446.16	295.62	266.71	169.92	2378.17	755.57	157.56	168.46	1360.79	144.7	194.46	193.71	190.21	280.61	1335.85	212.54	375.52	1609.4	291.21	207.85	4565.2	11398.8	1565.44	783.39	417.76	982.25	1504.33	6249.36	14760.8	11557.2	12448.9	9428.04	113.22	1123.48	2234.91	4811.24	409.53
2705	NTCVGSDNVTDFNAIATCDW	GSDNVTDFNAIA	EXPR_MAIN	Wuhan_seafood_market_CoV_MN908947_CDS_proteome_1;5423	5423	Wuhan_seafood_market_CoV_MN908947_CDS_proteome_1	Wuhan_seafood_market_CoV_MN908947_CDS_proteome	MN908947 | join{[265:13468](+), [13467:21555](+)} | Wuhan seafood market pneumonia virus | orf1ab polyprotein (pp1ab)	2234.69	1249.52	1029.39	456.81	330.5	509.81	190.8	199.02	1779.75	925.76	278.99	668.96	1086.11	269.04	120.81	162.39	448.03	186.37	1719.59	374.61	713.11	1425.41	161.09	421.51	2666.94	9846.93	825.95	400.19	1209.61	1179.47	4238.71	8339.06	15743.4	13871.9	12860.5	7820.91	102.79	1275.29	3412.26	7593.02	673.8
2706	NTCVGSDNVTDFNAIATCDW	SDNVTDFNAIAT	EXPR_MAIN	Wuhan_seafood_market_CoV_MN908947_CDS_proteome_1;5424	5424	Wuhan_seafood_market_CoV_MN908947_CDS_proteome_1	Wuhan_seafood_market_CoV_MN908947_CDS_proteome	MN908947 | join{[265:13468](+), [13467:21555](+)} | Wuhan seafood market pneumonia virus | orf1ab polyprotein (pp1ab)	724.59	749.73	350.1	753.42	1439.67	608.48	200.85	170.95	4927.39	2334.68	392.66	675.87	1575.8	114.91	255.13	616.05	178.45	269.67	415.37	662.86	330.48	1190.66	145.47	784.06	1078.88	5014.96	780.88	1171	4815.36	1071.84	3091.46	10014.4	16781.9	18450.6	25359.8	12709.3	183.22	1624.63	4781.08	8714.8	567.42
2707	NTCVGSDNVTDFNAIATCDW	DNVTDFNAIATC	EXPR_MAIN	Wuhan_seafood_market_CoV_MN908947_CDS_proteome_1;5425	5425	Wuhan_seafood_market_CoV_MN908947_CDS_proteome_1	Wuhan_seafood_market_CoV_MN908947_CDS_proteome	MN908947 | join{[265:13468](+), [13467:21555](+)} | Wuhan seafood market pneumonia virus | orf1ab polyprotein (pp1ab)	310.75	274.68	331.84	594.65	1293.17	335.9	130.16	125.08	4062.65	2121.4	189.06	627.24	2379.88	267.98	6461.62	414.93	159.31	159.53	228.68	247.14	137.12	1432.62	186.06	538.79	4654.8	4473.57	1374.07	278.57	2132.69	1139.5	2404.87	5647.72	18128.2	10729.9	11492.4	3617.31	121.43	1316	4974.96	2145.01	625.45
2708	NTCVGSDNVTDFNAIATCDW	NVTDFNAIATCD	EXPR_MAIN	Wuhan_seafood_market_CoV_MN908947_CDS_proteome_1;5426	5426	Wuhan_seafood_market_CoV_MN908947_CDS_proteome_1	Wuhan_seafood_market_CoV_MN908947_CDS_proteome	MN908947 | join{[265:13468](+), [13467:21555](+)} | Wuhan seafood market pneumonia virus | orf1ab polyprotein (pp1ab)	394.51	297.42	262.05	237.7	337.14	544.35	183.33	202.44	2936.8	925.84	282.44	147.24	1677.62	131.29	316.54	317.49	150.38	126.27	276.73	1100.29	1638.31	4568.59	145.21	537.16	1498.97	4516.45	3273.01	630.79	274	1215.51	1735.82	7111.63	14019.4	11248.1	4942	5156.73	175.1	1519.11	4694.07	6656.33	245.12
2709	NTCVGSDNVTDFNAIATCDW	VTDFNAIATCDW	EXPR_MAIN	Wuhan_seafood_market_CoV_MN908947_CDS_proteome_1;5427	5427	Wuhan_seafood_market_CoV_MN908947_CDS_proteome_1	Wuhan_seafood_market_CoV_MN908947_CDS_proteome	MN908947 | join{[265:13468](+), [13467:21555](+)} | Wuhan seafood market pneumonia virus | orf1ab polyprotein (pp1ab)	183.92	221.4	133.43	175.21	321.15	165.19	126.29	127.81	788.08	255.35	120.51	122.22	193.39	452.18	100.39	242	115.37	122.16	111.55	147.73	137.92	250.89	125.95	144	151.49	245.32	572.57	294.61	1494.7	2227.43	493.77	1570.23	1453.76	596.51	739.82	300.68	118.58	342.95	2429.75	4037.46	120.01
2762	RGTTTYKLNVGDYF	RGTTTYKLNVGD	EXPR_MAIN	Wuhan_seafood_market_CoV_MN908947_CDS_proteome_1;5536	5536	Wuhan_seafood_market_CoV_MN908947_CDS_proteome_1	Wuhan_seafood_market_CoV_MN908947_CDS_proteome	MN908947 | join{[265:13468](+), [13467:21555](+)} | Wuhan seafood market pneumonia virus | orf1ab polyprotein (pp1ab)	483.01	320.54	216.16	293.5	278.02	181.93	271.82	185.97	512.63	194.24	15905.4	1272.59	383.52	293.86	381.77	184.2	635.68	351	183.36	484.93	282.27	1373.03	239.71	259.5	678.43	1565.61	370.38	232.41	183.04	256.33	970.37	412.38	1483.09	537.15	607.06	248.62	199.31	233.57	363.21	350.4	173.41
2763	RGTTTYKLNVGDYF	GTTTYKLNVGDY	EXPR_MAIN	Wuhan_seafood_market_CoV_MN908947_CDS_proteome_1;5537	5537	Wuhan_seafood_market_CoV_MN908947_CDS_proteome_1	Wuhan_seafood_market_CoV_MN908947_CDS_proteome	MN908947 | join{[265:13468](+), [13467:21555](+)} | Wuhan seafood market pneumonia virus | orf1ab polyprotein (pp1ab)	288.23	340.79	1384.8	494.66	302.88	200.86	476.62	277.24	994.62	419.61	17608.4	1533.04	767.19	301.78	1678.91	1326.62	2055.46	637.66	552.32	286.51	742.72	2584.66	298.65	351.95	2968.39	260.41	453.36	685.22	499.39	258.48	3826.56	5591.92	5518.86	3147.1	1886.7	405.41	972.5	3284.93	1232.31	1609.36	507.35
2764	RGTTTYKLNVGDYF	TTTYKLNVGDYF	EXPR_MAIN	Wuhan_seafood_market_CoV_MN908947_CDS_proteome_1;5538	5538	Wuhan_seafood_market_CoV_MN908947_CDS_proteome_1	Wuhan_seafood_market_CoV_MN908947_CDS_proteome	MN908947 | join{[265:13468](+), [13467:21555](+)} | Wuhan seafood market pneumonia virus | orf1ab polyprotein (pp1ab)	192.41	235.5	166.48	163.45	113.54	137.64	148.41	166.77	220.83	127.23	1631.35	2571.48	285.14	153.39	556.91	188.3	551.83	522.81	145.35	152.01	156.22	425.06	107.87	104.35	477.28	712.19	237.59	208.64	486.78	189.49	784.68	1118.8	486.25	266.32	862.75	349.25	184.4	438.58	343.1	352.5	135.33
2795	YQKVGMQKYSTLQG	YQKVGMQKYSTL	EXPR_MAIN	Wuhan_seafood_market_CoV_MN908947_CDS_proteome_1;5593	5593	Wuhan_seafood_market_CoV_MN908947_CDS_proteome_1	Wuhan_seafood_market_CoV_MN908947_CDS_proteome	MN908947 | join{[265:13468](+), [13467:21555](+)} | Wuhan seafood market pneumonia virus | orf1ab polyprotein (pp1ab)	4787.64	10878.8	157.9	305.73	245.17	236.44	250.61	176.64	497.5	192.81	16758	489.72	292.77	662.1	290.29	313.34	811.5	744.1	302.62	265.93	532.4	595.2	299.03	390.46	191.1	468.83	492.09	408.83	174.92	304.38	481.33	739.79	1413.16	772.25	366.35	405.89	225.89	428.3	552.1	443.11	662.43
2796	YQKVGMQKYSTLQG	QKVGMQKYSTLQ	EXPR_MAIN	Wuhan_seafood_market_CoV_MN908947_CDS_proteome_1;5594	5594	Wuhan_seafood_market_CoV_MN908947_CDS_proteome_1	Wuhan_seafood_market_CoV_MN908947_CDS_proteome	MN908947 | join{[265:13468](+), [13467:21555](+)} | Wuhan seafood market pneumonia virus | orf1ab polyprotein (pp1ab)	1248.88	1354.96	235.15	459.85	411.58	297.24	296.67	256.19	530.81	367.15	18456.5	172.35	319.66	259.01	329.87	346.73	1092.06	811.06	386.81	275.7	257.12	697.91	203.79	332.16	265.84	426.13	449.92	495.84	453.94	316.29	416.84	528.73	919.8	546.72	381.23	308.02	186.25	261.83	459.8	5265.17	629.44
2797	YQKVGMQKYSTLQG	KVGMQKYSTLQG	EXPR_MAIN	Wuhan_seafood_market_CoV_MN908947_CDS_proteome_1;5595	5595	Wuhan_seafood_market_CoV_MN908947_CDS_proteome_1	Wuhan_seafood_market_CoV_MN908947_CDS_proteome	MN908947 | join{[265:13468](+), [13467:21555](+)} | Wuhan seafood market pneumonia virus | orf1ab polyprotein (pp1ab)	9598.59	11557.3	1206.14	508.01	524.16	354.05	259.64	273.87	834.17	267.72	14388.4	265.43	209.26	226.55	586.83	422.35	1628.09	674.27	283.6	274.25	296.18	787.09	289.26	225.31	735.66	1673.15	1418.41	702.64	376.57	449.51	665.19	758.77	1692.16	659.79	403.78	538.6	260.23	217.69	885.36	580.51	244.74
2803	STLQGPPGTGKSHF	STLQGPPGTGKS	EXPR_MAIN	Wuhan_seafood_market_CoV_MN908947_CDS_proteome_1;5602	5602	Wuhan_seafood_market_CoV_MN908947_CDS_proteome_1	Wuhan_seafood_market_CoV_MN908947_CDS_proteome	MN908947 | join{[265:13468](+), [13467:21555](+)} | Wuhan seafood market pneumonia virus | orf1ab polyprotein (pp1ab)	11848.5	18910.2	759.06	1165.77	1046.33	1127.61	508.78	947.61	1855.55	913.98	5160.33	1560.03	456.36	1228.84	362.32	2266.9	1062.11	3498	357.65	567.7	451.6	1793.41	927	4176.78	339	377.99	734.58	383.56	958.77	719.07	1165.89	2692.64	26572.8	53939.5	8633.38	2543.06	162.33	453.72	2326.57	2781.44	1088.52
2804	STLQGPPGTGKSHF	TLQGPPGTGKSH	EXPR_MAIN	Wuhan_seafood_market_CoV_MN908947_CDS_proteome_1;5603	5603	Wuhan_seafood_market_CoV_MN908947_CDS_proteome_1	Wuhan_seafood_market_CoV_MN908947_CDS_proteome	MN908947 | join{[265:13468](+), [13467:21555](+)} | Wuhan seafood market pneumonia virus | orf1ab polyprotein (pp1ab)	14166.8	16789.2	299.96	1481.09	1040.85	1193.18	399.48	696.33	3526.14	519.23	2144.06	472.88	341.92	337.7	421.99	657.55	830.43	1530.61	300.1	483.27	414.69	494.79	247.99	1091.65	320.96	541.94	636.16	464.12	871.97	586.3	979.41	1876.84	19887.4	40984.2	12123.8	7054.12	282.9	560.87	3129.57	4081.78	1151.77
2805	STLQGPPGTGKSHF	LQGPPGTGKSHF	EXPR_MAIN	Wuhan_seafood_market_CoV_MN908947_CDS_proteome_1;5604	5604	Wuhan_seafood_market_CoV_MN908947_CDS_proteome_1	Wuhan_seafood_market_CoV_MN908947_CDS_proteome	MN908947 | join{[265:13468](+), [13467:21555](+)} | Wuhan seafood market pneumonia virus | orf1ab polyprotein (pp1ab)	7235.36	17000.9	697.68	466.2	712.09	319.42	4238.38	1069.14	1329.71	769.81	888.62	745.25	424.8	207.39	549.87	188.59	383.81	2574.93	200.99	217.93	325.27	910.35	339.67	3303.7	429.08	716.12	464.94	338.1	182.99	492.54	2809.58	4736.94	63833.7	44354.8	12967.2	2003.33	244.84	357.7	2091.43	2007.41	510.17
2813	AVDALCEKALKYLP	AVDALCEKALKY	EXPR_MAIN	Wuhan_seafood_market_CoV_MN908947_CDS_proteome_1;5637	5637	Wuhan_seafood_market_CoV_MN908947_CDS_proteome_1	Wuhan_seafood_market_CoV_MN908947_CDS_proteome	MN908947 | join{[265:13468](+), [13467:21555](+)} | Wuhan seafood market pneumonia virus | orf1ab polyprotein (pp1ab)	464.06	340.16	230.11	189.73	166.24	153.05	582.41	499.69	282.56	155.93	245.61	929.34	317.29	143.93	215.78	769.2	185.48	161.57	189.46	141.34	763.2	19473.2	134.55	271.49	338.08	361.43	325.04	176.78	478.41	604.16	204.06	411.3	627.05	404.37	627.83	372.26	207.67	281.3	344.74	465.34	90.48
2814	AVDALCEKALKYLP	VDALCEKALKYL	EXPR_MAIN	Wuhan_seafood_market_CoV_MN908947_CDS_proteome_1;5638	5638	Wuhan_seafood_market_CoV_MN908947_CDS_proteome_1	Wuhan_seafood_market_CoV_MN908947_CDS_proteome	MN908947 | join{[265:13468](+), [13467:21555](+)} | Wuhan seafood market pneumonia virus | orf1ab polyprotein (pp1ab)	193.61	253.85	129.47	158.22	221.57	144.19	137.24	138.46	193.02	136.93	533.34	1084.38	179.35	258.91	153.85	172.25	246.45	218.53	164.07	199.91	4581.62	29024.7	124.66	144.48	201.43	287.22	340.56	481.76	299.67	503.61	312.67	354.13	612.84	391.13	580.89	216.74	509.93	1765.07	240.39	584.55	140.98
2815	AVDALCEKALKYLP	DALCEKALKYLP	EXPR_MAIN	Wuhan_seafood_market_CoV_MN908947_CDS_proteome_1;5639	5639	Wuhan_seafood_market_CoV_MN908947_CDS_proteome_1	Wuhan_seafood_market_CoV_MN908947_CDS_proteome	MN908947 | join{[265:13468](+), [13467:21555](+)} | Wuhan seafood market pneumonia virus | orf1ab polyprotein (pp1ab)	614.11	781.37	136.92	166.54	151.5	118.72	140.92	127.52	368.64	191.73	369.37	479.52	163.27	153.97	146.14	134.89	185.62	4230.62	168.88	133.66	175.52	242.84	140.13	187.07	187.45	191.89	322.93	239.68	360.35	473.28	239.54	310.94	371.04	286.25	270.55	144.07	152.55	193.36	200.87	228.19	260.66
2816	LCEKALKYLPIDKC	LCEKALKYLPID	EXPR_MAIN	Wuhan_seafood_market_CoV_MN908947_CDS_proteome_1;5641	5641	Wuhan_seafood_market_CoV_MN908947_CDS_proteome_1	Wuhan_seafood_market_CoV_MN908947_CDS_proteome	MN908947 | join{[265:13468](+), [13467:21555](+)} | Wuhan seafood market pneumonia virus | orf1ab polyprotein (pp1ab)	308.56	252.63	164.29	162.11	196.81	204.62	263.77	203.2	316.61	213.12	288.05	394.09	138.26	169.43	254.15	146.09	136.3	138.19	1030.12	107.38	181.76	146.67	119.65	134.32	243.3	273.69	254.56	499.62	250.23	352.26	295.17	538.22	1031.52	598.49	446.23	902.55	276.6	562.42	350.54	348.6	162.09
2817	LCEKALKYLPIDKC	CEKALKYLPIDK	EXPR_MAIN	Wuhan_seafood_market_CoV_MN908947_CDS_proteome_1;5642	5642	Wuhan_seafood_market_CoV_MN908947_CDS_proteome_1	Wuhan_seafood_market_CoV_MN908947_CDS_proteome	MN908947 | join{[265:13468](+), [13467:21555](+)} | Wuhan seafood market pneumonia virus | orf1ab polyprotein (pp1ab)	269.93	236.98	215.21	274.86	186.85	230.15	225.8	178.3	267.44	374.75	484.97	839.55	492.65	594.96	367.38	22545.4	694.16	264.46	810.44	8941.4	274.52	810.03	143.39	258.55	2076.04	2382.84	902.36	1915.69	351.42	482.11	379.54	1620.37	1050.04	1027.78	1162.52	931.53	256.09	695.74	612.5	554.37	375.31
2818	LCEKALKYLPIDKC	EKALKYLPIDKC	EXPR_MAIN	Wuhan_seafood_market_CoV_MN908947_CDS_proteome_1;5643	5643	Wuhan_seafood_market_CoV_MN908947_CDS_proteome_1	Wuhan_seafood_market_CoV_MN908947_CDS_proteome	MN908947 | join{[265:13468](+), [13467:21555](+)} | Wuhan seafood market pneumonia virus | orf1ab polyprotein (pp1ab)	346.97	283.11	185.71	153.39	169.34	143.72	174.36	246.48	311.26	378.81	109.68	192.76	219.29	138.15	169.38	1611.51	382.82	612.03	169.94	1785.3	223.59	218.95	148.82	240.72	1531.89	1200.46	341.44	604.5	146.82	152.34	737.87	359.67	447.03	284.34	469.74	252.98	193.79	213.01	298.55	246.2	275.38
2822	ARARVECFDKFKVNS	ARARVECFDKFK	EXPR_MAIN	Wuhan_seafood_market_CoV_MN908947_CDS_proteome_1;5660	5660	Wuhan_seafood_market_CoV_MN908947_CDS_proteome_1	Wuhan_seafood_market_CoV_MN908947_CDS_proteome	MN908947 | join{[265:13468](+), [13467:21555](+)} | Wuhan seafood market pneumonia virus | orf1ab polyprotein (pp1ab)	488.43	384.96	649.05	699.52	160.59	272.12	300.51	303.24	297.9	267.77	147.75	473.38	252.19	214.45	254.5	259.03	176.62	184.54	190.03	139.65	146.1	250.02	155.26	159.99	395.77	283.24	215.5	186.92	190.17	312.79	285.16	635.34	845.65	455.06	7050.62	20652.6	162.36	153.49	450.02	358.6	143.54
2823	ARARVECFDKFKVNS	RARVECFDKFKV	EXPR_MAIN	Wuhan_seafood_market_CoV_MN908947_CDS_proteome_1;5661	5661	Wuhan_seafood_market_CoV_MN908947_CDS_proteome_1	Wuhan_seafood_market_CoV_MN908947_CDS_proteome	MN908947 | join{[265:13468](+), [13467:21555](+)} | Wuhan seafood market pneumonia virus | orf1ab polyprotein (pp1ab)	467.9	283.69	847.7	299.65	163.42	143.92	281.92	156.66	492.51	128.25	324.31	273.73	120.97	349.43	182.41	199.38	159.78	147.87	131.05	140.94	119.4	162.61	148.61	133.11	333.58	282.27	333.74	213.59	212.89	271.38	242.81	622.22	708.99	232.47	26592.3	3524.95	130.42	153.26	356.78	223.85	160.77
2824	ARARVECFDKFKVNS	ARVECFDKFKVN	EXPR_MAIN	Wuhan_seafood_market_CoV_MN908947_CDS_proteome_1;5662	5662	Wuhan_seafood_market_CoV_MN908947_CDS_proteome_1	Wuhan_seafood_market_CoV_MN908947_CDS_proteome	MN908947 | join{[265:13468](+), [13467:21555](+)} | Wuhan seafood market pneumonia virus | orf1ab polyprotein (pp1ab)	565.26	577.41	2309.05	3508.63	204.55	198.88	153.9	165.44	292.26	297.07	269.07	2255.11	212.54	170.13	227.42	158.2	279.29	150.75	177.83	139.44	135.84	247	180.92	217.74	289.19	720.51	397.19	614.5	254.13	683.88	293.47	765.9	1297.83	503.27	25476.9	60610.6	205.74	282.87	366.2	539.12	168.72
2825	ARARVECFDKFKVNS	RVECFDKFKVNS	EXPR_MAIN	Wuhan_seafood_market_CoV_MN908947_CDS_proteome_1;5663	5663	Wuhan_seafood_market_CoV_MN908947_CDS_proteome_1	Wuhan_seafood_market_CoV_MN908947_CDS_proteome	MN908947 | join{[265:13468](+), [13467:21555](+)} | Wuhan seafood market pneumonia virus | orf1ab polyprotein (pp1ab)	1276.94	1482.74	4721.07	8755.8	227.54	223.3	166.45	186.19	465.6	371.51	128.94	6583.4	255.34	309.12	549.95	8914.11	518.75	149.26	180.73	169.56	176.7	410.41	152.44	207.72	297.84	1412.5	550.17	360.6	332.79	2519.61	387.68	1779.06	1383.15	1035.08	42893.5	49447.7	296.28	494.61	496.59	554.41	839.59
2853	DPAQLPAPRTLLTK	DPAQLPAPRTLL	EXPR_MAIN	Wuhan_seafood_market_CoV_MN908947_CDS_proteome_1;5725	5725	Wuhan_seafood_market_CoV_MN908947_CDS_proteome_1	Wuhan_seafood_market_CoV_MN908947_CDS_proteome	MN908947 | join{[265:13468](+), [13467:21555](+)} | Wuhan seafood market pneumonia virus | orf1ab polyprotein (pp1ab)	225.49	212.37	174.31	157.9	171.37	155.77	147.89	179.98	472.53	233.24	4486.58	218.86	268.52	1506.57	471.63	160.69	169.86	64189.4	153.46	145.8	219.92	205.31	108.98	193.28	202.26	207.78	1416.45	233.96	2578.04	6052.92	6655.8	8255.98	1450.81	590.58	797.4	506.59	138.33	254.77	616.03	713.14	197.88
2854	DPAQLPAPRTLLTK	PAQLPAPRTLLT	EXPR_MAIN	Wuhan_seafood_market_CoV_MN908947_CDS_proteome_1;5726	5726	Wuhan_seafood_market_CoV_MN908947_CDS_proteome_1	Wuhan_seafood_market_CoV_MN908947_CDS_proteome	MN908947 | join{[265:13468](+), [13467:21555](+)} | Wuhan seafood market pneumonia virus | orf1ab polyprotein (pp1ab)	786.74	904.95	140.63	268.97	228.22	140.57	176.64	140.19	498.48	381.32	1735.96	241.85	743.92	1059.43	127.34	131.34	820.83	65535	168.5	173.06	189.87	671.38	237.85	223.65	181.39	215.84	1550.41	210.79	17709.7	6775.17	508.16	800.92	1549.32	651.13	1007.35	530.27	159.22	224.67	899.64	700.97	389.49
2855	DPAQLPAPRTLLTK	AQLPAPRTLLTK	EXPR_MAIN	Wuhan_seafood_market_CoV_MN908947_CDS_proteome_1;5727	5727	Wuhan_seafood_market_CoV_MN908947_CDS_proteome_1	Wuhan_seafood_market_CoV_MN908947_CDS_proteome	MN908947 | join{[265:13468](+), [13467:21555](+)} | Wuhan seafood market pneumonia virus | orf1ab polyprotein (pp1ab)	313.68	218.36	224.8	207.11	250.07	147.34	277.14	146.77	489.21	246.06	3198.17	519.96	132.44	546.13	228.1	127.18	212.1	33443.8	209.73	163.32	175.36	245.7	157.34	202.01	183.99	215.81	1905.66	267.65	2790.77	3783.3	287.48	948.3	1774.49	394.16	984.76	386.99	147.5	225.01	438.44	488.01	533.27
2856	PRTLLTKGTLEPEY	PRTLLTKGTLEP	EXPR_MAIN	Wuhan_seafood_market_CoV_MN908947_CDS_proteome_1;5732	5732	Wuhan_seafood_market_CoV_MN908947_CDS_proteome_1	Wuhan_seafood_market_CoV_MN908947_CDS_proteome	MN908947 | join{[265:13468](+), [13467:21555](+)} | Wuhan seafood market pneumonia virus | orf1ab polyprotein (pp1ab)	358.08	232.12	884.66	840.33	247.37	366.1	165.2	179.33	2583.4	1173.42	316.04	362.07	386.53	883.13	451.09	213.84	307.46	633.22	199.68	609.66	139.4	2720.22	637.52	411.59	317.4	250.8	1800.15	7058.27	225.9	592.46	676.21	1437.16	4074.6	1814.95	4267.75	3028.24	221.78	656.38	1869.61	1473.16	158.23
2857	PRTLLTKGTLEPEY	RTLLTKGTLEPE	EXPR_MAIN	Wuhan_seafood_market_CoV_MN908947_CDS_proteome_1;5733	5733	Wuhan_seafood_market_CoV_MN908947_CDS_proteome_1	Wuhan_seafood_market_CoV_MN908947_CDS_proteome	MN908947 | join{[265:13468](+), [13467:21555](+)} | Wuhan seafood market pneumonia virus | orf1ab polyprotein (pp1ab)	219.5	289.85	1215.41	517.53	239.26	213.52	143.58	144	2304.38	1151.68	651.12	1245.8	1364.17	2550.33	190.11	130.9	1395.53	232.04	240.64	241.3	128.78	974.35	214.44	245.69	231.26	271.47	1180.04	846.02	267.45	610.99	832.87	2433.58	4750.78	2586.19	5061.02	3758.31	168.66	905.41	1646.38	1671.77	173.39
2858	PRTLLTKGTLEPEY	TLLTKGTLEPEY	EXPR_MAIN	Wuhan_seafood_market_CoV_MN908947_CDS_proteome_1;5734	5734	Wuhan_seafood_market_CoV_MN908947_CDS_proteome_1	Wuhan_seafood_market_CoV_MN908947_CDS_proteome	MN908947 | join{[265:13468](+), [13467:21555](+)} | Wuhan seafood market pneumonia virus | orf1ab polyprotein (pp1ab)	255.85	327.12	1363.15	568.37	396.66	252.47	161.14	159.56	2202.61	1223.64	197.54	593.25	266.96	1266.69	129.12	596.55	593.21	143.74	205.72	371.02	124.84	566.37	150.7	225.33	220.91	470.06	515.67	904.65	1190.24	1812.51	1146.63	3082.33	6143.02	3212.46	4569.28	972.16	450.65	2709.65	1933.24	2060.52	334.91
2884	YKGVITHDVSSAIN	YKGVITHDVSSA	EXPR_MAIN	Wuhan_seafood_market_CoV_MN908947_CDS_proteome_1;5800	5800	Wuhan_seafood_market_CoV_MN908947_CDS_proteome_1	Wuhan_seafood_market_CoV_MN908947_CDS_proteome	MN908947 | join{[265:13468](+), [13467:21555](+)} | Wuhan seafood market pneumonia virus | orf1ab polyprotein (pp1ab)	10035.8	11462.5	226.12	283.1	167.03	157.34	161.43	176.86	441.01	205.95	378.37	4769.05	242.73	596.09	192.86	165.02	103.78	198.63	229	334.75	272.78	149.3	208.57	143.65	2544.04	9316.05	694.85	394.47	300.01	382.48	443.45	551.82	1930.24	1358.38	371.83	382.24	183.09	658.59	300.8	671.16	305.8
2885	YKGVITHDVSSAIN	KGVITHDVSSAI	EXPR_MAIN	Wuhan_seafood_market_CoV_MN908947_CDS_proteome_1;5801	5801	Wuhan_seafood_market_CoV_MN908947_CDS_proteome_1	Wuhan_seafood_market_CoV_MN908947_CDS_proteome	MN908947 | join{[265:13468](+), [13467:21555](+)} | Wuhan seafood market pneumonia virus | orf1ab polyprotein (pp1ab)	15375	21639.5	280.2	205.08	176.75	158.98	130.95	145.57	245.09	175.12	609.78	1170.81	751.86	199.71	1065.24	414.2	126.02	222.05	226.26	260.15	116.36	169.66	128.18	169.57	4881.38	42211.3	463.04	3895.5	294.6	380.8	346.4	397.93	2691.58	4056.15	850.42	197.78	226.11	288.64	356.16	532.04	114.21
2886	YKGVITHDVSSAIN	GVITHDVSSAIN	EXPR_MAIN	Wuhan_seafood_market_CoV_MN908947_CDS_proteome_1;5802	5802	Wuhan_seafood_market_CoV_MN908947_CDS_proteome_1	Wuhan_seafood_market_CoV_MN908947_CDS_proteome	MN908947 | join{[265:13468](+), [13467:21555](+)} | Wuhan seafood market pneumonia virus | orf1ab polyprotein (pp1ab)	192.6	1302.81	257.7	201.16	178.39	162.53	213.4	172.14	791.61	499.99	1287.49	1122.18	3283.93	312.66	1519.82	467.36	177.6	1964.87	144.23	195.41	124.31	627.31	147.91	161.38	346.03	289.41	831.64	3642.7	174.27	615.19	437.39	1687.7	2345.54	1300.35	9194.93	15571.4	266.08	2467.24	3343.53	2800.78	105.46
2921	IFTQTTETAHSCNV	IFTQTTETAHSC	EXPR_MAIN	Wuhan_seafood_market_CoV_MN908947_CDS_proteome_1;5869	5869	Wuhan_seafood_market_CoV_MN908947_CDS_proteome_1	Wuhan_seafood_market_CoV_MN908947_CDS_proteome	MN908947 | join{[265:13468](+), [13467:21555](+)} | Wuhan seafood market pneumonia virus | orf1ab polyprotein (pp1ab)	548.02	425.64	144.6	161.24	188.42	168.32	3118.86	3003.96	513	238.39	143.86	234.84	176.26	136.51	157.45	489.11	1406.87	129.89	204.91	100.42	246.78	437.04	126.28	202.22	177.14	288.98	1777.42	794.24	158.41	255.58	244.55	734.59	1182.21	479.25	891.68	777.28	169.97	328.66	313.74	325.18	4770.44
2922	IFTQTTETAHSCNV	FTQTTETAHSCN	EXPR_MAIN	Wuhan_seafood_market_CoV_MN908947_CDS_proteome_1;5870	5870	Wuhan_seafood_market_CoV_MN908947_CDS_proteome_1	Wuhan_seafood_market_CoV_MN908947_CDS_proteome	MN908947 | join{[265:13468](+), [13467:21555](+)} | Wuhan seafood market pneumonia virus | orf1ab polyprotein (pp1ab)	602.68	427.98	206.24	177.34	259	210.65	6247.82	3101.8	692.37	284.46	8349.49	696.5	224.99	301.54	125.82	1700	1061.98	226.15	254.22	127.35	357.99	771.48	128.62	360.74	251.45	242.95	862.78	502.32	581.98	440.86	484.54	931.75	3151.65	1613.66	1630.24	1391.86	164.59	436.57	803.49	777.15	10315.9
2923	IFTQTTETAHSCNV	TQTTETAHSCNV	EXPR_MAIN	Wuhan_seafood_market_CoV_MN908947_CDS_proteome_1;5871	5871	Wuhan_seafood_market_CoV_MN908947_CDS_proteome_1	Wuhan_seafood_market_CoV_MN908947_CDS_proteome	MN908947 | join{[265:13468](+), [13467:21555](+)} | Wuhan seafood market pneumonia virus | orf1ab polyprotein (pp1ab)	389.2	609.59	135.09	313.75	185.94	254.82	8748.83	9533.96	205.32	207.04	163.14	295.39	123.59	131.34	140.42	317.21	233.35	144.68	181.46	97.12	254.97	273.95	99.7	119.72	189.84	188.2	482.25	178.84	160.36	250.74	212.44	677.4	1361.86	551.35	2383.74	983.99	109.41	289.35	390.36	343.08	4633.7
2930	NVAITRAKVGILCI	NVAITRAKVGIL	EXPR_MAIN	Wuhan_seafood_market_CoV_MN908947_CDS_proteome_1;5886	5886	Wuhan_seafood_market_CoV_MN908947_CDS_proteome_1	Wuhan_seafood_market_CoV_MN908947_CDS_proteome	MN908947 | join{[265:13468](+), [13467:21555](+)} | Wuhan seafood market pneumonia virus | orf1ab polyprotein (pp1ab)	338.66	596.09	119.85	267	148.15	207.27	141.97	312.27	171.03	246.7	198.48	1055.54	170.17	166.42	162.64	182.13	389.9	147.11	156.48	130.27	197.22	194.22	103.17	126.25	182.42	180.22	191.23	180.52	172.57	179.17	158.32	315.18	352.52	313.04	208.69	347.78	364.02	975.76	217.94	161.03	219.48
2931	NVAITRAKVGILCI	VAITRAKVGILC	EXPR_MAIN	Wuhan_seafood_market_CoV_MN908947_CDS_proteome_1;5887	5887	Wuhan_seafood_market_CoV_MN908947_CDS_proteome_1	Wuhan_seafood_market_CoV_MN908947_CDS_proteome	MN908947 | join{[265:13468](+), [13467:21555](+)} | Wuhan seafood market pneumonia virus | orf1ab polyprotein (pp1ab)	232.57	209.83	184.7	146.69	152.28	121.88	143.25	117.45	150.61	145.71	314.23	53080	128.36	109.55	148.07	148.02	114.51	115.73	121.97	148.83	276.38	138.71	126.54	146.82	163.22	161.23	208.89	136.73	161.55	158.01	217.02	227.83	620.76	327.25	364.91	544	4951.81	21760.5	170.29	210.58	143.89
2932	NVAITRAKVGILCI	AITRAKVGILCI	EXPR_MAIN	Wuhan_seafood_market_CoV_MN908947_CDS_proteome_1;5888	5888	Wuhan_seafood_market_CoV_MN908947_CDS_proteome_1	Wuhan_seafood_market_CoV_MN908947_CDS_proteome	MN908947 | join{[265:13468](+), [13467:21555](+)} | Wuhan seafood market pneumonia virus | orf1ab polyprotein (pp1ab)	141.96	170.87	1983.34	714.63	101.18	132.24	120.69	112.55	392.47	123.11	117.03	10694.5	122.31	112.89	213.01	348.07	144.96	122.6	128.4	142.82	127.72	151.54	121.41	107.76	156.46	156.35	190.84	150.93	107.4	129.18	166.68	291.9	437.35	177.91	311.55	176.3	152.74	346.79	168.97	175.49	109.31
2986	SMMGFKMNYQVNGYPNM	SMMGFKMNYQVN	EXPR_MAIN	Wuhan_seafood_market_CoV_MN908947_CDS_proteome_1;5981	5981	Wuhan_seafood_market_CoV_MN908947_CDS_proteome_1	Wuhan_seafood_market_CoV_MN908947_CDS_proteome	MN908947 | join{[265:13468](+), [13467:21555](+)} | Wuhan seafood market pneumonia virus | orf1ab polyprotein (pp1ab)	645.51	351.82	314.38	408.29	190.11	304.04	278.69	381.82	551.41	402.51	814.32	12118.9	1191.37	1012.57	553.97	813.9	491.24	1562.96	230.79	286.16	1871.64	1161.62	842.25	1699.6	472.84	608.56	407.72	446.73	286.18	345.76	568.31	961.66	1115.91	817.09	908.39	727.7	460.32	557.9	555.07	527.71	424.65
2987	SMMGFKMNYQVNGYPNM	MMGFKMNYQVNG	EXPR_MAIN	Wuhan_seafood_market_CoV_MN908947_CDS_proteome_1;5982	5982	Wuhan_seafood_market_CoV_MN908947_CDS_proteome_1	Wuhan_seafood_market_CoV_MN908947_CDS_proteome	MN908947 | join{[265:13468](+), [13467:21555](+)} | Wuhan seafood market pneumonia virus | orf1ab polyprotein (pp1ab)	1489.67	793.42	406.05	339.14	414.74	317.13	1453.04	372.68	1396.28	362.47	3034.95	3700.16	901.28	1005.99	844.37	805.31	1219.43	3514.89	539.16	347.28	13072	5407.79	591.14	806.24	1154.27	966.73	1438.49	820.22	1023.31	395.28	787.24	1375.15	2139.48	968.95	1517.67	393.8	646.84	734.61	1067.67	1014.63	1045.81
2988	SMMGFKMNYQVNGYPNM	MGFKMNYQVNGY	EXPR_MAIN	Wuhan_seafood_market_CoV_MN908947_CDS_proteome_1;5983	5983	Wuhan_seafood_market_CoV_MN908947_CDS_proteome_1	Wuhan_seafood_market_CoV_MN908947_CDS_proteome	MN908947 | join{[265:13468](+), [13467:21555](+)} | Wuhan seafood market pneumonia virus | orf1ab polyprotein (pp1ab)	2341.98	1594.8	231.22	208.16	619.85	446.22	304.2	276.06	850.46	1089.97	1092.02	1648.14	1122.85	601.3	471.19	632.83	515.4	866.66	849.51	383.81	5946.98	1843.67	346.71	475.46	720.15	4174.97	620.83	406.97	659.07	523.12	2418.73	1681.57	2480.96	1008.48	1932.75	974.2	755.92	4124.71	1037	1065.91	442.33
2989	SMMGFKMNYQVNGYPNM	GFKMNYQVNGYP	EXPR_MAIN	Wuhan_seafood_market_CoV_MN908947_CDS_proteome_1;5984	5984	Wuhan_seafood_market_CoV_MN908947_CDS_proteome_1	Wuhan_seafood_market_CoV_MN908947_CDS_proteome	MN908947 | join{[265:13468](+), [13467:21555](+)} | Wuhan seafood market pneumonia virus | orf1ab polyprotein (pp1ab)	344.65	902.94	157.9	742.87	179.88	528.67	372.8	472.1	262.53	218.37	483.89	6397.94	1507.79	366.14	377.46	1207.31	506.73	405.79	199.44	293.37	516.38	843.7	222.8	211.98	599.76	1315.09	350.67	414.1	361.5	1307.08	905.98	1034.17	1566.23	1095.57	905.14	1448.01	172.44	434.88	526.83	249.99	439.19
2990	SMMGFKMNYQVNGYPNM	FKMNYQVNGYPN	EXPR_MAIN	Wuhan_seafood_market_CoV_MN908947_CDS_proteome_1;5985	5985	Wuhan_seafood_market_CoV_MN908947_CDS_proteome_1	Wuhan_seafood_market_CoV_MN908947_CDS_proteome	MN908947 | join{[265:13468](+), [13467:21555](+)} | Wuhan seafood market pneumonia virus | orf1ab polyprotein (pp1ab)	2086.9	619.19	343.79	367.38	749.92	379.09	2153.12	1093.04	689.15	289.89	1599.01	2858.76	5011.86	2014.99	1173.54	5882.54	1904.45	2189.6	756.81	756.02	4686.08	1861.28	327.5	691.46	832.09	5359.75	921.33	911.23	469.12	457.95	1660.2	2179.15	2200.48	986.57	731.47	668.06	518.14	938.44	1262.19	925.63	2132.11
2991	SMMGFKMNYQVNGYPNM	KMNYQVNGYPNM	EXPR_MAIN	Wuhan_seafood_market_CoV_MN908947_CDS_proteome_1;5986	5986	Wuhan_seafood_market_CoV_MN908947_CDS_proteome_1	Wuhan_seafood_market_CoV_MN908947_CDS_proteome	MN908947 | join{[265:13468](+), [13467:21555](+)} | Wuhan seafood market pneumonia virus | orf1ab polyprotein (pp1ab)	599.95	1500.27	334.25	482.25	509.96	410.89	531.02	746.08	1572.72	863.27	917.11	829.52	459.63	42027.2	352.25	829.62	524.36	2528.05	297.89	1580.1	12558.9	6408.19	350.27	663.46	8963.96	15394.9	645.03	402.11	1335.96	730.14	7937.54	26245.4	4150.62	2271.44	1674.48	1619.45	174.86	530.02	2153.64	1061.1	1199.76
3008	GCHATREAVGTNLP	GCHATREAVGTN	EXPR_MAIN	Wuhan_seafood_market_CoV_MN908947_CDS_proteome_1;6018	6018	Wuhan_seafood_market_CoV_MN908947_CDS_proteome_1	Wuhan_seafood_market_CoV_MN908947_CDS_proteome	MN908947 | join{[265:13468](+), [13467:21555](+)} | Wuhan seafood market pneumonia virus | orf1ab polyprotein (pp1ab)	497.66	397.33	146.36	180.36	241.09	172.1	167.57	160.6	631.21	241.02	223.96	459.04	234.5	976.38	132.82	282.11	227.85	539.01	159.91	140.76	199.26	566.15	120.28	174.22	232.57	281.95	278.46	313.25	474.55	370.28	719.68	1889.28	1468.27	719.68	1029.29	529.99	160.09	373.49	998.36	1667.86	172.21
3009	GCHATREAVGTNLP	CHATREAVGTNL	EXPR_MAIN	Wuhan_seafood_market_CoV_MN908947_CDS_proteome_1;6019	6019	Wuhan_seafood_market_CoV_MN908947_CDS_proteome_1	Wuhan_seafood_market_CoV_MN908947_CDS_proteome	MN908947 | join{[265:13468](+), [13467:21555](+)} | Wuhan seafood market pneumonia virus | orf1ab polyprotein (pp1ab)	485.24	277.49	183.55	175.23	307.98	139.43	186.14	146.74	779.77	220.52	702.24	1087.81	322.24	340.56	153.32	322.07	303.8	125.07	257.7	125.24	240.56	1174.28	158.78	474.67	308.09	262.16	673.97	178.76	796.45	331.59	721.93	493.69	3820.58	518.49	2333.77	1037.46	163.19	304.46	4309.96	5738.43	241.83
3010	GCHATREAVGTNLP	HATREAVGTNLP	EXPR_MAIN	Wuhan_seafood_market_CoV_MN908947_CDS_proteome_1;6020	6020	Wuhan_seafood_market_CoV_MN908947_CDS_proteome_1	Wuhan_seafood_market_CoV_MN908947_CDS_proteome	MN908947 | join{[265:13468](+), [13467:21555](+)} | Wuhan seafood market pneumonia virus | orf1ab polyprotein (pp1ab)	331.23	277.19	163.78	155.83	205.54	350.07	183.29	295.28	540.2	297.94	196.94	285.55	758.68	183.85	134.84	305.8	160.42	115.64	155.93	135.23	146.82	430.5	212.48	157.34	574.5	1660.91	600.97	287.42	368.05	494.48	680.62	714.92	1202.56	592.52	760.56	291.42	125.56	381.94	1435.85	2522.42	144.94
3051	VQMLSDTLKNLSDR	VQMLSDTLKNLS	EXPR_MAIN	Wuhan_seafood_market_CoV_MN908947_CDS_proteome_1;6092	6092	Wuhan_seafood_market_CoV_MN908947_CDS_proteome_1	Wuhan_seafood_market_CoV_MN908947_CDS_proteome	MN908947 | join{[265:13468](+), [13467:21555](+)} | Wuhan seafood market pneumonia virus | orf1ab polyprotein (pp1ab)	304.6	248.51	223.29	186.86	480.92	198.8	321.59	330.87	702.42	657.01	223.36	1765.85	551.11	207.74	187.18	308.16	210.42	223	783.74	176.81	237.39	362.03	108.05	206.11	605.85	1477.73	746.86	1718.79	373.23	326.72	378.78	708.43	2796.57	1291.77	2187.41	495.46	623.05	992.29	1087.72	1533.68	2975.15
3052	VQMLSDTLKNLSDR	QMLSDTLKNLSD	EXPR_MAIN	Wuhan_seafood_market_CoV_MN908947_CDS_proteome_1;6093	6093	Wuhan_seafood_market_CoV_MN908947_CDS_proteome_1	Wuhan_seafood_market_CoV_MN908947_CDS_proteome	MN908947 | join{[265:13468](+), [13467:21555](+)} | Wuhan seafood market pneumonia virus | orf1ab polyprotein (pp1ab)	288.41	191.94	119.3	328	317.54	376.81	495.54	306.48	446.45	338.81	351.09	923.71	165.03	154.32	124.47	168.5	103.43	212.92	227.58	126.68	195.85	394.49	115.04	144.25	536.87	1402.02	1479.02	1894.3	436.03	463.9	397.63	1010.26	2572.5	1240.96	2291.28	888.12	156.87	376.04	842.41	1062.91	819.2
3053	VQMLSDTLKNLSDR	MLSDTLKNLSDR	EXPR_MAIN	Wuhan_seafood_market_CoV_MN908947_CDS_proteome_1;6094	6094	Wuhan_seafood_market_CoV_MN908947_CDS_proteome_1	Wuhan_seafood_market_CoV_MN908947_CDS_proteome	MN908947 | join{[265:13468](+), [13467:21555](+)} | Wuhan seafood market pneumonia virus | orf1ab polyprotein (pp1ab)	336.52	253.14	151.7	1436.3	2062.93	2025.39	185.22	200.99	939.81	895.67	444.87	2029.71	199.52	167.46	263.49	350.88	116.32	155.33	1088.33	109.66	251.13	827.02	103.89	122.58	2564.5	3065.33	2510.51	3689.46	523.77	493.93	360.66	640.44	1874.66	811.79	639.61	820.12	303.64	806.11	592.04	681.98	325.18
3065	RRATCFSTASDTYA	RRATCFSTASDT	EXPR_MAIN	Wuhan_seafood_market_CoV_MN908947_CDS_proteome_1;6137	6137	Wuhan_seafood_market_CoV_MN908947_CDS_proteome_1	Wuhan_seafood_market_CoV_MN908947_CDS_proteome	MN908947 | join{[265:13468](+), [13467:21555](+)} | Wuhan seafood market pneumonia virus | orf1ab polyprotein (pp1ab)	230.61	289.88	262.35	255.25	266.7	178.68	149.13	145.2	795.94	365.73	1363.75	374.81	240.17	266.44	154.83	368.15	860.9	122.4	122.14	127.13	158.87	552.9	157.95	250.37	273.05	277.73	880.43	200.78	289.77	1031.67	758.59	1643.36	2447.87	1196.89	1513.01	1240.78	130.51	583.24	1709.67	1551.73	131.31
3066	RRATCFSTASDTYA	RATCFSTASDTY	EXPR_MAIN	Wuhan_seafood_market_CoV_MN908947_CDS_proteome_1;6138	6138	Wuhan_seafood_market_CoV_MN908947_CDS_proteome_1	Wuhan_seafood_market_CoV_MN908947_CDS_proteome	MN908947 | join{[265:13468](+), [13467:21555](+)} | Wuhan seafood market pneumonia virus | orf1ab polyprotein (pp1ab)	224.9	249.56	321.51	317.03	452.23	576.43	207.22	157.98	293.59	228.14	1128.9	2873.4	218.02	153.96	213.84	869.09	221.59	157.48	123.45	133.88	220.84	201.66	170.64	177.94	315.81	407.7	706.53	194.37	504.11	1040.07	690.16	1520.13	3861.66	1695.66	1949.04	1479.69	126.99	469.43	1117.7	1138.56	239.62
3067	RRATCFSTASDTYA	ATCFSTASDTYA	EXPR_MAIN	Wuhan_seafood_market_CoV_MN908947_CDS_proteome_1;6139	6139	Wuhan_seafood_market_CoV_MN908947_CDS_proteome_1	Wuhan_seafood_market_CoV_MN908947_CDS_proteome	MN908947 | join{[265:13468](+), [13467:21555](+)} | Wuhan seafood market pneumonia virus | orf1ab polyprotein (pp1ab)	638.9	496.29	219.09	302.62	316.63	369.43	270	197.82	730.94	554.48	2788.63	4238.17	323.34	186.56	314.91	144.77	273.7	168.24	200.26	130.65	328.71	559.13	332.39	340.53	216.61	645.24	641.63	410.01	1234.32	1087.71	763.53	3583.45	5181.04	2134.95	1829.18	385.47	149.72	880.18	1721.31	1416.56	404.35
3072	FDYVYNPFMIDVQQWG	FDYVYNPFMIDV	EXPR_MAIN	Wuhan_seafood_market_CoV_MN908947_CDS_proteome_1;6158	6158	Wuhan_seafood_market_CoV_MN908947_CDS_proteome_1	Wuhan_seafood_market_CoV_MN908947_CDS_proteome	MN908947 | join{[265:13468](+), [13467:21555](+)} | Wuhan seafood market pneumonia virus | orf1ab polyprotein (pp1ab)	150.59	161.92	140.1	1825.2	2690.48	1373.57	155.43	133.16	153.71	150.42	220.31	125.77	191.31	134.4	108.82	136.67	159.26	102.9	101.21	97.63	127.53	174.83	96.75	133.93	179.05	231.52	221.58	149.38	136.42	426.99	159.06	374.79	1005.88	408.47	662.45	424.91	518.39	1465.39	350.01	453.24	125.51
3073	FDYVYNPFMIDVQQWG	DYVYNPFMIDVQ	EXPR_MAIN	Wuhan_seafood_market_CoV_MN908947_CDS_proteome_1;6159	6159	Wuhan_seafood_market_CoV_MN908947_CDS_proteome_1	Wuhan_seafood_market_CoV_MN908947_CDS_proteome	MN908947 | join{[265:13468](+), [13467:21555](+)} | Wuhan seafood market pneumonia virus | orf1ab polyprotein (pp1ab)	203.73	174.38	106.64	180.86	170.37	172.2	163.84	140	235.58	255.8	1661.16	496.2	295.7	155.88	129.12	94.23	157.47	123.16	130.77	134.37	231.44	350.14	126.69	123.85	221.93	707.82	227.33	178.94	311.51	309.58	1011.67	713.25	1348.78	554.15	1169.65	773.1	1709.12	4217.87	552.8	708.94	149.66
3074	FDYVYNPFMIDVQQWG	YVYNPFMIDVQQ	EXPR_MAIN	Wuhan_seafood_market_CoV_MN908947_CDS_proteome_1;6160	6160	Wuhan_seafood_market_CoV_MN908947_CDS_proteome_1	Wuhan_seafood_market_CoV_MN908947_CDS_proteome	MN908947 | join{[265:13468](+), [13467:21555](+)} | Wuhan seafood market pneumonia virus | orf1ab polyprotein (pp1ab)	331.73	453.16	148.71	161.31	229.13	202.08	178.37	176.51	411.89	188.77	264.22	219.84	403.34	115.59	452.38	368.22	418.45	207.61	524.18	158.92	207.93	730.93	111.92	180.12	196.99	141.38	208.37	322.07	616.75	142.75	291.25	861.59	1326.64	1063.26	1063.68	735.55	4762.69	14547.9	723.62	274.2	313.58
3075	FDYVYNPFMIDVQQWG	VYNPFMIDVQQW	EXPR_MAIN	Wuhan_seafood_market_CoV_MN908947_CDS_proteome_1;6161	6161	Wuhan_seafood_market_CoV_MN908947_CDS_proteome_1	Wuhan_seafood_market_CoV_MN908947_CDS_proteome	MN908947 | join{[265:13468](+), [13467:21555](+)} | Wuhan seafood market pneumonia virus | orf1ab polyprotein (pp1ab)	256.62	224.55	142.42	192.73	253.02	114.7	304.41	202.14	358.33	158.16	239.95	147.55	330.07	210.34	216.74	291.23	219.13	289.29	153.66	134.93	209.08	545.88	108.69	264.77	181.8	173.7	306.8	120.85	180.78	205.7	245.3	388.68	1075.49	404.45	821.53	665.38	1278.12	3381.53	429.01	400.41	124.79
3076	FDYVYNPFMIDVQQWG	YNPFMIDVQQWG	EXPR_MAIN	Wuhan_seafood_market_CoV_MN908947_CDS_proteome_1;6162	6162	Wuhan_seafood_market_CoV_MN908947_CDS_proteome_1	Wuhan_seafood_market_CoV_MN908947_CDS_proteome	MN908947 | join{[265:13468](+), [13467:21555](+)} | Wuhan seafood market pneumonia virus | orf1ab polyprotein (pp1ab)	330.62	295.24	146.45	192.66	134.86	117.35	475.12	245.47	360.01	129.11	427.68	492.03	686.89	238.78	245.31	218.23	399.61	433.49	240.86	181.93	199.96	905.41	157.41	242.94	190.53	160.21	285.73	206.43	177.02	243.66	419.75	387.17	787.66	426.8	965.12	462.76	780.76	1589.7	516.03	342.72	171.11
3077	MIDVQQWGFTGNLQ	MIDVQQWGFTGN	EXPR_MAIN	Wuhan_seafood_market_CoV_MN908947_CDS_proteome_1;6166	6166	Wuhan_seafood_market_CoV_MN908947_CDS_proteome_1	Wuhan_seafood_market_CoV_MN908947_CDS_proteome	MN908947 | join{[265:13468](+), [13467:21555](+)} | Wuhan seafood market pneumonia virus | orf1ab polyprotein (pp1ab)	801.41	441.8	435.28	4023.71	12338.4	4753.97	2751.03	1299.83	2264.2	606.19	1403.3	1636.97	395.67	213.43	634.62	368.28	660.43	495.33	622.59	1003.92	315.78	1295.79	2044.95	1136.35	509.64	588.72	994.29	525.83	1445.4	892.66	3190.28	2741.88	3358.15	1717.18	1908.18	1762.17	1720.73	6859.84	2310.19	1441.47	1574.62
3078	MIDVQQWGFTGNLQ	IDVQQWGFTGNL	EXPR_MAIN	Wuhan_seafood_market_CoV_MN908947_CDS_proteome_1;6167	6167	Wuhan_seafood_market_CoV_MN908947_CDS_proteome_1	Wuhan_seafood_market_CoV_MN908947_CDS_proteome	MN908947 | join{[265:13468](+), [13467:21555](+)} | Wuhan seafood market pneumonia virus | orf1ab polyprotein (pp1ab)	352.59	433.83	190.08	209.75	262.78	187.14	452.9	363.78	1031.74	331.31	397.65	562.15	346.92	154.26	1414.78	628.61	441.36	449.64	338.26	209.63	246.96	807.94	221.91	496.87	419.28	1294.32	927.24	379.28	569.25	757.15	894.07	1221.6	2883.23	1495.29	1381.6	321.15	261.78	576.95	842.98	335.53	317.78
3079	MIDVQQWGFTGNLQ	DVQQWGFTGNLQ	EXPR_MAIN	Wuhan_seafood_market_CoV_MN908947_CDS_proteome_1;6168	6168	Wuhan_seafood_market_CoV_MN908947_CDS_proteome_1	Wuhan_seafood_market_CoV_MN908947_CDS_proteome	MN908947 | join{[265:13468](+), [13467:21555](+)} | Wuhan seafood market pneumonia virus | orf1ab polyprotein (pp1ab)	847.47	649.51	448.47	238.21	535.04	249.82	583.01	436.74	1907.39	416.75	1375.71	1274.86	334.14	375.87	234.45	182.92	1706.34	1175.95	500.65	361.96	821.48	1304.06	213.41	199.77	1260.76	4600.96	1048.5	573.56	713.38	641.99	1999.42	1387.43	7018.25	9323.54	1414.5	821.4	208.89	579.74	789.96	1072.32	481.31
3085	TGNLQSNHDLYCQVH	TGNLQSNHDLYC	EXPR_MAIN	Wuhan_seafood_market_CoV_MN908947_CDS_proteome_1;6175	6175	Wuhan_seafood_market_CoV_MN908947_CDS_proteome_1	Wuhan_seafood_market_CoV_MN908947_CDS_proteome	MN908947 | join{[265:13468](+), [13467:21555](+)} | Wuhan seafood market pneumonia virus | orf1ab polyprotein (pp1ab)	585.91	418.92	434.93	786.32	1352.52	290.87	204.97	174.61	345.87	248.76	188.96	229.22	137.3	111.66	228.73	170.39	392.3	164.11	140.01	161.55	197.21	215.53	115.52	530.95	209.65	5789.49	289.61	167.97	146.03	195.06	391.54	966.73	1388.18	560.14	1450.71	1259.14	1289.81	443.32	711.89	537.07	177.61
3086	TGNLQSNHDLYCQVH	GNLQSNHDLYCQ	EXPR_MAIN	Wuhan_seafood_market_CoV_MN908947_CDS_proteome_1;6176	6176	Wuhan_seafood_market_CoV_MN908947_CDS_proteome_1	Wuhan_seafood_market_CoV_MN908947_CDS_proteome	MN908947 | join{[265:13468](+), [13467:21555](+)} | Wuhan seafood market pneumonia virus | orf1ab polyprotein (pp1ab)	204.31	300.6	147.37	140.88	208.45	158.17	255.52	261.42	241.06	187.71	857.98	1441.39	749.93	156.69	440.65	212.64	2099.25	179.65	173.56	146.9	188.83	709.37	113.32	246.24	172.44	213.63	522.95	332.52	300.09	325.67	1055.11	1554.52	1048.25	535.41	853.19	315.26	144.14	463.93	406.07	650.93	206.23
3087	TGNLQSNHDLYCQVH	NLQSNHDLYCQV	EXPR_MAIN	Wuhan_seafood_market_CoV_MN908947_CDS_proteome_1;6177	6177	Wuhan_seafood_market_CoV_MN908947_CDS_proteome_1	Wuhan_seafood_market_CoV_MN908947_CDS_proteome	MN908947 | join{[265:13468](+), [13467:21555](+)} | Wuhan seafood market pneumonia virus | orf1ab polyprotein (pp1ab)	238.78	204.4	108.73	117.84	115.68	114.57	119.81	118	110.89	115.18	156.2	258.84	131.81	134.61	157.46	99.56	1004.42	115.45	126.65	132.55	120.16	155.81	99.65	128.05	154.87	178.67	289.72	204.43	113.27	201.82	194.87	444.34	422.14	291.29	600.44	465.74	124.21	178.77	206.16	1064.49	109.26
3088	TGNLQSNHDLYCQVH	LQSNHDLYCQVH	EXPR_MAIN	Wuhan_seafood_market_CoV_MN908947_CDS_proteome_1;6178	6178	Wuhan_seafood_market_CoV_MN908947_CDS_proteome_1	Wuhan_seafood_market_CoV_MN908947_CDS_proteome	MN908947 | join{[265:13468](+), [13467:21555](+)} | Wuhan seafood market pneumonia virus | orf1ab polyprotein (pp1ab)	219.51	232.3	137.41	207.07	224.3	134.87	159.63	132.79	163.16	158.71	137.47	281.03	139.24	124.01	118.14	173.54	873	120.14	212.78	103.13	197.37	192.91	1214.61	7383.67	172.45	182.85	274.54	666.66	121.04	246.39	258.04	765.6	914.67	396.74	1676.58	477.67	172.54	286.46	206.75	208.9	115.61
3122	LADKFPVLHDIGNPKAIKCVP	LADKFPVLHDIG	EXPR_MAIN	Wuhan_seafood_market_CoV_MN908947_CDS_proteome_1;6247	6247	Wuhan_seafood_market_CoV_MN908947_CDS_proteome_1	Wuhan_seafood_market_CoV_MN908947_CDS_proteome	MN908947 | join{[265:13468](+), [13467:21555](+)} | Wuhan seafood market pneumonia virus | orf1ab polyprotein (pp1ab)	1067.77	627.63	211.59	214.54	234.4	193.65	268.6	175.89	872.77	605.35	1646.59	886.75	201.67	285.3	319.67	295.42	232.71	315.63	180.46	162.04	916.5	616.09	190.35	298.36	248.08	372.71	247.25	688.15	150.03	222.4	324.44	1077.63	1846.64	794.51	1214.8	798.84	168.44	340.43	856.64	1012.58	14223.9
3123	LADKFPVLHDIGNPKAIKCVP	ADKFPVLHDIGN	EXPR_MAIN	Wuhan_seafood_market_CoV_MN908947_CDS_proteome_1;6248	6248	Wuhan_seafood_market_CoV_MN908947_CDS_proteome_1	Wuhan_seafood_market_CoV_MN908947_CDS_proteome	MN908947 | join{[265:13468](+), [13467:21555](+)} | Wuhan seafood market pneumonia virus | orf1ab polyprotein (pp1ab)	446.24	332.32	290.68	537.86	1361.72	370.86	177.07	312.31	4947.34	2762.78	2368.84	699.97	466.03	126.48	225.6	347.26	363.82	848.96	141.08	161.04	836.48	959.13	326.18	266.9	272.14	537.85	583.94	244.08	623.9	2002.17	573.26	2301.72	1463.84	1394.65	1261.68	1149.11	179.02	706.08	569.08	1625.7	175.86
3124	LADKFPVLHDIGNPKAIKCVP	DKFPVLHDIGNP	EXPR_MAIN	Wuhan_seafood_market_CoV_MN908947_CDS_proteome_1;6249	6249	Wuhan_seafood_market_CoV_MN908947_CDS_proteome_1	Wuhan_seafood_market_CoV_MN908947_CDS_proteome	MN908947 | join{[265:13468](+), [13467:21555](+)} | Wuhan seafood market pneumonia virus | orf1ab polyprotein (pp1ab)	703.95	550.66	601.5	350.93	353.91	251.96	178.97	162.81	1669.46	503.6	784.02	847.2	241.2	148.17	1092.48	368.12	257.89	464.41	244.2	153.33	726.52	662.13	603.43	1453.03	294.28	478.82	324.24	279.73	250.55	215.8	443.59	1674.39	1878.4	729.4	1319.93	989.93	1044.23	349.85	765.1	717.54	204
3125	LADKFPVLHDIGNPKAIKCVP	KFPVLHDIGNPK	EXPR_MAIN	Wuhan_seafood_market_CoV_MN908947_CDS_proteome_1;6250	6250	Wuhan_seafood_market_CoV_MN908947_CDS_proteome_1	Wuhan_seafood_market_CoV_MN908947_CDS_proteome	MN908947 | join{[265:13468](+), [13467:21555](+)} | Wuhan seafood market pneumonia virus | orf1ab polyprotein (pp1ab)	484.15	269	330.6	312.63	182.86	176.91	400.56	182.65	353.51	229.97	152.82	244.46	182.94	142.48	357.72	265.2	221.39	616.59	190.73	182.4	226.37	278.29	523.94	263.92	209.27	312.82	236.42	222.74	164.39	208.78	334.98	955.09	764.73	356.98	570.36	266.2	1220.22	221.7	269.64	248.25	145.61
3126	LADKFPVLHDIGNPKAIKCVP	FPVLHDIGNPKA	EXPR_MAIN	Wuhan_seafood_market_CoV_MN908947_CDS_proteome_1;6251	6251	Wuhan_seafood_market_CoV_MN908947_CDS_proteome_1	Wuhan_seafood_market_CoV_MN908947_CDS_proteome	MN908947 | join{[265:13468](+), [13467:21555](+)} | Wuhan seafood market pneumonia virus | orf1ab polyprotein (pp1ab)	250.82	319.09	688.58	437.8	386.63	159.91	372.8	164.5	360.59	345.09	437.46	665.2	281.27	207.03	717.99	3486.76	728.4	405.85	204.15	259.01	186.85	470.12	135.7	296.48	465.7	387.72	478.92	292.61	439.13	404.55	552.52	910.93	938.96	591.11	545.9	385.64	221.74	391.69	380.04	366.63	238.03
3127	LADKFPVLHDIGNPKAIKCVP	PVLHDIGNPKAI	EXPR_MAIN	Wuhan_seafood_market_CoV_MN908947_CDS_proteome_1;6252	6252	Wuhan_seafood_market_CoV_MN908947_CDS_proteome_1	Wuhan_seafood_market_CoV_MN908947_CDS_proteome	MN908947 | join{[265:13468](+), [13467:21555](+)} | Wuhan seafood market pneumonia virus | orf1ab polyprotein (pp1ab)	244.58	207.14	278.94	196.23	538.86	201.3	389.35	211.83	1483.28	237.84	553.95	1569.54	538.5	218.91	337.6	606.87	348.5	934.59	251.01	283.83	209.19	482.51	400.41	242.04	313.36	376.35	1344.09	563.99	542.02	269.83	462.98	827.4	1263.37	471.19	1219.37	446.21	163.41	240.91	611.89	424.96	214.48
3128	LADKFPVLHDIGNPKAIKCVP	VLHDIGNPKAIK	EXPR_MAIN	Wuhan_seafood_market_CoV_MN908947_CDS_proteome_1;6253	6253	Wuhan_seafood_market_CoV_MN908947_CDS_proteome_1	Wuhan_seafood_market_CoV_MN908947_CDS_proteome	MN908947 | join{[265:13468](+), [13467:21555](+)} | Wuhan seafood market pneumonia virus | orf1ab polyprotein (pp1ab)	481.3	317.3	369.98	220.89	456.79	407.55	330.81	257.03	984.89	302.35	183.34	229.17	226.18	365.34	175.63	29312	371.97	2316.48	257.72	194.22	389.98	845.77	211.66	223.98	526.78	645.89	5199.71	5270.51	768.51	280.72	480.91	769.65	1455.71	1081.96	973.96	343.01	222.81	422.16	826.94	908.37	889.38
3129	LADKFPVLHDIGNPKAIKCVP	LHDIGNPKAIKC	EXPR_MAIN	Wuhan_seafood_market_CoV_MN908947_CDS_proteome_1;6254	6254	Wuhan_seafood_market_CoV_MN908947_CDS_proteome_1	Wuhan_seafood_market_CoV_MN908947_CDS_proteome	MN908947 | join{[265:13468](+), [13467:21555](+)} | Wuhan seafood market pneumonia virus | orf1ab polyprotein (pp1ab)	391.32	301.87	300.95	256.52	237.16	287.96	323.82	736.04	1192.78	274.03	397.7	477.13	161.6	326.55	179.28	16842.4	321.84	956.82	201.01	202.8	283.37	692.18	134.01	277.18	341.01	661.97	1454.76	5630.43	364.93	315.2	506.68	650.68	1757.7	665.12	765.61	327.69	421.33	426.04	513.21	660.64	228.27
3130	LADKFPVLHDIGNPKAIKCVP	HDIGNPKAIKCV	EXPR_MAIN	Wuhan_seafood_market_CoV_MN908947_CDS_proteome_1;6255	6255	Wuhan_seafood_market_CoV_MN908947_CDS_proteome_1	Wuhan_seafood_market_CoV_MN908947_CDS_proteome	MN908947 | join{[265:13468](+), [13467:21555](+)} | Wuhan seafood market pneumonia virus | orf1ab polyprotein (pp1ab)	233.81	294.84	210.74	186.75	203.51	174.56	359.35	387.47	466.44	253.2	118.51	179.72	231.75	165.53	455.2	5059.25	149.36	1276.13	152.13	153.59	318.14	335.86	130.4	215.49	325.33	494.95	1885.96	2375.58	482.7	235.02	417.02	520.64	1130.27	709.79	565.91	1198.9	2325.61	8412.78	447.72	427.76	223
3131	LADKFPVLHDIGNPKAIKCVP	DIGNPKAIKCVP	EXPR_MAIN	Wuhan_seafood_market_CoV_MN908947_CDS_proteome_1;6256	6256	Wuhan_seafood_market_CoV_MN908947_CDS_proteome_1	Wuhan_seafood_market_CoV_MN908947_CDS_proteome	MN908947 | join{[265:13468](+), [13467:21555](+)} | Wuhan seafood market pneumonia virus | orf1ab polyprotein (pp1ab)	324.26	187.75	230.7	218.33	196.62	160.25	556.93	590.87	505.23	404.01	368.75	906.57	188.19	108.4	254.5	25714.2	156.51	2828.95	153.73	157.51	351.67	649.43	187.57	155.34	387.91	362.87	1976.57	4299.26	366.94	346.58	528.88	977.27	1263.7	744.86	763.43	765	209.46	524.74	378.57	457.52	158.19
3153	FYSYATHSDKFTDGV	FYSYATHSDKFT	EXPR_MAIN	Wuhan_seafood_market_CoV_MN908947_CDS_proteome_1;6292	6292	Wuhan_seafood_market_CoV_MN908947_CDS_proteome_1	Wuhan_seafood_market_CoV_MN908947_CDS_proteome	MN908947 | join{[265:13468](+), [13467:21555](+)} | Wuhan seafood market pneumonia virus | orf1ab polyprotein (pp1ab)	573.08	475.03	292.5	252.25	188.57	189.8	432.17	325.8	611.74	243.81	233.36	1357.54	874.79	1245.18	336.08	444.59	189.03	297.95	313.31	281.65	1359.73	1083.55	435.27	311.56	199.41	453.35	431.56	484.36	769.51	602.79	801.64	1529.02	2877.06	1409.37	3570.13	1607.64	1196.41	4346.78	2282.51	3836.56	539.05
3154	FYSYATHSDKFTDGV	YSYATHSDKFTD	EXPR_MAIN	Wuhan_seafood_market_CoV_MN908947_CDS_proteome_1;6293	6293	Wuhan_seafood_market_CoV_MN908947_CDS_proteome_1	Wuhan_seafood_market_CoV_MN908947_CDS_proteome	MN908947 | join{[265:13468](+), [13467:21555](+)} | Wuhan seafood market pneumonia virus | orf1ab polyprotein (pp1ab)	528.61	445.87	314.76	257.16	323.62	236.75	811.44	954.06	4761.89	1056.64	289.27	734.39	13067.8	184.41	354.05	287.66	1475.64	484.43	195.7	289.1	1471.07	3199.9	255.9	682.23	455.46	333.35	5588.5	951.25	877.52	2182.1	1958.17	9649.61	10469.9	4930.46	9192.43	5392.21	501.22	3872.69	8803.69	7057.85	6646.52
3155	FYSYATHSDKFTDGV	SYATHSDKFTDG	EXPR_MAIN	Wuhan_seafood_market_CoV_MN908947_CDS_proteome_1;6294	6294	Wuhan_seafood_market_CoV_MN908947_CDS_proteome_1	Wuhan_seafood_market_CoV_MN908947_CDS_proteome	MN908947 | join{[265:13468](+), [13467:21555](+)} | Wuhan seafood market pneumonia virus | orf1ab polyprotein (pp1ab)	627.26	567.4	256.15	352.32	276.54	185.5	1145.02	1683.03	6639.64	2885.23	403.64	12010.8	7643.56	142.57	690.41	2137.31	3894.32	249.19	263.3	3344.13	2412.8	6154.53	150.45	1392.44	421.44	882.32	2366.17	1100.2	867.17	2831.11	4821.33	13054.6	19160	9862.04	13240.3	9262.06	1212.41	5876.15	12321.4	12655.5	13094.4
3156	FYSYATHSDKFTDGV	YATHSDKFTDGV	EXPR_MAIN	Wuhan_seafood_market_CoV_MN908947_CDS_proteome_1;6295	6295	Wuhan_seafood_market_CoV_MN908947_CDS_proteome_1	Wuhan_seafood_market_CoV_MN908947_CDS_proteome	MN908947 | join{[265:13468](+), [13467:21555](+)} | Wuhan seafood market pneumonia virus | orf1ab polyprotein (pp1ab)	196.89	863.29	242.89	192.83	234.66	188.77	662.96	654.85	3219.93	1186.67	146.85	2567.49	20915.7	245.99	717.08	735.98	1423.26	209.6	191.33	1248.14	1738.12	2857.21	173.11	453.91	464.99	695.04	1771.75	762.59	1292.57	1564.95	3326.41	5888.37	6471.03	5142.68	5400.42	3593.36	1162.59	6735.01	10363.5	1736.42	10654.1
3162	FDTRVLSNLNLPGCD	FDTRVLSNLNLP	EXPR_MAIN	Wuhan_seafood_market_CoV_MN908947_CDS_proteome_1;6326	6326	Wuhan_seafood_market_CoV_MN908947_CDS_proteome_1	Wuhan_seafood_market_CoV_MN908947_CDS_proteome	MN908947 | join{[265:13468](+), [13467:21555](+)} | Wuhan seafood market pneumonia virus | orf1ab polyprotein (pp1ab)	579.81	302.11	287.45	209.06	166.03	127.17	216.38	200.36	230.83	155.63	411.53	414.31	269.86	492.71	261.88	109.69	314.02	1068.64	238.5	278.31	181.7	200.8	146.27	158.49	318.08	519.11	283.24	335.33	231.19	417.71	586.31	519.18	1159.33	443.3	1436.29	599.43	166.94	543.87	530.25	722.99	186.16
3163	FDTRVLSNLNLPGCD	DTRVLSNLNLPG	EXPR_MAIN	Wuhan_seafood_market_CoV_MN908947_CDS_proteome_1;6327	6327	Wuhan_seafood_market_CoV_MN908947_CDS_proteome_1	Wuhan_seafood_market_CoV_MN908947_CDS_proteome	MN908947 | join{[265:13468](+), [13467:21555](+)} | Wuhan seafood market pneumonia virus | orf1ab polyprotein (pp1ab)	571.29	545.87	219.59	168.47	171.2	128.65	148.35	174.04	2404.77	451.49	6237.95	1681.27	303.1	274.36	187.6	125.89	433.7	171.72	186.5	290	123.43	209.73	129.77	124.08	364.08	902.84	338.25	594.69	363.04	260.62	388.23	499.09	1216.84	804.79	874.23	370.11	198.65	465.71	3773.2	5994.89	619.73
3164	FDTRVLSNLNLPGCD	TRVLSNLNLPGC	EXPR_MAIN	Wuhan_seafood_market_CoV_MN908947_CDS_proteome_1;6328	6328	Wuhan_seafood_market_CoV_MN908947_CDS_proteome_1	Wuhan_seafood_market_CoV_MN908947_CDS_proteome	MN908947 | join{[265:13468](+), [13467:21555](+)} | Wuhan seafood market pneumonia virus | orf1ab polyprotein (pp1ab)	164.23	191.14	139.72	144.13	151.89	153.48	202.15	238.63	357.92	213.15	1379.93	806.09	180.87	146.09	194.44	196.06	115.41	166.13	126.5	220.09	169.44	159.49	131.88	119.37	282.47	414.18	490.07	1238.5	390.71	292.64	536.02	617.09	2863.34	586.76	467.22	328.26	138.83	252.32	228.08	306.21	227.48
3165	FDTRVLSNLNLPGCD	RVLSNLNLPGCD	EXPR_MAIN	Wuhan_seafood_market_CoV_MN908947_CDS_proteome_1;6329	6329	Wuhan_seafood_market_CoV_MN908947_CDS_proteome_1	Wuhan_seafood_market_CoV_MN908947_CDS_proteome	MN908947 | join{[265:13468](+), [13467:21555](+)} | Wuhan seafood market pneumonia virus | orf1ab polyprotein (pp1ab)	4274.18	3838.81	270.56	263.96	754.09	149.57	1255.53	1759.68	351.23	267.82	420.7	8304.4	329.75	150.59	140.49	196.75	459.14	275.93	358.35	168.04	240.3	243.08	151	150.28	414.39	1757.45	2000.32	16958.2	247.58	604.75	576.44	675.32	1266.5	682.81	11451.5	5451.52	164.52	478.01	453.07	905.94	546.45
3190	CESHGKQVVSDIDY	CESHGKQVVSDI	EXPR_MAIN	Wuhan_seafood_market_CoV_MN908947_CDS_proteome_1;6377	6377	Wuhan_seafood_market_CoV_MN908947_CDS_proteome_1	Wuhan_seafood_market_CoV_MN908947_CDS_proteome	MN908947 | join{[265:13468](+), [13467:21555](+)} | Wuhan seafood market pneumonia virus | orf1ab polyprotein (pp1ab)	207.94	946.81	164.06	232.95	220.24	157.67	8285.44	8761.9	231.39	183.76	131.49	382.15	173.93	168.88	136.97	156.65	138.57	136.66	171.6	117.28	133.37	451.47	144.23	136.39	208.68	205.58	3411.12	2568.04	176.09	288.61	234.79	434.18	1074.21	595.32	1355.62	672.25	157.8	311.28	413.12	474.83	132.84
3191	CESHGKQVVSDIDY	ESHGKQVVSDID	EXPR_MAIN	Wuhan_seafood_market_CoV_MN908947_CDS_proteome_1;6378	6378	Wuhan_seafood_market_CoV_MN908947_CDS_proteome_1	Wuhan_seafood_market_CoV_MN908947_CDS_proteome	MN908947 | join{[265:13468](+), [13467:21555](+)} | Wuhan seafood market pneumonia virus | orf1ab polyprotein (pp1ab)	155.14	657.55	137.99	698.98	957.46	713.75	1057.19	1269.87	243.16	270.32	172.44	990.3	178.59	143.14	127.69	193.39	123.49	140.3	129.99	681.5	125.18	792.05	145.22	147.99	194.25	176.28	653.88	1312.76	166.46	289.66	268.23	789.76	1262	350.68	838.83	544.9	149.61	387.12	438.54	524.71	140.11
3192	CESHGKQVVSDIDY	SHGKQVVSDIDY	EXPR_MAIN	Wuhan_seafood_market_CoV_MN908947_CDS_proteome_1;6379	6379	Wuhan_seafood_market_CoV_MN908947_CDS_proteome_1	Wuhan_seafood_market_CoV_MN908947_CDS_proteome	MN908947 | join{[265:13468](+), [13467:21555](+)} | Wuhan seafood market pneumonia virus | orf1ab polyprotein (pp1ab)	1114.21	921.7	136.13	174.2	390.89	266.02	5548.33	6923.56	365.94	355.27	1088.86	852.72	232.22	213.36	782.07	139.91	115.24	285.46	176.21	189.88	698.69	966.55	347.11	435.53	266.67	426.33	5935.79	4599.07	119.98	1172.11	347.84	1147.69	2221.48	3194.32	1876.52	1547.63	187.93	653.33	1652.7	2230.59	123.35
3196	QVVSDIDYVPLKSATC	QVVSDIDYVPLK	EXPR_MAIN	Wuhan_seafood_market_CoV_MN908947_CDS_proteome_1;6383	6383	Wuhan_seafood_market_CoV_MN908947_CDS_proteome_1	Wuhan_seafood_market_CoV_MN908947_CDS_proteome	MN908947 | join{[265:13468](+), [13467:21555](+)} | Wuhan seafood market pneumonia virus | orf1ab polyprotein (pp1ab)	1548.02	1346.09	187.77	328.49	653.39	184.22	175.4	154.27	3428.28	4808.57	1518.98	284.85	488.83	1438.02	1274	216.46	150.65	132.36	248.53	150.02	143.13	582.84	164.58	396.55	526.46	903.98	1338.71	1872.32	521.99	969.2	856.07	3477.18	6861.01	7686.41	3510.82	3269.05	177.47	808.56	2896.79	6019.97	195.54
3197	QVVSDIDYVPLKSATC	VVSDIDYVPLKS	EXPR_MAIN	Wuhan_seafood_market_CoV_MN908947_CDS_proteome_1;6384	6384	Wuhan_seafood_market_CoV_MN908947_CDS_proteome_1	Wuhan_seafood_market_CoV_MN908947_CDS_proteome	MN908947 | join{[265:13468](+), [13467:21555](+)} | Wuhan seafood market pneumonia virus | orf1ab polyprotein (pp1ab)	707.53	861.24	212.62	237.41	474.55	176.38	148.89	146.3	11812.2	2996.72	3549.69	1260.62	292.73	1234.35	2125.01	199.94	143.41	166.64	310.56	132.27	156.11	375.01	523.94	317.12	513.06	789.83	1735.82	772.46	1653.68	1965.62	1337.66	1756.39	16746	6418.94	3002.99	1736.74	125.67	185.37	976.88	1300.64	172.34
3198	QVVSDIDYVPLKSATC	VSDIDYVPLKSA	EXPR_MAIN	Wuhan_seafood_market_CoV_MN908947_CDS_proteome_1;6385	6385	Wuhan_seafood_market_CoV_MN908947_CDS_proteome_1	Wuhan_seafood_market_CoV_MN908947_CDS_proteome	MN908947 | join{[265:13468](+), [13467:21555](+)} | Wuhan seafood market pneumonia virus | orf1ab polyprotein (pp1ab)	1864.83	2015.34	275.9	209.49	318.3	146.42	200.56	161.52	13618.7	6817.76	2223.93	980.37	443.89	1551.38	1378.93	392.77	323.9	147.21	512.47	136.7	193.01	366.91	1014.37	620.69	474.54	1593.44	1387.72	559.39	767.19	1072.91	886.65	2561.61	6090.4	3587.99	683.41	932.95	146.92	394.06	1262.21	1334.3	241.5
3199	QVVSDIDYVPLKSATC	SDIDYVPLKSAT	EXPR_MAIN	Wuhan_seafood_market_CoV_MN908947_CDS_proteome_1;6386	6386	Wuhan_seafood_market_CoV_MN908947_CDS_proteome_1	Wuhan_seafood_market_CoV_MN908947_CDS_proteome	MN908947 | join{[265:13468](+), [13467:21555](+)} | Wuhan seafood market pneumonia virus | orf1ab polyprotein (pp1ab)	1120.81	1163.64	277.98	172.48	197.25	133.69	140.16	140.2	9879.7	8279.57	145.52	270.8	3445.41	633.74	762.43	329.44	137.65	177.05	8757.64	156.54	122.79	709.51	1220.47	9977.08	1635.81	1403.02	2106.84	622.95	504.45	3839.39	729.06	2138.14	2841.26	844.35	1755.19	1233.82	140.26	479.76	981.98	1063.78	234.98
3200	QVVSDIDYVPLKSATC	DIDYVPLKSATC	EXPR_MAIN	Wuhan_seafood_market_CoV_MN908947_CDS_proteome_1;6387	6387	Wuhan_seafood_market_CoV_MN908947_CDS_proteome_1	Wuhan_seafood_market_CoV_MN908947_CDS_proteome	MN908947 | join{[265:13468](+), [13467:21555](+)} | Wuhan seafood market pneumonia virus | orf1ab polyprotein (pp1ab)	1196.5	1151.58	228.04	196.61	202.55	149.76	143.51	154.29	13377	7208.48	408.47	754.42	691.03	3088.55	3328.55	257.54	233.26	229.42	2068.29	131.93	325.34	769.17	1602.57	1173.67	337.37	239.4	741.02	390.87	426.92	646.48	628.95	1203.03	1659.32	1072.05	1322.2	994.32	119.04	173.7	631.02	339.09	144.63
3231	VPVSIINNTVYTKV	VPVSIINNTVYT	EXPR_MAIN	Wuhan_seafood_market_CoV_MN908947_CDS_proteome_1;6474	6474	Wuhan_seafood_market_CoV_MN908947_CDS_proteome_1	Wuhan_seafood_market_CoV_MN908947_CDS_proteome	MN908947 | join{[265:13468](+), [13467:21555](+)} | Wuhan seafood market pneumonia virus | orf1ab polyprotein (pp1ab)	205.69	202.62	171.48	160.66	145.41	121.66	151.61	117.59	514.34	197.6	445.15	133.61	128.07	379.2	149.73	176.4	185.82	253.54	176.3	198.73	198.08	197.42	144.36	131.81	232.66	413.38	288.78	1041.03	215.27	458.45	470.54	426.4	1162.85	352.35	7571.98	268.49	528.28	1574.89	396.11	916.21	111.54
3232	VPVSIINNTVYTKV	PVSIINNTVYTK	EXPR_MAIN	Wuhan_seafood_market_CoV_MN908947_CDS_proteome_1;6475	6475	Wuhan_seafood_market_CoV_MN908947_CDS_proteome_1	Wuhan_seafood_market_CoV_MN908947_CDS_proteome	MN908947 | join{[265:13468](+), [13467:21555](+)} | Wuhan seafood market pneumonia virus | orf1ab polyprotein (pp1ab)	295.24	375.82	171	166.02	677.09	218.89	190.55	139.89	397.5	165.44	253.84	183.78	425.02	182.8	121.97	231.79	400.01	224.43	168.83	154.13	210.01	308.08	122.15	171.3	205.32	281.71	1471.18	775.59	262.02	487.01	565.29	380.03	1269.91	447.11	973.84	355.09	309.42	1091.47	258.28	345.77	230.95
3233	VPVSIINNTVYTKV	VSIINNTVYTKV	EXPR_MAIN	Wuhan_seafood_market_CoV_MN908947_CDS_proteome_1;6476	6476	Wuhan_seafood_market_CoV_MN908947_CDS_proteome_1	Wuhan_seafood_market_CoV_MN908947_CDS_proteome	MN908947 | join{[265:13468](+), [13467:21555](+)} | Wuhan seafood market pneumonia virus | orf1ab polyprotein (pp1ab)	203.75	267.57	268.74	279.42	133.45	146.87	391.56	194.35	352.1	164.69	176.76	196.41	642.15	130.56	267.03	185.98	756.99	181.78	151.24	153.07	327.08	198.07	143.62	120.58	225.57	297.94	292.14	309.9	142.77	274.98	483.54	424.97	2879.32	1048.37	1033.55	780.46	324.73	815.69	222.3	289.41	158.78
3309	PSVGPKQASLNGVTL	PSVGPKQASLNG	EXPR_MAIN	Wuhan_seafood_market_CoV_MN908947_CDS_proteome_1;6605	6605	Wuhan_seafood_market_CoV_MN908947_CDS_proteome_1	Wuhan_seafood_market_CoV_MN908947_CDS_proteome	MN908947 | join{[265:13468](+), [13467:21555](+)} | Wuhan seafood market pneumonia virus | orf1ab polyprotein (pp1ab)	366.79	463.52	290.24	349.47	675.53	370.8	2249.1	978.17	732.13	1030.66	224.5	614.87	185.07	252.94	477.6	247.73	206.03	396.54	274.04	569.78	179.46	496.38	204.85	243.33	230.17	421.86	264.59	292.02	370.33	320.65	511.78	949.72	1002.96	543.68	1197.35	407.87	183.74	285.53	505.33	659.4	1076.77
3310	PSVGPKQASLNGVTL	SVGPKQASLNGV	EXPR_MAIN	Wuhan_seafood_market_CoV_MN908947_CDS_proteome_1;6606	6606	Wuhan_seafood_market_CoV_MN908947_CDS_proteome_1	Wuhan_seafood_market_CoV_MN908947_CDS_proteome	MN908947 | join{[265:13468](+), [13467:21555](+)} | Wuhan seafood market pneumonia virus | orf1ab polyprotein (pp1ab)	260.95	506.12	451.04	784.71	1217.23	725.53	1086.18	808.25	1455.7	504.38	117.61	177.9	1414.95	214.23	318.98	280.48	349.18	232.24	204.84	685.03	194.28	300.94	980.54	1014.77	284.08	381.86	503.2	301.75	217.09	274.04	1221.14	824.95	1412.36	1116.87	2122.54	1818.93	209.76	313.78	471.51	428.82	159.99
3311	PSVGPKQASLNGVTL	VGPKQASLNGVT	EXPR_MAIN	Wuhan_seafood_market_CoV_MN908947_CDS_proteome_1;6607	6607	Wuhan_seafood_market_CoV_MN908947_CDS_proteome_1	Wuhan_seafood_market_CoV_MN908947_CDS_proteome	MN908947 | join{[265:13468](+), [13467:21555](+)} | Wuhan seafood market pneumonia virus | orf1ab polyprotein (pp1ab)	394.05	380.43	379.19	893.58	1832.64	790.11	2105.22	803.46	1680.25	853.7	327.49	172.73	428.6	245.58	586.64	424.54	331.24	327.69	252.72	337.31	252.1	2202.42	249.39	836.26	307.6	241.63	882.88	360.07	945.37	616.03	1470.01	2761.05	3849.06	2094.58	6746.24	3578.9	166.72	724.02	2176.85	1351.03	351.01
3312	PSVGPKQASLNGVTL	GPKQASLNGVTL	EXPR_MAIN	Wuhan_seafood_market_CoV_MN908947_CDS_proteome_1;6608	6608	Wuhan_seafood_market_CoV_MN908947_CDS_proteome_1	Wuhan_seafood_market_CoV_MN908947_CDS_proteome	MN908947 | join{[265:13468](+), [13467:21555](+)} | Wuhan seafood market pneumonia virus | orf1ab polyprotein (pp1ab)	499.06	303.81	209.15	557.95	1330.36	553.42	1266.69	745.57	2199.22	1510.64	320.26	131.99	263.56	131.18	2135.53	619.96	169.97	310.67	183.19	182.41	168.32	591.02	147.07	370.05	215.99	237.77	263.43	197.37	209.69	208.18	490.84	847.72	1423.01	481.37	1435.7	763.99	194.35	225.51	444.36	430.59	182.58
3335	GVVQQLPETYFTQSRN	GVVQQLPETYFT	EXPR_MAIN	Wuhan_seafood_market_CoV_MN908947_CDS_proteome_1;6636	6636	Wuhan_seafood_market_CoV_MN908947_CDS_proteome_1	Wuhan_seafood_market_CoV_MN908947_CDS_proteome	MN908947 | join{[265:13468](+), [13467:21555](+)} | Wuhan seafood market pneumonia virus | orf1ab polyprotein (pp1ab)	313.19	320.79	176.62	326.27	571.68	397.04	133.97	168.25	263.07	186.09	273.14	469.6	2599.95	153.77	157.03	158.89	188.98	159.34	117.33	172.9	494.41	706.2	109.97	137.49	279.33	355.98	1422.85	633.54	829.66	1044.29	361.39	688.16	1354.39	521.9	1416.42	558.35	119.96	357	861.43	598.78	216.92
3336	GVVQQLPETYFTQSRN	VVQQLPETYFTQ	EXPR_MAIN	Wuhan_seafood_market_CoV_MN908947_CDS_proteome_1;6637	6637	Wuhan_seafood_market_CoV_MN908947_CDS_proteome_1	Wuhan_seafood_market_CoV_MN908947_CDS_proteome	MN908947 | join{[265:13468](+), [13467:21555](+)} | Wuhan seafood market pneumonia virus | orf1ab polyprotein (pp1ab)	218.48	370.29	133.5	122.13	682.2	504.73	223.91	252.41	253.04	207.09	146.3	2732.58	315.97	146.9	3131.29	277.02	250.62	148.81	152.59	130.24	266.82	542.78	172.02	325.46	287.05	154.63	275.77	534.97	659.45	288.63	510.68	902.3	1362	1584.55	1890.26	134.95	129.75	587.13	657.26	209.71	177.39
3337	GVVQQLPETYFTQSRN	VQQLPETYFTQS	EXPR_MAIN	Wuhan_seafood_market_CoV_MN908947_CDS_proteome_1;6638	6638	Wuhan_seafood_market_CoV_MN908947_CDS_proteome_1	Wuhan_seafood_market_CoV_MN908947_CDS_proteome	MN908947 | join{[265:13468](+), [13467:21555](+)} | Wuhan seafood market pneumonia virus | orf1ab polyprotein (pp1ab)	4810.63	423.89	164.02	851.85	812.1	743.87	149.49	135.48	362.18	216.55	184.32	486.55	446.7	209.96	929.98	226.34	228.03	181.52	713.9	163.83	193.95	363.95	139.47	513.85	552.28	588.3	433.48	907.5	189.63	349.29	558.34	918.28	1759.2	662.28	1953.59	1345.16	139.31	303.73	1034.79	1080.26	119.16
3338	GVVQQLPETYFTQSRN	QQLPETYFTQSR	EXPR_MAIN	Wuhan_seafood_market_CoV_MN908947_CDS_proteome_1;6639	6639	Wuhan_seafood_market_CoV_MN908947_CDS_proteome_1	Wuhan_seafood_market_CoV_MN908947_CDS_proteome	MN908947 | join{[265:13468](+), [13467:21555](+)} | Wuhan seafood market pneumonia virus | orf1ab polyprotein (pp1ab)	290.42	337.36	180.53	174.87	235.82	187.92	310.51	182.62	235.07	152.48	140.93	372.91	201.28	145.31	437.16	197.79	174.46	1008.32	222.45	114.12	166.74	350.17	144.66	148.69	271.91	394.26	548.72	335.11	259.26	454.97	301.96	410.45	582.42	399.32	953.93	584.83	158.13	195.48	324.24	422.06	148.76
3339	GVVQQLPETYFTQSRN	QLPETYFTQSRN	EXPR_MAIN	Wuhan_seafood_market_CoV_MN908947_CDS_proteome_1;6640	6640	Wuhan_seafood_market_CoV_MN908947_CDS_proteome_1	Wuhan_seafood_market_CoV_MN908947_CDS_proteome	MN908947 | join{[265:13468](+), [13467:21555](+)} | Wuhan seafood market pneumonia virus | orf1ab polyprotein (pp1ab)	266.6	254.8	182.88	208.22	208.45	197.12	148.18	154.59	410.95	262.81	473.16	708.08	225.87	297.16	378.79	167.81	234.88	178.85	209.87	211.52	250.33	6620.06	140.5	182.19	278.76	690.56	441.06	298.91	561.96	488.99	330.65	376.93	906.82	391.27	560.87	357.73	193.25	780.52	433.3	507.74	258.49
3359	FLELAMDEFIERYK	FLELAMDEFIER	EXPR_MAIN	Wuhan_seafood_market_CoV_MN908947_CDS_proteome_1;6665	6665	Wuhan_seafood_market_CoV_MN908947_CDS_proteome_1	Wuhan_seafood_market_CoV_MN908947_CDS_proteome	MN908947 | join{[265:13468](+), [13467:21555](+)} | Wuhan seafood market pneumonia virus | orf1ab polyprotein (pp1ab)	395.84	336.39	183.88	268.05	450.06	265.77	171.32	159.47	494.53	426.72	303.13	361.99	170.12	139.22	131.25	825.21	238.03	139.6	153.23	147.54	196.62	985.55	146.36	466.07	217.95	187.62	874.59	510.28	122.78	350.14	393.62	675.82	3057.07	717.42	1900.9	2271.13	199.2	457.01	774.17	770.01	258.25
3360	FLELAMDEFIERYK	LELAMDEFIERY	EXPR_MAIN	Wuhan_seafood_market_CoV_MN908947_CDS_proteome_1;6666	6666	Wuhan_seafood_market_CoV_MN908947_CDS_proteome_1	Wuhan_seafood_market_CoV_MN908947_CDS_proteome	MN908947 | join{[265:13468](+), [13467:21555](+)} | Wuhan seafood market pneumonia virus | orf1ab polyprotein (pp1ab)	222.14	193.47	159.03	213.96	435.07	192.52	132.42	124.25	675.09	253.33	1397.02	470.35	109.95	163.31	271.01	364.84	99.19	130.01	143.19	172.64	239.87	1393.58	542.04	2900.56	187.85	184.77	531.23	253.26	680.67	507.61	468.21	755.99	1301.02	529.32	1794	1130.59	199.9	487.37	539.26	1446.83	185.34
3361	FLELAMDEFIERYK	ELAMDEFIERYK	EXPR_MAIN	Wuhan_seafood_market_CoV_MN908947_CDS_proteome_1;6667	6667	Wuhan_seafood_market_CoV_MN908947_CDS_proteome_1	Wuhan_seafood_market_CoV_MN908947_CDS_proteome	MN908947 | join{[265:13468](+), [13467:21555](+)} | Wuhan seafood market pneumonia virus | orf1ab polyprotein (pp1ab)	708.71	1020.35	175.04	222.55	393.59	329.63	195.54	239.2	874.35	267.9	210.37	204.18	181.31	108.64	393.4	205.64	254.65	172.66	200.5	193.51	172.16	522.85	174.54	257.91	172.62	213.68	360.6	735.66	866.26	501.01	386.87	892.41	1308.23	1126.53	782.7	433.8	318.3	631	537.94	129.29	255.48
3363	AMDEFIERYKLEGY	AMDEFIERYKLE	EXPR_MAIN	Wuhan_seafood_market_CoV_MN908947_CDS_proteome_1;6669	6669	Wuhan_seafood_market_CoV_MN908947_CDS_proteome_1	Wuhan_seafood_market_CoV_MN908947_CDS_proteome	MN908947 | join{[265:13468](+), [13467:21555](+)} | Wuhan seafood market pneumonia virus | orf1ab polyprotein (pp1ab)	214.87	653.2	10532.5	8173.89	254.6	315.69	370.1	453.25	2059.86	1536.71	228.64	1820.91	351.95	579.73	263.95	309.89	407.96	198.4	705.83	129.54	150.9	3849	127.31	275.22	8194.24	16443	1699.93	868.3	1118.9	8306.84	2191.54	8108.39	12201.3	7779.53	20939.5	8963.93	31829.9	59618.9	5664.21	5336.94	195.72
3364	AMDEFIERYKLEGY	MDEFIERYKLEG	EXPR_MAIN	Wuhan_seafood_market_CoV_MN908947_CDS_proteome_1;6670	6670	Wuhan_seafood_market_CoV_MN908947_CDS_proteome_1	Wuhan_seafood_market_CoV_MN908947_CDS_proteome	MN908947 | join{[265:13468](+), [13467:21555](+)} | Wuhan seafood market pneumonia virus | orf1ab polyprotein (pp1ab)	519.64	443.58	22144.2	4627.07	232.56	188.27	1302.28	2113.6	3369.25	673.3	2975.28	1461.41	821.76	1299.12	654.26	427.49	150.5	758.34	217.19	374.59	7964.05	6473.81	122.96	244.58	1549.73	2071.19	12501	5544.69	14267.2	24642.6	5426.86	5020.47	13676.4	8619.54	5181.68	6374.91	4612.47	17581.1	6992.38	6864.05	459.12
3365	AMDEFIERYKLEGY	DEFIERYKLEGY	EXPR_MAIN	Wuhan_seafood_market_CoV_MN908947_CDS_proteome_1;6671	6671	Wuhan_seafood_market_CoV_MN908947_CDS_proteome_1	Wuhan_seafood_market_CoV_MN908947_CDS_proteome	MN908947 | join{[265:13468](+), [13467:21555](+)} | Wuhan seafood market pneumonia virus | orf1ab polyprotein (pp1ab)	249.15	240.05	4126.61	1396.06	155.57	132.02	150.3	139.63	1322.79	254.06	388.17	244.31	420.44	370.15	156.04	138.75	553.86	125.01	154.9	137.65	128.58	463.8	105.6	233.42	940.86	1251.44	520.74	231.73	2275.41	707.69	848.73	2738.09	6219.77	3003.69	4349.52	2012.72	4432.73	13580.5	4076.92	6267.5	169.61
3378	LAKRFKESPFELED	LAKRFKESPFEL	EXPR_MAIN	Wuhan_seafood_market_CoV_MN908947_CDS_proteome_1;6706	6706	Wuhan_seafood_market_CoV_MN908947_CDS_proteome_1	Wuhan_seafood_market_CoV_MN908947_CDS_proteome	MN908947 | join{[265:13468](+), [13467:21555](+)} | Wuhan seafood market pneumonia virus | orf1ab polyprotein (pp1ab)	688.2	339.71	298.89	345.12	278.2	282.66	244.59	235	524.54	325.42	343.83	911.32	28152.6	305.07	371.85	1837.89	271.76	245.57	217.17	382.26	276.61	398.23	179.96	246.7	807.89	1760.6	354.29	322.75	260.6	322.77	288.56	423	1012.09	440.64	370.52	398.96	179.89	272.56	356.79	321.37	191.82
3379	LAKRFKESPFELED	AKRFKESPFELE	EXPR_MAIN	Wuhan_seafood_market_CoV_MN908947_CDS_proteome_1;6707	6707	Wuhan_seafood_market_CoV_MN908947_CDS_proteome_1	Wuhan_seafood_market_CoV_MN908947_CDS_proteome	MN908947 | join{[265:13468](+), [13467:21555](+)} | Wuhan seafood market pneumonia virus | orf1ab polyprotein (pp1ab)	782.34	606.28	247.04	255.13	268.94	192.86	226.47	193.61	1421.02	239.49	338.18	7859.12	56015.9	235.97	330.2	652.67	234.03	251.66	252.99	216.96	340.54	498.57	183.14	279.67	1073.84	5241.79	359.26	483.52	416.87	296.21	461.68	689.13	2172.03	633.25	610.72	394.89	353.99	201.83	656.12	1152.64	1046.02
3380	LAKRFKESPFELED	KRFKESPFELED	EXPR_MAIN	Wuhan_seafood_market_CoV_MN908947_CDS_proteome_1;6708	6708	Wuhan_seafood_market_CoV_MN908947_CDS_proteome_1	Wuhan_seafood_market_CoV_MN908947_CDS_proteome	MN908947 | join{[265:13468](+), [13467:21555](+)} | Wuhan seafood market pneumonia virus | orf1ab polyprotein (pp1ab)	329.66	247.79	188.82	169.7	287.84	144.65	163.19	152.19	555.3	193.88	766.32	4452.76	18775.9	140.51	136.12	859.2	181.32	153.9	151.51	136.12	387.69	430.76	169.41	150.86	2600.14	1262.71	408.04	393.88	186.38	422.35	172.2	1359.06	791.62	316.3	1269.07	549.07	165.73	187.05	788.72	643.59	185.59
3402	FITDAQTGSSKCVCSVID	FITDAQTGSSKC	EXPR_MAIN	Wuhan_seafood_market_CoV_MN908947_CDS_proteome_1;6731	6731	Wuhan_seafood_market_CoV_MN908947_CDS_proteome_1	Wuhan_seafood_market_CoV_MN908947_CDS_proteome	MN908947 | join{[265:13468](+), [13467:21555](+)} | Wuhan seafood market pneumonia virus | orf1ab polyprotein (pp1ab)	1488.37	1611.54	261.32	915.91	548.26	507.14	362.95	208.43	495.04	1308.97	1592.92	63791	645.26	182.68	232.93	1574.61	2004.65	889.86	264.95	233.66	590.85	817.93	126.69	488.16	272.32	1427.57	558.1	643.7	236.18	425.48	724.28	1142.86	2209.69	1915.64	949.3	354.22	1118.89	4304.51	736.15	6137.68	602.66
3403	FITDAQTGSSKCVCSVID	ITDAQTGSSKCV	EXPR_MAIN	Wuhan_seafood_market_CoV_MN908947_CDS_proteome_1;6732	6732	Wuhan_seafood_market_CoV_MN908947_CDS_proteome_1	Wuhan_seafood_market_CoV_MN908947_CDS_proteome	MN908947 | join{[265:13468](+), [13467:21555](+)} | Wuhan seafood market pneumonia virus | orf1ab polyprotein (pp1ab)	1968.58	425.53	237.1	325.14	284.29	202.89	297.72	344.53	620.41	721.79	712.84	64516.3	297.71	341.43	338.83	1691.59	5535.98	238.63	215.01	216.82	421.52	663.29	120.21	450.04	284.71	300.75	260.5	298.86	294.45	440.99	507.7	651.04	3172.32	4295.38	929.17	525.87	200.16	806.15	635.85	2004.3	446.51
3404	FITDAQTGSSKCVCSVID	TDAQTGSSKCVC	EXPR_MAIN	Wuhan_seafood_market_CoV_MN908947_CDS_proteome_1;6733	6733	Wuhan_seafood_market_CoV_MN908947_CDS_proteome_1	Wuhan_seafood_market_CoV_MN908947_CDS_proteome	MN908947 | join{[265:13468](+), [13467:21555](+)} | Wuhan seafood market pneumonia virus | orf1ab polyprotein (pp1ab)	423.66	628.18	161.22	292.33	439.38	266.45	303.08	286.87	1020.82	1065.99	1578	65520.9	233.62	191.06	245.41	721.87	1913.07	232.1	170.21	302.35	281.59	280.91	112.27	172.83	146.19	221.93	272	272.56	307.53	262.43	392.99	599.9	1488.05	902.66	290.4	291.17	113.58	302.33	240.07	1897.38	259.98
3405	FITDAQTGSSKCVCSVID	DAQTGSSKCVCS	EXPR_MAIN	Wuhan_seafood_market_CoV_MN908947_CDS_proteome_1;6734	6734	Wuhan_seafood_market_CoV_MN908947_CDS_proteome_1	Wuhan_seafood_market_CoV_MN908947_CDS_proteome	MN908947 | join{[265:13468](+), [13467:21555](+)} | Wuhan seafood market pneumonia virus | orf1ab polyprotein (pp1ab)	1139.76	1052.2	151.13	226.45	179.71	177.96	292.6	202.08	1440.87	934.53	1192.63	65520.9	226.48	228.52	288.46	538.95	3095.79	201.79	274.13	246.53	186.03	218.16	127.09	195.87	142.03	333.91	653.63	312.41	407.85	418.32	410.88	807.61	4336.42	7309.04	482.69	346.56	111.44	305.9	455.52	673.48	266.6
3406	FITDAQTGSSKCVCSVID	AQTGSSKCVCSV	EXPR_MAIN	Wuhan_seafood_market_CoV_MN908947_CDS_proteome_1;6735	6735	Wuhan_seafood_market_CoV_MN908947_CDS_proteome_1	Wuhan_seafood_market_CoV_MN908947_CDS_proteome	MN908947 | join{[265:13468](+), [13467:21555](+)} | Wuhan seafood market pneumonia virus | orf1ab polyprotein (pp1ab)	635.52	623.86	5590.83	625.02	484.16	161.47	355.23	235.51	661.57	269.55	147.92	65162.5	253.68	114.47	188.33	22363.6	1586.17	253.9	287.19	211.27	229.32	882.94	129.71	199.75	179.4	196.93	818.17	278.66	117.91	378.17	356.04	597.58	28314.2	16351.5	883.92	493.56	159.72	323.14	394.59	425.53	125.81
3407	FITDAQTGSSKCVCSVID	QTGSSKCVCSVI	EXPR_MAIN	Wuhan_seafood_market_CoV_MN908947_CDS_proteome_1;6736	6736	Wuhan_seafood_market_CoV_MN908947_CDS_proteome_1	Wuhan_seafood_market_CoV_MN908947_CDS_proteome	MN908947 | join{[265:13468](+), [13467:21555](+)} | Wuhan seafood market pneumonia virus | orf1ab polyprotein (pp1ab)	227.4	212.76	170.04	272.21	187.42	142.57	132.26	187.16	810.76	287.18	354.16	65535	196.3	159.88	190.36	480.31	565.35	236.88	275.27	154.89	228.49	667.57	115.33	212.99	200.95	327.57	407	105.02	526.41	268.87	263.17	632.61	3488.63	736.6	1260.57	486.14	119.4	274.92	469.66	477.49	142.7
3408	FITDAQTGSSKCVCSVID	TGSSKCVCSVID	EXPR_MAIN	Wuhan_seafood_market_CoV_MN908947_CDS_proteome_1;6737	6737	Wuhan_seafood_market_CoV_MN908947_CDS_proteome_1	Wuhan_seafood_market_CoV_MN908947_CDS_proteome	MN908947 | join{[265:13468](+), [13467:21555](+)} | Wuhan seafood market pneumonia virus | orf1ab polyprotein (pp1ab)	250.35	176.14	142.05	160.99	155.54	140.6	281.89	158.29	197.33	184.33	331.59	63678.3	141.36	110.19	229.74	192.8	599.91	125.06	112.82	159.68	131.71	258.54	104.69	142.44	227.19	200.04	382.73	182.45	227.2	253.67	247.31	339.43	806.11	300.01	690.9	421.2	130.15	244.75	264.61	236.06	183.23
3417	IKSQDLSVVSKVVKV	IKSQDLSVVSKV	EXPR_MAIN	Wuhan_seafood_market_CoV_MN908947_CDS_proteome_1;6758	6758	Wuhan_seafood_market_CoV_MN908947_CDS_proteome_1	Wuhan_seafood_market_CoV_MN908947_CDS_proteome	MN908947 | join{[265:13468](+), [13467:21555](+)} | Wuhan seafood market pneumonia virus | orf1ab polyprotein (pp1ab)	177.36	317.62	175.85	147.59	157.68	145.42	152.84	178.62	521.8	209.64	442.87	330.63	214.52	176.54	204.3	211.39	121.8	209.59	192.73	174.13	134.49	302.32	145.43	106.1	240.4	230.97	452.61	417.02	242.28	210.92	530.46	250.54	1207.3	719.17	256.24	289.44	4230.44	16636.8	269.04	209.61	634.41
3418	IKSQDLSVVSKVVKV	KSQDLSVVSKVV	EXPR_MAIN	Wuhan_seafood_market_CoV_MN908947_CDS_proteome_1;6759	6759	Wuhan_seafood_market_CoV_MN908947_CDS_proteome_1	Wuhan_seafood_market_CoV_MN908947_CDS_proteome	MN908947 | join{[265:13468](+), [13467:21555](+)} | Wuhan seafood market pneumonia virus | orf1ab polyprotein (pp1ab)	278.34	230.35	160.06	230.41	145.17	138.27	166.99	142.45	381.88	165.55	644.82	422.22	500.96	177.86	502.92	286.57	114.15	213.32	178.37	147.22	226.81	172.97	142.29	120.05	247.53	256.33	237.23	181.38	210.52	159.91	228.85	243.75	492.67	302.57	187.07	282.29	4518.14	18890.3	179.86	193.56	414.3
3419	IKSQDLSVVSKVVKV	SQDLSVVSKVVK	EXPR_MAIN	Wuhan_seafood_market_CoV_MN908947_CDS_proteome_1;6760	6760	Wuhan_seafood_market_CoV_MN908947_CDS_proteome_1	Wuhan_seafood_market_CoV_MN908947_CDS_proteome	MN908947 | join{[265:13468](+), [13467:21555](+)} | Wuhan seafood market pneumonia virus | orf1ab polyprotein (pp1ab)	353.28	561.87	210.28	220.27	292.91	193.15	274.87	220.32	531.73	217.27	324.36	200.62	202.24	179.84	208.6	321.21	209.54	314.71	188.55	207.33	577.58	297.5	190.21	323.52	247.7	332.31	283.62	458.61	173.43	267.23	295.55	1118.51	653.39	511.64	314.55	5354.7	222.48	190.38	476.66	345.1	191.71
3420	IKSQDLSVVSKVVKV	QDLSVVSKVVKV	EXPR_MAIN	Wuhan_seafood_market_CoV_MN908947_CDS_proteome_1;6761	6761	Wuhan_seafood_market_CoV_MN908947_CDS_proteome_1	Wuhan_seafood_market_CoV_MN908947_CDS_proteome	MN908947 | join{[265:13468](+), [13467:21555](+)} | Wuhan seafood market pneumonia virus | orf1ab polyprotein (pp1ab)	254.22	290.08	143.45	183.45	162.52	160.48	215.91	212.7	495.67	241.46	264.83	134.87	226.64	170.38	185.62	225.17	162.7	189.94	573.65	174.61	182.67	218.69	124.95	166.49	295.73	246.52	229.74	347.19	239.88	214.49	234.32	464.28	533.43	202.29	208	245.73	131.67	194.88	335.37	326.32	178.19
3433	YPKLQSSQAWQPGV	YPKLQSSQAWQP	EXPR_MAIN	Wuhan_seafood_market_CoV_MN908947_CDS_proteome_1;6794	6794	Wuhan_seafood_market_CoV_MN908947_CDS_proteome_1	Wuhan_seafood_market_CoV_MN908947_CDS_proteome	MN908947 | join{[265:13468](+), [13467:21555](+)} | Wuhan seafood market pneumonia virus | orf1ab polyprotein (pp1ab)	450.56	355.67	498.2	223.25	371.32	232.88	1355.97	432.19	1063.85	451.83	1038.45	1216.68	576.7	563.81	5667.34	276.5	65290.8	706.09	383.46	326.98	1058	1577.36	393.1	738.52	338.5	620.75	388.95	329.75	526.37	317.36	5305.77	2365.96	5339.23	3714.13	20349.9	6102.44	629.02	2218.34	1421.56	1288.52	1073.79
3434	YPKLQSSQAWQPGV	PKLQSSQAWQPG	EXPR_MAIN	Wuhan_seafood_market_CoV_MN908947_CDS_proteome_1;6795	6795	Wuhan_seafood_market_CoV_MN908947_CDS_proteome_1	Wuhan_seafood_market_CoV_MN908947_CDS_proteome	MN908947 | join{[265:13468](+), [13467:21555](+)} | Wuhan seafood market pneumonia virus | orf1ab polyprotein (pp1ab)	487.54	254.71	272.4	335.66	578.38	240.14	323.87	281.24	1326.67	557.73	222.51	278.04	589.36	335.24	292.66	23255.2	40246.8	214.37	205.87	385.64	322.82	1179.48	604.06	521.03	290.72	432.8	475.32	874.55	609.38	423.61	1458.35	1597.07	4244.48	1173.63	13239.3	4594.2	611.48	1143.87	698.2	860.86	329.08
3435	YPKLQSSQAWQPGV	KLQSSQAWQPGV	EXPR_MAIN	Wuhan_seafood_market_CoV_MN908947_CDS_proteome_1;6796	6796	Wuhan_seafood_market_CoV_MN908947_CDS_proteome_1	Wuhan_seafood_market_CoV_MN908947_CDS_proteome	MN908947 | join{[265:13468](+), [13467:21555](+)} | Wuhan seafood market pneumonia virus | orf1ab polyprotein (pp1ab)	320.18	375.72	442.28	339.3	275.41	373.76	491.44	181.2	835.44	341.23	436.76	575.51	215.65	433.37	416.05	266.72	10695.3	229.4	666.59	435.72	417.35	884.68	280.35	1013.71	351.3	312.14	782.58	480.55	380.33	663.53	3259.33	1276.61	2242.06	2357.54	15966.8	2227.94	283.29	694.88	341.88	376.91	250.95
3450	QRMLLEKCDLQNYG	QRMLLEKCDLQN	EXPR_MAIN	Wuhan_seafood_market_CoV_MN908947_CDS_proteome_1;6816	6816	Wuhan_seafood_market_CoV_MN908947_CDS_proteome_1	Wuhan_seafood_market_CoV_MN908947_CDS_proteome	MN908947 | join{[265:13468](+), [13467:21555](+)} | Wuhan seafood market pneumonia virus | orf1ab polyprotein (pp1ab)	964.47	412.6	218.89	170.44	348.7	170.85	229.89	184.25	1128.33	579.17	863.45	972.32	262.66	371.58	377.95	360.18	171.45	216.43	276.7	220.25	184.14	542.02	124.01	484.15	280.81	211.38	2262.05	173.92	490.3	681.85	548.49	577.1	3524.6	1380.58	3587.07	819.52	196.65	381.11	531.63	625.23	199.78
3451	QRMLLEKCDLQNYG	RMLLEKCDLQNY	EXPR_MAIN	Wuhan_seafood_market_CoV_MN908947_CDS_proteome_1;6817	6817	Wuhan_seafood_market_CoV_MN908947_CDS_proteome_1	Wuhan_seafood_market_CoV_MN908947_CDS_proteome	MN908947 | join{[265:13468](+), [13467:21555](+)} | Wuhan seafood market pneumonia virus | orf1ab polyprotein (pp1ab)	447.21	589.27	149.5	168.78	191.93	136.94	191.04	158.58	558.91	335.09	736.56	1309.2	204.38	399.39	258	180.08	185.95	1840.96	2277.91	137.09	353.91	449.02	120.28	198.63	177.84	282.66	491.69	395.05	375.4	243.17	750.32	485.13	2104.39	1304.3	600.95	462.32	155.81	277.24	821.22	642.86	276.92
3452	QRMLLEKCDLQNYG	MLLEKCDLQNYG	EXPR_MAIN	Wuhan_seafood_market_CoV_MN908947_CDS_proteome_1;6818	6818	Wuhan_seafood_market_CoV_MN908947_CDS_proteome_1	Wuhan_seafood_market_CoV_MN908947_CDS_proteome	MN908947 | join{[265:13468](+), [13467:21555](+)} | Wuhan seafood market pneumonia virus | orf1ab polyprotein (pp1ab)	873.57	839.69	197.06	336.75	1200.45	526.2	213.17	241.66	531.36	471.37	185.91	322.11	161.21	105.95	571.95	205.76	178.69	6546.72	167.99	129.46	202.72	2403.5	159.87	324.63	157.18	149.9	435.48	356.55	250.01	248.91	378.83	850.13	1575.07	9400.42	1728.79	1736.96	164.58	361.15	536.47	725.95	249.23
3479	HFGAGSDKGVAPGTA	HFGAGSDKGVAP	EXPR_MAIN	Wuhan_seafood_market_CoV_MN908947_CDS_proteome_1;6867	6867	Wuhan_seafood_market_CoV_MN908947_CDS_proteome_1	Wuhan_seafood_market_CoV_MN908947_CDS_proteome	MN908947 | join{[265:13468](+), [13467:21555](+)} | Wuhan seafood market pneumonia virus | orf1ab polyprotein (pp1ab)	1160.24	1092.1	386.69	1024.62	971.93	482.27	2230.08	2874.04	726.15	260.76	1174.99	29230.7	2313.72	162.27	1145.23	429.93	969.54	370.4	444.11	236.28	942.05	709.59	269.14	1481.02	382.09	371.24	316.33	572.59	311.76	249.48	696.28	1199.43	2386.36	1406.93	1225.9	920.59	216.12	439.39	769.83	1006.69	433.97
3480	HFGAGSDKGVAPGTA	FGAGSDKGVAPG	EXPR_MAIN	Wuhan_seafood_market_CoV_MN908947_CDS_proteome_1;6868	6868	Wuhan_seafood_market_CoV_MN908947_CDS_proteome_1	Wuhan_seafood_market_CoV_MN908947_CDS_proteome	MN908947 | join{[265:13468](+), [13467:21555](+)} | Wuhan seafood market pneumonia virus | orf1ab polyprotein (pp1ab)	505.51	679.82	233.89	255.09	389.21	156.85	360.21	262.62	372.06	706.69	301.11	11327.7	2001.94	275.58	299.23	4735.63	438.06	308.08	3755.65	637.78	514.79	1127.3	725.6	370.63	322.12	371.7	913.39	632.46	234.09	330.45	629.19	1172.56	1607.31	579.91	917.65	1040.98	220.95	354.91	554.86	770.98	285.93
3481	HFGAGSDKGVAPGTA	GAGSDKGVAPGT	EXPR_MAIN	Wuhan_seafood_market_CoV_MN908947_CDS_proteome_1;6869	6869	Wuhan_seafood_market_CoV_MN908947_CDS_proteome_1	Wuhan_seafood_market_CoV_MN908947_CDS_proteome	MN908947 | join{[265:13468](+), [13467:21555](+)} | Wuhan seafood market pneumonia virus | orf1ab polyprotein (pp1ab)	307.39	300.19	173.06	880.32	1411.03	1043.66	329.81	304.81	834.7	227.77	107.08	65533.6	708.59	162.26	1249.88	320.15	669.79	566.44	249.48	174.09	652.2	540.81	170.87	357.42	4752.56	14600.5	333.66	271.24	249.85	177.44	409.41	525.22	1177	830.34	778.75	703.97	1595.22	472	451.96	531.2	172.62
3482	HFGAGSDKGVAPGTA	AGSDKGVAPGTA	EXPR_MAIN	Wuhan_seafood_market_CoV_MN908947_CDS_proteome_1;6870	6870	Wuhan_seafood_market_CoV_MN908947_CDS_proteome_1	Wuhan_seafood_market_CoV_MN908947_CDS_proteome	MN908947 | join{[265:13468](+), [13467:21555](+)} | Wuhan seafood market pneumonia virus | orf1ab polyprotein (pp1ab)	372.64	317.15	188.55	148.32	329.25	133.09	218.52	180.53	389.45	134.14	392.27	65467.9	187.67	214.5	1410.13	139.9	168.14	430	134.33	236.97	873.42	901.52	126.5	878.52	1364.2	16436.5	474.04	266.94	393.51	385.6	864.95	845.68	1088.82	607.74	880.05	352.67	161.04	619.25	454.12	1142.15	388.03
3510	ATVHTANKWDLIIS	ATVHTANKWDLI	EXPR_MAIN	Wuhan_seafood_market_CoV_MN908947_CDS_proteome_1;6914	6914	Wuhan_seafood_market_CoV_MN908947_CDS_proteome_1	Wuhan_seafood_market_CoV_MN908947_CDS_proteome	MN908947 | join{[265:13468](+), [13467:21555](+)} | Wuhan seafood market pneumonia virus | orf1ab polyprotein (pp1ab)	3348.57	4108.56	973.65	921.51	212.44	229.27	199.17	221.63	2512.62	3212.88	16719.2	2870.16	24881.8	1112.92	1928.04	3187.34	1531.66	14694.8	391.6	1421.16	536.72	8528.58	134.18	653.11	1543	2158.35	7344.43	23509.2	1531.17	637.64	1432.85	3883.63	7986.31	5895.38	2658.42	2283.96	526.28	4107.58	3148.74	2397.94	172.52
3511	ATVHTANKWDLIIS	TVHTANKWDLII	EXPR_MAIN	Wuhan_seafood_market_CoV_MN908947_CDS_proteome_1;6915	6915	Wuhan_seafood_market_CoV_MN908947_CDS_proteome_1	Wuhan_seafood_market_CoV_MN908947_CDS_proteome	MN908947 | join{[265:13468](+), [13467:21555](+)} | Wuhan seafood market pneumonia virus | orf1ab polyprotein (pp1ab)	837.98	614.93	1316.62	519.67	174.23	119.13	114.53	123.89	1659.96	944.8	2217.49	204.03	4152.75	122.66	1230.08	1083.12	1228.32	1885.72	1886.61	254.85	790.91	1239.3	146.33	471.22	1152.21	3580.18	10831.3	21789.5	190.29	429.22	572.4	958.45	4447.12	4648.56	1550.31	910.66	667.65	1833.32	4680.66	5041.99	94.62
3512	ATVHTANKWDLIIS	VHTANKWDLIIS	EXPR_MAIN	Wuhan_seafood_market_CoV_MN908947_CDS_proteome_1;6916	6916	Wuhan_seafood_market_CoV_MN908947_CDS_proteome_1	Wuhan_seafood_market_CoV_MN908947_CDS_proteome	MN908947 | join{[265:13468](+), [13467:21555](+)} | Wuhan seafood market pneumonia virus | orf1ab polyprotein (pp1ab)	2512.01	1153.65	252.23	267.72	112.39	147.28	355.17	123.49	583.31	224.14	1512.82	314.46	4527.31	919.94	145.24	499.04	504.14	522.77	187.57	617.96	964.54	961.33	137.52	274.29	5271.45	6425.96	1200.96	2456.28	230.73	233.18	20274.5	21900.2	1894.6	1580.06	1085.33	679.82	166.43	628.53	517.83	875.73	112.54
3539	ITEHSWNADLYKLM	ITEHSWNADLYK	EXPR_MAIN	Wuhan_seafood_market_CoV_MN908947_CDS_proteome_1;6969	6969	Wuhan_seafood_market_CoV_MN908947_CDS_proteome_1	Wuhan_seafood_market_CoV_MN908947_CDS_proteome	MN908947 | join{[265:13468](+), [13467:21555](+)} | Wuhan seafood market pneumonia virus | orf1ab polyprotein (pp1ab)	1082.98	1241.69	469.39	2736.84	1846.95	5101.81	349.57	258.13	1742.79	2419.73	233.06	658.2	565.14	326.09	663.41	669.6	462.59	721.93	541.74	413.98	351.52	1455.39	611.12	449.98	1776.72	12010.5	1740.82	921.07	537.27	544.62	1342.45	2800.12	3339.64	1889.28	2232.6	1316.52	243.95	1056.09	2627.63	3621.79	386.13
3540	ITEHSWNADLYKLM	TEHSWNADLYKL	EXPR_MAIN	Wuhan_seafood_market_CoV_MN908947_CDS_proteome_1;6970	6970	Wuhan_seafood_market_CoV_MN908947_CDS_proteome_1	Wuhan_seafood_market_CoV_MN908947_CDS_proteome	MN908947 | join{[265:13468](+), [13467:21555](+)} | Wuhan seafood market pneumonia virus | orf1ab polyprotein (pp1ab)	163	372.55	212.56	189.04	268.91	155.65	194.96	189.11	1037.75	301.22	506.33	1125.23	330.46	320.84	216.8	750.93	139.58	545.92	381.74	619.4	440.36	540.5	287.22	528.62	611.7	772.59	1414.3	451.1	637.64	606.41	2040.78	4373.21	1583.46	1089.75	784.99	462.88	288.9	1222.54	1130.86	1813.19	218.68
3541	ITEHSWNADLYKLM	EHSWNADLYKLM	EXPR_MAIN	Wuhan_seafood_market_CoV_MN908947_CDS_proteome_1;6971	6971	Wuhan_seafood_market_CoV_MN908947_CDS_proteome_1	Wuhan_seafood_market_CoV_MN908947_CDS_proteome	MN908947 | join{[265:13468](+), [13467:21555](+)} | Wuhan seafood market pneumonia virus | orf1ab polyprotein (pp1ab)	3967.53	2647.63	341.32	318.28	283.1	212.86	232.18	127.78	696.71	354.38	256.54	1041.04	721.04	190.45	2035.79	467.31	373.1	265.53	369.75	214.82	410.89	1505.17	418.81	447.01	446.73	427.01	2204.58	1363.36	214.05	448.34	805.01	1790.39	1429.78	842.66	982.76	858.74	347.59	1185.46	2361.18	3184.87	295.95
3564	YIFWRNTNPIQLSS	YIFWRNTNPIQL	EXPR_MAIN	Wuhan_seafood_market_CoV_MN908947_CDS_proteome_1;7026	7026	Wuhan_seafood_market_CoV_MN908947_CDS_proteome_1	Wuhan_seafood_market_CoV_MN908947_CDS_proteome	MN908947 | join{[265:13468](+), [13467:21555](+)} | Wuhan seafood market pneumonia virus | orf1ab polyprotein (pp1ab)	238.9	172.17	156.68	138.26	154.62	151.57	2142.52	110.65	401.06	134.93	107.63	4920.05	179.06	141.73	163.7	89.85	271.87	143.16	138.03	129.68	166.81	177.61	124.25	96.46	191.5	179.32	227.8	271.4	200.43	420.05	318.87	504.73	3487.33	2894.3	647.06	300.02	116.98	207.68	186.93	209.09	120.88
3565	YIFWRNTNPIQLSS	IFWRNTNPIQLS	EXPR_MAIN	Wuhan_seafood_market_CoV_MN908947_CDS_proteome_1;7027	7027	Wuhan_seafood_market_CoV_MN908947_CDS_proteome_1	Wuhan_seafood_market_CoV_MN908947_CDS_proteome	MN908947 | join{[265:13468](+), [13467:21555](+)} | Wuhan seafood market pneumonia virus | orf1ab polyprotein (pp1ab)	593.13	265.11	250.31	284.39	781.38	150.48	205.89	165.44	491.02	190.57	360.68	57055	283.86	223.66	1314.64	209.92	117.11	703.19	452.03	162.89	346.64	218.08	443.17	104.03	194.98	226.03	579.94	317.81	337.03	266.42	452.23	2375.78	2460.67	941.79	229.08	295.17	208.98	370.6	324.23	282.87	153.64
3566	YIFWRNTNPIQLSS	FWRNTNPIQLSS	EXPR_MAIN	Wuhan_seafood_market_CoV_MN908947_CDS_proteome_1;7028	7028	Wuhan_seafood_market_CoV_MN908947_CDS_proteome_1	Wuhan_seafood_market_CoV_MN908947_CDS_proteome	MN908947 | join{[265:13468](+), [13467:21555](+)} | Wuhan seafood market pneumonia virus | orf1ab polyprotein (pp1ab)	427.67	326.84	191.18	228.61	223.24	156.48	453.85	146	312.74	197.81	1427.35	13902.4	204.58	151.06	202.83	301.14	163.16	262.62	290.38	283.97	352.77	301.43	209.96	130.16	191.69	505.68	532.17	713.86	432.11	544.6	322.65	454.5	2662.58	1154.97	505	381.74	172.32	314.22	312.6	364.43	179.34
3569	LSSYSLFDMSKFPLKL	LSSYSLFDMSKF	EXPR_MAIN	Wuhan_seafood_market_CoV_MN908947_CDS_proteome_1;7037	7037	Wuhan_seafood_market_CoV_MN908947_CDS_proteome_1	Wuhan_seafood_market_CoV_MN908947_CDS_proteome	MN908947 | join{[265:13468](+), [13467:21555](+)} | Wuhan seafood market pneumonia virus | orf1ab polyprotein (pp1ab)	378.05	385.77	265.24	182.15	214.89	150.4	188.63	175.25	3354.02	1574.88	172.01	244.4	566.54	239.1	255.85	177.47	305.83	264.28	237.37	161.56	40641.5	14051.7	136.84	161.84	704.53	503.54	424.64	244.72	242.5	278.68	606.66	1176.3	1131.88	743.55	5711.37	1084.22	10031.2	459.43	630.09	559.84	233.5
3570	LSSYSLFDMSKFPLKL	SSYSLFDMSKFP	EXPR_MAIN	Wuhan_seafood_market_CoV_MN908947_CDS_proteome_1;7038	7038	Wuhan_seafood_market_CoV_MN908947_CDS_proteome_1	Wuhan_seafood_market_CoV_MN908947_CDS_proteome	MN908947 | join{[265:13468](+), [13467:21555](+)} | Wuhan seafood market pneumonia virus | orf1ab polyprotein (pp1ab)	282.32	213.47	268.14	262.81	256.04	187.5	172.99	192.36	3390.89	4885.18	464.07	850.14	795.9	1081.79	209.7	1249.94	3891.14	441.52	222.55	216.42	65519.1	65535	145.91	414.15	355.32	308.39	519.64	146.28	565.98	576.55	1197.05	2500.47	2493.81	1402.74	21641	3005.52	232.33	971.61	790.89	1039.63	794.47
3571	LSSYSLFDMSKFPLKL	SYSLFDMSKFPL	EXPR_MAIN	Wuhan_seafood_market_CoV_MN908947_CDS_proteome_1;7039	7039	Wuhan_seafood_market_CoV_MN908947_CDS_proteome_1	Wuhan_seafood_market_CoV_MN908947_CDS_proteome	MN908947 | join{[265:13468](+), [13467:21555](+)} | Wuhan seafood market pneumonia virus | orf1ab polyprotein (pp1ab)	258.11	266.03	208.96	237.06	206.36	162.84	193.13	216.46	2865.2	2751.63	381.71	539.71	803.09	325.1	297.6	312.77	600.31	194.7	232.05	167	65531	65458.2	134.34	222.52	277.09	588.39	551.79	298.27	219.7	361.2	516.23	1160.65	1117.44	716.52	20662.9	16671.6	254.05	431.8	655.14	708.01	240.28
3572	LSSYSLFDMSKFPLKL	YSLFDMSKFPLK	EXPR_MAIN	Wuhan_seafood_market_CoV_MN908947_CDS_proteome_1;7040	7040	Wuhan_seafood_market_CoV_MN908947_CDS_proteome_1	Wuhan_seafood_market_CoV_MN908947_CDS_proteome	MN908947 | join{[265:13468](+), [13467:21555](+)} | Wuhan seafood market pneumonia virus | orf1ab polyprotein (pp1ab)	306.68	306.87	196.78	217.29	186.97	178.66	177.15	188.01	754.81	762.29	233.91	317.12	313.61	144.4	465.67	170.34	487.1	196.95	148.38	220.14	65510.1	33763.1	157.81	190.32	244.13	351.88	237.89	211.82	179.54	182.68	275.47	276.58	762.57	357.16	3109.44	4209.12	228.55	307.94	296.63	317.96	152.63
3573	LSSYSLFDMSKFPLKL	SLFDMSKFPLKL	EXPR_MAIN	Wuhan_seafood_market_CoV_MN908947_CDS_proteome_1;7041	7041	Wuhan_seafood_market_CoV_MN908947_CDS_proteome_1	Wuhan_seafood_market_CoV_MN908947_CDS_proteome	MN908947 | join{[265:13468](+), [13467:21555](+)} | Wuhan seafood market pneumonia virus | orf1ab polyprotein (pp1ab)	253.43	178.81	174.75	164.27	141.98	149.52	206.15	164.07	261.66	254.18	261.9	402.89	157.42	180.77	166.75	169.4	190.44	143.02	146.04	138.41	60569.9	22221.2	135.36	161.3	241.42	375.18	245.34	176.79	160.05	206.53	241	230.39	399.07	236.23	471.19	663.22	149.73	187.22	156.5	139.73	317.27
3593	SLLLCRMNSRNYIA	SLLLCRMNSRNY	EXPR_MAIN	Wuhan_seafood_market_CoV_MN908947_CDS_proteome_10;15	15	Wuhan_seafood_market_CoV_MN908947_CDS_proteome_10	Wuhan_seafood_market_CoV_MN908947_CDS_proteome	MN908947 | [29557:29674](+) | Wuhan seafood market pneumonia virus | ORF10 protein	179.77	193.02	140.75	313.04	191.64	130.65	195.14	115.63	690.38	127.81	159.52	280.24	202.83	136.59	145	120.7	113.49	132.94	117.72	128.12	406.54	264.68	123.5	130.64	182.62	288.3	219.43	231.16	759.77	376.21	265.98	322.69	969	364.78	348.59	275.76	148.28	169.47	162.63	278.97	241
3594	SLLLCRMNSRNYIA	LLLCRMNSRNYI	EXPR_MAIN	Wuhan_seafood_market_CoV_MN908947_CDS_proteome_10;16	16	Wuhan_seafood_market_CoV_MN908947_CDS_proteome_10	Wuhan_seafood_market_CoV_MN908947_CDS_proteome	MN908947 | [29557:29674](+) | Wuhan seafood market pneumonia virus | ORF10 protein	205.02	223.31	209.56	185.15	199.65	191.31	171.99	157.16	231.37	121.91	179.78	138.98	158.83	105.41	109.87	100.11	104.04	157.69	182.59	138.76	115.23	121.28	106.23	122.41	191.29	146.63	192.7	259.58	120.63	143.45	173.96	360.51	452.64	234.71	385.81	716.88	789.9	160.28	145.58	148.47	107.32
3595	SLLLCRMNSRNYIA	LLCRMNSRNYIA	EXPR_MAIN	Wuhan_seafood_market_CoV_MN908947_CDS_proteome_10;17	17	Wuhan_seafood_market_CoV_MN908947_CDS_proteome_10	Wuhan_seafood_market_CoV_MN908947_CDS_proteome	MN908947 | [29557:29674](+) | Wuhan seafood market pneumonia virus | ORF10 protein	493.73	323.35	211.32	238.21	125.14	158.23	219.61	130.58	175.78	141.41	134.34	139.69	384.44	116.05	143.17	276.53	214.63	338.49	259.9	169.26	161.55	246.36	147.5	128.43	220.22	233.86	771.47	327.13	114.96	266.91	269.73	236.33	1746.78	463.62	721.49	473.31	136	193.12	175.6	179.05	100.38
3608	QCVNLTTRTQLPPA	QCVNLTTRTQLP	EXPR_MAIN	Wuhan_seafood_market_CoV_MN908947_CDS_proteome_2;14	14	Wuhan_seafood_market_CoV_MN908947_CDS_proteome_2	Wuhan_seafood_market_CoV_MN908947_CDS_proteome	MN908947 | [21562:25384](+) | Wuhan seafood market pneumonia virus | surface glycoprotein	514.9	527.45	167.67	345.64	186.5	1133.99	187.59	180.29	286.66	228.78	338.65	318.49	307.93	800.57	379.49	175.02	325.89	185.41	252.49	366.64	545.92	610.05	157.62	145.48	238.76	235.32	340.11	411.29	337.9	1045.26	681.2	1341.49	1568.82	1251.84	425.5	3378.31	141.52	239.4	480.13	2598.62	187.17
3609	QCVNLTTRTQLPPA	CVNLTTRTQLPP	EXPR_MAIN	Wuhan_seafood_market_CoV_MN908947_CDS_proteome_2;15	15	Wuhan_seafood_market_CoV_MN908947_CDS_proteome_2	Wuhan_seafood_market_CoV_MN908947_CDS_proteome	MN908947 | [21562:25384](+) | Wuhan seafood market pneumonia virus | surface glycoprotein	214.77	386.37	236.52	192.67	161.35	169.97	212.01	163.85	267.48	201.33	151.01	252.38	670.54	1323.83	378.48	325	483.37	255.96	272.86	181.76	379.1	374.92	255.25	309.25	246.16	254.02	269.42	181.65	200.66	555.17	846	562.2	2482.34	2731.26	1201.3	804.93	192.5	453.48	396.85	1332.64	183.88
3610	QCVNLTTRTQLPPA	VNLTTRTQLPPA	EXPR_MAIN	Wuhan_seafood_market_CoV_MN908947_CDS_proteome_2;16	16	Wuhan_seafood_market_CoV_MN908947_CDS_proteome_2	Wuhan_seafood_market_CoV_MN908947_CDS_proteome	MN908947 | [21562:25384](+) | Wuhan seafood market pneumonia virus | surface glycoprotein	962.71	765.66	1148.77	149.94	276.64	157.69	365.77	257.54	1447.02	306.19	122.91	177.1	338.24	408.91	591.73	163.29	395.39	213.14	237.31	526.64	1217.53	710.71	455.9	324.04	217.98	794.25	1324.82	460.01	263.62	230.47	793.87	655.27	1240.47	631.12	2001.72	487.04	467.65	556.09	714.66	487.32	179.3
3615	TQLPPAYTNSFTRGVYYPD	TQLPPAYTNSFT	EXPR_MAIN	Wuhan_seafood_market_CoV_MN908947_CDS_proteome_2;22	22	Wuhan_seafood_market_CoV_MN908947_CDS_proteome_2	Wuhan_seafood_market_CoV_MN908947_CDS_proteome	MN908947 | [21562:25384](+) | Wuhan seafood market pneumonia virus | surface glycoprotein	2475.14	2597.02	239.1	242.73	293.74	197.92	396.62	211.78	912.77	445.47	811.56	1817.12	349.74	168.9	539.31	259	2548.23	407.4	311.76	558.09	621.09	4341.51	175.79	1905.75	938.67	407.51	439.46	394.22	1087	319.9	803.86	2693.45	1530.08	3926.92	9888.25	4240.94	146.35	526.82	495.65	815.09	167.31
3616	TQLPPAYTNSFTRGVYYPD	QLPPAYTNSFTR	EXPR_MAIN	Wuhan_seafood_market_CoV_MN908947_CDS_proteome_2;23	23	Wuhan_seafood_market_CoV_MN908947_CDS_proteome_2	Wuhan_seafood_market_CoV_MN908947_CDS_proteome	MN908947 | [21562:25384](+) | Wuhan seafood market pneumonia virus | surface glycoprotein	2370.52	2665.82	172.94	223.76	468	196.21	239.39	181.25	410.85	438.18	222.31	577.39	252.31	844.2	320.37	337.58	670.09	273.8	222.03	188.19	491.88	6380.59	306.05	1067.3	1153.93	1075.83	461.58	323.14	341.07	2792.01	949.88	1093.8	1488.4	681.55	12607.4	2531.65	148.81	283.49	1223.92	608.16	2265.2
3617	TQLPPAYTNSFTRGVYYPD	LPPAYTNSFTRG	EXPR_MAIN	Wuhan_seafood_market_CoV_MN908947_CDS_proteome_2;24	24	Wuhan_seafood_market_CoV_MN908947_CDS_proteome_2	Wuhan_seafood_market_CoV_MN908947_CDS_proteome	MN908947 | [21562:25384](+) | Wuhan seafood market pneumonia virus | surface glycoprotein	831.89	1086.79	513.04	400.43	325.09	257.76	279.96	238.5	493.46	452.05	123.86	1007.06	149.41	270.84	258.17	511.19	1280.9	252.6	733.19	310.88	357.24	8388.03	658.96	1072.66	219.87	507.81	358.81	224.24	175.03	355.63	358.07	3297.74	1568.15	800.74	15410.9	6928.74	213.74	258.57	430.9	545.59	135.68
3618	TQLPPAYTNSFTRGVYYPD	PPAYTNSFTRGV	EXPR_MAIN	Wuhan_seafood_market_CoV_MN908947_CDS_proteome_2;25	25	Wuhan_seafood_market_CoV_MN908947_CDS_proteome_2	Wuhan_seafood_market_CoV_MN908947_CDS_proteome	MN908947 | [21562:25384](+) | Wuhan seafood market pneumonia virus | surface glycoprotein	324.44	1056.67	145.51	768.24	143.29	175.3	206.48	172.74	354.79	643.71	235.23	192	485.32	193.63	244.05	212.23	331.44	267.39	191.81	174.16	289.19	14609.6	717.45	1148.37	296.51	681.9	451.72	1254.82	194.2	516.4	441.8	1350.07	1674.29	1481.52	19089.2	9637.36	211.88	407.91	528.23	703.41	137.53
3619	TQLPPAYTNSFTRGVYYPD	PAYTNSFTRGVY	EXPR_MAIN	Wuhan_seafood_market_CoV_MN908947_CDS_proteome_2;26	26	Wuhan_seafood_market_CoV_MN908947_CDS_proteome_2	Wuhan_seafood_market_CoV_MN908947_CDS_proteome	MN908947 | [21562:25384](+) | Wuhan seafood market pneumonia virus | surface glycoprotein	225.15	162.47	179.29	1323.63	893.93	609.38	1381.04	217.79	404.92	210.57	212.78	691.31	1014.54	120.26	287.25	217	324.55	169.1	189.66	215.74	280.66	5761.98	251.61	462.2	213.01	4338.23	744.7	427.43	811.97	928.64	733.33	1841.57	1513.75	731.77	5331.32	2944.22	132.11	218.83	314.21	250.53	206.85
3620	TQLPPAYTNSFTRGVYYPD	AYTNSFTRGVYY	EXPR_MAIN	Wuhan_seafood_market_CoV_MN908947_CDS_proteome_2;27	27	Wuhan_seafood_market_CoV_MN908947_CDS_proteome_2	Wuhan_seafood_market_CoV_MN908947_CDS_proteome	MN908947 | [21562:25384](+) | Wuhan seafood market pneumonia virus | surface glycoprotein	283.43	299.52	143.77	133.1	184.88	197.69	216.65	113.73	294.35	155.73	158.12	248.61	373.05	275.33	558.31	93.03	254.26	165.3	274.72	126.06	220.93	665.36	128.33	265.61	154.32	160.55	3787.72	560.05	181.85	223.56	241.1	451.03	468.02	537.65	380.9	335.79	86.42	139.1	119.21	160.11	143.21
3621	TQLPPAYTNSFTRGVYYPD	YTNSFTRGVYYP	EXPR_MAIN	Wuhan_seafood_market_CoV_MN908947_CDS_proteome_2;28	28	Wuhan_seafood_market_CoV_MN908947_CDS_proteome_2	Wuhan_seafood_market_CoV_MN908947_CDS_proteome	MN908947 | [21562:25384](+) | Wuhan seafood market pneumonia virus | surface glycoprotein	681.3	166.11	755.13	1086.56	345.11	184.05	391.42	659.34	257.14	541.23	173.04	419.17	112.74	145.86	357.35	117.69	504.03	347.72	409.05	388.45	292.81	650.83	122.45	316.08	248.76	237.52	639.68	222.86	183.46	415.56	315.8	668.62	784.29	381.37	968.34	460.92	136.1	152.81	149.63	121.57	99.79
3622	TQLPPAYTNSFTRGVYYPD	TNSFTRGVYYPD	EXPR_MAIN	Wuhan_seafood_market_CoV_MN908947_CDS_proteome_2;29	29	Wuhan_seafood_market_CoV_MN908947_CDS_proteome_2	Wuhan_seafood_market_CoV_MN908947_CDS_proteome	MN908947 | [21562:25384](+) | Wuhan seafood market pneumonia virus | surface glycoprotein	448.5	545.11	150.5	379.76	262.22	166.25	132.26	165.01	301.96	136.73	148.19	392.52	190.42	155.2	247.85	119.14	231.71	169.12	135.7	17856	187.06	302.2	188.65	189.48	213.38	329.09	335.26	245.66	153.78	237.26	543.54	1140.15	1539.65	513.69	1533.68	770.48	154.37	299.03	776.62	572.38	97.54
3627	FHAIHVSGTNGTKRF	FHAIHVSGTNGT	EXPR_MAIN	Wuhan_seafood_market_CoV_MN908947_CDS_proteome_2;65	65	Wuhan_seafood_market_CoV_MN908947_CDS_proteome_2	Wuhan_seafood_market_CoV_MN908947_CDS_proteome	MN908947 | [21562:25384](+) | Wuhan seafood market pneumonia virus | surface glycoprotein	412.09	360.35	161.76	154.03	284.32	171.57	288.64	274.75	744.51	560.45	348.65	329.95	235.05	155.61	390.48	340.49	304.76	166.1	112.28	138.69	197.88	311.52	442.53	408.01	233.82	340.55	288.91	230.42	1076.78	191.42	922.78	834.19	1877.9	607.78	1085.68	747.61	314.87	409.3	10128.2	9788.8	112.51
3628	FHAIHVSGTNGTKRF	HAIHVSGTNGTK	EXPR_MAIN	Wuhan_seafood_market_CoV_MN908947_CDS_proteome_2;66	66	Wuhan_seafood_market_CoV_MN908947_CDS_proteome_2	Wuhan_seafood_market_CoV_MN908947_CDS_proteome	MN908947 | [21562:25384](+) | Wuhan seafood market pneumonia virus | surface glycoprotein	359.41	368.43	250.85	221.57	276.7	234.87	183.65	238.71	368.82	312.87	570.37	434.4	220.53	159.22	414.91	334.14	288.73	177.57	232.69	535.74	404.35	357.15	334.66	261.34	352.78	299.43	265.17	371.12	144.75	490.98	440.94	1026.14	1348.66	508.65	2305.14	570.44	1011.2	317.11	7556.72	9111.67	141.14
3629	FHAIHVSGTNGTKRF	AIHVSGTNGTKR	EXPR_MAIN	Wuhan_seafood_market_CoV_MN908947_CDS_proteome_2;67	67	Wuhan_seafood_market_CoV_MN908947_CDS_proteome_2	Wuhan_seafood_market_CoV_MN908947_CDS_proteome	MN908947 | [21562:25384](+) | Wuhan seafood market pneumonia virus | surface glycoprotein	529.13	430.08	276.72	243.05	204.47	313.82	338.39	422.26	427.49	392.86	888.54	491.54	323.45	287.12	283.71	969.48	466.83	243.55	196.41	365.83	239.67	985.82	327.78	768.06	350.72	356.39	253.26	224.05	251.76	394.17	472.35	680.58	1675.29	4493.78	969.42	624.66	159.34	314.33	46103.5	38789.7	384.42
3630	FHAIHVSGTNGTKRF	IHVSGTNGTKRF	EXPR_MAIN	Wuhan_seafood_market_CoV_MN908947_CDS_proteome_2;68	68	Wuhan_seafood_market_CoV_MN908947_CDS_proteome_2	Wuhan_seafood_market_CoV_MN908947_CDS_proteome	MN908947 | [21562:25384](+) | Wuhan seafood market pneumonia virus | surface glycoprotein	297.52	396.83	117.57	253.97	187.76	142.84	155.74	124.44	344.81	154.7	134.83	153.01	411.66	156.88	184.88	676.32	139.18	164.32	147.21	266.82	207.21	244.99	158.16	142.62	307.09	326.61	253.01	283.58	261.78	288.05	492.11	631.67	1652.27	590.42	1382.31	418.71	178.44	187.29	63231.2	62393.9	132.83
3652	SKTQSLLIVNNATN	SKTQSLLIVNNA	EXPR_MAIN	Wuhan_seafood_market_CoV_MN908947_CDS_proteome_2;112	112	Wuhan_seafood_market_CoV_MN908947_CDS_proteome_2	Wuhan_seafood_market_CoV_MN908947_CDS_proteome	MN908947 | [21562:25384](+) | Wuhan seafood market pneumonia virus | surface glycoprotein	406.21	227.93	142.73	132.9	119.59	103.76	189.45	154.78	233.81	160.78	146.51	231.79	191.82	132.88	121.6	228.81	197.1	180.36	159.94	147.54	161.9	195.96	182.12	181.88	193.79	211.52	205.83	197.66	126.73	193.68	281.95	233.29	1232.22	341.15	662.45	250.21	183.19	437.25	199.23	170.71	114.6
3653	SKTQSLLIVNNATN	KTQSLLIVNNAT	EXPR_MAIN	Wuhan_seafood_market_CoV_MN908947_CDS_proteome_2;113	113	Wuhan_seafood_market_CoV_MN908947_CDS_proteome_2	Wuhan_seafood_market_CoV_MN908947_CDS_proteome	MN908947 | [21562:25384](+) | Wuhan seafood market pneumonia virus | surface glycoprotein	364.91	220.21	147.96	175.58	104.13	122.92	127.74	110.18	170.89	130.95	363.62	133.85	185.34	141.42	132.24	124.82	173.28	173.01	98.9	130.28	136.85	197.15	145.12	151.99	211.76	141.42	173.96	150.81	125.19	168.42	206.09	319.36	867.93	370.31	379.41	211.06	246.86	551.54	216.78	171.92	104.64
3654	SKTQSLLIVNNATN	TQSLLIVNNATN	EXPR_MAIN	Wuhan_seafood_market_CoV_MN908947_CDS_proteome_2;114	114	Wuhan_seafood_market_CoV_MN908947_CDS_proteome_2	Wuhan_seafood_market_CoV_MN908947_CDS_proteome	MN908947 | [21562:25384](+) | Wuhan seafood market pneumonia virus | surface glycoprotein	380.21	382.47	202.31	262.89	522.1	222	444.92	451.33	695.88	241.2	978.35	109.33	371.8	115.63	1316.12	224.15	306.93	122.5	259.84	560.42	833.56	369.77	159.82	120.38	197.06	321.72	191.29	214.88	143.64	219.3	1525.65	910.43	632.67	739.19	468.19	520.65	482.42	1259.86	176.68	205.59	162.22
3707	HTPINLVRDLPQGF	HTPINLVRDLPQ	EXPR_MAIN	Wuhan_seafood_market_CoV_MN908947_CDS_proteome_2;207	207	Wuhan_seafood_market_CoV_MN908947_CDS_proteome_2	Wuhan_seafood_market_CoV_MN908947_CDS_proteome	MN908947 | [21562:25384](+) | Wuhan seafood market pneumonia virus | surface glycoprotein	411.46	380.88	185.11	187.41	159.25	141.33	197.63	153.2	350.35	462.73	368.24	732.45	349.92	131.66	303.45	231.39	412.71	175.53	229.19	148.09	217.24	4375.87	114.45	297.05	275.11	579.5	322.54	241.72	168.68	405	584.05	872.87	720.72	624.7	3307.48	1121.61	149.88	244.16	357.11	596.75	98.98
3708	HTPINLVRDLPQGF	TPINLVRDLPQG	EXPR_MAIN	Wuhan_seafood_market_CoV_MN908947_CDS_proteome_2;208	208	Wuhan_seafood_market_CoV_MN908947_CDS_proteome_2	Wuhan_seafood_market_CoV_MN908947_CDS_proteome	MN908947 | [21562:25384](+) | Wuhan seafood market pneumonia virus | surface glycoprotein	528.75	1024.38	174.21	157.94	223	222.08	352.62	300.85	821.02	486.52	231.93	362.81	631.93	117.81	1136.26	166.19	217.71	198.37	466.79	207.42	244.95	3173.35	165.22	435.96	283.98	176.05	451.47	462.91	750.59	172.57	436.71	1068.68	1759.3	1284.5	4585.83	962.76	239.41	691.04	1249.95	419.36	195.83
3709	HTPINLVRDLPQGF	PINLVRDLPQGF	EXPR_MAIN	Wuhan_seafood_market_CoV_MN908947_CDS_proteome_2;209	209	Wuhan_seafood_market_CoV_MN908947_CDS_proteome_2	Wuhan_seafood_market_CoV_MN908947_CDS_proteome	MN908947 | [21562:25384](+) | Wuhan seafood market pneumonia virus | surface glycoprotein	370.09	236.09	585.84	1280.54	748.32	6889.26	270.22	209.35	2287.84	1337.88	1814.19	1717.4	540.18	279.07	703.16	568.88	127.47	293.02	319.94	156.31	215.05	722.19	159.49	238.95	316.83	569.51	840.17	332.81	575.38	426.22	584	913.52	1741.82	972.62	284.77	553.12	189.48	305.59	1086.03	2216.09	240.68
3711	NLVRDLPQGFSALEPLV	NLVRDLPQGFSA	EXPR_MAIN	Wuhan_seafood_market_CoV_MN908947_CDS_proteome_2;211	211	Wuhan_seafood_market_CoV_MN908947_CDS_proteome_2	Wuhan_seafood_market_CoV_MN908947_CDS_proteome	MN908947 | [21562:25384](+) | Wuhan seafood market pneumonia virus | surface glycoprotein	376.63	216.5	170.63	166.36	185.9	156.42	169.49	170.86	342.27	238.49	293.38	250.91	185.34	247.96	190.29	176.13	209.12	195.69	178.74	174.41	391.02	185.97	139.68	154.67	241.29	294.75	290.77	276.74	407.61	968.29	378.05	679.56	1684.6	443.95	1128.2	1120.9	134.14	212.65	696.59	633.59	209.36
3712	NLVRDLPQGFSALEPLV	LVRDLPQGFSAL	EXPR_MAIN	Wuhan_seafood_market_CoV_MN908947_CDS_proteome_2;212	212	Wuhan_seafood_market_CoV_MN908947_CDS_proteome_2	Wuhan_seafood_market_CoV_MN908947_CDS_proteome	MN908947 | [21562:25384](+) | Wuhan seafood market pneumonia virus | surface glycoprotein	195.74	170.97	157.51	143.8	162.42	127.13	167.02	165.74	324.36	218.41	331.1	1470.61	175.82	206.62	165.93	252.43	161.47	130.36	179.07	131.11	132.62	390.41	118.03	260.34	208.75	261.08	662.84	185.03	480.45	1029.23	440.9	559.73	2667.48	622.75	1165.44	568.54	138.44	349.96	420.39	986.45	319.15
3713	NLVRDLPQGFSALEPLV	VRDLPQGFSALE	EXPR_MAIN	Wuhan_seafood_market_CoV_MN908947_CDS_proteome_2;213	213	Wuhan_seafood_market_CoV_MN908947_CDS_proteome_2	Wuhan_seafood_market_CoV_MN908947_CDS_proteome	MN908947 | [21562:25384](+) | Wuhan seafood market pneumonia virus | surface glycoprotein	746.09	680.15	158.66	346.46	339.28	194.41	212.9	242.02	595.47	269.33	176.98	247.38	282.93	170.5	325.12	479.97	329.5	189.16	200.37	207.38	135.52	668.35	165.32	418.94	330.2	685.65	653.74	568.54	205.45	2807.66	413.41	1106.36	1994.04	851.04	2066.5	883.62	187.87	504.26	973.69	1156.04	527.53
3714	NLVRDLPQGFSALEPLV	RDLPQGFSALEP	EXPR_MAIN	Wuhan_seafood_market_CoV_MN908947_CDS_proteome_2;214	214	Wuhan_seafood_market_CoV_MN908947_CDS_proteome_2	Wuhan_seafood_market_CoV_MN908947_CDS_proteome	MN908947 | [21562:25384](+) | Wuhan seafood market pneumonia virus | surface glycoprotein	719.39	668.28	184.73	213.64	289.19	191.64	328.45	283.61	749.21	319.66	861.33	610.98	191.04	218.01	686.41	182.54	164.26	130.82	200.59	135.04	141.96	733.67	134.04	330.33	310.56	441.49	841.95	355.97	1066	5052.94	647.83	1099.31	2180.39	5306.44	764.67	632.3	173.28	424.07	1373.39	372.15	319.17
3715	NLVRDLPQGFSALEPLV	DLPQGFSALEPL	EXPR_MAIN	Wuhan_seafood_market_CoV_MN908947_CDS_proteome_2;215	215	Wuhan_seafood_market_CoV_MN908947_CDS_proteome_2	Wuhan_seafood_market_CoV_MN908947_CDS_proteome	MN908947 | [21562:25384](+) | Wuhan seafood market pneumonia virus | surface glycoprotein	826.29	956.03	9177.63	178.82	175.1	147.65	1368.86	1750.56	364.8	209.77	142.91	165.94	147.46	112.81	232.52	221.97	157.27	130.85	1052.31	123.37	128.83	332.65	128.94	236.9	323.81	270.12	334.63	171.14	187.53	2416.57	249.38	1175.39	1248.01	710.92	2297.57	1363.14	121.3	295.94	671.31	843.69	111.6
3716	NLVRDLPQGFSALEPLV	LPQGFSALEPLV	EXPR_MAIN	Wuhan_seafood_market_CoV_MN908947_CDS_proteome_2;216	216	Wuhan_seafood_market_CoV_MN908947_CDS_proteome_2	Wuhan_seafood_market_CoV_MN908947_CDS_proteome	MN908947 | [21562:25384](+) | Wuhan seafood market pneumonia virus | surface glycoprotein	521.38	534.12	126.76	148.84	191.67	169.23	1015.08	1206.2	438.79	244.69	217.9	280.01	315.42	212.6	138.78	1073.73	261.4	220.81	180.45	155.49	380.04	354.56	96.98	119.06	188.18	297.6	403.5	305.6	410.78	5079.54	317.6	727.19	993.91	726.6	5093.21	1293.85	189.86	324.19	453.44	721.84	192.5
3723	LALHRSYLTPGDSSSGWT	LALHRSYLTPGD	EXPR_MAIN	Wuhan_seafood_market_CoV_MN908947_CDS_proteome_2;242	242	Wuhan_seafood_market_CoV_MN908947_CDS_proteome_2	Wuhan_seafood_market_CoV_MN908947_CDS_proteome	MN908947 | [21562:25384](+) | Wuhan seafood market pneumonia virus | surface glycoprotein	138.72	240.9	255.49	1427.28	570.93	276.52	167.66	182.36	1097.17	909.43	453.69	655.28	202.85	691.9	116.21	267.49	108.3	148.59	155.5	203.63	124.5	903.43	92.8	120.64	174.32	191.34	990.62	382.74	1656.63	1203.47	632.49	514.37	1073.44	416.16	392.47	452.55	208.42	1195.1	769.63	320.04	226.88
3724	LALHRSYLTPGDSSSGWT	ALHRSYLTPGDS	EXPR_MAIN	Wuhan_seafood_market_CoV_MN908947_CDS_proteome_2;243	243	Wuhan_seafood_market_CoV_MN908947_CDS_proteome_2	Wuhan_seafood_market_CoV_MN908947_CDS_proteome	MN908947 | [21562:25384](+) | Wuhan seafood market pneumonia virus | surface glycoprotein	521.07	764.97	431.68	513.69	587.31	196.26	176.56	171.92	708.96	548.45	563.25	310.19	329.37	178.42	171.18	214.51	198.01	166.98	222.89	258.19	228.79	1046.98	108.93	1175.76	381.07	1558.66	930.73	519.47	954.62	740.02	418.74	685.39	853.45	284.51	675.82	218.23	173.8	398.82	663.72	452.75	171.51
3725	LALHRSYLTPGDSSSGWT	LHRSYLTPGDSS	EXPR_MAIN	Wuhan_seafood_market_CoV_MN908947_CDS_proteome_2;244	244	Wuhan_seafood_market_CoV_MN908947_CDS_proteome_2	Wuhan_seafood_market_CoV_MN908947_CDS_proteome	MN908947 | [21562:25384](+) | Wuhan seafood market pneumonia virus | surface glycoprotein	326.8	262.46	199.98	478.27	472.7	222.46	166.7	165.2	636.22	522.31	2803.14	2191.69	190.74	240.69	165.65	265.95	131.21	167.27	161.8	279.44	280.9	558.24	118.55	354.01	4102	18941.2	2008.85	3819.64	508.86	552.78	264.24	468.03	517.57	305.42	297.27	115.57	114.02	201.8	574.87	486.06	223.45
3726	LALHRSYLTPGDSSSGWT	HRSYLTPGDSSS	EXPR_MAIN	Wuhan_seafood_market_CoV_MN908947_CDS_proteome_2;245	245	Wuhan_seafood_market_CoV_MN908947_CDS_proteome_2	Wuhan_seafood_market_CoV_MN908947_CDS_proteome	MN908947 | [21562:25384](+) | Wuhan seafood market pneumonia virus | surface glycoprotein	375.44	332.46	271.65	1268.49	595.62	221.26	143.49	157.67	915.19	920.25	268.91	237.26	352.02	199.02	163.54	132.62	139.94	183.91	140.86	783.54	282.57	782.46	133.02	349.04	12789.8	16159.3	9717.96	8134.46	750.8	1826.97	569.31	847.14	1401.4	605.37	1397.92	645.65	216.87	241.26	641.9	869.71	163.02
3727	LALHRSYLTPGDSSSGWT	RSYLTPGDSSSG	EXPR_MAIN	Wuhan_seafood_market_CoV_MN908947_CDS_proteome_2;246	246	Wuhan_seafood_market_CoV_MN908947_CDS_proteome_2	Wuhan_seafood_market_CoV_MN908947_CDS_proteome	MN908947 | [21562:25384](+) | Wuhan seafood market pneumonia virus | surface glycoprotein	793.89	612.85	282.82	1144.3	733.25	251.25	183.94	186.64	1320.66	1313.81	173.63	831.95	395.96	168.46	229.78	678.07	212.17	427.22	247.67	3210.91	414.93	1140.39	124.33	2521.14	17886.3	28001.1	8341.86	10599.6	803.93	2091.34	1205.94	2128.16	1789.88	784.51	1013.81	591.91	195.54	473.43	962.18	1318.64	166.18
3728	LALHRSYLTPGDSSSGWT	SYLTPGDSSSGW	EXPR_MAIN	Wuhan_seafood_market_CoV_MN908947_CDS_proteome_2;247	247	Wuhan_seafood_market_CoV_MN908947_CDS_proteome_2	Wuhan_seafood_market_CoV_MN908947_CDS_proteome	MN908947 | [21562:25384](+) | Wuhan seafood market pneumonia virus | surface glycoprotein	817.47	601.4	748.65	1887.09	1446.5	532.65	361.07	584.32	1315.45	404.68	999.85	640.16	231.43	185.21	623.46	503.52	442.59	453.3	337.75	629.46	1611.55	3486.82	244.21	356.84	5221.84	11195.6	2500.82	11161	406.45	1615.07	2691.93	5177.28	1767.45	1087.18	1471.74	1181.73	321.28	1442.86	1734.58	1449.58	307.62
3729	LALHRSYLTPGDSSSGWT	YLTPGDSSSGWT	EXPR_MAIN	Wuhan_seafood_market_CoV_MN908947_CDS_proteome_2;248	248	Wuhan_seafood_market_CoV_MN908947_CDS_proteome_2	Wuhan_seafood_market_CoV_MN908947_CDS_proteome	MN908947 | [21562:25384](+) | Wuhan seafood market pneumonia virus | surface glycoprotein	904.62	789.56	289.24	1094.87	1311.92	410.95	422.09	700.97	1210.63	1031.43	1539.62	3451.81	317.4	200.35	1066.25	578.9	707.32	490.87	450.21	369.69	735.74	1648.27	216.19	407.9	5082.1	16875.2	2388.67	4964.1	2497.25	2164.41	2841.4	3977.18	2021.48	833.28	1819.48	880.6	267.86	1431.62	1344.65	1189.77	528.68
3744	KYNENGTITDAVDCALDPLS	KYNENGTITDAV	EXPR_MAIN	Wuhan_seafood_market_CoV_MN908947_CDS_proteome_2;278	278	Wuhan_seafood_market_CoV_MN908947_CDS_proteome_2	Wuhan_seafood_market_CoV_MN908947_CDS_proteome	MN908947 | [21562:25384](+) | Wuhan seafood market pneumonia virus | surface glycoprotein	3569.44	2956.82	1077.64	904.44	1028	297.02	138.78	147.55	1572.21	1014.57	461.94	1628.72	251.03	147.6	1178.08	410.38	210.96	673.4	4477.61	125.95	790.67	1605.19	223.68	222.91	956.77	2509.04	2292.7	360.12	415.15	798.34	1168.76	3727.3	21880.4	25706.7	62092.8	56042.9	466.42	1482.45	10451.1	9193.28	633.27
3745	KYNENGTITDAVDCALDPLS	YNENGTITDAVD	EXPR_MAIN	Wuhan_seafood_market_CoV_MN908947_CDS_proteome_2;279	279	Wuhan_seafood_market_CoV_MN908947_CDS_proteome_2	Wuhan_seafood_market_CoV_MN908947_CDS_proteome	MN908947 | [21562:25384](+) | Wuhan seafood market pneumonia virus | surface glycoprotein	275.69	394.53	848.6	539.65	1240.86	169.78	164.17	143.78	1563.3	273.25	710.53	189.94	245.08	133.12	354.63	116.08	119.28	410.27	637.32	125.7	544.58	1718.43	111.83	257.85	575.31	314.35	691.74	190.07	1117.26	454.68	822.38	1800.25	6779.9	4102.77	3883.5	3673.44	358.37	1617.7	29484.3	13219	731.18
3746	KYNENGTITDAVDCALDPLS	NENGTITDAVDC	EXPR_MAIN	Wuhan_seafood_market_CoV_MN908947_CDS_proteome_2;280	280	Wuhan_seafood_market_CoV_MN908947_CDS_proteome_2	Wuhan_seafood_market_CoV_MN908947_CDS_proteome	MN908947 | [21562:25384](+) | Wuhan seafood market pneumonia virus | surface glycoprotein	210.12	200.8	153.24	188.27	391.51	174.85	176.9	180.64	661.78	220.6	210.03	1037.6	166.09	132.79	158.51	113.56	224.56	194.66	191.13	144.15	554.17	864.81	111.87	182.18	130.67	237.2	396.87	359.65	431.94	323.99	353.34	1392.26	2252.23	1454.93	1188.32	712.54	159.71	731.96	15487.6	45703.3	156.21
3747	KYNENGTITDAVDCALDPLS	ENGTITDAVDCA	EXPR_MAIN	Wuhan_seafood_market_CoV_MN908947_CDS_proteome_2;281	281	Wuhan_seafood_market_CoV_MN908947_CDS_proteome_2	Wuhan_seafood_market_CoV_MN908947_CDS_proteome	MN908947 | [21562:25384](+) | Wuhan seafood market pneumonia virus | surface glycoprotein	199.51	192.25	137.8	188.65	278.75	117.78	158.15	138.25	656.44	215.9	124.69	722.26	114.45	103.88	128.6	114.24	115.7	153.57	123.66	102.13	205.96	553.75	359.15	393.76	148.9	295.14	193.77	186.38	400.54	252.96	327.86	770.56	1933.17	694.61	791.15	250.11	140.55	447.93	4556.39	3608.71	576.26
3748	KYNENGTITDAVDCALDPLS	NGTITDAVDCAL	EXPR_MAIN	Wuhan_seafood_market_CoV_MN908947_CDS_proteome_2;282	282	Wuhan_seafood_market_CoV_MN908947_CDS_proteome_2	Wuhan_seafood_market_CoV_MN908947_CDS_proteome	MN908947 | [21562:25384](+) | Wuhan seafood market pneumonia virus | surface glycoprotein	154.55	199.94	129.98	160.45	118.02	121.12	128.73	117.45	921.56	310.32	178.62	375.19	145.66	143.17	115.22	102.43	116.14	207.71	173.35	112.45	135.8	1029.4	95.9	257.63	209.11	179.8	318.92	209.1	327.57	302	541.6	1421.7	2388.14	802.34	1430.39	734.74	133.96	502.47	2187.09	2742.21	900.87
3749	KYNENGTITDAVDCALDPLS	GTITDAVDCALD	EXPR_MAIN	Wuhan_seafood_market_CoV_MN908947_CDS_proteome_2;283	283	Wuhan_seafood_market_CoV_MN908947_CDS_proteome_2	Wuhan_seafood_market_CoV_MN908947_CDS_proteome	MN908947 | [21562:25384](+) | Wuhan seafood market pneumonia virus | surface glycoprotein	314.19	257.97	144.16	150.47	206.61	116.91	174.82	154.45	1695.91	814.83	139.41	352.41	154.38	150.1	210.09	283.26	121.84	323.15	179.19	119.47	125.66	1980.82	189.43	427.38	225.42	155.62	604.14	207.46	179.81	428.64	514.5	1880.86	4705.33	1032.47	2160.58	1572.3	144.68	970.29	5286.3	4448.72	4732.85
3750	KYNENGTITDAVDCALDPLS	TITDAVDCALDP	EXPR_MAIN	Wuhan_seafood_market_CoV_MN908947_CDS_proteome_2;284	284	Wuhan_seafood_market_CoV_MN908947_CDS_proteome_2	Wuhan_seafood_market_CoV_MN908947_CDS_proteome	MN908947 | [21562:25384](+) | Wuhan seafood market pneumonia virus | surface glycoprotein	326.08	249.33	129.99	189.27	212.36	192.63	157.5	102.63	1398.9	1141.69	379.6	1833.38	369.86	137.65	103.74	129.14	135.04	444.52	224.11	129.55	119.48	1672.13	113.09	433.7	173.13	321.45	349.63	228.43	441.47	469.85	941.31	2392.08	1518.93	755.21	1104.56	767.79	120.87	673.98	1751.04	2120.58	1698.27
3751	KYNENGTITDAVDCALDPLS	ITDAVDCALDPL	EXPR_MAIN	Wuhan_seafood_market_CoV_MN908947_CDS_proteome_2;285	285	Wuhan_seafood_market_CoV_MN908947_CDS_proteome_2	Wuhan_seafood_market_CoV_MN908947_CDS_proteome	MN908947 | [21562:25384](+) | Wuhan seafood market pneumonia virus | surface glycoprotein	212.27	187.29	163.71	147.77	405.59	147.55	164.75	132.21	1433.33	555.36	332.03	1008.34	347.92	109.89	221.93	180.04	112.33	138.15	154.11	111.13	114.22	1515.42	125.4	223.64	167.8	258.31	732.38	231.08	522.49	282.93	686.32	1079.71	1794.58	226.87	1172.57	690.7	121.84	378.83	1771.19	1981.61	310.89
3752	KYNENGTITDAVDCALDPLS	TDAVDCALDPLS	EXPR_MAIN	Wuhan_seafood_market_CoV_MN908947_CDS_proteome_2;286	286	Wuhan_seafood_market_CoV_MN908947_CDS_proteome_2	Wuhan_seafood_market_CoV_MN908947_CDS_proteome	MN908947 | [21562:25384](+) | Wuhan seafood market pneumonia virus | surface glycoprotein	891.02	969.76	139.24	145.51	131.35	124.48	111.62	129.6	361.1	250.33	1476.79	309.53	131.71	111.98	213.58	96.35	100.84	133.93	117.62	139.1	128	371.14	102.99	556.89	233.02	245.26	376.71	210.81	143.34	238.07	801.97	2950.55	1178.48	640.4	1029	631.14	126.75	500.56	1010.26	788.41	917.45
3817	TGCVIAWNSNNLDS	TGCVIAWNSNNL	EXPR_MAIN	Wuhan_seafood_market_CoV_MN908947_CDS_proteome_2;430	430	Wuhan_seafood_market_CoV_MN908947_CDS_proteome_2	Wuhan_seafood_market_CoV_MN908947_CDS_proteome	MN908947 | [21562:25384](+) | Wuhan seafood market pneumonia virus | surface glycoprotein	440.82	457.39	209.31	4611.5	1550.79	6980.03	147.09	157.4	324.93	186.08	331.24	216.87	469.62	126.95	233.28	186.15	239.09	171.08	178.71	117.22	202.77	355.56	405.75	172.52	341.98	270.68	563.96	219.27	208.14	330.21	405.91	767.79	1444.2	539.1	6473.91	3428.93	839.86	5199.3	504.89	549.45	118.89
3818	TGCVIAWNSNNLDS	GCVIAWNSNNLD	EXPR_MAIN	Wuhan_seafood_market_CoV_MN908947_CDS_proteome_2;431	431	Wuhan_seafood_market_CoV_MN908947_CDS_proteome_2	Wuhan_seafood_market_CoV_MN908947_CDS_proteome	MN908947 | [21562:25384](+) | Wuhan seafood market pneumonia virus | surface glycoprotein	760.42	671.48	173.25	260.25	418.41	177.94	179.36	383.37	835.05	387.98	540.91	666.15	472.92	140.77	391.31	247.37	329.18	340.85	214.77	652.18	443.5	400.51	317.53	430.49	1740.96	3490.17	977.74	739.13	160.63	494.72	405.89	1195.73	3310.49	790.55	1548.63	1035.14	3493.82	18514.1	805.83	1507.78	295.38
3819	TGCVIAWNSNNLDS	CVIAWNSNNLDS	EXPR_MAIN	Wuhan_seafood_market_CoV_MN908947_CDS_proteome_2;432	432	Wuhan_seafood_market_CoV_MN908947_CDS_proteome_2	Wuhan_seafood_market_CoV_MN908947_CDS_proteome	MN908947 | [21562:25384](+) | Wuhan seafood market pneumonia virus | surface glycoprotein	719.03	543.87	291.95	399.15	178.03	213.85	208.59	172.47	1128.57	237.07	1105.27	532.75	1045.72	281.27	278.39	916.78	305.52	300.11	316.09	166.16	767.78	1115.22	395.52	362.92	4237.29	3735.24	1079.33	1721.57	289.39	890.55	346.69	1918.8	1770.29	1021.89	1661.45	1511.37	3663.68	22325.8	1278.8	2026.61	246.47
3848	IYQAGSTPCNGVEGFNCY	IYQAGSTPCNGV	EXPR_MAIN	Wuhan_seafood_market_CoV_MN908947_CDS_proteome_2;472	472	Wuhan_seafood_market_CoV_MN908947_CDS_proteome_2	Wuhan_seafood_market_CoV_MN908947_CDS_proteome	MN908947 | [21562:25384](+) | Wuhan seafood market pneumonia virus | surface glycoprotein	48701.9	916.54	433.54	8605.3	1485.81	405.21	580.12	255.09	927.66	209.46	307.06	1695.99	357.64	341.26	208.85	189.03	599.14	569.52	304.7	1443.52	591.69	615.41	411.66	328.76	344.88	301.49	492.51	421	192.53	970.17	761.2	984.71	994.02	791.25	876.19	690.18	186.5	264.62	502.16	904.79	187.7
3849	IYQAGSTPCNGVEGFNCY	YQAGSTPCNGVE	EXPR_MAIN	Wuhan_seafood_market_CoV_MN908947_CDS_proteome_2;473	473	Wuhan_seafood_market_CoV_MN908947_CDS_proteome_2	Wuhan_seafood_market_CoV_MN908947_CDS_proteome	MN908947 | [21562:25384](+) | Wuhan seafood market pneumonia virus | surface glycoprotein	1114.67	950.89	173.25	302.86	888.88	314.6	433.01	243.84	410.74	169.02	893.89	669.95	194.17	175.25	147.49	110.4	266.24	148.5	196.2	138.75	306.41	581.85	140.11	158.86	243.53	330.78	446.99	303.63	172.65	1040.75	471.38	1083.42	1080.06	1217.66	1093.25	1059.12	297.39	983.3	361.31	1581.29	151.15
3850	IYQAGSTPCNGVEGFNCY	QAGSTPCNGVEG	EXPR_MAIN	Wuhan_seafood_market_CoV_MN908947_CDS_proteome_2;474	474	Wuhan_seafood_market_CoV_MN908947_CDS_proteome_2	Wuhan_seafood_market_CoV_MN908947_CDS_proteome	MN908947 | [21562:25384](+) | Wuhan seafood market pneumonia virus | surface glycoprotein	1010.83	651.08	141.85	286.73	1153.16	305.38	259.66	326.84	677.01	246.56	317.01	301.5	122.13	111.53	176.59	284.71	158.51	137.63	161.55	127.16	204.52	450.25	126.61	142.59	358	282.54	276.25	244.52	139.67	742.06	377.93	848.62	958.87	346.64	593.94	553.14	158.21	358.42	278.86	496.08	95.62
3851	IYQAGSTPCNGVEGFNCY	AGSTPCNGVEGF	EXPR_MAIN	Wuhan_seafood_market_CoV_MN908947_CDS_proteome_2;475	475	Wuhan_seafood_market_CoV_MN908947_CDS_proteome_2	Wuhan_seafood_market_CoV_MN908947_CDS_proteome	MN908947 | [21562:25384](+) | Wuhan seafood market pneumonia virus | surface glycoprotein	1073.6	370.98	203.58	179.84	1282.51	161.87	855.83	549.38	2567.61	277.1	1142.26	2699.65	494.04	793.37	596.78	283.36	286.96	284.59	200.56	160.65	1073.69	753.06	237.48	620.3	258.1	500.78	566.62	496.01	625.87	1029.92	697.75	1456.15	1283.7	840.95	581.24	268.79	492.82	1515.09	873.02	1214.36	297
3852	IYQAGSTPCNGVEGFNCY	GSTPCNGVEGFN	EXPR_MAIN	Wuhan_seafood_market_CoV_MN908947_CDS_proteome_2;476	476	Wuhan_seafood_market_CoV_MN908947_CDS_proteome_2	Wuhan_seafood_market_CoV_MN908947_CDS_proteome	MN908947 | [21562:25384](+) | Wuhan seafood market pneumonia virus | surface glycoprotein	461.82	368.03	190.85	229.79	923.38	249.03	480.14	301.54	649.83	148.26	165.4	191	215.22	167.22	127.16	405.88	1394.37	217.82	145.34	165.38	154.74	427.01	108.08	146.34	186.2	276.93	511.71	261.26	371.26	1166.85	610.32	790.74	1748.78	1305.64	1078.86	783.95	444.92	2011.38	405.65	2652.57	363
3853	IYQAGSTPCNGVEGFNCY	STPCNGVEGFNC	EXPR_MAIN	Wuhan_seafood_market_CoV_MN908947_CDS_proteome_2;477	477	Wuhan_seafood_market_CoV_MN908947_CDS_proteome_2	Wuhan_seafood_market_CoV_MN908947_CDS_proteome	MN908947 | [21562:25384](+) | Wuhan seafood market pneumonia virus | surface glycoprotein	858.54	555.45	245.45	551.39	1159.48	236.24	463.46	324.48	1526.16	423.43	208.72	1515.94	186.73	145.1	170.87	716.99	486.9	160.2	264.81	136.68	248.76	1388.58	143.39	269.63	215.71	506.76	367.43	444.05	188.56	697.02	297.13	1281.85	1403.14	732.16	1951.64	1835.93	390.52	649.71	447.81	1327.66	211.93
3854	IYQAGSTPCNGVEGFNCY	TPCNGVEGFNCY	EXPR_MAIN	Wuhan_seafood_market_CoV_MN908947_CDS_proteome_2;478	478	Wuhan_seafood_market_CoV_MN908947_CDS_proteome_2	Wuhan_seafood_market_CoV_MN908947_CDS_proteome	MN908947 | [21562:25384](+) | Wuhan seafood market pneumonia virus | surface glycoprotein	180.93	429.89	179.98	226.48	1006.83	204.96	322.26	358.7	1108.32	190.44	102.16	400.46	261.04	163.83	239.78	245.04	214.37	182.29	372.86	112.93	237.88	517.07	146.08	207.41	323.69	204.21	478.44	143.96	638.61	454.76	397.11	560.63	1061.56	674.48	1201.28	1557.86	488.4	1179.53	527.71	1813.47	113.9
3872	VLSFELLHAPATVC	VLSFELLHAPAT	EXPR_MAIN	Wuhan_seafood_market_CoV_MN908947_CDS_proteome_2;512	512	Wuhan_seafood_market_CoV_MN908947_CDS_proteome_2	Wuhan_seafood_market_CoV_MN908947_CDS_proteome	MN908947 | [21562:25384](+) | Wuhan seafood market pneumonia virus | surface glycoprotein	175.04	216.4	1225.47	426.41	199.25	153.52	331.83	251.55	172.2	165.21	322.26	622.9	129.1	341.2	257.84	129.83	605.19	133.47	208.04	134.15	234.46	223.54	22521.4	3899.6	3259.21	10349.8	486.34	211.43	364.01	239.22	338.95	839.39	918.03	592.13	563.99	139.53	315.97	2695.55	5889.4	9389.39	184.29
3873	VLSFELLHAPATVC	LSFELLHAPATV	EXPR_MAIN	Wuhan_seafood_market_CoV_MN908947_CDS_proteome_2;513	513	Wuhan_seafood_market_CoV_MN908947_CDS_proteome_2	Wuhan_seafood_market_CoV_MN908947_CDS_proteome	MN908947 | [21562:25384](+) | Wuhan seafood market pneumonia virus | surface glycoprotein	203.77	206.94	2778.6	650.43	231.02	172.67	706.54	1079.59	529.22	220.15	314.19	751.61	400.27	608.6	631.97	146.81	1705.07	158.25	191.6	140.53	338.16	346.82	32735.3	3021.05	3242.47	17164.8	466.29	180.7	831.51	367.61	503.17	1151.13	2038.91	1740.1	775.32	496.86	291.14	1831.11	5591.3	10467.9	183.55
3874	VLSFELLHAPATVC	SFELLHAPATVC	EXPR_MAIN	Wuhan_seafood_market_CoV_MN908947_CDS_proteome_2;514	514	Wuhan_seafood_market_CoV_MN908947_CDS_proteome_2	Wuhan_seafood_market_CoV_MN908947_CDS_proteome	MN908947 | [21562:25384](+) | Wuhan seafood market pneumonia virus | surface glycoprotein	220.02	204.95	3579.01	762.66	130.72	126.19	464.21	209.34	204.73	138.4	330.74	685.12	136.5	138.39	281.76	356.91	127.28	146.97	145.98	119.49	197.22	271.24	10798.3	7423.7	322.76	888	414.72	166.43	697.85	472.41	920.35	1241.39	1061.52	620.07	835.04	272.87	152.33	529.25	322.4	678.15	204.76
3875	LLHAPATVCGPKKST	LLHAPATVCGPK	EXPR_MAIN	Wuhan_seafood_market_CoV_MN908947_CDS_proteome_2;517	517	Wuhan_seafood_market_CoV_MN908947_CDS_proteome_2	Wuhan_seafood_market_CoV_MN908947_CDS_proteome	MN908947 | [21562:25384](+) | Wuhan seafood market pneumonia virus | surface glycoprotein	224.13	180.21	236.17	222.46	171.28	222.89	176.69	201.52	274.79	171.14	124.92	180.34	150.46	133.1	147.75	492.52	228.69	155.56	212.59	176.35	233.61	383.16	143.84	134.6	269.66	216.92	213.9	204.01	163.24	280.23	1421.86	2528.94	982.09	409.52	539.85	373.72	237.01	280.67	333.63	294.27	144.84
3876	LLHAPATVCGPKKST	LHAPATVCGPKK	EXPR_MAIN	Wuhan_seafood_market_CoV_MN908947_CDS_proteome_2;518	518	Wuhan_seafood_market_CoV_MN908947_CDS_proteome_2	Wuhan_seafood_market_CoV_MN908947_CDS_proteome	MN908947 | [21562:25384](+) | Wuhan seafood market pneumonia virus | surface glycoprotein	611.61	207.09	257.69	306.12	377.68	224.64	188.09	360.54	1219.38	565.66	290.47	312.43	156.41	157.54	368.57	1795.17	179.84	192.21	235.31	232.38	162.55	790.02	135.61	1261.27	191.32	300.48	400.74	1113.99	438.4	489.61	669.84	1159.27	1428.77	548.09	647.22	609.34	276.74	357.9	1327.64	1581.01	223.97
3877	LLHAPATVCGPKKST	HAPATVCGPKKS	EXPR_MAIN	Wuhan_seafood_market_CoV_MN908947_CDS_proteome_2;519	519	Wuhan_seafood_market_CoV_MN908947_CDS_proteome_2	Wuhan_seafood_market_CoV_MN908947_CDS_proteome	MN908947 | [21562:25384](+) | Wuhan seafood market pneumonia virus | surface glycoprotein	983.8	893.4	288.02	334.84	338.13	237.19	267.98	268.62	1510.59	294.27	172.96	281.94	178.13	149.81	164.2	233.38	151.21	192.74	163.04	170.81	179.83	523.28	174.66	300.32	423.77	395.58	280.31	516.01	271.3	337.6	6434.33	5344.95	1456.04	389.68	1267.52	380.7	783.73	323.08	782.06	709.44	176.28
3878	LLHAPATVCGPKKST	APATVCGPKKST	EXPR_MAIN	Wuhan_seafood_market_CoV_MN908947_CDS_proteome_2;520	520	Wuhan_seafood_market_CoV_MN908947_CDS_proteome_2	Wuhan_seafood_market_CoV_MN908947_CDS_proteome	MN908947 | [21562:25384](+) | Wuhan seafood market pneumonia virus | surface glycoprotein	386.76	269.43	715.07	317.86	410.34	309.15	233.57	287.85	1411.64	263.14	206.9	311.85	188.99	293.82	161.24	215.43	161.8	159.89	156.21	151	156.98	268.25	144.66	243.25	725.8	487.02	1468.29	311.03	215.04	336.26	315.1	455.85	957.09	416.91	493.66	448.74	252.17	276.05	1613.81	2998.89	177.58
3891	VKNKCVNFNFNGLT	VKNKCVNFNFNG	EXPR_MAIN	Wuhan_seafood_market_CoV_MN908947_CDS_proteome_2;534	534	Wuhan_seafood_market_CoV_MN908947_CDS_proteome_2	Wuhan_seafood_market_CoV_MN908947_CDS_proteome	MN908947 | [21562:25384](+) | Wuhan seafood market pneumonia virus | surface glycoprotein	411.53	185.11	205.83	596.36	538.21	1104.77	236.56	210.19	238.74	318.73	1750.49	455.51	181.23	144.35	197.25	501.1	237.81	210.66	169.79	164.4	133.57	777.36	146.73	202.78	1154.89	340.84	3611.2	6818.21	363.4	809.25	685.33	701.72	1477.2	353.21	608.79	875.91	151.31	306.44	942.81	666.14	338.69
3892	VKNKCVNFNFNGLT	KNKCVNFNFNGL	EXPR_MAIN	Wuhan_seafood_market_CoV_MN908947_CDS_proteome_2;535	535	Wuhan_seafood_market_CoV_MN908947_CDS_proteome_2	Wuhan_seafood_market_CoV_MN908947_CDS_proteome	MN908947 | [21562:25384](+) | Wuhan seafood market pneumonia virus | surface glycoprotein	327.57	156.05	192.82	237.25	170.01	153.53	269.6	174.06	440.86	232.51	1448.99	347.63	175.42	193.24	145.19	330.21	121.3	192.42	180.98	123.66	190.67	572.36	151.61	295.64	307.61	291.53	2786.07	5868.38	345.89	566.96	382.77	583.81	1081.58	472.3	307.1	489.7	174.74	247.92	543.19	417.94	408.92
3893	VKNKCVNFNFNGLT	NKCVNFNFNGLT	EXPR_MAIN	Wuhan_seafood_market_CoV_MN908947_CDS_proteome_2;536	536	Wuhan_seafood_market_CoV_MN908947_CDS_proteome_2	Wuhan_seafood_market_CoV_MN908947_CDS_proteome	MN908947 | [21562:25384](+) | Wuhan seafood market pneumonia virus | surface glycoprotein	269.89	250.57	149.41	119.08	202.59	155.87	268.99	152.54	211.92	134.07	162.51	217.65	135.73	269.65	196.15	224.55	212.63	163.91	287.24	135.72	138.42	281.72	132.12	125.42	244.67	176.87	3921.44	5466.34	412.54	174.35	365.68	265.49	732.32	454.12	789.13	479.4	147.77	246.55	300.35	374.33	342.52
3909	TESNKKFLPFQQFGRDIAD	TESNKKFLPFQQ	EXPR_MAIN	Wuhan_seafood_market_CoV_MN908947_CDS_proteome_2;553	553	Wuhan_seafood_market_CoV_MN908947_CDS_proteome_2	Wuhan_seafood_market_CoV_MN908947_CDS_proteome	MN908947 | [21562:25384](+) | Wuhan seafood market pneumonia virus | surface glycoprotein	7182.65	6324.39	313.68	876.62	217.38	2832.11	477.74	6647.66	1194.79	25535	8461.54	6028.55	18415.9	457.71	15632.4	6442.06	10655.4	4979.11	1563.83	504.61	630.79	65378.9	1940.32	42242	611.58	674.85	2721.67	20866.2	324.98	10430.3	1379.77	29972	3736.84	57156	1777.81	7948.88	211.26	1434.55	1240.03	60178.8	285.36
3910	TESNKKFLPFQQFGRDIAD	ESNKKFLPFQQF	EXPR_MAIN	Wuhan_seafood_market_CoV_MN908947_CDS_proteome_2;554	554	Wuhan_seafood_market_CoV_MN908947_CDS_proteome_2	Wuhan_seafood_market_CoV_MN908947_CDS_proteome	MN908947 | [21562:25384](+) | Wuhan seafood market pneumonia virus | surface glycoprotein	36079.2	35655.8	229.36	1332.12	1178.74	1153.06	574.52	1140.85	1727.46	13374.4	2241.46	2905.02	2465.89	215.71	2254.95	875.86	3171.29	290.16	891.49	396.32	412.24	59396.2	209.2	2496.51	365.92	501.84	3128.74	8243.86	630.77	4815.27	18209.3	27279.3	6550.67	30135.4	8850.37	3947.05	674.57	3311.12	2429.03	64315.8	1402.8
3911	TESNKKFLPFQQFGRDIAD	SNKKFLPFQQFG	EXPR_MAIN	Wuhan_seafood_market_CoV_MN908947_CDS_proteome_2;555	555	Wuhan_seafood_market_CoV_MN908947_CDS_proteome_2	Wuhan_seafood_market_CoV_MN908947_CDS_proteome	MN908947 | [21562:25384](+) | Wuhan seafood market pneumonia virus | surface glycoprotein	232.56	5457.24	156.12	617.72	140.55	834.95	384.85	2826.73	460.61	12048.6	630.92	3552.59	2010.13	418.22	7098.59	1381.11	3807.02	176.73	851.21	184.05	413.44	64857.4	145.23	2138.04	232.83	326.33	265.66	9911.73	204.45	3427.39	710.31	19302.1	4566.11	28525	3272.07	2678.62	166.75	587.22	1435.42	63541.6	176.66
3912	TESNKKFLPFQQFGRDIAD	NKKFLPFQQFGR	EXPR_MAIN	Wuhan_seafood_market_CoV_MN908947_CDS_proteome_2;556	556	Wuhan_seafood_market_CoV_MN908947_CDS_proteome_2	Wuhan_seafood_market_CoV_MN908947_CDS_proteome	MN908947 | [21562:25384](+) | Wuhan seafood market pneumonia virus | surface glycoprotein	638.67	2382.01	244.81	156.11	136.51	334.78	346.79	413.11	249.08	2090.64	400.51	1529.79	549.45	202.88	1404.8	775.49	1080.09	170.97	335.2	153.75	1018.59	24162	126.56	613.21	233.34	334.96	281.74	5232.16	209.49	1291.81	326.48	7525.95	1325.61	10507.8	3890.65	485.76	122.19	261.39	444.88	24634.9	165.04
3913	TESNKKFLPFQQFGRDIAD	KKFLPFQQFGRD	EXPR_MAIN	Wuhan_seafood_market_CoV_MN908947_CDS_proteome_2;557	557	Wuhan_seafood_market_CoV_MN908947_CDS_proteome_2	Wuhan_seafood_market_CoV_MN908947_CDS_proteome	MN908947 | [21562:25384](+) | Wuhan seafood market pneumonia virus | surface glycoprotein	5725.45	11410	216.3	486.15	225.7	1265.52	452.83	2453.86	328.72	14689.6	6834.82	2444.94	4924.27	1275.39	3518.92	1687.5	1529.75	331.01	961.26	256.58	257.25	65030.7	207.86	3035.81	831.57	1527.65	378.09	14195.8	479.69	4137.81	2046.82	23343.1	3083.74	26585.9	1109.07	4892.68	184.09	693.97	1245.74	61606.6	193.63
3914	TESNKKFLPFQQFGRDIAD	KFLPFQQFGRDI	EXPR_MAIN	Wuhan_seafood_market_CoV_MN908947_CDS_proteome_2;558	558	Wuhan_seafood_market_CoV_MN908947_CDS_proteome_2	Wuhan_seafood_market_CoV_MN908947_CDS_proteome	MN908947 | [21562:25384](+) | Wuhan seafood market pneumonia virus | surface glycoprotein	307.63	6823	213.02	348.81	220.21	554.67	259.32	1750.1	348.04	4029.41	653.21	605.15	1991.38	374.44	2512.57	1353.43	2593.34	231.29	531.99	237.36	293.37	63935.2	163.14	2446.69	545.29	922.92	270.49	12935.2	168.34	6171.88	1313.92	16896.3	3243.36	30366.4	3539.04	6677.07	175.05	905.7	881.74	60182.7	142.66
3915	TESNKKFLPFQQFGRDIAD	FLPFQQFGRDIA	EXPR_MAIN	Wuhan_seafood_market_CoV_MN908947_CDS_proteome_2;559	559	Wuhan_seafood_market_CoV_MN908947_CDS_proteome_2	Wuhan_seafood_market_CoV_MN908947_CDS_proteome	MN908947 | [21562:25384](+) | Wuhan seafood market pneumonia virus | surface glycoprotein	2933.05	1632.56	442.75	323.51	291.39	283.36	342.19	422.26	405.82	1935.44	8391.64	1608.45	987.53	228.87	3850.12	1227.5	917.66	302.83	615.39	454.28	982.84	19083.8	182.51	402.51	389.81	642.42	1386.01	645.32	483.08	3994.64	1155.43	2568.95	1658.38	1441.17	1224.78	3334.18	165.97	847.51	425.78	16130.8	242.75
3916	TESNKKFLPFQQFGRDIAD	LPFQQFGRDIAD	EXPR_MAIN	Wuhan_seafood_market_CoV_MN908947_CDS_proteome_2;560	560	Wuhan_seafood_market_CoV_MN908947_CDS_proteome_2	Wuhan_seafood_market_CoV_MN908947_CDS_proteome	MN908947 | [21562:25384](+) | Wuhan seafood market pneumonia virus | surface glycoprotein	3223.46	16797.9	195.87	1111.93	289.01	192.43	435.59	777.63	866.17	1949.53	995.7	2857.91	526.34	163.37	2791.45	1068.72	1673.73	200.32	610.86	184.86	517.11	7176.04	156.7	2054.85	305.68	598.01	904.21	8324.05	540.42	9222.32	527.4	5055.6	1587.3	1845.52	1497.95	2015.68	230.51	2550.1	982.21	44025.3	261.35
3929	TDAVRDPQTLEILDITPCS	TDAVRDPQTLEI	EXPR_MAIN	Wuhan_seafood_market_CoV_MN908947_CDS_proteome_2;573	573	Wuhan_seafood_market_CoV_MN908947_CDS_proteome_2	Wuhan_seafood_market_CoV_MN908947_CDS_proteome	MN908947 | [21562:25384](+) | Wuhan seafood market pneumonia virus | surface glycoprotein	4994.39	10079.8	145.08	220.57	147.17	154.15	655.24	2073.31	773.01	2908.39	62057.3	540.2	138.05	166.75	147	91.71	145.1	303.15	278.18	128.49	265.39	65534.9	273	24557.5	190.92	288.01	822.43	25571.2	392.38	22821.2	13463.7	29153.4	1519.56	7706.6	4931.9	14706.3	149.24	808.48	563.31	63980.2	169.74
3930	TDAVRDPQTLEILDITPCS	DAVRDPQTLEIL	EXPR_MAIN	Wuhan_seafood_market_CoV_MN908947_CDS_proteome_2;574	574	Wuhan_seafood_market_CoV_MN908947_CDS_proteome_2	Wuhan_seafood_market_CoV_MN908947_CDS_proteome	MN908947 | [21562:25384](+) | Wuhan seafood market pneumonia virus | surface glycoprotein	4941.71	7037.41	153.73	203.3	174.57	167.85	343.52	1963.1	1683	1783.86	6534.74	1312.38	121.62	530.7	127.02	224.93	98.78	115.84	223.48	99.85	192.77	65535	116.29	1252.23	185.64	322.85	295.17	19983	586.75	25926.2	23004.6	37813.6	1511.28	8602.93	2236.93	33248.2	148.44	976.57	424.88	64907.8	805.74
3931	TDAVRDPQTLEILDITPCS	AVRDPQTLEILD	EXPR_MAIN	Wuhan_seafood_market_CoV_MN908947_CDS_proteome_2;575	575	Wuhan_seafood_market_CoV_MN908947_CDS_proteome_2	Wuhan_seafood_market_CoV_MN908947_CDS_proteome	MN908947 | [21562:25384](+) | Wuhan seafood market pneumonia virus | surface glycoprotein	7171.95	21875.7	152.75	337.8	151.44	206.49	645.31	4913.91	527.74	4549.75	275.93	1943.51	262.71	182.82	194.56	119.52	140.02	178.44	200.84	151.25	497.05	65068.2	118.14	6642.04	634.27	2494.85	281.04	41787.8	523.93	40313.7	14498.4	43880.6	2086.57	16417.1	13357.4	27025.2	6360.33	13686.2	846.96	65525.2	241.06
3932	TDAVRDPQTLEILDITPCS	VRDPQTLEILDI	EXPR_MAIN	Wuhan_seafood_market_CoV_MN908947_CDS_proteome_2;576	576	Wuhan_seafood_market_CoV_MN908947_CDS_proteome_2	Wuhan_seafood_market_CoV_MN908947_CDS_proteome	MN908947 | [21562:25384](+) | Wuhan seafood market pneumonia virus | surface glycoprotein	3177.74	4670.03	162.86	195.03	266.25	165.19	338.19	1652.6	371.11	2607.84	335.4	547.17	743.8	186.7	148.24	111.32	118.55	161.91	108.26	130.26	204.25	65535	117.05	7541.53	690.09	422.98	298.48	13383	386.95	17384.5	12595	22510.3	1346.09	5083.18	6810.07	14059.7	6098.51	15478.6	673.48	62453.2	308.12
3933	TDAVRDPQTLEILDITPCS	RDPQTLEILDIT	EXPR_MAIN	Wuhan_seafood_market_CoV_MN908947_CDS_proteome_2;577	577	Wuhan_seafood_market_CoV_MN908947_CDS_proteome_2	Wuhan_seafood_market_CoV_MN908947_CDS_proteome	MN908947 | [21562:25384](+) | Wuhan seafood market pneumonia virus | surface glycoprotein	387.12	1638.9	125.27	175.5	111.71	133.2	128.25	347.85	315.1	616.19	132.75	228.71	156.17	427.78	170.53	97.41	125.71	152.48	108.32	107.16	143.17	65496.9	122.74	406.64	177.65	271.76	172.47	3667.3	165.36	4951	2362.49	7260.5	779.41	1390.41	1101.03	8189.09	5954.88	11046.3	277.24	542.25	108.29
3934	TDAVRDPQTLEILDITPCS	DPQTLEILDITP	EXPR_MAIN	Wuhan_seafood_market_CoV_MN908947_CDS_proteome_2;578	578	Wuhan_seafood_market_CoV_MN908947_CDS_proteome_2	Wuhan_seafood_market_CoV_MN908947_CDS_proteome	MN908947 | [21562:25384](+) | Wuhan seafood market pneumonia virus | surface glycoprotein	223.32	214.06	139.03	177.44	144.91	124.69	126.2	147.7	170.17	147.51	170.62	264.46	195.55	260.85	508.27	111.62	117.55	125.66	117.41	110.25	154.49	153.78	108.47	150.24	200.34	270.27	333.8	327.66	148.27	292.86	191.72	527.57	277.85	255.07	345.02	374.22	801.28	1762.25	193.72	274.7	109.61
3935	TDAVRDPQTLEILDITPCS	PQTLEILDITPC	EXPR_MAIN	Wuhan_seafood_market_CoV_MN908947_CDS_proteome_2;579	579	Wuhan_seafood_market_CoV_MN908947_CDS_proteome_2	Wuhan_seafood_market_CoV_MN908947_CDS_proteome	MN908947 | [21562:25384](+) | Wuhan seafood market pneumonia virus | surface glycoprotein	204.96	163.96	203.59	144.7	134.79	105.72	111.84	118.53	245.46	119.6	115.86	149.21	163.72	139.84	148.64	15775.4	115.71	101.71	97.32	102.95	109.93	170.95	104.33	129.49	192.89	197.41	254.7	193.85	134	237.95	258.45	472.51	1081.84	382.5	647.47	518.13	151.48	351.93	747.15	922.02	185.32
3936	TDAVRDPQTLEILDITPCS	QTLEILDITPCS	EXPR_MAIN	Wuhan_seafood_market_CoV_MN908947_CDS_proteome_2;580	580	Wuhan_seafood_market_CoV_MN908947_CDS_proteome_2	Wuhan_seafood_market_CoV_MN908947_CDS_proteome	MN908947 | [21562:25384](+) | Wuhan seafood market pneumonia virus | surface glycoprotein	161.75	136	118.77	137.39	170.18	105.61	128.86	114.77	94.58	110.96	169.28	227.04	340.95	191.9	129.62	87.67	116.42	98.29	107.59	104.67	116.82	122.67	99.32	269.88	131.56	145.53	253.06	189.54	140.76	207.24	217.55	170.87	364.7	254.21	173.58	584.63	116.6	237.74	159.5	440.5	137.48
3958	QVAVLYQDVNCTEVPVAIHADQLTPTW	QVAVLYQDVNCT	EXPR_MAIN	Wuhan_seafood_market_CoV_MN908947_CDS_proteome_2;607	607	Wuhan_seafood_market_CoV_MN908947_CDS_proteome_2	Wuhan_seafood_market_CoV_MN908947_CDS_proteome	MN908947 | [21562:25384](+) | Wuhan seafood market pneumonia virus | surface glycoprotein	504.88	1275.63	120.64	267.91	170.83	188.68	143.9	134.23	205.84	571.13	234.06	310.18	158.59	197.03	140.27	93.07	173.04	112.48	118.62	122.46	136.45	171.91	120.13	113.56	206.8	272.08	181.8	3511.7	114.46	503.27	239.71	596.33	615.16	467.32	757.33	3530.6	111.39	193.52	512.35	865.94	117.35
3959	QVAVLYQDVNCTEVPVAIHADQLTPTW	VAVLYQDVNCTE	EXPR_MAIN	Wuhan_seafood_market_CoV_MN908947_CDS_proteome_2;608	608	Wuhan_seafood_market_CoV_MN908947_CDS_proteome_2	Wuhan_seafood_market_CoV_MN908947_CDS_proteome	MN908947 | [21562:25384](+) | Wuhan seafood market pneumonia virus | surface glycoprotein	459.73	947.95	120.15	177.62	192.79	135.46	126.76	142.35	220.87	128.94	104.66	120.14	165.84	143.49	117.59	85.42	106.08	119.94	148.57	108.73	128.34	158.35	114.33	166.9	214.08	194.31	210.34	632.22	189.59	308.52	3379.6	2302.36	2311.71	1871.42	884.54	665.73	149.35	294.61	426.16	465.46	571.99
3960	QVAVLYQDVNCTEVPVAIHADQLTPTW	AVLYQDVNCTEV	EXPR_MAIN	Wuhan_seafood_market_CoV_MN908947_CDS_proteome_2;609	609	Wuhan_seafood_market_CoV_MN908947_CDS_proteome_2	Wuhan_seafood_market_CoV_MN908947_CDS_proteome	MN908947 | [21562:25384](+) | Wuhan seafood market pneumonia virus | surface glycoprotein	6351.13	3027.58	137.8	176.25	369.87	134.82	176.38	123.46	410.89	149.2	269.6	693.72	327.83	297.33	139.39	199.5	123.95	195.64	216.18	121.72	132.6	301.27	149.45	737.41	207.54	211.84	276.34	199.55	304.15	286.94	264.91	561.54	3301.87	2927.67	913.28	900.41	130.98	343.63	534.99	599.12	164.94
3961	QVAVLYQDVNCTEVPVAIHADQLTPTW	VLYQDVNCTEVP	EXPR_MAIN	Wuhan_seafood_market_CoV_MN908947_CDS_proteome_2;610	610	Wuhan_seafood_market_CoV_MN908947_CDS_proteome_2	Wuhan_seafood_market_CoV_MN908947_CDS_proteome	MN908947 | [21562:25384](+) | Wuhan seafood market pneumonia virus | surface glycoprotein	1575.67	2002.03	179.93	476.45	1479.96	491.37	185.98	128.98	296.26	177.97	213.04	175.45	1289.15	460.81	135.33	214.23	91.99	193.81	239.81	136.68	216.79	285.43	102.37	137.78	709.12	1237.2	494.5	517.9	254.05	740.49	1520.81	4805.91	2301.85	3117.03	1102.29	795.6	130.65	315.53	466.82	659.53	352.41
3962	QVAVLYQDVNCTEVPVAIHADQLTPTW	LYQDVNCTEVPV	EXPR_MAIN	Wuhan_seafood_market_CoV_MN908947_CDS_proteome_2;611	611	Wuhan_seafood_market_CoV_MN908947_CDS_proteome_2	Wuhan_seafood_market_CoV_MN908947_CDS_proteome	MN908947 | [21562:25384](+) | Wuhan seafood market pneumonia virus | surface glycoprotein	202.46	419.82	231.69	494.12	670.2	411.4	172.58	162.42	433.73	233.22	213.46	194.03	1945.63	185.95	128.91	157.88	171.24	227.52	364.27	147.67	175.51	298.33	114.82	152.52	663.47	1478.97	339.93	529.82	152.79	308.77	347.1	1222.09	3208.61	2447.85	1964.84	1042.74	149.58	269.57	544.55	570.55	311.71
[truncated: 328 more rows]
[truncated: 91 more columns]
