# Supplementary material for: Immunoreactive peptide maps of SARS-CoV-2
Source: Commun Biol. 2021 Feb 12;4:225. doi: 10.1038/s42003-021-01743-9 (PMC7881038; doi:10.1038/s42003-021-01743-9)
Supplement: Supplementary file 9 — Supplementary Data 7 [file 42003_2021_1743_MOESM9_ESM.xlsx]

## Sheet: S5
Groups	Patient ID	Sample ID	Sample collection days after symptom onsets	Interval between two collections (days)	1	2	3	4	5	6	7	8		9	10	11	12	13	14	15	16	17	18	19		20	21		22	23	24	25	26	27	28	29	Total number of epitopes reactive
					OP1	OP2	OP3	OP4	OP5	OP6	ORF3-1	ORF8-1		SP1	SP2	SP3	SP4	SP5	SP6	SP7	SP8	SP9	SP10	SP11		MP1	MP2		NP1	NP2	NP3	NP4	NP5	NP6	NP7	NP8
					TAYNGYLTSSSKTP	LVPNQPYPNASFDNF	NRFTTTLNDFNLVAMK	QGLLPPKNSIDAFKLNIK	NTCVGSDNVTDFNAIATCDW	FYSYATHSDKFTDGV	EHDYQIGGYTEKWESGVKDCVVL	GSKSPIQYIDIGNYTVSCLPF		TESNKKFLPFQQFGRDIAD	TDAVRDPQTLEILDITPCS	QVAVLYQDVNCTEVPVAIHADQLTPTW	CASYQTQTNSPRRARSV	ARSVASQSIIAYTMSLGAENSVA	RALTGIAVEQDKNTQEVFAQV	FAQVKQIYKTPPIKDFGGFNF	NFSQILPDPSKPSKRS	KRSFIEDLLFNKVT	PELDSFKEELDKYFKNHTSPDVD	SPDVDLGDISGINASVV		CDIKDLPKEITVATS	QRVAGDSGFAAYSRY		ALLLLDRLNQLESKMSG	NQLESKMSGKGQQQQGQTVTKKSA	QTVTKKSAAEASKKPRQK	RGPEQTQGNFGDQELI	AYKTFPPTEPKKDKKKK	KDKKKKADETQALPQR	ADETQALPQRQKKQQTVTLLPAADL	TLLPAADLDDFSKQLQQSMSSADS
					orf1ab polyprotein (pp1ab)	orf1ab polyprotein (pp1ab)	orf1ab polyprotein (pp1ab)	orf1ab polyprotein (pp1ab)	orf1ab polyprotein (pp1ab)	orf1ab polyprotein (pp1ab)	ORF3a protein	ORF8 protein		surface glycoprotein	surface glycoprotein	surface glycoprotein	surface glycoprotein	surface glycoprotein	surface glycoprotein	surface glycoprotein	surface glycoprotein	surface glycoprotein	surface glycoprotein	surface glycoprotein		membrane glycoprotein	membrane glycoprotein		nucleocapsid phosphoprotein	nucleocapsid phosphoprotein	nucleocapsid phosphoprotein	nucleocapsid phosphoprotein	nucleocapsid phosphoprotein	nucleocapsid phosphoprotein	nucleocapsid phosphoprotein	nucleocapsid phosphoprotein
Group 1-SARS-CoV-2_SEVERE_CASES (n=22)	PATIENT S1	S1-1.27	11	21	0	0	0	0	1	1	1	0		0	0	0	0	1	1	0	0	1	1	1		0	0		0	0	0	1	0	0	0	1	10
		S1-2.17	32		0	1	0	0	1	1	1	1		1	1	0	0	1	1	0	0	1	1	1		0	0		0	0	0	0	0	0	1	1	14
	PATIENT S2	S2-2.07	13	13	0	0	0	1	0	0	0	0		0	1	0	0	0	1	0	0	0	0	1		0	0		0	0	0	0	0	0	0	0	4
		S2-2.20	26		0	0	0	1	1	1	0	1		0	1	1	0	0	1	0	0	0	1	1		0	0		0	0	0	0	0	0	1	1	11
	PATIENT S3	S3-2.06	9	14	0	1	0	0	1	0	0	0		0	0	0	0	0	1	0	0	0	1	0		0	0		0	0	0	0	0	0	0	0	4
		S3-2.20	23		0	1	0	0	1	0	0	0		1	1	0	0	0	1	0	0	0	1	1		0	0		0	1	1	0	0	0	1	1	11
	PATIENT S4	S4-1.29	9	12	1	1	0	0	0	0	0	0		0	0	0	0	0	0	0	0	0	1	0		0	0		0	0	1	0	0	0	0	1	5
		S4-2.10	21		1	1	0	0	1	1	0	0		1	1	1	0	1	0	0	0	1	1	1		1	1		0	1	1	0	0	0	1	1	17
	PATIENT S5	S5-2.06	11	24	0	1	0	0	0	0	0	0		0	0	0	0	0	0	0	0	1	1	1		0	0		0	0	0	0	0	0	0	1	5
		S5-3.01	35		0	1	0	0	0	0	0	1		1	1	1	0	1	1	0	0	1	1	1		0	1		0	1	1	0	0	0	1	1	15
	PATIENT S6	S6-2.12	15	22	0	0	0	0	0	1	0	1		0	0	0	0	0	0	0	0	0	1	0		0	0		1	1	0	0	0	0	1	1	7
		S6-3.05	37		0	0	0	0	0	1	0	1		1	1	1	0	0	1	0	0	0	1	1		1	1		0	1	0	0	0	0	1	1	13
	PATIENT S7	S7-2.11	13	3	0	1	0	0	1	1	0	1		0	1	0	1	0	0	1	0	1	1	1		0	0		0	1	0	1	0	1	1	1	15
		S7-3.05	16		0	1	0	1	1	1	0	1		1	1	1	1	1	1	1	1	1	1	1		1	1		0	1	0	1	0	1	1	1	23
	PATIENT S8	S8-1.30	6	12	1	0	0	0	0	0	1	0		0	0	0	0	0	1	0	0	1	1	0		0	0		0	1	0	0	0	1	0	1	8
		S8-2.13	18		1	1	0	0	1	1	1	1		1	1	1	1	0	1	1	0	1	1	1		1	1		0	1	0	0	0	1	1	1	21
	PATIENT S9	S9-1.28	2	12	1	0	0	0	0	0	0	0		0	0	0	0	0	0	0	0	0	1	0		0	0		0	1	0	0	0	0	0	1	4
		S9-2.09	14		1	0	0	0	0	0	1	1		1	1	1	0	0	1	1	0	1	1	0		1	1		0	1	0	0	0	1	1	1	16
	PATIENT S10	S10-2.05	10	14	0	1	1	1	1	1	0	0		0	1	0	0	1	1	1	0	0	1	1		0	0		1	1	0	0	0	1	0	1	15
		S10-2.19	24		0	1	1	1	1	1	0	0		0	1	0	0	0	1	0	0	1	1	1		0	0		1	1	0	0	1	1	0	1	15
	PATIENT S11	S11-2.06	10	18	0	1	0	0	0	0	0	0		0	0	0	0	0	0	0	0	0	1	0		0	0		0	1	0	0	1	0	0	1	5
		S11-2.24	28		0	1	0	0	1	1	1	1		1	1	0	0	0	0	0	0	0	1	1		1	1		1	1	0	0	1	0	0	1	15
	PATIENT S12	S12-1.28	6	12	0	0	0	0	0	0	0	0		0	0	0	0	0	0	0	0	0	0	0		0	0		0	0	0	0	0	0	0	0	0
		S12-2.08	18		0	0	0	0	0	0	0	0		0	0	0	0	0	0	0	0	0	1	0		0	0		0	1	1	0	1	1	1	1	7
	PATIENT S13	S13-2.06	11	24	1	1	0	1	1	1	1	0		0	0	0	0	0	0	0	0	0	0	1		0	0		0	1	0	1	0	0	0	1	10
		S13-3.01	35		1	1	0	1	1	0	1	1		1	1	1	1	1	1	0	0	0	1	1		1	1		1	1	1	1	0	0	1	1	22
	PATIENT S14	S14-1.31	11	9	0	0	0	0	0	0	0	0		0	0	0	0	0	1	0	0	0	0	0		0	0		0	0	0	1	0	0	0	0	2
		S14-2.09	20		0	0	0	1	0	0	0	0		1	1	0	0	0	1	0	0	0	1	0		0	0		0	1	0	1	0	0	0	0	7
	PATIENT S15	S15-2.03	11	18	0	0	0	0	0	0	0	0		0	0	0	0	0	0	0	0	0	0	1		0	0		0	0	0	0	0	0	0	0	1
		S15-2.21	29		0	1	0	0	1	0	0	0		0	0	0	0	0	0	0	1	0	1	1		0	1		1	1	0	0	0	0	1	1	10
	PATIENT S16	S16-1.31	15	12	1	0	0	1	0	0	1	0		1	0	0	1	0	1	1	0	1	1	1		0	0		0	1	0	0	0	0	0	1	12
		S16-2.12	27		0	0	0	0	0	0	0	0		1	0	0	1	0	0	1	0	1	1	1		0	0		0	1	1	0	0	0	1	1	10
	PATIENT S17	S17-2.08	10	12	0	0	0	0	0	0	0	1		0	1	0	0	0	1	0	0	0	1	0		0	0		0	1	0	0	1	0	1	1	8
		S17-2.20	22		0	1	0	0	1	1	0	1		0	0	0	0	0	1	0	0	0	1	1		0	0		0	0	0	0	0	0	0	1	8
	PATIENT S18	S18-2.10	10	21	0	0	0	1	0	0	1	1		0	0	0	0	0	0	0	0	0	0	1		0	0		0	1	0	0	1	1	1	1	9
		S18-3.02	31		0	0	0	0	1	0	1	1		1	1	0	0	1	1	1	1	0	1	1		0	1		0	1	0	0	1	1	1	1	17
	PATIENT S19	S19-1.30	10	21	0	0	0	0	0	0	0	0		0	0	0	0	0	0	0	0	0	0	0		0	0		0	0	1	0	0	0	0	0	1
		S19-2.20	31		0	0	0	0	0	1	0	0		1	1	0	0	0	1	1	0	0	1	1		0	0		1	1	1	0	0	0	1	1	12
	PATIENT S20	S20-2.21	9	10	0	0	0	0	0	1	0	0		1	1	0	0	0	0	1	1	0	1	1		0	0		0	1	0	0	0	0	1	1	10
		S20-3.02	19		0	0	0	0	0	0	0	0		1	1	0	0	0	0	1	1	0	1	1		0	0		0	1	0	0	0	0	1	1	9
	PATIENT S21	S21-2.14	0	14	0	0	0	0	0	0	0	0		0	0	0	0	0	1	0	0	0	0	0		0	0		0	0	0	0	0	0	0	0	1
		S21-2.28	14		0	0	0	0	0	0	0	0		0	1	0	0	0	1	0	0	0	1	1		1	0		0	0	0	0	0	0	0	1	6
	PATIENT S22	S22-2.15	10	16	0	1	0	0	0	1	0	0		1	0	0	0	0	1	1	0	0	1	1		0	0		1	1	0	1	0	0	0	1	11
		S22-3.02	26		0	1	0	0	1	1	0	0		1	1	1	0	0	0	1	0	0	1	1		0	0		0	1	0	1	0	0	0	1	12
Group 2- SARS-CoV-2_MILD_CASES (n=22)	PATIENT M1	M1-2.03	12	19	0	0	0	0	1	0	0	0		0	0	0	0	0	0	0	0	0	0	0		0	0		0	0	0	0	0	0	0	0	1
		M1-2.22	31		0	1	0	0	1	0	0	0		0	0	0	0	0	0	0	0	0	1	1		0	0		0	0	0	0	0	0	0	1	5
	PATIENT M2	M2-2.07	10	23	0	0	1	0	1	0	0	0		0	0	0	0	0	0	0	0	0	0	0		0	0		0	1	0	0	0	0	0	1	4
		M2-3.01	33		0	0	1	0	1	0	0	0		0	0	0	0	0	0	0	0	0	1	0		1	0		0	1	0	0	0	0	0	1	6
	PATIENT M3	M3-2.08	11	10	1	0	0	0	0	0	0	0		0	0	0	0	0	0	0	0	1	1	1		0	0		0	0	0	0	0	0	0	0	4
		M3-2.18	21		0	0	0	0	1	0	0	0		1	1	0	0	0	1	0	0	1	1	1		0	0		0	1	1	0	0	1	1	1	12
	PATIENT M4	M4-2.10	16	13	0	0	0	0	0	0	0	0		1	0	0	0	0	0	0	0	0	0	0		0	0		0	1	0	0	0	0	1	1	4
		M4-2.23	29		0	0	0	0	0	0	0	0		1	0	0	0	0	0	0	0	0	0	0		0	0		0	1	0	0	0	0	1	1	4
	PATIENT M5	M5-2.11	11	23	0	0	0	1	0	0	1	0		0	0	1	0	1	0	0	0	1	1	1		0	0		0	1	0	0	0	0	1	1	10
		M5-3.05	34		0	0	0	1	0	0	1	0		1	0	1	0	1	0	0	0	0	1	1		0	0		0	1	0	0	0	0	0	0	8
	PATIENT M6	M6-2.07	11	23	1	1	1	0	0	0	0	0		0	0	0	0	1	0	0	0	0	0	0		0	0		1	0	0	0	0	0	0	0	5
		M6-3.01	34		1	0	1	1	0	0	0	0		0	1	0	0	0	0	0	0	0	1	0		0	0		1	0	0	0	0	0	0	1	7
	PATIENT M7	M7-2.03	11	28	0	0	0	0	0	0	0	0		0	0	0	0	0	0	0	0	0	1	0		0	0		0	0	0	0	0	0	0	0	1
		M7-3.02	39		1	0	0	1	1	1	1	1		1	1	1	0	1	0	1	1	0	1	1		1	1		1	1	0	0	1	1	1	1	22
	PATIENT M8	M8-2.07	10	20	1	1	0	1	0	0	0	0		0	0	0	0	0	0	0	0	0	0	0		0	0		0	0	0	0	0	0	0	0	3
		M8-2.27	30		1	1	0	1	0	1	0	0		0	0	0	0	0	1	0	0	0	1	1		0	0		1	0	1	0	1	0	0	1	11
	PATIENT M9	M9-2.03	11	20	0	0	0	0	0	0	0	0		0	0	0	0	0	0	0	0	0	1	0		0	0		0	0	0	0	0	0	0	0	1
		M9-2.23	31		0	0	0	0	1	0	0	0		0	0	0	0	0	0	0	0	0	1	1		0	0		0	1	1	1	0	0	0	1	7
	PATIENT M10	M10-2.06	15	27	0	0	0	0	1	0	0	1		0	0	1	0	0	1	0	0	0	0	1		0	0		1	1	0	0	0	0	1	1	9
		M10-3.04	42		0	0	0	0	0	0	0	0		1	0	1	0	0	0	0	0	0	1	0		0	0		1	1	0	0	0	0	1	1	7
	PATIENT M11	M11-2.08	13	12	0	0	0	0	0	0	0	1		0	0	0	0	0	0	0	0	0	1	0		0	0		0	1	0	0	0	0	0	0	3
		M11-2.20	25		0	0	0	0	0	0	0	1		0	0	0	0	0	0	0	0	0	1	0		0	0		0	1	0	0	0	0	0	0	3
	PATIENT M12	M12-2.06	14	14	0	0	0	0	0	0	0	0		0	0	0	0	0	0	0	0	0	0	0		0	0		0	0	0	0	0	0	0	0	0
		M12-2.20	28		0	0	0	0	0	0	0	0		0	0	0	0	0	1	0	0	1	1	1		1	0		0	0	0	0	0	0	0	0	5
	PATIENT M13	M13-1.30	13	32	0	0	0	0	0	0	0	1		0	0	0	0	0	0	0	0	0	0	0		0	0		0	0	0	1	0	0	0	0	2
		M13-3.02	45		0	0	0	0	0	0	0	1		0	1	0	1	0	0	0	0	0	1	0		1	0		0	1	0	1	0	0	0	1	8
	PATIENT M14	M14-2.01	10	27	0	0	0	0	0	0	0	0		0	0	0	0	0	0	0	0	0	0	0		0	0		0	0	0	0	0	0	0	0	0
		M14-2.28	37		0	0	0	0	0	0	0	0		0	1	0	0	0	0	1	1	0	0	0		0	0		0	0	0	0	0	0	1	1	5
	PATIENT M15	M15-1.29	24	33	0	0	0	0	0	0	0	0		0	1	0	0	0	0	0	0	0	0	0		0	0		0	0	0	0	0	0	0	0	1
		M15-3.02	57		0	0	0	0	0	0	0	0		1	1	0	0	0	0	0	1	1	0	1		0	0		0	1	0	0	0	0	0	1	7
	PATIENT M16	M16-2.09	11	21	0	0	0	0	1	0	0	0		0	0	0	0	0	0	0	0	1	1	1		0	0		0	0	0	1	0	0	0	0	5
		M16-3.01	32		0	0	0	0	1	0	0	0		1	0	0	0	0	0	0	0	0	1	1		0	0		0	1	0	1	0	0	0	1	7
	PATIENT M17	M17-2.05	11	24	0	0	1	1	1	0	0	1		0	0	0	0	1	0	1	0	0	1	1		0	0		0	1	1	0	0	0	1	1	12
		M17-2.29	35		0	0	0	1	0	0	0	0		0	1	0	0	1	0	0	0	0	1	1		0	1		0	1	1	0	0	1	1	1	11
	PATIENT M18	M18-2.05	35	18	1	0	0	0	0	0	0	0		0	0	0	0	0	0	0	0	0	0	0		0	0		0	0	0	0	0	0	0	0	1
		M18-2.23	53		1	0	0	0	0	0	0	0		0	1	0	0	0	0	0	0	1	1	0		0	0		0	0	0	0	0	0	0	1	5
	PATIENT M19	M19-2.08	8	23	0	0	1	0	0	0	0	0		0	0	0	0	1	1	0	0	1	1	0		0	0		0	1	0	0	0	0	0	1	7
		M19-3.02	31		0	0	1	0	0	0	0	0		1	1	1	0	1	1	1	0	1	1	1		1	1		0	1	0	0	0	0	1	1	15
	PATIENT M20	M20-2.10	11	24	1	1	0	1	0	0	0	0		0	0	0	0	0	0	0	0	0	1	0		0	0		0	1	0	0	0	0	0	0	5
		M20-3.05	35		1	1	0	1	0	0	0	0		0	1	0	0	0	0	0	0	0	1	1		0	1		1	1	0	0	0	1	1	1	12
	PATIENT M21	M21-2.02	8	27	0	0	0	0	0	0	0	0		0	0	0	0	0	0	0	0	0	0	1		0	0		0	0	0	0	0	0	0	0	1
		M21-2.29	35		0	0	0	0	0	0	0	0		1	1	0	0	0	1	0	1	0	1	1		1	0		0	0	0	0	0	1	0	0	8
	PATIENT M22	M22-1.31	7	20	0	0	0	0	0	0	0	0		0	0	0	0	0	0	0	0	0	0	0		0	0		0	0	0	0	0	0	0	0	0
		M22-2.20	27		0	0	0	0	0	0	0	0		0	0	0	0	0	0	0	0	0	0	0		0	0		0	1	0	0	0	0	1	1	3
Group 3-SARS-CoV-2_ASYMPTOMATIC_CASES (n=6)	PATIENT AS1	AS1-2.04	NA	20	0	0	0	0	0	0	0	0		1	1	0	1	1	0	0	0	1	1	0		0	0		0	1	0	0	0	0	1	1	9
		AS1-2.24	NA		0	0	0	0	0	0	0	0		1	1	0	1	1	0	0	0	0	1	0		0	0		0	1	0	0	0	0	1	1	8
	PATIENT AS2	AS2-2.14	NA	10	0	0	0	0	0	0	0	0		0	0	0	0	0	0	1	1	0	1	0		0	0		0	1	1	1	1	0	0	1	8
		AS2-2.24	NA		0	0	0	0	0	0	0	0		0	0	0	0	0	0	1	1	0	1	0		0	0		0	1	1	1	1	0	0	1	8
	PATIENT AS3	AS3-2.14	NA	10	0	0	0	0	0	0	0	0		0	0	0	0	0	1	0	0	0	1	0		0	0		0	0	0	0	0	0	0	0	2
		AS3-2.24	NA		0	0	0	0	0	0	0	0		0	0	0	0	0	0	0	0	0	1	0		0	0		0	0	0	0	0	1	0	1	3
	PATIENT AS4	AS4-2.14	NA	15	0	0	0	0	0	0	0	0		0	0	0	0	0	0	0	0	0	1	0		0	0		0	0	0	0	0	0	0	1	2
		AS4-2.29	NA		0	0	0	0	0	0	0	0		0	0	0	0	0	0	0	0	0	1	0		0	0		0	1	0	0	0	0	0	1	3
	PATIENT AS5	AS5-2.11	NA	12	0	0	0	0	0	0	0	0		0	0	0	0	0	0	0	0	0	0	0		0	0		1	0	0	0	0	0	0	0	1
		AS5-2.23	NA		0	0	0	0	0	0	0	0		0	0	0	0	0	0	0	0	0	0	0		0	0		1	1	0	0	0	0	0	0	2
	PATIENT AS6	AS6-2.04	NA	20	0	0	0	0	0	0	0	0		0	0	0	0	0	1	0	0	0	0	0		0	0		0	0	0	0	0	1	0	0	2
		AS6-2.24	NA		0	0	0	0	0	0	0	0		1	0	0	0	0	0	0	0	0	0	0		0	0		0	1	0	0	0	1	0	0	3
Group 4-SARS-2003 _CONTROL (n=11)	NA	SARS-1	NA	NA	0	0	0	0	0	0	0	0		0	0	0	0	0	0	0	0	0	1	1		0	0		0	0	0	0	0	0	0	0	2
	NA	SARS-10	NA	NA	0	0	0	0	0	0	0	0		0	0	0	0	0	0	0	0	0	0	0		0	0		0	0	0	0	0	0	0	0	0
	NA	SARS-11	NA	NA	0	0	0	0	0	0	0	0		0	0	0	0	0	0	0	0	0	0	0		0	0		0	0	0	0	0	0	0	0	0
	NA	SARS-2	NA	NA	0	0	0	0	0	0	0	0		0	0	0	0	0	0	0	0	0	0	0		0	0		0	0	0	0	0	0	0	0	0
	NA	SARS-3	NA	NA	0	0	0	0	0	0	0	0		0	0	0	0	0	0	0	0	0	0	0		0	0		0	0	0	0	0	0	0	0	0
	NA	SARS-4	NA	NA	0	0	0	0	0	0	0	0		0	0	0	0	0	0	0	0	0	0	0		0	0		0	0	0	0	0	0	0	0	0
	NA	SARS-5	NA	NA	0	0	0	0	0	0	0	0		0	0	0	0	0	0	0	0	0	0	0		0	0		0	0	0	0	0	0	0	0	0
	NA	SARS-7	NA	NA	0	0	0	0	0	0	0	0		0	0	0	0	0	0	0	0	0	0	0		0	0		0	0	0	0	0	0	0	0	0
	NA	SARS-8	NA	NA	1	0	0	0	0	0	0	0		0	0	0	0	0	0	0	0	0	0	0		0	0		0	0	0	0	0	0	0	0	1
	NA	SARS-9	NA	NA	0	0	0	0	0	0	0	0		0	0	0	0	0	0	0	0	0	0	0		0	0		0	0	0	0	0	0	0	0	0
	NA	SARS-CII	NA	NA	0	0	0	0	0	0	0	0		0	0	0	0	0	0	0	0	0	0	0		0	0		0	0	0	0	0	0	0	1	1
Group 5-HEALTHY_CONTROLS (n=10)	NA	HC-1	NA	NA	0	0	0	0	0	0	0	0		0	0	0	0	0	0	0	0	0	0	0		0	0		0	0	0	0	0	0	0	0	0
	NA	HC-10	NA	NA	0	0	0	0	0	0	0	0		0	0	0	0	0	0	0	0	0	0	0		0	0		0	0	0	0	0	0	0	0	0
	NA	HC-2	NA	NA	0	0	0	0	0	0	0	0		0	0	0	0	0	0	0	0	0	0	1		0	0		0	0	0	0	0	0	0	0	1
	NA	HC-3	NA	NA	0	0	0	0	0	0	0	0		0	0	0	0	0	0	0	0	0	0	0		0	0		0	0	0	0	0	0	0	0	0
	NA	HC-4	NA	NA	0	0	0	0	0	0	0	0		0	0	0	0	0	0	0	0	0	0	0		0	0		0	0	0	0	0	0	0	0	0
	NA	HC-5	NA	NA	0	0	0	0	0	0	0	0		0	0	0	0	0	0	0	0	0	0	0		0	0		0	0	0	0	0	0	0	0	0
	NA	HC-6	NA	NA	0	0	0	0	0	0	0	0		0	0	0	0	0	0	0	0	0	0	0		0	0		0	0	0	0	0	0	0	0	0
	NA	HC-7	NA	NA	0	0	0	0	0	0	0	0		0	0	0	0	0	0	0	0	0	0	0		0	0		0	0	0	0	0	0	0	0	0
	NA	HC-8	NA	NA	0	0	0	0	0	0	0	0		0	0	0	0	0	0	0	0	0	0	0		0	0		0	0	0	0	0	0	0	0	0
	NA	HC-9	NA	NA	0	0	0	0	0	0	0	0		0	0	0	0	0	0	0	0	0	0	1		0	0		0	0	0	0	0	0	0	0	1
Group 6-Other HCoVs (n=11)	CORONAVIRUS	PPA-0165	NA	NA	0	0	0	1	0	0	0	0		0	0	0	0	0	0	0	0	0	0	0		0	0		0	0	0	0	0	0	0	0	1
	229E	PPA-0166	NA	NA	0	0	0	0	0	0	0	0		0	0	0	0	0	0	0	0	0	0	0		0	0		0	0	0	0	0	0	0	0	0
	hku1	PPA-0168	NA	NA	0	0	0	0	0	0	0	0		0	0	0	0	0	0	0	0	0	0	0		0	0		0	0	0	0	0	0	0	0	0
	NL63_OC43	PPA-0169	NA	NA	1	0	0	0	0	0	0	1		0	0	0	0	0	0	0	0	0	1	1		0	0		0	0	0	0	0	0	0	0	4
	CORONAVIRUS	PPA-0170	NA	NA	0	0	0	0	0	0	0	0		0	0	0	0	0	0	0	0	0	0	0		0	0		0	0	0	0	0	0	0	0	0
	229E_hku1	PPA-0172	NA	NA	0	0	0	1	0	0	0	0		0	0	0	0	0	0	0	0	0	0	0		0	0		0	0	0	0	0	0	0	0	1
	hku1_OC43	PPA-0173	NA	NA	0	0	0	0	0	0	0	0		0	0	0	0	0	0	0	0	0	0	0		0	0		0	0	0	0	0	0	0	0	0
	229E_NL63_OC431_hku1	PPA-0176	NA	NA	0	0	0	0	0	0	0	0		0	0	0	0	0	0	0	0	0	0	0		0	0		0	0	0	0	0	0	0	0	0
	CORONAVIRUS	PPA-0177	NA	NA	0	0	0	0	0	0	0	0		0	0	0	0	0	0	0	0	0	0	0		0	0		0	0	0	0	0	0	0	0	0
	229E_1	PPA-0178	NA	NA	0	0	0	0	0	0	0	0		0	0	0	0	0	0	0	0	0	0	0		0	0		0	0	0	0	0	0	0	0	0
	hku1_NL63	PPA-0179	NA	NA	0	0	0	0	0	0	0	0		0	0	0	0	0	0	0	0	0	0	0		0	0		0	0	0	0	0	0	0	0	0
	Reactivity with each of these 29 epitopes for the individual plasma samples. Green highlighted cells with "1" represent reactivity, and pink highlighted cells with '0" reprent non-reactivity for the give peptide and sample.
