# Supplementary material for: Immunoreactive peptide maps of SARS-CoV-2
Source: Commun Biol. 2021 Feb 12;4:225. doi: 10.1038/s42003-021-01743-9 (PMC7881038; doi:10.1038/s42003-021-01743-9)
Supplement: Supplementary file 10 — Supplementary Data 8 [file 42003_2021_1743_MOESM10_ESM.xlsx]

## Sheet: MDS IgM_significant_peptides_So
	logFC	logCPM	F	PValue	p_adjusted
REDUNDANT:21886	0.479905	4.85495	7.62169	0.00650811	0.0348651
REDUNDANT:76623	-0.969259	4.82023	16.9395	6.42973e-05	0.000910928
REDUNDANT:108576	-0.544797	5.07891	6.91285	0.00947498	0.0450094
REDUNDANT:26543	-0.5737	5.04171	9.44453	0.00252799	0.0176553
SARS_related_Corona_txid694009_179;2234	-0.511824	5.43633	8.10264	0.00505755	0.0291156
REDUNDANT:53805	0.889386	4.56338	10.9246	0.00119435	0.0100617
REDUNDANT:112347	-0.383987	4.17154	7.45757	0.00709638	0.0369862
REDUNDANT:101823	0.967226	4.50246	11.0671	0.00111202	0.00953657
REDUNDANT:108487	-0.563386	5.18488	10.4622	0.0015073	0.0120434
REDUNDANT:111997	-0.811113	4.20945	22.3049	5.41249e-06	0.000100594
REDUNDANT:125950	-0.639516	5.1441	13.2935	0.000369786	0.00396202
REDUNDANT:68785	-0.841368	5.16472	13.0008	0.000426714	0.00446771
REDUNDANT:35607	-0.539473	4.0393	13.3769	0.000355031	0.00382821
REDUNDANT:19492	0.95745	5.01532	7.36329	0.00745887	0.0382161
REDUNDANT:73148	0.509238	4.51375	7.19051	0.00817382	0.0407754
REDUNDANT:10334	-1.00374	5.0915	33.1208	4.92168e-08	1.47371e-06
REDUNDANT:13092	0.533774	4.43881	7.75722	0.00606044	0.0331399
REDUNDANT:66055	0.978314	4.42141	10.5068	0.00147373	0.0118438
REDUNDANT:46065	-0.470243	4.6146	6.83936	0.00985408	0.0462976
SARS_related_Corona_txid694009_179;1829	0.730512	4.77332	8.84888	0.00343323	0.0220461
REDUNDANT:67248	-0.495796	5.47175	7.20386	0.00811615	0.0406158
Human_OC43_txid31631_1177;183	-0.677117	7.30093	11.063	0.00111432	0.00954934
REDUNDANT:17399	-0.548761	4.90311	8.98569	0.00319941	0.0209154
REDUNDANT:99065	0.766082	4.38669	8.81072	0.00350154	0.0223689
REDUNDANT:84091	-0.47386	4.98835	7.5364	0.00680723	0.036013
REDUNDANT:81943	-2.01651	5.08337	88.9241	8.87274e-17	2.03687e-14
REDUNDANT:36716	-1.01466	4.00304	38.6347	5.07987e-09	1.89963e-07
REDUNDANT:13689	-0.476859	4.36367	11.888	0.000738591	0.00697596
REDUNDANT:30683	-1.38486	4.40055	40.4544	2.44099e-09	9.85661e-08
MERS_related_Corona_txid1335626_268;699	-1.10168	4.43282	41.1656	1.83691e-09	7.57882e-08
MERS_related_Corona_txid1335626_1666;1325	-0.530145	5.27064	9.37737	0.00261641	0.0181096
Human_HKU1_txid290028_654;474	-0.706564	5.19143	19.0682	2.37745e-05	0.000378297
MERS_related_Corona_txid1335626_6921;847	-0.905988	3.96448	30.7538	1.33698e-07	3.68307e-06
REDUNDANT:83808	-2.01197	4.5314	83.0012	5.84046e-16	1.14018e-13
REDUNDANT:32376	0.55938	4.84092	7.89203	0.00564659	0.0315115
REDUNDANT:91618	0.712568	4.36116	7.99902	0.005339	0.0301938
REDUNDANT:64143	0.753811	4.59626	7.19208	0.00816702	0.0407557
Bat_SL_CoVZC45_CDS_proteome_1;1562	-2.70442	5.22801	123.755	3.35845e-21	5.55107e-18
SARS_related_Corona_txid694009_179;1598	0.657178	4.39962	7.0093	0.00900026	0.0434216
REDUNDANT:83256	0.599413	5.15396	7.33743	0.00756161	0.0386148
REDUNDANT:8646	-0.9366	5.29246	22.4587	5.04954e-06	9.48434e-05
REDUNDANT:9456	-0.521658	5.12528	6.72497	0.0104758	0.048324
REDUNDANT:5705	-0.623236	5.9474	7.38028	0.00739217	0.0380115
Human_OC43_txid31631_6;28	0.507847	4.53256	8.08568	0.00510255	0.029257
MERS_related_Corona_txid1335626_1444;93	-2.23999	4.68423	95.0001	1.34983e-17	3.48607e-15
REDUNDANT:3513	-1.53571	4.21913	59.3656	1.84625e-12	1.54642e-10
REDUNDANT:48108	-0.552261	4.84084	7.18217	0.00821008	0.0408822
REDUNDANT:117001	-0.627165	4.74262	10.7548	0.00130069	0.0107362
REDUNDANT:44129	-0.60235	5.07742	11.6948	0.000812953	0.00751232
Human_OC43_txid31631_2665;22	-0.55813	4.81083	7.72015	0.00617961	0.033621
REDUNDANT:56069	-1.13843	5.17333	34.1455	3.20818e-08	1.00812e-06
REDUNDANT:124911	-0.884215	5.83797	17.2125	5.65363e-05	0.000811172
SARS_related_Corona_txid694009_448;161	0.746772	5.46171	10.4716	0.00150018	0.011998
REDUNDANT:38290	0.611501	4.8948	7.28025	0.00779403	0.039388
MERS_related_Corona_txid1335626_1262;126	0.534078	4.81229	6.63959	0.0109662	0.0497705
REDUNDANT:122623	0.595979	5.61177	6.67023	0.0107875	0.049264
Human_OC43_txid31631_159;207	-0.891629	3.88351	30.2056	1.68889e-07	4.56128e-06
REDUNDANT:16618	-0.705153	5.04455	11.3787	0.000951587	0.00844708
REDUNDANT:19715	-0.880598	4.73364	16.131	9.42802e-05	0.00127801
MERS_related_Corona_txid1335626_6717;170	-1.16351	4.48024	42.1385	1.24742e-09	5.29579e-08
Human_NC63_txid277944_524;20	-0.517931	5.39745	8.3128	0.00453272	0.0269108
REDUNDANT:123535	-0.676755	4.03534	23.3875	3.32648e-06	6.54031e-05
REDUNDANT:75960	-0.552528	4.66344	10.7975	0.0012731	0.0105671
REDUNDANT:31437	-0.606557	4.6623	13.23	0.000381442	0.00406932
REDUNDANT:76658	-0.84436	4.07078	31.9149	8.17327e-08	2.34809e-06
MERS_related_Corona_txid1335626_1474;932	-0.476648	4.8461	8.50586	0.00410006	0.0250403
REDUNDANT:28398	0.57915	4.49249	7.83511	0.00581765	0.0321886
REDUNDANT:9216	-1.60492	4.42324	59.1533	1.99348e-12	1.65853e-10
SARS_related_Corona_txid694009_179;1877	0.782404	5.15375	10.4301	0.0015319	0.0121966
MERS_related_Corona_txid1335626_1451;1271	1.12259	5.22527	12.4425	0.000561439	0.00558802
Human_229E_txid11137_119;220	0.927561	5.01675	18.1863	3.58229e-05	0.000545216
REDUNDANT:9300	-0.94891	5.15678	27.0653	6.54849e-07	1.50951e-05
MERS_related_Corona_txid1335626_1432;31	-0.892673	5.20248	17.7223	4.45019e-05	0.000655187
REDUNDANT:70279	1.28404	4.69472	13.6505	0.0003107	0.00342669
REDUNDANT:48786	0.560292	4.71634	9.24019	0.00280703	0.0190566
REDUNDANT:6320	0.681553	4.57616	10.7293	0.00131749	0.0108556
REDUNDANT:60390	-0.980413	4.18718	33.5499	4.11279e-08	1.25382e-06
REDUNDANT:49461	-1.03939	4.53179	42.7358	9.84718e-10	4.25431e-08
REDUNDANT:114227	-0.566867	4.63291	16.4177	8.22876e-05	0.00113594
REDUNDANT:26275	-0.481298	5.35021	7.24099	0.0079579	0.0400203
REDUNDANT:18903	-0.67316	4.93721	19.6438	1.82221e-05	0.000299192
SARS_related_Corona_txid694009_449;1000	-0.607693	4.90705	12.1507	0.00064848	0.00627058
MERS_related_Corona_txid1335626_3141;228	-0.516551	4.38412	12.3217	0.000595927	0.00585605
REDUNDANT:17415	-0.914294	4.53131	25.8459	1.11718e-06	2.44038e-05
REDUNDANT:73746	-0.957262	5.24052	30.5303	1.47046e-07	4.01953e-06
REDUNDANT:48565	0.688542	5.21269	8.52129	0.00406738	0.0249117
REDUNDANT:116267	-0.570175	5.65712	9.24359	0.00280214	0.0190338
REDUNDANT:5869	1.10108	4.93583	11.2747	0.00100232	0.00879978
REDUNDANT:91026	0.533422	5.23329	10.0781	0.0018306	0.0138414
REDUNDANT:61452	-0.603984	4.00229	16.5203	7.83846e-05	0.00108691
REDUNDANT:101486	-0.556229	4.48253	16.7485	7.03651e-05	0.000985072
MERS_related_Corona_txid1335626_1474;801	-0.605358	5.00441	12.4651	0.000555218	0.00553499
REDUNDANT:41206	0.674302	4.16401	7.40504	0.00729605	0.0376621
SARS_related_Corona_txid694009_447;31	-0.790713	5.12943	15.8062	0.000110037	0.00145968
SARS_related_Corona_txid694009_1207;731	-1.54592	4.71913	65.5506	2.04823e-13	2.21755e-11
REDUNDANT:97012	0.736223	4.53778	8.65419	0.00379671	0.023675
REDUNDANT:25047	0.767157	5.82561	11.1605	0.00106123	0.00919059
Human_OC43_txid31631_2666;246	-0.444117	5.4571	6.89298	0.00957595	0.0453431
SARS_related_Corona_txid694009_1207;1035	-0.684756	5.29529	15.558	0.000123873	0.00161188
MERS_related_Corona_txid1335626_1474;1270	0.727458	4.75789	7.0174	0.00896154	0.0433191
REDUNDANT:84734	-0.544534	4.5555	11.2155	0.00103242	0.00899711
REDUNDANT:230	0.414658	4.29223	8.16069	0.0049066	0.0284228
SARS_related_Corona_txid694009_449;3891	-0.732371	4.05233	22.972	4.00797e-06	7.77512e-05
REDUNDANT:68999	-0.811546	4.60678	18.6225	2.92369e-05	0.000454749
REDUNDANT:62727	-0.854826	5.05861	20.3758	1.30155e-05	0.000220269
Human_OC43_txid31631_2665;246	-0.509448	4.41355	15.2242	0.00014532	0.00183355
MERS_related_Corona_txid1335626_5137;33	-0.791652	4.8031	22.557	4.83071e-06	9.12865e-05
REDUNDANT:91076	-0.746958	4.14768	20.9535	9.99404e-06	0.000174127
MERS_related_Corona_txid1335626_1437;181	1.08128	5.30286	16.4306	8.17849e-05	0.00113026
REDUNDANT:87652	0.748523	4.87339	11.2673	0.00100602	0.00882553
REDUNDANT:122913	0.616029	4.17356	7.48518	0.00699367	0.0366739
REDUNDANT:86592	0.558712	4.74895	8.03293	0.00524516	0.0298401
REDUNDANT:55631	-0.494106	4.24493	9.35364	0.0026484	0.01828
REDUNDANT:14531	-0.480999	4.53917	10.3382	0.00160473	0.0125746
REDUNDANT:74355	0.906369	4.5865	9.33283	0.0026768	0.0184145
REDUNDANT:68628	-0.570241	5.56533	15.7718	0.000111854	0.00148062
Human_HKU1_txid290028_251;279	0.777228	4.73273	10.9012	0.00120847	0.0101668
REDUNDANT:124071	-1.04857	5.34778	35.4672	1.85477e-08	6.20583e-07
REDUNDANT:88027	-1.70968	4.70864	63.2139	4.663e-13	4.56955e-11
REDUNDANT:100253	0.760381	5.54208	10.4899	0.00148635	0.0119145
REDUNDANT:84121	-0.740301	5.18247	20.5055	1.22649e-05	0.000208133
SARS_related_Corona_txid694009_803;316	-0.456734	4.51905	10.8448	0.0012432	0.010385
REDUNDANT:87051	0.731317	5.63547	8.12973	0.00498652	0.0287785
REDUNDANT:43989	0.609251	4.21491	6.75343	0.0103174	0.0477503
REDUNDANT:39609	-0.783231	5.27119	19.7219	1.75775e-05	0.000289375
Human_NC63_txid277944_984;20	-0.644624	5.03874	15.4778	0.000128711	0.00166205
REDUNDANT:47527	-1.09592	4.29203	44.1857	5.56485e-10	2.57887e-08
REDUNDANT:56638	-0.473232	4.21069	9.76702	0.00214425	0.0156084
REDUNDANT:120194	0.504979	4.3457	7.44625	0.00713891	0.0371375
MERS_related_Corona_txid1335626_1673;39	-0.996585	4.22465	34.2946	3.01521e-08	9.54739e-07
SARS_related_Corona_txid694009_448;1205	-0.991321	4.8774	33.0465	5.07728e-08	1.51664e-06
REDUNDANT:35613	-0.753589	4.60299	18.7274	2.78461e-05	0.000435027
REDUNDANT:75190	0.657526	4.25971	7.31869	0.00763701	0.0388365
REDUNDANT:32297	-0.692319	5.0426	17.1728	5.76024e-05	0.000825036
REDUNDANT:50499	0.692298	4.23103	8.48897	0.00413616	0.0251898
REDUNDANT:121678	-0.393103	5.88492	7.29844	0.00771932	0.039138
REDUNDANT:69776	-0.63139	4.04636	21.5832	7.50384e-06	0.000135304
Human_OC43_txid31631_32;175	-1.95079	4.60274	82.676	6.48668e-16	1.23711e-13
SARS_related_Corona_txid694009_449;2805	0.496972	4.67781	6.9211	0.00943337	0.0448393
REDUNDANT:86521	1.2146	4.70483	13.4968	0.000334856	0.00364767
REDUNDANT:44176	0.60396	4.05024	6.79989	0.0100642	0.0469554
MERS_related_Corona_txid1335626_1473;564	0.605248	4.15188	7.61577	0.00652844	0.0349263
REDUNDANT:54984	0.480103	4.49965	8.7505	0.0036122	0.0228404
MERS_related_Corona_txid1335626_1677;6333	-0.551576	5.60655	7.69141	0.00627369	0.034006
REDUNDANT:37158	-0.874076	3.997	32.8709	5.46531e-08	1.62131e-06
REDUNDANT:97968	-0.969154	5.52083	18.2395	3.49455e-05	0.000534157
Human_OC43_txid31631_2212;689	0.720889	5.79626	8.03881	0.00522906	0.0297827
REDUNDANT:106709	0.804527	4.4066	9.30362	0.00271718	0.0186148
REDUNDANT:109668	1.5734	5.1066	16.9059	6.53232e-05	0.000923879
MERS_related_Corona_txid1335626_1451;214	-0.452166	5.93088	8.98479	0.0032009	0.0209171
REDUNDANT:121126	-2.43617	4.76156	106.072	4.93205e-19	1.97226e-16
REDUNDANT:88463	-0.811497	4.24065	29.9263	1.90302e-07	5.06785e-06
Human_HKU1_txid290028_148;10	-0.615265	5.01796	14.7604	0.000181575	0.00221545
REDUNDANT:32553	-0.88854	4.18388	31.3296	1.04696e-07	2.94299e-06
REDUNDANT:8368	-0.623578	4.46118	14.2867	0.000228195	0.00267121
Human_OC43_txid31631_2079;92	0.485263	5.0905	7.39325	0.00734166	0.0378188
REDUNDANT:112000	-1.11308	5.02283	27.1239	6.38324e-07	1.47768e-05
SARS_related_Corona_txid694009_125;921	0.63527	4.79311	7.43298	0.00718912	0.0372981
REDUNDANT:70800	-0.708155	5.48617	16.4808	7.98626e-05	0.00110493
REDUNDANT:75499	-0.50569	5.04681	7.41288	0.00726587	0.0375557
Human_229E_txid11137_474;31	0.758084	4.23403	8.66334	0.00377878	0.0236158
REDUNDANT:83025	-0.579312	5.793	16.6499	7.37215e-05	0.00102684
REDUNDANT:81631	0.505343	4.91569	9.6601	0.00226435	0.0162255
REDUNDANT:3801	-0.429865	4.35531	7.94194	0.00550089	0.0308421
REDUNDANT:113595	-0.721376	5.03679	23.149	3.7018e-06	7.22257e-05
MERS_related_Corona_txid1335626_1451;558	-0.636976	5.4361	10.1408	0.00177339	0.0135077
REDUNDANT:61384	-0.567869	4.52391	13.0813	0.000410224	0.00432979
REDUNDANT:13307	0.550228	4.5891	6.8622	0.00973463	0.0458929
REDUNDANT:118265	-1.04735	5.07592	26.5007	8.38116e-07	1.88469e-05
REDUNDANT:112909	1.10334	4.7547	13.0835	0.00040977	0.00432979
REDUNDANT:119784	-0.993237	3.98789	35.4756	1.84836e-08	6.20068e-07
REDUNDANT:32530	0.423128	4.82788	6.6516	0.0108958	0.0495637
REDUNDANT:36820	0.655469	4.27986	7.68274	0.00630238	0.0341223
REDUNDANT:24976	-0.57518	5.66367	14.7759	0.000180224	0.00220113
REDUNDANT:94518	-0.455801	4.71122	9.31856	0.00269645	0.0184983
REDUNDANT:85298	-0.591496	4.89829	9.69927	0.00221957	0.0160017
MERS_related_Corona_txid1335626_1473;375	-1.0279	4.63526	38.2308	5.98362e-09	2.20434e-07
SARS_related_Corona_txid694009_125;713	-1.02431	4.2077	35.4321	1.88184e-08	6.27949e-07
REDUNDANT:124319	-1.3831	4.17325	54.5996	1.05445e-11	7.20189e-10
REDUNDANT:112255	-0.594946	4.93442	9.86735	0.00203749	0.0150031
MERS_related_Corona_txid1335626_3951;101	-0.454784	4.80652	11.33	0.000974988	0.00861141
REDUNDANT:9382	-0.764911	5.4188	18.8822	2.59147e-05	0.000408457
REDUNDANT:126845	-1.14325	5.12422	40.3024	2.59431e-09	1.03743e-07
REDUNDANT:84957	0.622083	4.64971	7.80306	0.00591631	0.0325962
REDUNDANT:88227	-1.42462	4.99098	57.6455	3.44543e-12	2.67782e-10
REDUNDANT:92673	0.4361	4.39589	8.40887	0.00431185	0.0259727
REDUNDANT:124435	-1.94344	5.17888	76.4449	4.99145e-15	7.9408e-13
REDUNDANT:57779	0.793267	4.27424	8.56224	0.00398193	0.0245827
REDUNDANT:4259	0.585701	4.75299	11.9738	0.000707807	0.00673395
REDUNDANT:1196	0.904497	4.90632	12.91	0.000446131	0.00463188
REDUNDANT:10335	-0.674154	5.42175	18.9719	2.48593e-05	0.000393573
MERS_related_Corona_txid1335626_1614;6996	0.583067	4.31012	7.71445	0.00619817	0.0336777
REDUNDANT:107357	-0.42071	4.0117	7.42183	0.00723159	0.0374306
REDUNDANT:83524	-0.76152	4.37889	13.3208	0.000364889	0.00391356
REDUNDANT:64872	0.608513	4.23466	6.91199	0.00947933	0.0450094
REDUNDANT:63041	0.872075	6.033	13.0426	0.000418065	0.00439385
REDUNDANT:101535	-1.02382	5.15572	33.569	4.08002e-08	1.24576e-06
REDUNDANT:70883	0.551555	4.47049	7.78631	0.00596854	0.032753
REDUNDANT:112026	-0.745647	4.94689	15.4162	0.000132556	0.00169667
REDUNDANT:20035	0.867733	4.7885	8.33528	0.00448002	0.0266682
SARS_related_Corona_txid694009_179;2094	-0.670808	4.9581	20.0931	1.48184e-05	0.000248406
REDUNDANT:4798	0.619306	4.47762	9.74222	0.00217151	0.0157468
MERS_related_Corona_txid1335626_1676;1325	-0.78851	4.61899	22.3325	5.34543e-06	9.95713e-05
Human_229E_txid11137_653;4037	-0.702288	4.68469	11.8865	0.000739129	0.00697838
MERS_related_Corona_txid1335626_1474;3376	0.580701	4.21826	6.9546	0.00926638	0.0443003
REDUNDANT:57956	-0.628923	4.31355	13.4836	0.000337024	0.00366484
REDUNDANT:118124	-0.483574	4.43193	12.4792	0.000551383	0.00550925
REDUNDANT:83362	0.489243	4.76186	7.34416	0.00753477	0.0385015
REDUNDANT:119198	-1.70155	5.15255	45.1519	3.81441e-10	1.83632e-08
REDUNDANT:125955	0.580878	4.16399	6.63037	0.0110206	0.0499877
REDUNDANT:15255	0.614327	4.26877	6.84838	0.00980675	0.0461445
REDUNDANT:45765	-0.500444	4.27192	11.8717	0.000744585	0.00700854
Human_OC43_txid31631_2079;35	-0.500135	4.78776	8.46801	0.00418141	0.0253906
REDUNDANT:13935	1.21569	4.67573	12.5873	0.000522803	0.00527763
REDUNDANT:116561	0.681168	5.60295	8.35609	0.00443178	0.0264956
MERS_related_Corona_txid1335626_1471;72	-0.797615	4.02741	30.2836	1.63357e-07	4.42152e-06
REDUNDANT:68592	0.732136	4.32085	8.44205	0.00423815	0.0256472
REDUNDANT:4206	-0.640335	4.16998	12.7205	0.000489637	0.00497932
REDUNDANT:51570	-0.832426	4.26599	26.3949	8.77892e-07	1.97152e-05
REDUNDANT:3234	-0.460386	4.20229	8.62295	0.00385862	0.0240067
REDUNDANT:32262	0.712457	4.52831	9.95415	0.00194953	0.0145062
REDUNDANT:117598	-0.40937	4.33	8.58413	0.00393701	0.0243782
Human_229E_txid11137_301;821	0.701243	5.19393	10.0404	0.00186594	0.0140487
REDUNDANT:41588	0.660006	4.20132	7.78762	0.00596445	0.032745
REDUNDANT:32899	1.02408	5.10429	10.3928	0.00156104	0.0123533
REDUNDANT:12554	0.837927	5.08001	9.44951	0.00252156	0.0176203
REDUNDANT:49631	0.771137	4.40573	11.0163	0.00114067	0.00972664
REDUNDANT:31455	-0.442363	4.97726	8.35826	0.00442679	0.0264721
REDUNDANT:56326	-0.67474	5.25631	14.2967	0.000227092	0.00266234
REDUNDANT:74488	-0.585958	4.38081	17.9821	3.94084e-05	0.000592871
Human_229E_txid11137_618;239	0.698495	4.51043	8.27718	0.00461756	0.0272644
REDUNDANT:54138	-0.996667	5.42458	29.5631	2.22338e-07	5.8346e-06
REDUNDANT:36015	-0.83261	5.65278	15.9275	0.000103859	0.00138962
Human_OC43_txid31631_363;1421	0.49569	4.2413	7.13629	0.00841254	0.0415152
REDUNDANT:87532	-0.70662	4.19872	23.9891	2.5424e-06	5.14133e-05
REDUNDANT:106458	0.733512	5.22165	9.19277	0.0028762	0.0193987
REDUNDANT:112140	-0.87395	4.13785	25.0843	1.56326e-06	3.31263e-05
REDUNDANT:84606	-0.763985	4.24745	24.5013	2.02421e-06	4.19618e-05
REDUNDANT:119032	-0.680339	4.9973	13.5508	0.000326167	0.00356364
REDUNDANT:107025	-0.693679	5.21964	17.7495	4.39391e-05	0.000648441
MERS_related_Corona_txid1335626_1433;420	-0.480497	4.87649	7.22506	0.00802542	0.0402537
REDUNDANT:48620	1.0954	4.63299	11.597	0.000853495	0.00777603
REDUNDANT:29160	-0.555397	4.53166	13.3204	0.000364948	0.00391356
MERS_related_Corona_txid1335626_1442;4466	0.517639	4.2241	9.106	0.00300734	0.020011
REDUNDANT:15477	-0.531568	5.77206	13.3083	0.000367121	0.00393517
Human_OC43_txid31631_2665;526	-1.23008	4.61927	54.912	9.39379e-12	6.56057e-10
MERS_related_Corona_txid1335626_6391;332	-0.908692	4.88749	26.3648	8.89519e-07	1.98848e-05
REDUNDANT:106754	0.89999	5.35123	7.8546	0.0057585	0.0319382
REDUNDANT:71689	0.898692	4.87826	10.3577	0.00158896	0.0124786
REDUNDANT:113051	1.21865	5.0702	12.9239	0.000443114	0.00460442
SARS_related_Corona_txid694009_1038;6	0.596882	4.52794	6.65766	0.0108605	0.0494878
SARS_related_Corona_txid694009_179;2606	-0.373443	4.1997	6.85837	0.00975452	0.0459517
REDUNDANT:117453	-0.982728	5.16442	26.8765	7.111e-07	1.62791e-05
REDUNDANT:2321	-0.408482	4.62885	7.63334	0.00646832	0.034727
SARS_related_Corona_txid694009_1496;16	0.500723	4.52333	7.87948	0.00568387	0.031636
REDUNDANT:40058	-1.09604	4.39381	28.7761	3.11865e-07	7.81393e-06
REDUNDANT:126007	-0.704648	5.45212	15.4331	0.000131493	0.00168488
REDUNDANT:2795	-0.486202	5.62361	9.50742	0.00244796	0.0172275
MERS_related_Corona_txid1335626_1451;1183	0.802363	4.98858	10.3846	0.00156754	0.012385
MERS_related_Corona_txid1335626_1666;1198	-0.531408	4.45632	13.1541	0.000395865	0.0042105
SARS_related_Corona_txid694009_179;6150	-1.00678	4.04193	37.0515	9.67421e-09	3.39254e-07
MERS_related_Corona_txid1335626_1451;862	-1.87854	5.33004	60.6808	1.15007e-12	1.00755e-10
REDUNDANT:116474	0.773302	5.69455	9.62005	0.0023111	0.0164937
MERS_related_Corona_txid1335626_1443;65	-0.768308	3.90287	26.965	6.84146e-07	1.56911e-05
REDUNDANT:53831	0.470326	4.10484	7.67963	0.00631267	0.0341223
REDUNDANT:20489	-0.60266	4.47397	14.4108	0.000214909	0.00254695
REDUNDANT:8523	-1.30887	5.19818	50.0553	5.78834e-11	3.29909e-09
REDUNDANT:107303	1.25497	4.70541	13.1211	0.000402313	0.0042681
REDUNDANT:118306	0.607991	4.73707	9.19069	0.00287927	0.0194141
REDUNDANT:87	0.562137	4.84168	8.46674	0.00418417	0.0254011
REDUNDANT:5166	-0.656868	5.34132	10.3747	0.00157537	0.012414
REDUNDANT:1841	-0.712582	4.08188	23.3114	3.44181e-06	6.75637e-05
REDUNDANT:123851	-0.80078	4.31714	28.3835	3.6946e-07	9.06036e-06
REDUNDANT:79396	0.603227	4.58066	7.51119	0.00689837	0.0362893
REDUNDANT:126229	-0.411708	5.24455	9.78813	0.00212131	0.015486
REDUNDANT:112504	-0.815517	4.10981	22.9249	4.09369e-06	7.90458e-05
REDUNDANT:13488	0.760062	4.94794	10.9798	0.00116175	0.00985735
MERS_related_Corona_txid1335626_1437;9	0.50361	4.31845	7.47139	0.00704475	0.0368495
REDUNDANT:115835	-1.07099	4.8115	34.6275	2.62567e-08	8.42149e-07
REDUNDANT:112472	-0.596703	5.14205	7.59765	0.00659101	0.0351868
SARS_related_Corona_txid694009_179;3422	1.15703	4.61463	12.3445	0.000589258	0.00581125
REDUNDANT:126690	-0.48568	5.30621	8.91091	0.00332512	0.0215135
MERS_related_Corona_txid1335626_1473;86	-0.707085	4.16387	20.334	1.32674e-05	0.000224073
REDUNDANT:34684	0.627174	4.61192	7.46005	0.00708709	0.0369862
REDUNDANT:74790	-0.659102	5.31269	12.2465	0.00061847	0.00603215
REDUNDANT:128395	-0.657146	4.65112	14.1182	0.000247589	0.00285377
REDUNDANT:6424	0.544998	4.62666	10.0542	0.00185295	0.0139721
REDUNDANT:2298	-0.791153	5.47488	17.7969	4.29743e-05	0.000637619
REDUNDANT:32646	-0.65557	4.50677	18.3099	3.38169e-05	0.000518185
REDUNDANT:5938	0.544676	4.87922	8.13847	0.00496383	0.028714
SARS_related_Corona_txid694009_1199;1	0.713678	4.9231	10.0038	0.00190103	0.014235
REDUNDANT:89150	-0.912851	5.24751	27.7295	4.90472e-07	1.16701e-05
MERS_related_Corona_txid1335626_1437;179	0.965643	5.12406	13.2433	0.000378967	0.00404814
REDUNDANT:53510	-0.643486	4.37807	17.9739	3.95579e-05	0.0005944
REDUNDANT:67584	-0.613223	3.84116	19.8806	1.63388e-05	0.000271689
REDUNDANT:61559	-2.16371	4.98292	86.4414	1.94306e-16	4.05434e-14
REDUNDANT:92917	0.798004	4.91178	11.6045	0.000850315	0.00775639
REDUNDANT:128814	-0.725983	5.28037	16.9922	6.27194e-05	0.000889589
REDUNDANT:614	-0.847776	6.33849	18.77	2.72999e-05	0.000427572
REDUNDANT:8374	-0.615466	5.38073	12.4707	0.000553689	0.00552196
REDUNDANT:25049	0.563374	4.73491	7.07316	0.00869956	0.0424834
REDUNDANT:17448	1.3915	4.76035	14.2245	0.00023517	0.00273095
REDUNDANT:32769	0.571974	4.81032	10.5687	0.00142843	0.0115448
REDUNDANT:116381	-0.551117	4.39587	15.2764	0.000141729	0.00179647
REDUNDANT:83147	-0.515287	4.26422	13.2722	0.000373654	0.004
REDUNDANT:107916	0.702829	4.34905	8.09788	0.00507013	0.0291318
REDUNDANT:35583	-0.465787	4.29998	6.81376	0.00998979	0.046744
MERS_related_Corona_txid1335626_3894;95	-0.471895	4.52673	13.0683	0.000412843	0.00434928
REDUNDANT:116189	0.509723	4.62499	8.96428	0.00323489	0.0210782
REDUNDANT:13218	0.610272	4.62708	6.81773	0.00996861	0.0466906
SARS_related_Corona_txid694009_179;2157	-0.69092	4.61369	10.2002	0.00172079	0.0131922
MERS_related_Corona_txid1335626_1442;6785	-0.655045	4.97777	10.7727	0.00128905	0.0106781
REDUNDANT:31981	-0.743246	4.93709	14.0112	0.000260768	0.00298763
SARS_related_Corona_txid694009_179;393	0.792525	4.35974	9.31893	0.00269593	0.0184983
Human_OC43_txid31631_1649;393	-0.455632	4.80709	7.04079	0.00885066	0.0429674
REDUNDANT:25871	-0.914719	4.1444	31.5402	9.57637e-08	2.71035e-06
REDUNDANT:52665	0.821967	4.81525	8.37782	0.00438198	0.0262802
MERS_related_Corona_txid1335626_1474;2676	0.70273	5.17536	8.24744	0.00468964	0.0275457
REDUNDANT:85302	-0.656793	4.90858	14.2801	0.00022893	0.00267729
SARS_related_Corona_txid694009_1199;49	0.949658	4.52782	11.7513	0.00079045	0.00734268
REDUNDANT:114023	-0.6095	4.14498	16.1237	9.46057e-05	0.00128103
REDUNDANT:107498	0.674447	4.58752	9.00173	0.00317309	0.020803
REDUNDANT:57138	-0.584969	4.15695	17.8161	4.25899e-05	0.000632294
REDUNDANT:46819	-0.70518	5.67536	18.3223	3.36217e-05	0.000515513
REDUNDANT:1471	-0.565756	5.8907	7.99364	0.00535406	0.0302559
REDUNDANT:127678	-0.731378	4.05008	29.0353	2.78919e-07	7.09756e-06
Human_HKU1_txid290028_148;72	0.941243	6.1611	9.0787	0.00304985	0.0202218
REDUNDANT:98549	0.583675	4.3663	7.16508	0.0082849	0.0411144
REDUNDANT:30332	-0.600178	5.30667	10.4443	0.00152099	0.012134
SARS_related_Corona_txid694009_449;607	-0.536961	4.38335	10.9408	0.00118471	0.0100042
SARS_related_Corona_txid694009_179;558	-0.566599	4.49242	15.8913	0.000105665	0.00141074
REDUNDANT:75074	0.442295	4.39823	6.70797	0.0105716	0.0486049
REDUNDANT:11112	-1.33495	4.58738	47.4121	1.58926e-10	8.33036e-09
Human_NC63_txid277944_1319;577	0.575458	5.56537	7.09323	0.00860722	0.0422063
REDUNDANT:50747	0.729689	4.52101	8.47137	0.00417413	0.0253526
REDUNDANT:15239	1.19418	4.76965	12.9341	0.000440905	0.00458338
REDUNDANT:114605	-0.596017	4.54819	11.8792	0.000741815	0.00699372
REDUNDANT:1463	-0.524437	4.77659	9.72998	0.00218509	0.0158175
MERS_related_Corona_txid1335626_1474;2563	0.360117	4.17819	6.68335	0.0107119	0.0490183
REDUNDANT:66736	-0.838863	4.663	29.0473	2.77477e-07	7.07038e-06
MERS_related_Corona_txid1335626_1439;69	-0.772912	4.98663	15.9697	0.000101796	0.00136497
REDUNDANT:126569	-0.499118	4.43411	9.3081	0.00271095	0.0185824
MERS_related_Corona_txid1335626_1451;912	-0.440899	5.24696	8.53991	0.0040283	0.0247641
REDUNDANT:121484	-0.730115	5.05581	21.197	8.94429e-06	0.000157946
MERS_related_Corona_txid1335626_1474;3226	-0.686626	4.51321	15.4883	0.000128068	0.00165633
REDUNDANT:70936	0.59907	4.16039	6.91195	0.00947952	0.0450094
REDUNDANT:95485	1.14676	4.49303	12.2138	0.000628549	0.00610643
REDUNDANT:110081	-0.674353	4.87966	13.9371	0.000270313	0.00307144
REDUNDANT:107728	-0.816525	5.77531	10.9055	0.00120586	0.0101483
REDUNDANT:93092	1.16105	5.17102	18.1842	3.58583e-05	0.000545421
SARS_related_Corona_txid694009_13;25	-0.355599	5.47032	6.64834	0.0109149	0.0496081
Bat_SL_CoVZXC21_CDS_proteome_2;434	0.59444	4.31605	9.49187	0.0024675	0.01733
REDUNDANT:111734	1.02644	6.27765	10.1873	0.00173202	0.0132537
REDUNDANT:22593	-0.698417	5.13743	12.8986	0.000448635	0.00464433
REDUNDANT:6773	-0.694252	5.23937	9.94214	0.00196147	0.0145775
REDUNDANT:14361	-0.49511	5.24844	7.636	0.00645928	0.0346859
SARS_related_Corona_txid694009_178;279	-0.487963	4.92454	7.61413	0.00653407	0.0349362
REDUNDANT:8740	-0.723607	4.16431	21.0973	9.35997e-06	0.00016435
REDUNDANT:64682	-0.42409	5.5787	7.55018	0.00675797	0.0358473
REDUNDANT:120070	-0.393242	5.18509	7.31451	0.00765391	0.0388939
MERS_related_Corona_txid1335626_1473;92	-0.682684	5.05242	14.1683	0.00024165	0.00279181
REDUNDANT:5443	-0.527909	5.34482	6.88296	0.00962733	0.0455356
REDUNDANT:32834	-0.726335	4.33696	18.928	2.53698e-05	0.000400889
REDUNDANT:6771	-0.826732	4.12735	22.8653	4.20476e-06	8.08751e-05
REDUNDANT:94064	-0.53957	4.99253	9.10096	0.00301515	0.0200414
REDUNDANT:24590	0.716466	4.33997	8.90788	0.00333031	0.0215302
REDUNDANT:46956	-0.562852	4.9415	12.1433	0.000650841	0.00628837
REDUNDANT:108520	-0.608195	4.77276	8.93904	0.00327725	0.0212927
REDUNDANT:21467	-1.77803	4.72836	71.0007	3.11767e-14	4.04693e-12
REDUNDANT:9263	-0.659798	5.5898	17.4344	5.0936e-05	0.00074242
REDUNDANT:120639	-0.502217	4.74806	7.16345	0.00829207	0.0411335
REDUNDANT:106826	-0.474769	5.08709	8.83879	0.00345116	0.0221155
REDUNDANT:23485	-0.696608	4.66476	13.0861	0.000409258	0.00432697
REDUNDANT:86499	-2.06062	4.72742	86.5609	1.87079e-16	3.96431e-14
MERS_related_Corona_txid1335626_5863;534	-0.530242	5.69009	8.4109	0.0043073	0.0259516
REDUNDANT:111733	1.13849	6.42799	11.943	0.00071871	0.00681154
REDUNDANT:87759	0.917716	4.605	11.6141	0.000846259	0.00773362
REDUNDANT:8490	0.567211	4.56647	7.66668	0.00635582	0.0342937
REDUNDANT:30443	1.00345	4.58185	10.2595	0.00166993	0.0128659
REDUNDANT:69043	-1.22295	5.05852	35.35	1.94675e-08	6.46993e-07
Human_NC63_txid277944_322;598	-0.70856	4.74237	18.0849	3.75599e-05	0.000568512
REDUNDANT:57913	-0.573352	4.74104	9.57127	0.00236939	0.016815
REDUNDANT:4522	-0.730346	4.67409	9.83903	0.00206706	0.0151623
REDUNDANT:18866	-0.618513	5.00107	16.3714	8.4111e-05	0.00115725
REDUNDANT:117605	-0.56972	4.63602	11.2899	0.000994714	0.00874847
MERS_related_Corona_txid1335626_1450;88	0.620964	4.15934	8.16764	0.00488884	0.0283946
REDUNDANT:121118	-0.814252	5.66635	18.9088	2.55968e-05	0.000403959
REDUNDANT:113403	-0.576161	4.82354	11.9453	0.000717877	0.00680624
REDUNDANT:9062	1.05339	4.58457	11.3344	0.000972891	0.00859919
REDUNDANT:40403	0.691558	4.17986	7.65187	0.00640554	0.0344945
MERS_related_Corona_txid1335626_1433;208	0.767534	5.93483	12.183	0.000638203	0.00618326
REDUNDANT:22724	0.68997	4.55837	6.87788	0.00965346	0.045623
REDUNDANT:73778	0.541982	4.53623	8.09945	0.00506598	0.029125
REDUNDANT:30215	-1.13123	4.38078	46.2723	2.46792e-10	1.24112e-08
REDUNDANT:4373	-0.423661	4.17591	10.0554	0.0018518	0.0139719
MERS_related_Corona_txid1335626_6972;213	-2.51523	5.24066	99.1194	3.87071e-18	1.18336e-15
REDUNDANT:14983	-0.390329	5.66648	8.26412	0.00464906	0.0274177
REDUNDANT:66268	-1.12287	4.04773	39.8774	3.07689e-09	1.20896e-07
REDUNDANT:108279	-0.989045	4.37136	30.1226	1.74982e-07	4.70025e-06
REDUNDANT:88864	-0.503321	4.01893	15.1997	0.000147036	0.00185049
REDUNDANT:38330	0.728768	4.55025	8.77855	0.00356022	0.0225982
MERS_related_Corona_txid1335626_1474;1586	1.024	4.77327	11.4464	0.000920015	0.00823166
REDUNDANT:61053	-0.783054	3.94102	29.1253	2.68329e-07	6.86552e-06
REDUNDANT:92512	-0.824483	5.24233	22.1796	5.72765e-06	0.000105738
REDUNDANT:86755	0.500069	4.24336	7.12677	0.00845519	0.0416924
MERS_related_Corona_txid1335626_1662;165	1.0882	4.5347	11.5695	0.000865237	0.00786357
REDUNDANT:38546	-0.638606	5.1295	15.4667	0.000129396	0.00167002
REDUNDANT:5292	-1.10509	4.94768	25.4587	1.32495e-06	2.84904e-05
REDUNDANT:39134	-0.653376	4.12776	19.2968	2.13875e-05	0.000343879
REDUNDANT:79475	-1.41885	4.76764	52.402	2.39003e-11	1.51163e-09
REDUNDANT:103429	-0.542214	5.82502	9.01581	0.00315017	0.0206948
REDUNDANT:103663	-0.797622	6.30157	16.3985	8.30385e-05	0.00114313
MERS_related_Corona_txid1335626_1467;120	0.832102	4.36891	10.1986	0.00172218	0.0131987
REDUNDANT:9938	0.562753	4.16706	7.05375	0.00878986	0.0427811
Human_OC43_txid31631_1607;8	0.979099	4.54753	10.8771	0.0012232	0.0102698
REDUNDANT:110141	-0.452011	6.14412	6.94861	0.00929604	0.0443993
REDUNDANT:41766	-0.444388	4.60348	8.5326	0.00404359	0.0248334
MERS_related_Corona_txid1335626_1474;1101	-0.491736	4.30042	12.3639	0.000583646	0.00576737
SARS_related_Corona_txid694009_12;86	-0.522035	4.56241	14.3789	0.000218251	0.00257427
REDUNDANT:116659	-0.968782	3.99058	38.0164	6.52806e-09	2.37885e-07
REDUNDANT:92323	-0.626416	5.83276	14.4459	0.000211299	0.00251018
MERS_related_Corona_txid1335626_6777;910	-0.765367	5.50654	19.0582	2.38842e-05	0.000379591
REDUNDANT:1327	-0.526612	4.69968	7.45939	0.00708955	0.0369862
REDUNDANT:41907	-0.517531	5.70583	8.79791	0.00352479	0.0224769
REDUNDANT:67122	0.838566	4.47356	9.95296	0.00195071	0.0145106
MERS_related_Corona_txid1335626_6599;1049	0.555568	4.36446	6.99418	0.00907303	0.0436114
REDUNDANT:36322	1.13175	4.57795	12.0006	0.000698483	0.00667084
REDUNDANT:52156	-1.88485	4.62982	89.7193	6.91514e-17	1.6093e-14
REDUNDANT:42428	0.994063	4.57183	15.4097	0.00013297	0.00169847
SARS_related_Corona_txid694009_1198;30	0.581388	4.07835	7.1536	0.00833555	0.0412817
REDUNDANT:18814	-0.471772	4.50966	8.13216	0.00498019	0.0287618
REDUNDANT:39610	-0.727151	5.31463	16.7292	7.10075e-05	0.000993504
SARS_related_Corona_txid694009_179;1118	-0.747011	4.82049	13.0779	0.00041091	0.004335
REDUNDANT:38016	-0.614759	4.98571	12.683	0.000498742	0.00506567
REDUNDANT:112309	-0.533903	4.29964	11.3464	0.000967037	0.00855666
MERS_related_Corona_txid1335626_1474;233	0.492329	4.52957	8.47808	0.00415961	0.0252892
REDUNDANT:69975	1.03003	4.75525	11.4927	0.000899012	0.00810811
MERS_related_Corona_txid1335626_267;148	-0.474885	4.8317	9.2275	0.00282538	0.0191392
REDUNDANT:38093	-0.606734	4.68339	13.1422	0.000398165	0.00423315
REDUNDANT:5154	-0.752863	4.44649	25.9635	1.06088e-06	2.33178e-05
REDUNDANT:27130	-0.486339	4.89709	8.04689	0.00520702	0.0297052
REDUNDANT:38184	-0.509804	5.59554	6.64017	0.0109628	0.0497705
REDUNDANT:57318	0.706443	5.37118	9.18909	0.00288164	0.0194196
REDUNDANT:18907	-0.409881	5.148	6.80129	0.0100566	0.0469289
REDUNDANT:96138	1.34326	4.94633	13.6487	0.000310979	0.00342823
REDUNDANT:71122	-0.775756	4.99981	19.4348	2.00666e-05	0.000325764
REDUNDANT:39139	-0.613538	4.86113	15.6987	0.000115823	0.00152178
REDUNDANT:117961	-2.58963	4.91075	115.388	3.41017e-20	2.34856e-17
REDUNDANT:84097	-0.541111	6.05016	8.93539	0.00328342	0.021316
REDUNDANT:24203	-1.11573	4.09345	39.91	3.03677e-09	1.19509e-07
SARS_related_Corona_txid694009_179;302	-0.708552	4.85504	17.7202	4.45459e-05	0.000655446
REDUNDANT:6305	0.472496	4.19193	7.65358	0.0063998	0.0344716
REDUNDANT:6043	0.518701	4.33648	7.48214	0.0070049	0.0367095
REDUNDANT:39018	0.492173	4.97725	6.64867	0.0109129	0.0496081
MERS_related_Corona_txid1335626_1474;637	0.544814	4.60985	6.95723	0.00925341	0.0442639
REDUNDANT:37746	0.642478	5.21517	9.10612	0.00300715	0.020011
Human_OC43_txid31631_429;829	-0.505689	4.44093	8.9709	0.00322388	0.0210452
REDUNDANT:24685	0.67425	4.21551	8.50791	0.00409572	0.0250296
REDUNDANT:23778	0.790714	4.78487	10.323	0.00161713	0.0126319
REDUNDANT:10220	-0.498258	4.13637	7.86433	0.00572919	0.0318261
REDUNDANT:108639	-0.639006	5.06044	12.6107	0.000516818	0.00522572
REDUNDANT:98498	0.83171	4.73045	7.62078	0.00651123	0.0348743
REDUNDANT:98051	-0.980563	4.37413	32.1042	7.54584e-08	2.17894e-06
Human_NC63_txid277944_626;154	0.674824	4.64821	8.307	0.00454642	0.0269535
REDUNDANT:19547	-0.463871	4.58097	11.814	0.000766228	0.007157
REDUNDANT:104430	1.03897	4.73803	10.5955	0.00140932	0.0114187
REDUNDANT:46449	-0.546629	4.97656	9.18213	0.00289195	0.0194722
REDUNDANT:8321	-0.58204	5.38137	10.2687	0.00166213	0.0128218
REDUNDANT:109214	-0.488432	5.4811	6.81882	0.00996281	0.0466836
REDUNDANT:46467	0.561111	4.46506	7.86875	0.00571593	0.0317747
REDUNDANT:37203	-0.470448	6.00102	7.36799	0.00744037	0.0381529
REDUNDANT:124431	-0.575835	4.41568	13.3242	0.00036427	0.00391356
REDUNDANT:10063	-0.848239	5.52086	19.3772	2.06073e-05	0.000333062
Human_NC63_txid277944_81;5	0.790623	4.43849	10.1675	0.00174952	0.0133629
REDUNDANT:77626	0.592379	4.16769	6.75814	0.0102914	0.0476628
REDUNDANT:109074	-0.849546	4.29417	32.2747	7.02244e-08	2.03302e-06
MERS_related_Corona_txid1335626_1451;762	-0.542394	5.37044	10.2336	0.00169196	0.0130071
SARS_related_Corona_txid694009_178;35	-0.923619	4.53043	12.1109	0.000661358	0.00637522
REDUNDANT:114402	0.487798	4.44433	6.7091	0.0105652	0.0486049
REDUNDANT:16676	0.771845	4.81957	9.02275	0.00313893	0.0206483
Human_HKU1_txid290028_721;4171	-0.649774	5.08976	9.77477	0.0021358	0.0155652
REDUNDANT:111671	0.487407	4.49446	7.94941	0.00547942	0.0307495
MERS_related_Corona_txid1335626_1474;796	-1.04144	4.48765	47.6244	1.46461e-10	7.70959e-09
SARS_related_Corona_txid694009_179;4636	-0.504383	5.81907	8.84021	0.00344864	0.0221155
REDUNDANT:74791	-0.627227	5.4213	11.4655	0.00091129	0.00818906
REDUNDANT:112435	-0.481656	4.66854	8.26966	0.00463567	0.0273518
REDUNDANT:58439	-0.486177	5.51869	9.84862	0.00205699	0.0151153
REDUNDANT:78378	0.790684	5.32304	9.50374	0.00245258	0.0172453
REDUNDANT:111879	0.717317	4.93281	9.05183	0.00309231	0.0204175
REDUNDANT:16749	0.586118	5.32139	8.74475	0.00362294	0.0228908
MERS_related_Corona_txid1335626_1453;6133	0.592713	4.24303	6.79425	0.0100946	0.0470529
REDUNDANT:55071	0.563354	4.29481	6.92007	0.00943859	0.0448554
REDUNDANT:83737	-0.449132	4.08544	8.35297	0.00443898	0.026513
REDUNDANT:120788	-1.64773	5.94564	50.2063	5.4663e-11	3.14875e-09
REDUNDANT:75111	0.422003	4.19088	7.53576	0.00680954	0.036013
REDUNDANT:18067	-0.448088	5.57392	7.36011	0.00747145	0.0382727
REDUNDANT:70446	-0.87739	4.00657	27.8225	4.71065e-07	1.12951e-05
REDUNDANT:4392	0.847165	6.24586	8.25641	0.00466777	0.0275019
SARS_related_Corona_txid694009_449;218	0.911305	4.70375	9.46259	0.00250474	0.0175275
REDUNDANT:7250	-0.476197	4.37689	9.2437	0.00280198	0.0190338
MERS_related_Corona_txid1335626_1474;2014	0.882952	5.18832	10.7102	0.00133023	0.0109351
REDUNDANT:124586	-1.42477	4.23381	60.7376	1.12689e-12	9.94268e-11
REDUNDANT:128815	-0.759705	5.62777	16.2318	8.98726e-05	0.00122667
REDUNDANT:84846	-2.83047	5.0554	132.067	3.60638e-22	1.3404e-18
REDUNDANT:128462	-0.491557	5.21283	6.75685	0.0102985	0.0476719
REDUNDANT:123920	-1.31434	4.65927	41.0256	1.94251e-09	7.96776e-08
REDUNDANT:126946	-0.443969	5.41912	7.29618	0.00772855	0.0391576
REDUNDANT:42669	-0.78285	4.42585	21.6728	7.20483e-06	0.000130673
REDUNDANT:120195	0.699132	4.5246	8.73378	0.00364355	0.0229914
REDUNDANT:86052	-0.574288	4.32641	16.4564	8.07904e-05	0.00111714
Human_OC43_txid31631_429;825	-1.07165	4.5368	47.3641	1.61887e-10	8.46765e-09
REDUNDANT:54878	0.547665	4.62016	6.99448	0.0090716	0.0436114
REDUNDANT:114976	1.31352	4.99533	13.0661	0.000413288	0.00435102
MERS_related_Corona_txid1335626_6777;886	-1.80888	5.87422	53.0338	1.88715e-11	1.21844e-09
REDUNDANT:98425	-0.616209	4.05826	11.8581	0.000749604	0.00704242
MERS_related_Corona_txid1335626_1474;1028	-0.49609	4.63497	8.49317	0.00412715	0.0251473
REDUNDANT:91599	-2.76043	5.02679	122.115	5.25918e-21	6.37738e-18
Human_OC43_txid31631_1093;817	-1.1274	4.58055	45.6354	3.15998e-10	1.55447e-08
REDUNDANT:10638	0.514005	4.61034	6.78868	0.0101247	0.0471312
REDUNDANT:55423	-0.577931	4.27015	17.2052	5.67304e-05	0.000813486
REDUNDANT:86614	-0.677337	4.16713	19.7311	1.75035e-05	0.000288348
REDUNDANT:78653	-0.500844	4.09909	10.0485	0.00185833	0.0140041
REDUNDANT:110708	0.697846	4.98615	8.16707	0.00489029	0.0283946
REDUNDANT:120215	1.01009	4.79114	10.326	0.00161468	0.0126246
REDUNDANT:121656	-0.783749	5.36966	15.9645	0.000102045	0.00136683
REDUNDANT:38959	-2.03511	4.851	74.1293	1.08176e-14	1.58699e-12
REDUNDANT:74440	-1.07398	4.87939	35.4587	1.86134e-08	6.21942e-07
REDUNDANT:11418	0.878814	4.46923	8.56496	0.00397631	0.0245602
REDUNDANT:39743	-0.736887	4.9266	15.2878	0.00014096	0.00178855
MERS_related_Corona_txid1335626_1451;911	-0.744102	5.3243	16.7689	6.96892e-05	0.000976161
REDUNDANT:23688	-2.11185	4.80196	82.2322	7.48709e-16	1.40627e-13
REDUNDANT:112929	0.777254	5.46153	7.3122	0.0076633	0.0389178
SARS_related_Corona_txid694009_171;52	0.672891	4.66146	7.51714	0.00687675	0.0361986
REDUNDANT:47755	-0.672989	4.08016	13.3534	0.00035912	0.00386612
REDUNDANT:69557	-0.8425	5.97944	27.8572	4.64017e-07	1.11477e-05
Human_229E_txid11137_489;351	-0.609519	4.24957	10.2262	0.0016983	0.0130399
REDUNDANT:32011	-0.896226	4.83177	21.2171	8.86296e-06	0.000156957
SARS_related_Corona_txid694009_179;5409	0.624447	5.04276	6.72128	0.0104965	0.0483986
REDUNDANT:88448	-0.965251	4.19938	26.3782	8.84336e-07	1.98061e-05
SARS_related_Corona_txid694009_1335;1996	-0.693884	4.26734	14.2503	0.000232245	0.00270585
REDUNDANT:78124	-0.770499	4.46175	28.1898	4.01743e-07	9.81322e-06
REDUNDANT:1532	0.989036	4.78014	10.9998	0.00115018	0.00977933
Human_OC43_txid31631_2080;40	-0.444273	4.24527	10.3866	0.00156593	0.0123802
REDUNDANT:76876	0.759167	5.01899	8.51534	0.00407996	0.0249494
SARS_related_Corona_txid694009_179;4034	-0.521149	4.64012	8.43183	0.0042607	0.0257334
REDUNDANT:102555	-1.32397	4.29452	61.9007	7.43506e-13	6.90403e-11
REDUNDANT:55249	-1.15729	4.55903	40.711	2.20267e-09	8.95258e-08
MERS_related_Corona_txid1335626_5685;6206	-1.42789	5.08218	60.6835	1.14896e-12	1.00755e-10
MERS_related_Corona_txid1335626_1677;783	0.601001	5.61018	7.97578	0.00540429	0.0304689
REDUNDANT:27236	-0.789383	4.26151	10.6178	0.00139353	0.0113352
REDUNDANT:108571	-0.76649	4.69877	17.6747	4.55061e-05	0.00066878
Human_OC43_txid31631_2080;52	-0.472889	4.46184	10.1162	0.00179562	0.0136268
REDUNDANT:112177	-0.47688	4.79896	8.71142	0.00368592	0.0231942
REDUNDANT:126468	1.14472	4.68777	11.829	0.000760514	0.00711525
REDUNDANT:53653	1.01245	4.73707	11.7665	0.000784496	0.00729832
REDUNDANT:1337	-0.640106	4.83896	9.30235	0.00271894	0.0186166
MERS_related_Corona_txid1335626_1485;6594	0.584504	4.76615	9.01712	0.00314805	0.0206864
REDUNDANT:46406	-1.37434	5.06558	40.043	2.87879e-09	1.14016e-07
REDUNDANT:90546	0.666318	4.22319	7.06967	0.00871572	0.0425456
REDUNDANT:112181	-0.583535	5.50198	8.86364	0.00340719	0.0219187
REDUNDANT:36441	-0.406376	4.26052	8.54411	0.00401952	0.0247347
REDUNDANT:58736	-0.494649	5.50316	9.14023	0.00295489	0.0197681
REDUNDANT:115049	-0.708803	4.04831	22.7356	4.45741e-06	8.50196e-05
REDUNDANT:112117	-0.829648	4.53564	17.9483	4.00346e-05	0.00060047
REDUNDANT:38321	-0.970277	4.54319	31.3527	1.03675e-07	2.92423e-06
REDUNDANT:29516	-1.72436	4.80608	92.1268	3.26842e-17	7.86736e-15
MERS_related_Corona_txid1335626_1474;6553	0.62265	4.51788	7.12087	0.00848173	0.041772
REDUNDANT:2309	-0.617351	5.14311	9.0024	0.00317199	0.020803
REDUNDANT:33290	0.649114	4.37509	9.14987	0.00294029	0.019697
REDUNDANT:60470	1.09315	4.5857	11.8582	0.000749571	0.00704242
REDUNDANT:47902	-1.17825	5.39469	34.5187	2.74708e-08	8.77687e-07
REDUNDANT:118594	-0.850458	4.143	28.5544	3.4316e-07	8.51648e-06
REDUNDANT:117312	1.04407	4.80342	10.8346	0.00124959	0.0104147
REDUNDANT:14353	0.993059	4.45976	10.8003	0.00127129	0.0105556
REDUNDANT:111248	0.6262	5.54932	7.01073	0.0089934	0.0434138
SARS_related_Corona_txid694009_179;5891	0.721292	4.92687	7.22771	0.00801415	0.0402223
REDUNDANT:2932	-0.50981	5.2313	10.7131	0.00132827	0.0109263
SARS_related_Corona_txid694009_447;64	-0.477678	3.97486	9.19011	0.00288013	0.0194146
REDUNDANT:30684	-0.874147	5.49943	25.0681	1.5745e-06	3.33361e-05
REDUNDANT:66386	-2.58688	4.9785	111.695	9.71756e-20	5.23756e-17
REDUNDANT:3218	-0.839282	4.46246	28.7051	3.21552e-07	8.03654e-06
REDUNDANT:98331	-1.23393	4.38895	51.2806	3.64226e-11	2.19181e-09
REDUNDANT:88371	0.660466	4.22859	7.94406	0.0054948	0.0308219
Human_OC43_txid31631_2506;10	-0.666255	5.25252	8.89576	0.0033512	0.0216201
SARS_related_Corona_txid694009_179;1508	-2.75356	4.98483	124.916	2.44897e-21	4.33696e-18
REDUNDANT:121883	-0.828101	5.16015	24.9162	1.68394e-06	3.55184e-05
REDUNDANT:118224	0.527581	5.84265	8.17187	0.00487808	0.0283583
Bat_SL_CoVZXC21_CDS_proteome_1;1517	-0.766849	4.03972	22.4129	5.15495e-06	9.65306e-05
REDUNDANT:74766	-0.784493	4.06406	25.6705	1.20684e-06	2.61777e-05
SARS_related_Corona_txid694009_125;270	0.636443	5.16256	10.2879	0.00164608	0.0127363
Bat_SL_CoVZC45_CDS_proteome_1;474	-1.82781	4.58328	70.9744	3.14572e-14	4.06207e-12
REDUNDANT:108538	-0.580274	5.17809	8.03493	0.00523968	0.0298226
REDUNDANT:20685	-0.560067	4.57714	13.6577	0.000309624	0.00341786
REDUNDANT:70527	-0.947726	4.77883	28.8057	3.07901e-07	7.72652e-06
SARS_related_Corona_txid694009_448;266	-0.897392	5.12077	30.4863	1.49829e-07	4.0821e-06
REDUNDANT:113723	-0.945733	3.88274	35.2214	2.05304e-08	6.77776e-07
REDUNDANT:77686	-0.570897	4.28751	17.6711	4.55825e-05	0.000669506
REDUNDANT:4134	-1.16722	4.12407	44.7869	4.39834e-10	2.08107e-08
SARS_related_Corona_txid694009_179;522	1.46842	4.95032	16.1815	9.20441e-05	0.00125112
REDUNDANT:24199	-0.554487	5.22411	15.8172	0.000109463	0.0014544
REDUNDANT:128481	0.865375	4.54736	8.69898	0.00370973	0.0233015
REDUNDANT:13758	-1.03153	5.18937	39.4505	3.65363e-09	1.40441e-07
REDUNDANT:35312	-1.10016	4.31349	38.1753	6.12003e-09	2.24791e-07
REDUNDANT:73857	0.989551	4.61167	9.6713	0.00225145	0.0161693
REDUNDANT:8111	-0.497018	4.21568	9.20683	0.00285551	0.0193012
MERS_related_Corona_txid1335626_6910;2817	-0.947997	3.88635	34.8958	2.34922e-08	7.63794e-07
SARS_related_Corona_txid694009_179;1757	-0.667267	5.44143	11.6233	0.000842388	0.0077096
REDUNDANT:73233	1.46402	4.84247	14.8576	0.000173282	0.00212998
REDUNDANT:70824	-0.733349	4.0867	25.7299	1.17567e-06	2.55687e-05
REDUNDANT:59193	-1.31435	4.59308	48.0318	1.2525e-10	6.69249e-09
REDUNDANT:67532	0.694406	4.29737	7.10303	0.00856251	0.0420543
REDUNDANT:39667	-0.519772	5.17197	8.97916	0.0032102	0.0209614
REDUNDANT:6301	0.837148	4.47961	13.1314	0.000400284	0.0042525
SARS_related_Corona_txid694009_449;553	-0.645374	5.2224	7.67911	0.00631441	0.0341223
REDUNDANT:93856	0.645639	5.66506	8.0295	0.00525457	0.0298731
REDUNDANT:82834	-0.420294	4.82396	8.09063	0.00508936	0.0291988
REDUNDANT:103869	0.707956	5.0428	8.98075	0.00320756	0.0209497
REDUNDANT:5345	-0.66789	4.28171	14.2178	0.000235925	0.00273843
REDUNDANT:25048	0.873294	5.98566	12.2168	0.000627627	0.00610195
SARS_related_Corona_txid694009_178;715	-0.699291	4.94458	13.3206	0.000364918	0.00391356
REDUNDANT:64428	-1.4156	4.67805	50.0635	5.7705e-11	3.2965e-09
REDUNDANT:87758	-0.854505	5.06232	24.5862	1.94929e-06	4.06125e-05
REDUNDANT:28057	-0.466165	4.79923	9.34575	0.00265914	0.0183439
REDUNDANT:26274	-0.782273	5.04667	19.2327	2.20307e-05	0.000352392
Human_229E_txid11137_100;42	-0.815896	5.61624	10.9595	0.00117365	0.00993792
MERS_related_Corona_txid1335626_3937;769	-0.586822	4.31696	10.9566	0.00117536	0.009949
REDUNDANT:8475	-0.641482	5.2242	10.6184	0.00139313	0.0113352
REDUNDANT:19447	-0.50027	4.40711	8.02095	0.00527811	0.0299314
SARS_related_Corona_txid694009_125;452	0.831905	5.25748	15.4348	0.000131382	0.00168488
REDUNDANT:111366	0.788033	4.99984	12.0231	0.000690743	0.0066082
REDUNDANT:16744	0.564826	4.88339	7.56103	0.00671944	0.0356735
REDUNDANT:29616	-0.518343	4.05016	13.2311	0.000381235	0.00406886
MERS_related_Corona_txid1335626_1474;339	-0.869066	5.7417	20.8458	1.04977e-05	0.000181625
SARS_related_Corona_txid694009_179;1897	-0.663442	4.37567	20.5923	1.17871e-05	0.000200576
Human_NC63_txid277944_826;2	-1.25741	4.21729	48.0552	1.24132e-10	6.6615e-09
REDUNDANT:122473	-1.91665	4.39344	82.4153	7.05664e-16	1.33554e-13
REDUNDANT:757	-1.67863	4.58414	78.1234	2.86419e-15	4.73413e-13
REDUNDANT:101283	-0.502186	5.95291	7.78828	0.00596239	0.032745
Human_OC43_txid31631_1137;114	0.822124	5.08671	9.20907	0.00285224	0.0192843
REDUNDANT:108698	0.457198	4.22327	7.31739	0.00764228	0.0388507
REDUNDANT:14476	-0.474463	4.88515	7.16462	0.00828692	0.0411162
Human_OC43_txid31631_2080;34	0.934806	4.89135	9.20486	0.00285839	0.0193154
REDUNDANT:85185	-0.697403	4.44554	18.7779	2.72001e-05	0.000426547
REDUNDANT:94570	-0.580838	6.04347	12.6782	0.000499934	0.00507434
REDUNDANT:111390	0.663499	4.97002	11.3659	0.000957672	0.0084859
REDUNDANT:49794	-0.714405	5.3206	15.8097	0.000109855	0.00145805
SARS_related_Corona_txid694009_179;1907	0.69672	4.93834	9.81061	0.00209718	0.0153243
REDUNDANT:30816	0.56142	4.49524	6.99039	0.00909138	0.0436827
REDUNDANT:86933	1.20774	4.7443	12.526	0.000538816	0.00540845
REDUNDANT:108510	-0.546156	5.80197	10.0116	0.00189342	0.0141923
REDUNDANT:5076	-0.505201	5.2669	6.70301	0.0105997	0.0486844
REDUNDANT:4424	0.481498	4.45026	6.85012	0.00979763	0.046111
REDUNDANT:46430	-0.830101	4.82274	27.5206	5.37062e-07	1.26572e-05
REDUNDANT:55763	-1.15541	4.53908	41.6318	1.52555e-09	6.4325e-08
REDUNDANT:122664	-0.726395	5.55837	16.2993	8.70403e-05	0.00119424
REDUNDANT:119251	0.808582	4.57684	8.02984	0.00525363	0.0298731
Bat_SL_CoVZXC21_CDS_proteome_1;6527	-0.406943	4.94675	6.7722	0.0102143	0.0474414
REDUNDANT:66279	0.957816	4.45585	10.2375	0.00168859	0.0129895
REDUNDANT:57843	-1.99298	5.43749	80.3922	1.36112e-15	2.3765e-13
Human_NC63_txid277944_472;29	0.730685	4.74092	10.3622	0.00158534	0.0124547
REDUNDANT:109239	-0.839287	5.11746	17.4066	5.16063e-05	0.000749784
REDUNDANT:117575	0.472401	4.7379	7.03597	0.00887341	0.043061
REDUNDANT:126715	-0.437333	4.08771	8.98429	0.00320173	0.0209171
REDUNDANT:111582	0.52955	4.65286	7.81048	0.00589332	0.0324975
SARS_related_Corona_txid694009_6;4460	-0.569115	4.89027	8.82275	0.00347987	0.0222477
REDUNDANT:10464	0.800839	4.85832	9.77548	0.00213502	0.0155641
Bat_SL_CoVZXC21_CDS_proteome_3;96	-1.11489	4.03004	42.7352	9.84944e-10	4.25431e-08
REDUNDANT:116478	0.639266	5.19964	9.4759	0.00248774	0.017443
REDUNDANT:64373	1.22011	4.79208	12.5447	0.000533885	0.00536764
REDUNDANT:11460	-0.480969	5.67493	8.48597	0.0041426	0.0252105
REDUNDANT:37738	0.720194	4.30976	7.95366	0.00546724	0.030709
REDUNDANT:98032	0.736014	4.35312	9.5048	0.00245125	0.017242
REDUNDANT:15183	0.773877	4.69387	9.63215	0.00229688	0.0164064
REDUNDANT:81021	-0.69176	4.73722	15.6746	0.000117166	0.00153698
REDUNDANT:85461	-0.664541	3.87641	22.2667	5.50665e-06	0.000102038
REDUNDANT:69584	-1.0901	4.65173	38.6096	5.13167e-09	1.91323e-07
REDUNDANT:93026	0.530726	4.70315	8.9087	0.00332891	0.0215268
REDUNDANT:92492	1.40093	4.84027	14.7077	0.000186245	0.00225988
REDUNDANT:74602	-0.449179	4.81528	8.56032	0.00398589	0.0245949
REDUNDANT:45898	0.618026	5.17221	7.45765	0.00709606	0.0369862
REDUNDANT:24735	-1.07285	4.66164	39.4574	3.64347e-09	1.40268e-07
REDUNDANT:40295	0.935191	4.83892	7.77721	0.00599715	0.0328736
SARS_related_Corona_txid694009_449;1758	-0.866188	4.705	28.2589	3.8991e-07	9.5524e-06
REDUNDANT:125727	-0.816832	3.90019	29.0336	2.79116e-07	7.09756e-06
REDUNDANT:41304	-0.85309	3.90103	29.1218	2.68727e-07	6.86861e-06
REDUNDANT:111907	1.12879	4.53813	12.4642	0.000555475	0.00553533
REDUNDANT:101812	-1.13353	4.12562	41.3075	1.7359e-09	7.22116e-08
SARS_related_Corona_txid694009_1257;348	-0.962285	4.22246	32.4285	6.58214e-08	1.92215e-06
REDUNDANT:111246	0.697943	5.46426	7.62647	0.00649177	0.0348001
REDUNDANT:84186	-1.19411	4.78276	34.9263	2.31978e-08	7.56769e-07
REDUNDANT:50385	-0.637509	4.20161	18.401	3.24108e-05	0.000498796
REDUNDANT:54721	0.881142	4.43888	9.49484	0.00246376	0.0173091
Bat_SL_CoVZXC21_CDS_proteome_1;1894	-0.497437	4.1036	10.3142	0.00162432	0.0126568
REDUNDANT:37683	0.537427	4.24996	7.46242	0.0070782	0.036953
REDUNDANT:8627	-1.30915	4.54737	51.2423	3.69518e-11	2.21291e-09
MERS_related_Corona_txid1335626_1453;6603	0.968966	4.9202	10.3773	0.00157334	0.012411
REDUNDANT:118961	0.827197	4.59174	9.12561	0.00297717	0.0198742
REDUNDANT:43222	0.575322	4.81758	7.73021	0.00614704	0.0335083
SARS_related_Corona_txid694009_179;3840	-0.680307	4.22408	23.2977	3.46299e-06	6.79256e-05
SARS_related_Corona_txid694009_179;2489	0.83576	4.45788	9.86402	0.00204094	0.0150196
REDUNDANT:25248	-0.616864	5.19678	11.6699	0.000823097	0.00758062
REDUNDANT:58292	-1.00694	4.63871	30.9626	1.22343e-07	3.3929e-06
Human_229E_txid11137_93;105	0.751396	5.51845	6.90594	0.00950996	0.0451185
REDUNDANT:1465	-0.600003	5.87609	8.57424	0.00395724	0.0244729
REDUNDANT:98369	0.574458	4.35937	7.48809	0.00698293	0.0366486
REDUNDANT:85356	0.615047	4.31734	6.78107	0.010166	0.0472614
SARS_related_Corona_txid694009_171;155	-0.559885	4.98787	6.69814	0.0106274	0.0487754
REDUNDANT:104555	-0.807672	5.449	14.2409	0.000233309	0.00271442
REDUNDANT:54880	0.556885	4.77174	7.0223	0.00893821	0.0432528
REDUNDANT:77454	-2.188	4.56506	105.718	5.46917e-19	2.11871e-16
REDUNDANT:48959	-0.720838	6.0316	12.228	0.000624156	0.00607566
REDUNDANT:104131	-0.585528	5.1679	9.00681	0.0031648	0.0207634
REDUNDANT:107769	-1.16568	4.16604	45.3408	3.54365e-10	1.71933e-08
MERS_related_Corona_txid1335626_1474;373	-1.30209	4.30944	46.9963	1.8654e-10	9.53586e-09
Human_229E_txid11137_125;10	-1.01565	4.43683	33.6988	3.86483e-08	1.1859e-06
REDUNDANT:104420	0.783769	4.14586	9.40908	0.00257427	0.0178878
REDUNDANT:112484	-0.783535	5.96632	13.975	0.000265376	0.00302922
REDUNDANT:93478	-0.47236	5.02827	8.82767	0.00347102	0.0222117
REDUNDANT:19915	0.56397	4.73411	7.52435	0.00685062	0.036107
REDUNDANT:110058	-1.08923	4.51206	46.5739	2.19601e-10	1.11341e-08
SARS_related_Corona_txid694009_179;3148	0.818374	4.85205	8.52936	0.00405039	0.0248389
random_probe_25;1	-0.498705	4.85943	9.39409	0.00259411	0.0179954
REDUNDANT:41628	0.726505	4.19022	9.07179	0.00306071	0.0202595
REDUNDANT:1258	-0.443242	4.37199	11.12	0.00108295	0.00933248
REDUNDANT:85660	-0.608121	5.98674	7.1377	0.00840622	0.0414922
SARS_related_Corona_txid694009_448;279	-1.44385	5.40969	17.7794	4.33273e-05	0.000641704
MERS_related_Corona_txid1335626_1667;6575	-0.621275	5.52585	15.5621	0.000123631	0.00160986
Human_NC63_txid277944_286;829	0.428977	4.47315	8.35519	0.00443386	0.0265002
random_probe_89;1	-0.734492	3.9471	23.9828	2.54951e-06	5.14133e-05
REDUNDANT:104710	-1.42803	5.04914	47.3352	1.63701e-10	8.52653e-09
SARS_related_Corona_txid694009_179;3394	-0.99084	4.56026	30.0702	1.78947e-07	4.79118e-06
REDUNDANT:76334	0.668886	4.33436	9.43997	0.00253389	0.0176866
REDUNDANT:26538	-1.06401	4.11056	35.8758	1.56722e-08	5.35209e-07
random_probe_307;1	-0.53827	5.187	8.19967	0.00480786	0.0280408
REDUNDANT:58271	0.988264	4.53375	11.2123	0.00103409	0.00900534
REDUNDANT:81445	-1.81002	5.80375	45.8655	2.88964e-10	1.43573e-08
REDUNDANT:87871	0.564436	5.11882	10.3058	0.0016312	0.0126778
REDUNDANT:32517	0.656798	4.21551	7.4922	0.00696783	0.0366048
REDUNDANT:9358	-0.812453	5.27723	21.8694	6.59054e-06	0.000120324
MERS_related_Corona_txid1335626_1437;200	-0.576061	4.93816	10.2255	0.00169884	0.0130401
REDUNDANT:57781	-1.09723	4.58075	42.9641	8.99786e-10	3.91375e-08
REDUNDANT:16336	0.896777	4.7707	8.58655	0.00393208	0.0243659
MERS_related_Corona_txid1335626_1433;390	-0.783555	5.28083	12.5054	0.000544302	0.00544808
REDUNDANT:68347	-0.64729	4.96827	13.5308	0.000329362	0.00359255
REDUNDANT:30014	-0.392223	4.70515	8.10022	0.00506393	0.029125
REDUNDANT:57220	0.560521	4.82738	10.1336	0.00177988	0.0135488
SARS_related_Corona_txid694009_448;139	-0.423647	4.82837	8.46204	0.00419439	0.0254258
REDUNDANT:117198	-0.876829	5.20972	23.1416	3.71414e-06	7.23936e-05
Human_OC43_txid31631_2072;134	0.641087	4.63446	8.09038	0.00509004	0.0291988
REDUNDANT:17433	1.33042	4.82969	13.8651	0.000279928	0.00315897
REDUNDANT:37487	-0.719442	4.74543	21.3553	8.3225e-06	0.000148446
REDUNDANT:1668	0.554873	4.29405	7.0809	0.00866384	0.0423674
REDUNDANT:33093	-1.03036	4.29869	33.3277	4.51329e-08	1.35798e-06
REDUNDANT:86462	-0.691725	4.35369	14.6167	0.000194589	0.00234652
REDUNDANT:70671	-0.649352	4.59461	17.9365	4.02562e-05	0.000603064
REDUNDANT:21581	0.627768	4.69407	6.97064	0.00918753	0.0440252
REDUNDANT:13428	-1.97864	4.98868	74.0581	1.10793e-14	1.61582e-12
REDUNDANT:83361	0.534469	5.03487	7.19649	0.00814793	0.0406953
REDUNDANT:115191	0.538442	4.83141	9.04633	0.00310107	0.0204644
REDUNDANT:33165	-0.481129	6.20068	7.15433	0.00833231	0.0412753
Human_OC43_txid31631_639;524	-1.93613	5.01928	65.472	2.10539e-13	2.26952e-11
REDUNDANT:41829	0.773138	4.58669	8.45629	0.00420694	0.0254956
MERS_related_Corona_txid1335626_3933;22	1.61954	4.9409	16.1777	9.22118e-05	0.00125203
REDUNDANT:54557	0.634262	4.43798	6.81851	0.00996449	0.0466836
SARS_related_Corona_txid694009_179;4037	-1.17694	4.60099	40.4296	2.46532e-09	9.93863e-08
REDUNDANT:99977	0.519327	4.49008	6.6556	0.0108725	0.0495149
REDUNDANT:38737	-0.38873	4.93524	6.92994	0.009389	0.0447141
REDUNDANT:15886	0.525601	5.02815	6.65205	0.0108932	0.0495637
REDUNDANT:41626	-1.26016	4.03548	47.7888	1.37495e-10	7.31526e-09
REDUNDANT:84575	-1.15727	4.96559	30.4977	1.49103e-07	4.06884e-06
REDUNDANT:38859	-1.01147	4.69034	26.8341	7.24396e-07	1.65377e-05
REDUNDANT:14489	0.735321	4.31923	9.26161	0.00277635	0.0189053
REDUNDANT:64219	1.16954	4.69187	12.5718	0.000526812	0.00531161
SARS_related_Corona_txid694009_449;428	0.654243	4.59748	8.80005	0.0035209	0.0224636
REDUNDANT:72123	0.556732	4.2517	8.25897	0.00466156	0.0274718
REDUNDANT:9496	-1.04768	5.452	32.8004	5.62956e-08	1.66159e-06
REDUNDANT:75225	-0.552863	4.47696	10.706	0.00133302	0.0109478
REDUNDANT:39057	-1.22243	4.6157	43.9097	6.20108e-10	2.82616e-08
REDUNDANT:107519	-0.553394	4.36046	12.3462	0.000588764	0.00580869
REDUNDANT:96386	0.721909	4.77043	10.6272	0.00138697	0.0113018
SARS_related_Corona_txid694009_1849;6732	-0.469879	4.36277	9.28609	0.00274171	0.018726
REDUNDANT:15518	-0.834859	4.78003	22.803	4.32413e-06	8.27224e-05
REDUNDANT:6816	0.688376	5.25533	7.89693	0.00563213	0.0314711
REDUNDANT:11540	-0.519931	6.46123	6.70857	0.0105682	0.0486049
REDUNDANT:42389	-0.84844	5.13323	21.3678	8.27535e-06	0.000147711
REDUNDANT:65218	0.534841	4.66562	7.76079	0.00604908	0.0330924
REDUNDANT:113619	-0.853859	4.48065	27.4739	5.48095e-07	1.28957e-05
REDUNDANT:36756	-0.532747	4.11363	9.88197	0.00202239	0.0149141
REDUNDANT:66030	-0.506177	4.35834	9.70151	0.00221704	0.0159927
REDUNDANT:46803	-0.495406	5.11492	7.33614	0.0075668	0.0386334
REDUNDANT:42745	-0.390399	4.5827	7.17578	0.00823799	0.0409554
REDUNDANT:804	1.39472	5.09613	14.2662	0.000230466	0.00269018
Human_OC43_txid31631_1595;92	-1.0742	4.39075	38.0123	6.53907e-09	2.37885e-07
REDUNDANT:67995	0.699493	5.3069	7.62943	0.00648165	0.0347699
REDUNDANT:31742	0.607145	4.26677	7.99581	0.00534797	0.0302308
REDUNDANT:117420	0.653377	4.18507	7.32925	0.00759442	0.0387093
MERS_related_Corona_txid1335626_5141;85	-0.46038	5.43685	7.70147	0.0062406	0.0338637
REDUNDANT:17383	-1.60554	4.37626	62.011	7.14847e-13	6.68057e-11
REDUNDANT:13981	-2.45148	4.88407	106.753	4.04269e-19	1.67051e-16
REDUNDANT:108233	-0.98094	5.33546	32.3457	6.81567e-08	1.98102e-06
REDUNDANT:109824	-0.494579	5.69643	7.88994	0.0056528	0.0315227
REDUNDANT:8760	-0.60256	5.14292	8.5459	0.0040158	0.0247179
REDUNDANT:112143	-0.450145	4.05293	11.1252	0.00108015	0.00932778
REDUNDANT:20053	0.583949	5.23684	6.70219	0.0106044	0.0486967
REDUNDANT:26515	-0.39155	4.91956	7.01216	0.00898659	0.0433894
REDUNDANT:44353	-1.05996	4.5683	32.6341	6.03688e-08	1.77337e-06
REDUNDANT:190	0.831636	5.54768	7.58606	0.00663139	0.0353726
MERS_related_Corona_txid1335626_6730;87	-0.531087	4.37231	11.4549	0.00091609	0.00820839
REDUNDANT:71489	0.384732	4.51533	6.82768	0.00991578	0.0465146
REDUNDANT:14505	-0.567196	5.11914	8.96451	0.00323451	0.0210782
MERS_related_Corona_txid1335626_1440;778	-0.639761	4.51189	16.0187	9.945e-05	0.0013364
REDUNDANT:108866	-0.545473	4.89211	8.34088	0.00446698	0.026629
REDUNDANT:42109	-0.678962	5.96693	17.625	4.65772e-05	0.000682903
REDUNDANT:46933	-0.791235	4.01933	29.021	2.80641e-07	7.12174e-06
REDUNDANT:93091	1.19312	5.65485	16.0738	9.68775e-05	0.00130679
REDUNDANT:6289	0.527114	4.61504	7.81064	0.00589281	0.0324975
REDUNDANT:70321	-0.498133	5.83579	10.7646	0.00129433	0.0107075
Human_OC43_txid31631_2239;9	0.779835	5.2266	11.6391	0.000835789	0.00766053
REDUNDANT:102720	-0.724269	4.85652	14.923	0.000167914	0.00207404
REDUNDANT:22947	-1.0098	5.06917	37.6889	7.45853e-09	2.66454e-07
REDUNDANT:66711	-0.483431	5.20696	9.76201	0.00214972	0.0156314
REDUNDANT:92922	0.587977	4.46669	8.90401	0.00333696	0.0215611
REDUNDANT:54172	-0.999882	4.49836	33.9028	3.54954e-08	1.09321e-06
REDUNDANT:108896	-0.784413	4.90024	19.1999	2.23684e-05	0.000357563
REDUNDANT:2996	0.653995	4.08883	7.37292	0.007421	0.0380851
REDUNDANT:98625	-1.08192	5.70395	20.007	1.54164e-05	0.000257213
MERS_related_Corona_txid1335626_1433;313	-2.73034	5.1801	115.728	3.09942e-20	2.19554e-17
MERS_related_Corona_txid1335626_5111;49	0.961148	6.02076	8.19537	0.00481865	0.0280971
REDUNDANT:14515	0.736647	5.48867	6.69556	0.0106421	0.0488309
REDUNDANT:87602	0.852648	5.11006	6.70744	0.0105745	0.0486049
REDUNDANT:111695	0.792964	4.60073	12.8749	0.000453898	0.004687
REDUNDANT:112157	-0.43934	4.94168	8.42557	0.00427458	0.0258109
REDUNDANT:67587	0.754587	4.97139	8.21195	0.00477719	0.0279342
REDUNDANT:63444	0.65736	5.21619	7.49175	0.00696948	0.0366048
REDUNDANT:35449	-0.89346	5.2684	27.6845	5.00155e-07	1.18664e-05
REDUNDANT:64690	0.533147	4.60338	7.39808	0.00732292	0.0377656
REDUNDANT:27116	0.784071	4.23485	8.73751	0.00363654	0.0229592
REDUNDANT:25957	-0.573238	5.31958	14.7069	0.00018631	0.00225988
REDUNDANT:77133	0.753624	4.92194	7.09289	0.00860877	0.0422063
VIPRdb_CoronaProteinFasta_no_duplicates_11185;1423	-1.66512	4.53893	58.3418	2.6747e-12	2.14608e-10
REDUNDANT:122936	-1.07632	3.96633	39.6698	3.34484e-09	1.29867e-07
Human_OC43_txid31631_836;573	0.692802	4.26372	8.38664	0.00436193	0.026198
REDUNDANT:56575	0.66179	4.10038	7.2569	0.00789108	0.0397569
REDUNDANT:57159	-0.811139	4.47993	22.6269	4.68083e-06	8.87924e-05
REDUNDANT:13756	-1.93099	4.83564	73.9614	1.14451e-14	1.64975e-12
REDUNDANT:123552	-1.99266	4.66469	80.6854	1.23705e-15	2.17519e-13
REDUNDANT:46130	-1.67769	4.86569	71.3829	2.73715e-14	3.60968e-12
REDUNDANT:87072	-0.846243	5.23765	24.131	2.38655e-06	4.86994e-05
REDUNDANT:45641	-0.621234	4.33052	12.2778	0.000608973	0.00595357
REDUNDANT:24598	-2.18782	4.54544	93.9667	1.85292e-17	4.64035e-15
REDUNDANT:45485	-0.621716	5.28226	9.70185	0.00221666	0.0159927
SARS_related_Corona_txid694009_178;814	-0.835263	5.51941	26.5146	8.33045e-07	1.87761e-05
REDUNDANT:84970	-1.37489	4.40079	48.8197	9.26432e-11	5.10423e-09
REDUNDANT:52311	0.909275	4.73163	9.0976	0.00302035	0.0200706
REDUNDANT:43216	0.521171	4.36171	7.45714	0.00709798	0.0369862
REDUNDANT:29443	0.714975	4.154	7.95931	0.00545108	0.0306873
REDUNDANT:24046	-0.42536	6.01088	8.59516	0.00391458	0.0242878
REDUNDANT:15338	0.515006	4.86569	8.4173	0.00429299	0.0258969
REDUNDANT:18755	-0.844659	5.51467	22.5962	4.74608e-06	8.98928e-05
REDUNDANT:45761	-0.625675	5.15966	12.0903	0.000668142	0.00642312
REDUNDANT:98290	0.762211	4.65303	8.2857	0.00459711	0.0271631
REDUNDANT:12057	-1.51814	4.86648	66.8417	1.30537e-13	1.47109e-11
REDUNDANT:97344	0.687389	4.39179	7.98202	0.00538668	0.0303873
REDUNDANT:67216	-0.804872	5.40759	20.3438	1.32079e-05	0.00022322
REDUNDANT:12941	-0.440847	5.81621	8.11259	0.00503132	0.0289962
REDUNDANT:15538	-0.844372	4.83565	21.2931	8.56134e-06	0.000152377
REDUNDANT:128157	-0.689865	4.11259	11.1379	0.00107328	0.00928138
REDUNDANT:113317	-1.38479	4.49859	62.8548	5.29592e-13	5.08921e-11
REDUNDANT:104478	-0.48585	4.0102	10.3198	0.00161975	0.012633
MERS_related_Corona_txid1335626_1451;952	-0.659482	4.71829	16.0366	9.86045e-05	0.00132864
REDUNDANT:100278	0.700732	4.35107	9.61416	0.00231806	0.0165291
REDUNDANT:74288	0.362212	4.24989	6.69015	0.010673	0.0489213
REDUNDANT:33155	0.705041	4.81833	6.66178	0.0108365	0.049415
REDUNDANT:35488	-2.57316	4.80591	113.898	5.1947e-20	2.93573e-17
REDUNDANT:26253	-2.7717	5.03131	123.132	3.98159e-21	5.80679e-18
REDUNDANT:34143	-0.575722	5.66556	10.8061	0.00126762	0.0105287
REDUNDANT:97642	0.555273	5.02044	7.11944	0.00848818	0.041772
REDUNDANT:43623	-0.639845	4.98453	11.0099	0.00114433	0.00974291
REDUNDANT:126084	-0.686675	5.51784	15.2557	0.000143145	0.00180887
SARS_related_Corona_txid694009_1425;434	-1.30678	4.34694	39.2029	4.03737e-09	1.5329e-07
REDUNDANT:101376	0.467328	4.24188	7.18253	0.00820852	0.0408822
REDUNDANT:126724	-2.37932	4.74812	98.519	4.63746e-18	1.35266e-15
REDUNDANT:12796	-0.486291	4.79257	7.62935	0.00648193	0.0347699
REDUNDANT:95622	0.573871	4.4722	7.54472	0.00677745	0.0359328
REDUNDANT:73060	-1.54185	4.99262	43.1947	8.21555e-10	3.6051e-08
REDUNDANT:108642	0.536021	4.51081	6.76187	0.0102709	0.0476124
REDUNDANT:59324	0.59664	4.07501	6.76801	0.0102372	0.0475297
REDUNDANT:112365	-0.714865	4.99072	12.9771	0.000431692	0.0045122
REDUNDANT:113061	-1.09335	5.39977	33.7122	3.84327e-08	1.18075e-06
REDUNDANT:13134	-0.833584	4.95403	17.1308	5.87547e-05	0.000839599
REDUNDANT:108047	0.624356	4.45262	7.57879	0.00665685	0.0354551
REDUNDANT:4848	0.767669	4.95657	14.3577	0.000220502	0.00259834
MERS_related_Corona_txid1335626_1444;118	-0.585444	4.63919	10.0237	0.00188184	0.0141385
REDUNDANT:85009	-0.539258	4.6159	11.5388	0.000878569	0.00795557
REDUNDANT:112144	-1.24414	4.60968	34.0435	3.34737e-08	1.04321e-06
REDUNDANT:86189	-1.41093	4.48119	60.8424	1.08535e-12	9.64482e-11
REDUNDANT:111713	0.681486	5.37713	7.53343	0.00681792	0.0360266
MERS_related_Corona_txid1335626_1474;1746	-0.828758	4.44978	10.7235	0.00132133	0.01088
Bat_SL_CoVZXC21_CDS_proteome_9;23	0.440384	4.82717	8.31527	0.0045269	0.0268827
REDUNDANT:124989	1.49763	4.8472	15.1695	0.000149181	0.00187399
REDUNDANT:70351	-0.935655	4.04039	33.3847	4.40688e-08	1.33081e-06
REDUNDANT:53138	-0.53337	4.45933	7.54579	0.00677364	0.0359228
REDUNDANT:39647	-0.676476	4.17401	19.1211	2.31984e-05	0.00036964
SARS_related_Corona_txid694009_125;4	-1.34451	4.22632	52.8435	2.02615e-11	1.29804e-09
REDUNDANT:57817	0.767532	4.45752	8.8552	0.00342205	0.0219914
MERS_related_Corona_txid1335626_1474;4188	-0.633257	4.18044	13.3235	0.000364404	0.00391356
REDUNDANT:124309	-0.640399	5.38693	13.5923	0.000319637	0.00350498
REDUNDANT:36176	0.616015	4.3082	8.20648	0.00479083	0.0279809
REDUNDANT:65612	-0.649175	4.73999	15.6507	0.000118509	0.00155132
REDUNDANT:6244	0.724686	4.51912	13.0771	0.000411067	0.004335
REDUNDANT:97330	0.680885	4.60626	9.36516	0.00263282	0.0181927
REDUNDANT:87659	0.580599	4.62684	8.93761	0.00327967	0.0212982
REDUNDANT:92018	0.490681	4.16711	6.7365	0.0104113	0.0481093
REDUNDANT:124016	-1.30063	4.96038	32.6885	5.90037e-08	1.73711e-06
Human_HKU1_txid290028_428;87	-2.75133	5.16547	119.327	1.13481e-20	9.37846e-18
REDUNDANT:8021	0.96897	4.54364	10.6136	0.00139653	0.0113559
Bat_SL_CoVZXC21_CDS_proteome_1;2895	0.50464	4.83679	6.68392	0.0107086	0.0490122
MERS_related_Corona_txid1335626_1676;94	0.43726	4.22402	7.46927	0.00705267	0.0368663
REDUNDANT:46084	1.09631	4.85303	11.7547	0.000789117	0.0073358
REDUNDANT:111304	0.77989	5.00553	7.86696	0.00572129	0.0317974
REDUNDANT:111787	0.742754	5.5992	7.69381	0.0062658	0.0339781
REDUNDANT:112108	-0.756944	4.40527	17.1019	5.95587e-05	0.000850109
Human_NC63_txid277944_193;443	0.684114	5.02004	6.8339	0.00988285	0.0464063
REDUNDANT:59137	-0.765147	5.39113	15.5076	0.00012689	0.00164453
REDUNDANT:82	0.90499	5.31941	7.30129	0.0077077	0.0391031
Human_NC63_txid277944_980;53	0.80726	4.41295	9.28226	0.0027471	0.0187525
random_probe_98;1	0.550339	4.47336	6.78495	0.0101449	0.0471811
REDUNDANT:56827	-0.640862	4.93718	18.1937	3.57002e-05	0.000543684
REDUNDANT:95495	-0.845859	4.26554	28.7026	3.21904e-07	8.03724e-06
MERS_related_Corona_txid1335626_1448;60	-0.746869	3.96821	24.6363	1.90641e-06	3.97858e-05
REDUNDANT:112102	-0.637527	4.43052	15.7115	0.000115118	0.00151492
REDUNDANT:83207	0.721203	4.9932	9.82292	0.00208407	0.015251
REDUNDANT:49486	0.67707	5.08312	11.1654	0.00105863	0.00918126
REDUNDANT:54533	0.666826	4.99423	7.59729	0.00659229	0.0351868
REDUNDANT:23389	-1.56804	4.55692	63.9059	3.65112e-13	3.71531e-11
REDUNDANT:26674	-0.564646	5.41256	15.1691	0.000149205	0.00187399
REDUNDANT:39725	-1.21751	4.48513	43.2807	7.9418e-10	3.49736e-08
REDUNDANT:60911	-0.65083	5.72285	15.7279	0.000114224	0.00150555
REDUNDANT:16202	-0.748041	5.0238	14.5948	0.000196654	0.00236516
random_probe_107;1	-0.489507	4.95603	7.40556	0.00729403	0.0376595
MERS_related_Corona_txid1335626_1473;535	-1.38864	4.81991	52.3489	2.43805e-11	1.53417e-09
REDUNDANT:61217	1.03533	4.54436	10.994	0.0011535	0.00979748
REDUNDANT:83264	0.606301	5.11456	7.00839	0.00900462	0.0434342
REDUNDANT:64285	-1.17926	4.41673	37.8538	6.97439e-09	2.51332e-07
REDUNDANT:111982	-0.44373	4.0886	7.2463	0.00793554	0.0399403
REDUNDANT:35619	-0.459617	3.97401	8.95055	0.00325786	0.0211945
REDUNDANT:44367	-0.480016	4.31719	7.57902	0.00665603	0.0354551
REDUNDANT:16416	-0.599974	4.43395	17.4892	4.96422e-05	0.000723987
REDUNDANT:61422	-0.790045	4.31425	23.9502	2.5868e-06	5.20996e-05
REDUNDANT:41162	0.786158	5.77371	9.74343	0.00217017	0.0157417
Human_OC43_txid31631_2666;824	-1.62329	4.83488	78.9365	2.19187e-15	3.64718e-13
MERS_related_Corona_txid1335626_1466;139	-0.831948	4.31398	27.8201	4.71551e-07	1.12958e-05
REDUNDANT:12058	-0.999211	5.03752	27.1324	6.35975e-07	1.47362e-05
REDUNDANT:39325	-0.561707	5.17178	8.71145	0.00368587	0.0231942
REDUNDANT:124828	-0.869524	4.99543	23.6369	2.97526e-06	5.92019e-05
SARS_related_Corona_txid694009_178;823	-0.640738	4.95637	12.1027	0.000664046	0.00639615
MERS_related_Corona_txid1335626_1433;407	0.606339	4.34415	8.18808	0.00483702	0.0281843
REDUNDANT:109543	-1.44694	4.21675	55.1087	8.73555e-12	6.13543e-10
REDUNDANT:115232	-2.91511	5.11416	131.669	4.00681e-22	1.3404e-18
REDUNDANT:2900	0.873829	4.70118	10.997	0.00115178	0.00978621
Human_NC63_txid277944_908;339	-0.499196	4.74621	7.45424	0.00710885	0.0370195
SARS_related_Corona_txid694009_178;1222	-0.601611	5.27063	11.8405	0.000756185	0.00709618
REDUNDANT:43715	-1.97054	4.78389	81.042	1.10147e-15	1.97889e-13
REDUNDANT:79461	0.528111	5.76203	7.40315	0.00730334	0.0376918
REDUNDANT:85215	0.379599	4.66473	7.48116	0.00700855	0.0367208
REDUNDANT:106269	0.737759	5.72749	9.52005	0.00243221	0.0171458
REDUNDANT:23661	-0.933308	4.27553	31.3363	1.044e-07	2.938e-06
REDUNDANT:20357	-1.29891	4.31702	49.7995	6.37859e-11	3.61887e-09
REDUNDANT:109728	-0.647013	5.11803	9.49525	0.00246325	0.0173091
REDUNDANT:6534	-1.21143	5.11939	35.7859	1.62633e-08	5.5235e-07
REDUNDANT:32143	0.852698	5.44607	9.36552	0.00263233	0.0181927
REDUNDANT:8524	-1.67768	5.36757	67.379	1.08312e-13	1.24323e-11
REDUNDANT:14147	0.567685	5.13309	9.22492	0.00282911	0.019154
REDUNDANT:108045	-1.66926	4.46678	67.5632	1.01611e-13	1.17722e-11
REDUNDANT:12162	0.661904	4.29265	7.045	0.00883085	0.0429132
REDUNDANT:66540	1.2418	4.6995	13.1229	0.000401956	0.00426614
REDUNDANT:106855	0.478447	4.27009	8.61286	0.00387885	0.0241084
REDUNDANT:13747	-0.717323	4.81315	17.8496	4.19265e-05	0.000624314
REDUNDANT:33546	1.15109	4.79075	12.8557	0.000458183	0.00471358
MERS_related_Corona_txid1335626_1450;68	-0.569985	4.72043	11.8622	0.00074811	0.00703638
MERS_related_Corona_txid1335626_5612;90	0.949743	4.45581	10.4246	0.00153618	0.012219
REDUNDANT:35622	-0.778535	5.5212	22.8055	4.31935e-06	8.26947e-05
REDUNDANT:20669	-0.725558	5.61124	13.5943	0.000319321	0.00350306
SARS_related_Corona_txid694009_1207;1034	-0.625385	5.55343	10.3991	0.0015561	0.012326
Bat_SL_CoVZC45_CDS_proteome_1;6265	-0.518676	5.84814	8.56603	0.00397411	0.0245546
REDUNDANT:38020	-1.00632	4.91016	31.8946	8.24375e-08	2.36286e-06
REDUNDANT:10441	0.659597	4.11098	7.72502	0.00616381	0.0335867
REDUNDANT:405	0.52105	4.4453	8.15201	0.00492887	0.0285451
VIPRdb_CoronaProteinFasta_no_duplicates_7974;218	1.14415	4.85643	12.1901	0.000635952	0.00616387
REDUNDANT:24676	-0.911768	4.05346	29.7055	2.09173e-07	5.54063e-06
Human_229E_txid11137_649;335	-0.519661	4.85227	7.22406	0.00802967	0.0402669
REDUNDANT:51143	-1.53153	4.98282	50.6633	4.59784e-11	2.70129e-09
REDUNDANT:97428	0.646118	4.37673	12.5546	0.00053128	0.00534578
REDUNDANT:108523	-0.758969	5.37801	10.8367	0.00124829	0.0104147
MERS_related_Corona_txid1335626_1451;561	-0.746756	5.09085	10.8911	0.00121464	0.0102049
REDUNDANT:56823	-0.53224	4.7767	12.8762	0.00045361	0.00468598
REDUNDANT:110273	-0.673395	4.66946	21.9938	6.22948e-06	0.000114152
REDUNDANT:112480	-0.407181	4.05669	7.70711	0.00622211	0.0337707
REDUNDANT:14265	-0.56458	5.43372	7.66818	0.00635081	0.0342816
SARS_related_Corona_txid694009_179;6046	-0.79646	4.44393	25.9503	1.06704e-06	2.34116e-05
REDUNDANT:77471	0.548404	4.41894	6.80811	0.01002	0.0468199
REDUNDANT:10438	0.797074	4.82852	6.66457	0.0108203	0.0493594
REDUNDANT:7407	-0.434783	5.0068	7.39788	0.00732372	0.0377656
REDUNDANT:109158	-0.591991	5.98115	11.7431	0.000793695	0.00736156
REDUNDANT:7393	-0.580356	5.18714	10.5224	0.00146221	0.0117741
REDUNDANT:106913	0.620252	4.25382	7.37932	0.00739594	0.0380115
REDUNDANT:16386	0.712483	4.49387	9.32382	0.00268918	0.0184768
REDUNDANT:108799	-0.70446	4.95615	11.243	0.00101832	0.00890241
MERS_related_Corona_txid1335626_1451;398	0.63616	4.37262	6.68015	0.0107303	0.0490655
REDUNDANT:117987	-0.414378	5.39394	7.88008	0.00568206	0.031636
Human_OC43_txid31631_374;69	-0.477858	4.46436	12.4111	0.000570216	0.00565736
REDUNDANT:38625	-1.51646	5.23042	54.4607	1.11013e-11	7.54069e-10
REDUNDANT:25621	-0.665406	5.08769	18.476	3.12981e-05	0.000483774
REDUNDANT:66049	-0.487117	4.08541	13.2291	0.000381609	0.00406935
REDUNDANT:110271	-0.603774	5.2091	14.7292	0.00018432	0.00224452
REDUNDANT:39622	-1.11739	4.1	45.4901	3.34367e-10	1.63188e-08
REDUNDANT:30036	-0.67899	5.66352	13.6033	0.000317928	0.00349088
REDUNDANT:8820	-1.24887	4.7921	48.997	8.65794e-11	4.78076e-09
REDUNDANT:89027	1.07671	5.01275	10.7693	0.00129124	0.0106891
REDUNDANT:111259	-0.558457	5.60183	8.31068	0.00453772	0.0269236
REDUNDANT:111998	-0.742907	4.26406	18.2296	3.51058e-05	0.000535948
REDUNDANT:121576	0.463267	4.6617	6.65138	0.0108971	0.0495637
REDUNDANT:29222	-0.562903	4.75165	8.40482	0.00432093	0.0259958
REDUNDANT:110272	-0.671894	4.74049	19.8147	1.68425e-05	0.000278942
Human_OC43_txid31631_388;154	1.13475	4.81126	13.6993	0.000303418	0.00337036
REDUNDANT:109729	-0.78291	5.60814	12.6537	0.000505999	0.00512678
REDUNDANT:65514	-0.82707	4.00475	20.6692	1.13797e-05	0.000194443
REDUNDANT:42464	0.657297	5.1877	8.62931	0.00384593	0.0239488
REDUNDANT:34133	-0.910516	3.95919	27.3781	5.71411e-07	1.33651e-05
REDUNDANT:76714	-0.639294	3.96802	15.0783	0.000155848	0.00194657
SARS_related_Corona_txid694009_179;67	1.35015	4.84978	14.2074	0.000237116	0.00274969
MERS_related_Corona_txid1335626_1465;136	-0.768559	4.06111	24.1528	2.36348e-06	4.82684e-05
REDUNDANT:31227	0.943017	4.37121	10.0667	0.00184129	0.0139065
REDUNDANT:4749	0.524247	4.15269	6.80132	0.0100565	0.0469289
REDUNDANT:80015	-0.516426	3.8621	13.6592	0.000309396	0.00341687
REDUNDANT:98004	-0.529626	4.89568	12.2012	0.000632485	0.00613746
REDUNDANT:121626	-1.22433	4.02018	43.7553	6.58882e-10	2.98641e-08
REDUNDANT:46231	1.00577	4.58362	10.287	0.0016468	0.0127363
REDUNDANT:31433	-0.707615	4.61717	22.2141	5.63886e-06	0.000104409
REDUNDANT:14609	0.527808	4.20536	6.91185	0.00948006	0.0450094
REDUNDANT:48777	-1.94646	4.5809	81.3654	9.91579e-16	1.80766e-13
REDUNDANT:112429	-0.581832	4.06552	10.9484	0.00118017	0.00997951
REDUNDANT:56132	-0.816632	3.85314	28.0469	4.27396e-07	1.03582e-05
REDUNDANT:58055	0.561398	4.24204	6.86516	0.00971925	0.0458378
REDUNDANT:49911	-0.484424	4.39923	12.4624	0.000555979	0.00553718
REDUNDANT:79012	-0.618323	4.18043	14.3189	0.000224667	0.00264115
REDUNDANT:65368	-0.676249	3.96169	22.0702	6.01794e-06	0.000110685
REDUNDANT:85951	1.32954	4.76409	13.6854	0.000305468	0.00338404
REDUNDANT:88626	0.650723	4.20883	7.38098	0.00738944	0.0380096
REDUNDANT:40378	1.18548	4.66103	12.3069	0.000600308	0.00589443
Human_OC43_txid31631_2667;573	-0.466791	4.5728	11.6444	0.000833585	0.0076503
REDUNDANT:43425	0.572481	5.17984	9.43478	0.00254063	0.0177237
REDUNDANT:80457	0.963775	4.32448	11.0368	0.00112902	0.00964567
REDUNDANT:3472	0.52631	4.33902	7.44155	0.00715666	0.0371669
REDUNDANT:57688	0.7822	4.44692	10.8958	0.00121178	0.0101912
REDUNDANT:95232	1.10554	4.64948	11.3928	0.000944915	0.00839386
SARS_related_Corona_txid694009_179;1447	-0.583651	4.08455	20.545	1.20449e-05	0.000204681
REDUNDANT:82047	-0.572026	5.35072	7.57073	0.00668518	0.0355616
REDUNDANT:34044	-1.16244	4.67886	49.3056	7.69694e-11	4.28832e-09
REDUNDANT:24426	0.791956	5.45586	11.0308	0.00113244	0.00966825
REDUNDANT:32934	-0.674982	4.92595	21.8451	6.66357e-06	0.000121478
REDUNDANT:95375	1.15512	4.70227	12.3425	0.000589833	0.00581229
REDUNDANT:63184	-1.36931	5.29448	50.4591	4.96711e-11	2.89083e-09
REDUNDANT:29035	-2.90066	5.05264	133.809	2.27872e-22	1.3404e-18
REDUNDANT:54707	-1.38006	4.65518	48.2685	1.14386e-10	6.1786e-09
REDUNDANT:4747	0.503198	4.34335	7.22093	0.00804298	0.0403092
Human_OC43_txid31631_1065;64	0.849162	5.82393	7.95088	0.00547519	0.0307397
REDUNDANT:112344	-0.570548	4.13842	10.0126	0.00189255	0.0141923
REDUNDANT:17729	-0.886928	4.0061	30.9891	1.2097e-07	3.35858e-06
MERS_related_Corona_txid1335626_1666;1201	-1.63208	5.10689	59.8639	1.54256e-12	1.3156e-10
REDUNDANT:69977	-0.844254	4.01016	27.2587	6.019e-07	1.40253e-05
MERS_related_Corona_txid1335626_3111;685	-1.5456	4.42592	61.53	8.48653e-13	7.82181e-11
REDUNDANT:11932	0.69233	4.63266	8.87693	0.00338391	0.0218028
REDUNDANT:75271	-0.651048	4.91309	17.8637	4.16509e-05	0.000621704
REDUNDANT:8822	-0.649352	4.93014	15.7705	0.000111924	0.00148075
REDUNDANT:99793	0.80068	4.62032	10.1622	0.00175423	0.0133782
REDUNDANT:5216	-0.598801	5.28104	10.2527	0.00167566	0.0129021
SARS_related_Corona_txid694009_179;1955	-1.14316	4.18042	44.9117	4.18911e-10	1.98967e-08
REDUNDANT:102682	0.620746	4.50845	9.6875	0.00223294	0.0160794
REDUNDANT:28739	-0.384801	4.92912	7.20181	0.00812496	0.0406379
REDUNDANT:116744	0.59004	5.20577	8.29555	0.00457361	0.0270758
REDUNDANT:100762	0.426346	4.44382	7.56382	0.00670955	0.0356408
REDUNDANT:100662	-0.665851	4.50788	14.4032	0.000215704	0.00255115
REDUNDANT:82329	-0.729462	5.56743	16.9143	6.50671e-05	0.000920781
REDUNDANT:81015	0.542446	4.67595	6.72598	0.0104701	0.0483129
REDUNDANT:3717	0.786987	4.88051	8.54199	0.00402395	0.0247505
REDUNDANT:59209	-0.505016	4.55834	7.88084	0.00567982	0.031636
REDUNDANT:90040	-0.610877	5.78367	9.34312	0.00266271	0.0183584
REDUNDANT:23922	-0.448928	4.29417	11.0396	0.00112744	0.00963886
REDUNDANT:13896	-0.902778	4.82801	26.0744	1.0104e-06	2.22674e-05
REDUNDANT:33058	-0.451028	5.1094	8.5353	0.00403793	0.0248171
Human_229E_txid11137_474;1099	1.11837	4.73699	10.9373	0.0011868	0.0100185
Human_OC43_txid31631_336;2455	-0.582411	4.93397	9.15862	0.0029271	0.0196435
SARS_related_Corona_txid694009_447;134	0.799481	4.68861	8.78959	0.00353997	0.0225306
REDUNDANT:10112	-0.696032	4.04513	21.9104	6.46941e-06	0.000118199
REDUNDANT:57543	-0.390941	4.69747	7.03002	0.00890153	0.0431471
REDUNDANT:17460	0.574257	4.52214	6.7273	0.0104627	0.0482877
REDUNDANT:85311	0.926306	5.12334	8.48691	0.00414058	0.0252044
REDUNDANT:89158	-1.34824	4.36483	52.8159	2.0472e-11	1.30815e-09
REDUNDANT:118831	-0.78155	4.15635	22.433	5.10844e-06	9.5877e-05
REDUNDANT:48233	-1.102	4.21708	34.6236	2.62993e-08	8.42427e-07
REDUNDANT:1247	-0.332371	4.32908	7.60242	0.00657449	0.0351145
REDUNDANT:60482	0.911143	4.4167	9.7871	0.00212243	0.015486
REDUNDANT:102679	0.665003	4.40582	9.23654	0.00281229	0.0190766
REDUNDANT:89062	-1.37427	4.33959	47.3015	1.65836e-10	8.61963e-09
MERS_related_Corona_txid1335626_1437;171	1.05244	4.65091	11.878	0.000742247	0.00699372
MERS_related_Corona_txid1335626_1473;1260	1.10701	5.14945	12.7926	0.000472597	0.00483378
REDUNDANT:114921	-1.29255	4.73028	56.0197	6.24562e-12	4.55434e-10
REDUNDANT:121083	-0.601429	4.7663	12.3604	0.000584637	0.00577487
REDUNDANT:86863	-0.580232	4.71236	17.5308	4.86834e-05	0.000712099
REDUNDANT:52022	-0.967998	4.39446	37.8556	6.9693e-09	2.51332e-07
REDUNDANT:79614	0.607691	4.68341	8.06142	0.00516763	0.0295142
REDUNDANT:9333	-1.45115	5.02139	55.0621	8.88707e-12	6.22422e-10
REDUNDANT:92236	-0.41695	4.5611	7.39731	0.00732589	0.0377689
REDUNDANT:27372	-0.768348	5.34745	16.8271	6.78002e-05	0.000954013
REDUNDANT:92504	0.561837	4.27855	7.15786	0.00831673	0.0412311
REDUNDANT:36114	-1.06875	4.5554	34.3276	2.97408e-08	9.42922e-07
REDUNDANT:103331	-1.40858	4.71197	51.4185	3.45784e-11	2.11158e-09
REDUNDANT:100945	-0.915598	4.20788	30.1894	1.70066e-07	4.58807e-06
REDUNDANT:117798	1.00769	4.61061	11.1751	0.0010535	0.00915187
REDUNDANT:38291	0.93393	4.78751	10.2549	0.00167379	0.0128917
MERS_related_Corona_txid1335626_1470;207	-1.04691	4.11592	34.5111	2.75576e-08	8.79325e-07
REDUNDANT:113400	-0.501644	4.72776	9.07107	0.00306185	0.0202595
REDUNDANT:112120	-0.498495	5.23394	10.2367	0.00168925	0.0129906
REDUNDANT:1369	-0.674895	5.01692	8.55073	0.00400576	0.0246806
REDUNDANT:30413	-0.445067	4.73392	10.4377	0.00152605	0.0121657
Human_OC43_txid31631_1586;184	0.557325	4.17873	7.25086	0.00791636	0.039868
REDUNDANT:61424	-0.754167	4.06334	23.2268	3.57487e-06	7.00646e-05
REDUNDANT:113280	0.564533	4.1313	7.24822	0.00792744	0.0399157
Human_229E_txid11137_127;9	0.457426	4.25637	9.95788	0.00194584	0.0144918
REDUNDANT:68228	-0.634119	6.02491	11.4688	0.00090979	0.00818745
REDUNDANT:40639	1.00413	4.7389	10.6362	0.0013807	0.0112568
REDUNDANT:84514	-0.455245	4.00264	11.0772	0.00110638	0.00950139
REDUNDANT:53452	0.648394	4.26733	7.77066	0.00601779	0.0329431
REDUNDANT:48946	-0.546547	4.94268	7.82365	0.00585273	0.0323538
REDUNDANT:64834	-0.851931	4.0615	29.0085	2.82147e-07	7.15264e-06
REDUNDANT:112325	-0.731862	4.517	13.0753	0.00041143	0.00433698
Human_OC43_txid31631_2665;527	-0.669667	5.75335	11.9047	0.000732505	0.00692375
REDUNDANT:36163	-0.417263	5.07416	8.61722	0.00387008	0.0240599
REDUNDANT:84305	0.521734	4.70196	6.69498	0.0106454	0.0488309
MERS_related_Corona_txid1335626_1440;464	-1.50383	4.45195	53.2956	1.7116e-11	1.12264e-09
REDUNDANT:109856	-1.03718	4.14595	35.7143	1.67504e-08	5.6734e-07
REDUNDANT:62953	0.797925	4.34887	9.51367	0.00244016	0.0171823
random_probe_111;1	0.627964	5.04756	11.053	0.00111989	0.0095875
Human_229E_txid11137_305;123	-0.76608	3.96251	25.1624	1.51015e-06	3.21384e-05
REDUNDANT:101666	0.606128	4.09681	7.11175	0.00852294	0.0418932
REDUNDANT:87833	0.961457	4.61439	11.3245	0.000977667	0.00862302
SARS_related_Corona_txid694009_171;394	0.81297	5.35895	9.82342	0.00208354	0.015251
REDUNDANT:122633	-0.916081	5.16372	21.9256	6.425e-06	0.000117561
REDUNDANT:50239	-0.603398	4.20208	16.87	6.64409e-05	0.000937013
SARS_related_Corona_txid694009_179;2571	-1.33361	5.00176	33.9239	3.51846e-08	1.0877e-06
REDUNDANT:85363	-1.06858	4.07524	38.9531	4.46581e-09	1.68782e-07
MERS_related_Corona_txid1335626_3847;67	-0.460188	5.77285	7.43804	0.00716993	0.0372281
REDUNDANT:112193	-0.794938	4.57147	17.4077	5.15789e-05	0.000749784
REDUNDANT:17824	-0.745802	5.08205	10.0525	0.00185454	0.0139798
REDUNDANT:73005	-0.595371	4.54893	19.3526	2.08432e-05	0.000336217
REDUNDANT:123526	0.615962	4.98145	11.5999	0.000852242	0.00776895
MERS_related_Corona_txid1335626_1970;325	0.783455	4.46037	7.78823	0.00596255	0.032745
REDUNDANT:19029	-0.524074	6.06422	7.24219	0.00795282	0.0400029
REDUNDANT:64625	1.07185	4.57935	12.8007	0.000470732	0.0048167
REDUNDANT:68267	-1.02873	4.40714	40.3383	2.5572e-09	1.02424e-07
Human_OC43_txid31631_2226;856	-0.570205	5.43357	11.0469	0.00112332	0.00961027
REDUNDANT:8525	-1.63875	5.23561	69.1506	5.87403e-14	7.10414e-12
REDUNDANT:105184	0.530402	4.32354	7.3277	0.00760068	0.0387093
REDUNDANT:40813	-0.786392	5.23721	22.654	4.62407e-06	8.77829e-05
REDUNDANT:65990	-0.605405	4.46879	13.4895	0.000336046	0.00365902
REDUNDANT:110185	-0.668558	4.53818	15.7987	0.00011043	0.00146411
REDUNDANT:79761	0.538139	4.86778	7.51731	0.00687611	0.0361986
SARS_related_Corona_txid694009_179;1760	-0.552601	5.05281	14.0031	0.000261794	0.00299661
SARS_related_Corona_txid694009_6;6704	-0.740679	4.45536	17.7944	4.30251e-05	0.000637699
SARS_related_Corona_txid694009_1207;232	1.07845	4.70903	11.3709	0.000955298	0.00847396
REDUNDANT:25258	0.620906	4.82487	12.0801	0.000671526	0.00645066
REDUNDANT:86862	0.770181	4.4637	8.9647	0.00323419	0.0210782
VIPRdb_CoronaProteinFasta_no_duplicates_11414;108	-1.01063	4.04666	41.1361	1.85867e-09	7.64211e-08
Human_OC43_txid31631_2666;740	0.605638	4.79643	10.0161	0.00188912	0.0141837
REDUNDANT:102445	-0.614753	5.43871	13.9289	0.00027138	0.00308215
REDUNDANT:97889	0.654816	4.63142	10.2809	0.00165187	0.0127664
REDUNDANT:135	-0.478052	5.01122	7.78684	0.00596688	0.0327511
REDUNDANT:88578	-0.632598	4.50366	12.8293	0.00046417	0.0047626
REDUNDANT:51547	-0.827977	4.39826	24.2959	2.21768e-06	4.57048e-05
MERS_related_Corona_txid1335626_5987;941	-0.524967	4.41515	8.38966	0.00435509	0.026176
REDUNDANT:62229	0.668629	4.72801	8.32114	0.0045131	0.0268137
MERS_related_Corona_txid1335626_1453;6409	-0.705015	4.5529	12.8732	0.000454265	0.00468884
REDUNDANT:18511	-0.563302	4.81807	6.97519	0.00916529	0.0439293
REDUNDANT:46429	-1.30052	4.35034	63.1735	4.73016e-13	4.59902e-11
MERS_related_Corona_txid1335626_1667;6579	-0.473476	5.89244	9.63501	0.00229353	0.0163891
REDUNDANT:115941	-1.15799	3.98452	45.5033	3.32656e-10	1.62792e-08
REDUNDANT:53607	1.16672	5.1041	13.5293	0.000329589	0.00359259
SARS_related_Corona_txid694009_1207;544	-0.504874	5.22749	11.4917	0.000899436	0.00810899
MERS_related_Corona_txid1335626_3939;6742	0.933267	4.80626	10.8432	0.00124421	0.01039
REDUNDANT:95297	0.700494	4.76582	12.0555	0.000679757	0.00651962
REDUNDANT:103863	0.798534	4.47734	8.20924	0.00478393	0.0279604
Human_NC63_txid277944_524;18	-1.20336	5.57175	43.7477	6.60859e-10	2.9899e-08
REDUNDANT:22436	-0.812172	4.72174	17.3211	5.37211e-05	0.000776169
REDUNDANT:48660	0.52331	4.56032	7.10985	0.00853151	0.0419187
REDUNDANT:116238	0.846412	4.65676	10.4833	0.00149134	0.01194
Human_OC43_txid31631_363;6345	-0.821467	4.91409	25.2427	1.45752e-06	3.10987e-05
REDUNDANT:92928	-0.903901	4.35538	29.1647	2.63817e-07	6.77259e-06
REDUNDANT:115595	-1.66299	4.52963	67.8133	9.31796e-14	1.08972e-11
REDUNDANT:89530	-0.750153	4.40683	21.8471	6.65745e-06	0.000121456
REDUNDANT:116796	0.797908	6.04476	6.93548	0.00936134	0.0446252
REDUNDANT:75451	0.630199	4.27204	7.33251	0.00758133	0.0386804
REDUNDANT:75510	-1.15408	4.27069	42.2924	1.1736e-09	5.02542e-08
MERS_related_Corona_txid1335626_1432;174	0.560658	4.74313	7.03631	0.00887181	0.043061
MERS_related_Corona_txid1335626_1451;343	-0.825556	5.07824	26.3453	8.97151e-07	2.00208e-05
REDUNDANT:6325	0.612371	4.89461	8.60794	0.00388873	0.0241456
REDUNDANT:115891	0.747098	4.62028	8.4949	0.00412345	0.0251309
REDUNDANT:15337	0.393415	4.74515	6.7363	0.0104124	0.0481093
VIPRdb_CoronaProteinFasta_no_duplicates_11412;346	-0.520888	4.70404	10.8225	0.0012572	0.0104667
REDUNDANT:86996	0.832439	5.12111	7.22925	0.00800761	0.0402051
REDUNDANT:85174	-0.661147	5.02163	17.8835	4.12676e-05	0.000616725
REDUNDANT:51898	1.27275	4.8212	13.8226	0.000285764	0.00321022
MERS_related_Corona_txid1335626_1445;10	-1.04635	4.09547	39.6681	3.34711e-09	1.29867e-07
SARS_related_Corona_txid694009_447;122	-0.767175	3.97295	24.8884	1.70484e-06	3.58812e-05
REDUNDANT:31788	0.532774	4.74739	7.47025	0.007049	0.0368627
REDUNDANT:46835	0.976919	4.36013	10.264	0.00166607	0.0128402
MERS_related_Corona_txid1335626_1451;541	0.672466	4.65269	10.4899	0.00148636	0.0119145
MERS_related_Corona_txid1335626_1574;81	1.25568	4.6396	13.2263	0.00038213	0.00407251
REDUNDANT:89713	-1.17987	4.15886	48.0455	1.24593e-10	6.67178e-09
REDUNDANT:102223	-0.849404	4.31214	23.5413	3.10513e-06	6.15885e-05
REDUNDANT:16880	-0.858107	5.1159	14.0234	0.000259226	0.00297133
REDUNDANT:40509	-2.13336	4.78717	78.0767	2.9086e-15	4.77569e-13
REDUNDANT:37545	-1.17483	4.3353	36.4715	1.22681e-08	4.24867e-07
REDUNDANT:122337	-0.674767	5.18229	19.4337	2.00769e-05	0.000325764
REDUNDANT:100028	-0.786977	5.2055	18.4647	3.14634e-05	0.000486026
MERS_related_Corona_txid1335626_1432;56	0.795358	4.53819	9.47004	0.00249522	0.0174757
REDUNDANT:83810	-1.47013	4.75776	45.84	2.91849e-10	1.44716e-08
REDUNDANT:73170	0.622332	5.47174	7.32243	0.00762188	0.0387789
REDUNDANT:84685	-0.605003	5.27757	9.93827	0.00196532	0.0145967
REDUNDANT:91655	-0.405446	4.48545	7.00221	0.00903432	0.0435286
VIPRdb_CoronaProteinFasta_no_duplicates_11341;86	-0.484524	4.43669	9.9662	0.00193763	0.0144524
REDUNDANT:58852	-1.99833	4.67714	82.706	6.42411e-16	1.23467e-13
REDUNDANT:97903	-0.471662	4.72096	7.17687	0.00823322	0.0409476
REDUNDANT:1266	-0.416004	4.31346	8.02625	0.0052635	0.0298759
REDUNDANT:39943	-0.861048	5.02908	19.1512	2.2878e-05	0.000365238
REDUNDANT:110462	-1.24653	5.14235	37.3888	8.42924e-09	2.98126e-07
REDUNDANT:117858	-1.29916	4.29483	67.9372	8.92695e-14	1.04894e-11
REDUNDANT:50279	-1.00682	4.18912	37.7881	7.16343e-09	2.57023e-07
REDUNDANT:112125	-0.6731	4.55393	15.2446	0.000143905	0.00181661
REDUNDANT:126770	-0.397883	4.9897	6.75977	0.0102825	0.0476412
REDUNDANT:791	1.01426	5.37781	12.5175	0.000541072	0.0054267
REDUNDANT:8372	-1.01014	5.43148	28.9033	2.95229e-07	7.43863e-06
REDUNDANT:106800	-0.531329	5.65781	8.51922	0.00407175	0.0249262
Human_NC63_txid277944_130;359	-1.70482	4.35841	71.1431	2.97003e-14	3.87558e-12
REDUNDANT:113829	-0.506743	5.00434	8.54144	0.0040251	0.0247505
REDUNDANT:17739	-0.764035	5.41636	12.2537	0.000616279	0.00601315
SARS_related_Corona_txid694009_179;1194	1.46831	5.27488	15.2016	0.000146903	0.00184976
REDUNDANT:43728	-0.733503	3.97958	26.2816	9.22569e-07	2.05391e-05
REDUNDANT:23148	1.18302	4.85101	10.9328	0.00118947	0.0100312
Human_NC63_txid277944_322;600	-1.01023	5.15984	18.8734	2.60212e-05	0.000409616
REDUNDANT:124490	-1.09242	4.95852	35.2283	2.04718e-08	6.77648e-07
REDUNDANT:125948	-0.721304	5.52339	18.1937	3.57003e-05	0.000543684
REDUNDANT:6581	-0.654977	4.24684	21.5158	7.73716e-06	0.000139207
REDUNDANT:120390	0.518812	4.86519	6.77418	0.0102035	0.0474029
Human_OC43_txid31631_2410;140	0.532787	5.15341	7.05439	0.00878685	0.0427748
Human_NC63_txid277944_471;56	-0.655198	4.15724	18.2334	3.50446e-05	0.000535342
REDUNDANT:85404	0.693282	5.27444	7.09482	0.00859995	0.0421964
REDUNDANT:119509	-0.651127	5.41235	10.8363	0.00124849	0.0104147
REDUNDANT:89299	1.07397	4.60172	11.2633	0.00100806	0.00882553
MERS_related_Corona_txid1335626_1474;247	1.20943	4.73621	12.8703	0.000454906	0.00469351
MERS_related_Corona_txid1335626_1468;75	-0.75004	5.21088	13.2616	0.000375598	0.00401562
REDUNDANT:87724	-1.96133	5.64509	58.6526	2.38955e-12	1.94243e-10
SARS_related_Corona_txid694009_803;325	-0.723993	4.99924	10.8745	0.00122479	0.0102762
REDUNDANT:19317	-0.559464	4.48661	12.8583	0.000457608	0.00471158
REDUNDANT:121989	0.568853	4.18203	7.06864	0.00872049	0.0425605
Human_NC63_txid277944_524;15	-0.824432	4.62679	22.4629	5.03994e-06	9.47348e-05
REDUNDANT:111969	-0.466812	4.57586	9.03192	0.00312416	0.0205736
Human_OC43_txid31631_319;9	0.789513	4.43501	10.2814	0.00165153	0.0127664
REDUNDANT:20304	1.00441	4.65036	10.7357	0.0013133	0.0108282
REDUNDANT:100816	-1.23404	4.09461	46.4843	2.27347e-10	1.14799e-08
REDUNDANT:93967	0.454678	4.45852	7.01695	0.00896368	0.043321
REDUNDANT:14456	0.720527	4.31345	8.24371	0.00469876	0.0275731
REDUNDANT:110085	1.04828	4.52605	11.4728	0.000907955	0.0081739
MERS_related_Corona_txid1335626_1474;1479	-0.523248	5.01429	8.93091	0.003291	0.0213485
REDUNDANT:29850	1.08431	4.73785	11.6096	0.000848144	0.00774513
Bat_SL_CoVZXC21_CDS_proteome_1;6950	0.448438	4.42318	6.64315	0.0109453	0.0497098
REDUNDANT:103526	-0.657448	4.39797	21.601	7.44343e-06	0.000134459
REDUNDANT:22390	-0.512764	4.93445	7.47304	0.00703863	0.0368317
REDUNDANT:45423	0.804525	4.52765	6.92295	0.00942408	0.0448393
REDUNDANT:37769	-0.553092	4.49291	12.1323	0.000654406	0.00631557
REDUNDANT:59146	-0.431885	5.33587	6.9321	0.00937822	0.0446885
REDUNDANT:12307	-0.938821	5.02761	23.1501	3.7e-06	7.22257e-05
REDUNDANT:111036	1.39146	5.02074	13.6079	0.000317207	0.00348605
REDUNDANT:57197	-0.76658	4.67105	17.5875	4.74041e-05	0.000694616
REDUNDANT:98350	-0.613509	5.24124	13.55	0.00032628	0.00356364
REDUNDANT:119304	-0.972014	4.82763	33.3906	4.39607e-08	1.32917e-06
SARS_related_Corona_txid694009_179;808	-1.29058	5.06235	30.3678	1.57595e-07	4.2749e-06
REDUNDANT:118131	0.826058	4.61157	9.25813	0.00278132	0.0189287
REDUNDANT:87382	0.917965	4.92134	9.26383	0.00277319	0.0188939
REDUNDANT:693	-1.2742	4.52161	47.7114	1.41645e-10	7.51994e-09
REDUNDANT:927	0.848712	5.75152	6.86861	0.00970136	0.0457796
REDUNDANT:85251	-1.2997	4.07112	48.5764	1.01668e-10	5.56433e-09
Human_OC43_txid31631_2176;647	0.811325	4.46467	9.10997	0.0030012	0.019997
MERS_related_Corona_txid1335626_5111;45	0.750174	5.00919	10.436	0.00152738	0.0121685
MERS_related_Corona_txid1335626_1453;5908	-0.545593	5.36515	7.87275	0.00570396	0.0317366
Human_229E_txid11137_287;59	-0.668116	4.45552	17.8381	4.21532e-05	0.000626937
REDUNDANT:26941	0.58371	4.41497	9.15053	0.00293929	0.0196956
REDUNDANT:6588	0.448448	4.26668	7.37603	0.0074088	0.0380618
REDUNDANT:68001	-0.520631	5.19655	8.69844	0.00371076	0.0233015
REDUNDANT:9161	-1.28717	4.76715	53.2735	1.72576e-11	1.12894e-09
REDUNDANT:53474	-0.83042	5.17847	18.4769	3.12851e-05	0.000483774
REDUNDANT:78608	-0.438047	4.15414	7.14333	0.00838112	0.0414319
MERS_related_Corona_txid1335626_1474;6628	-0.511068	4.66054	11.5331	0.000881073	0.00797191
MERS_related_Corona_txid1335626_1474;1359	-0.60247	4.31346	14.0418	0.000256923	0.00294902
REDUNDANT:9922	-1.08889	5.0475	38.7425	4.86281e-09	1.82672e-07
REDUNDANT:46194	-0.660642	4.971	15.7859	0.000111108	0.00147231
REDUNDANT:118916	0.533575	4.33116	6.87786	0.00965358	0.045623
SARS_related_Corona_txid694009_179;3811	1.23782	5.19143	12.9566	0.000436052	0.00454627
REDUNDANT:123859	-1.0066	6.16621	26.999	6.74081e-07	1.55032e-05
REDUNDANT:107748	-1.44103	4.38053	57.7784	3.28268e-12	2.55935e-10
REDUNDANT:51430	-1.73397	4.64293	65.844	1.84844e-13	2.02781e-11
REDUNDANT:5894	0.480913	4.76845	7.19977	0.00813376	0.0406491
MERS_related_Corona_txid1335626_2745;235	0.819519	4.24241	9.41554	0.00256577	0.017845
REDUNDANT:46919	-1.39088	4.07808	54.6247	1.04471e-11	7.17493e-10
REDUNDANT:100326	0.908942	4.43925	10.0283	0.00187753	0.0141145
Human_OC43_txid31631_1642;140	0.791259	4.45195	11.882	0.000740785	0.00698869
REDUNDANT:9254	-1.20433	4.86297	53.1388	1.81464e-11	1.18085e-09
REDUNDANT:34935	-1.11047	4.65641	43.9935	6.00043e-10	2.75498e-08
REDUNDANT:78450	0.772893	4.72672	7.46503	0.00706846	0.0369351
REDUNDANT:13658	-0.588878	4.78953	13.7587	0.00029478	0.00329211
REDUNDANT:77166	-0.650427	4.01684	20.8504	1.04758e-05	0.000181373
REDUNDANT:128731	-0.66514	5.39928	15.358	0.000136301	0.00173565
REDUNDANT:124707	-1.04972	4.944	30.7484	1.34007e-07	3.68401e-06
REDUNDANT:122663	-0.516489	5.98741	6.92299	0.00942388	0.0448393
Human_OC43_txid31631_6;78	-0.575225	5.59108	11.8132	0.000766528	0.007157
REDUNDANT:31371	-0.989109	4.56005	29.9236	1.90526e-07	5.06835e-06
REDUNDANT:6246	0.802512	4.74783	12.569	0.000527518	0.0053144
REDUNDANT:83726	0.5039	4.70819	6.84393	0.00983008	0.0462111
SARS_related_Corona_txid694009_422;33	-0.489129	4.70894	8.28861	0.00459015	0.0271284
SARS_related_Corona_txid694009_449;459	0.766603	5.07997	7.79083	0.00595441	0.0327334
REDUNDANT:35825	-0.399264	4.243	7.56358	0.0067104	0.0356408
REDUNDANT:25386	-0.680081	5.26758	22.5871	4.76557e-06	9.01241e-05
REDUNDANT:7525	0.627657	4.91492	7.73235	0.00614014	0.0334894
REDUNDANT:118012	0.676405	4.82081	8.72607	0.0036581	0.0230601
REDUNDANT:16260	1.17452	5.38007	10.4239	0.00153675	0.0122196
REDUNDANT:26649	-0.526732	4.24951	8.91385	0.00332007	0.0215023
REDUNDANT:114237	0.694778	5.09934	7.65609	0.00639133	0.0344404
REDUNDANT:8858	-0.478098	5.76328	7.4698	0.00705067	0.0368636
REDUNDANT:100485	0.629042	4.22661	7.1339	0.0084232	0.0415481
REDUNDANT:109948	-0.839578	4.12952	28.0842	4.20542e-07	1.02321e-05
REDUNDANT:112167	-0.523345	4.34218	7.95735	0.00545668	0.0306873
REDUNDANT:91385	1.05167	4.8247	10.6443	0.00137509	0.0112295
REDUNDANT:106839	-0.717429	5.36926	16.3352	8.55676e-05	0.00117664
REDUNDANT:112370	-0.564913	4.34085	8.68792	0.00373101	0.0233771
REDUNDANT:75926	-1.03405	4.12527	35.3337	1.95993e-08	6.50503e-07
REDUNDANT:68589	-2.88873	4.98906	127.824	1.11688e-21	2.30757e-18
Human_229E_txid11137_333;362	0.515675	4.76045	6.72011	0.010503	0.0484108
REDUNDANT:28831	-0.590878	4.6828	10.4089	0.00154838	0.0122766
REDUNDANT:75568	0.688123	5.04408	7.40914	0.00728026	0.0376041
REDUNDANT:18800	1.6126	4.96626	16.3332	8.56499e-05	0.00117712
REDUNDANT:36435	-0.621188	4.36834	19.831	1.67163e-05	0.000277222
REDUNDANT:112673	0.656738	5.33564	10.3251	0.00161536	0.012626
MERS_related_Corona_txid1335626_1442;6064	-0.685044	5.5746	16.0388	9.8504e-05	0.00132801
REDUNDANT:104694	-0.778183	5.35828	19.7626	1.72514e-05	0.000284384
REDUNDANT:66798	-0.736983	5.40719	22.8144	4.30214e-06	8.24289e-05
REDUNDANT:19094	0.631859	4.67714	9.40403	0.00258093	0.0179233
REDUNDANT:30680	-1.06029	4.06662	40.0257	2.89889e-09	1.14628e-07
REDUNDANT:99749	-0.913489	4.1718	28.775	3.12015e-07	7.81393e-06
REDUNDANT:34912	-0.424877	4.58659	9.26332	0.00277392	0.0188939
Human_OC43_txid31631_1153;67	-1.04762	4.94241	28.4359	3.61183e-07	8.88373e-06
REDUNDANT:19954	0.948242	4.94801	9.66764	0.00225567	0.0161913
Human_NC63_txid277944_887;355	-0.539784	5.02349	12.7215	0.000489396	0.0049789
REDUNDANT:1098	0.685423	4.77472	8.54641	0.00401474	0.0247175
MERS_related_Corona_txid1335626_1465;121	-0.713064	3.99329	19.5196	1.92961e-05	0.00031495
REDUNDANT:12733	-0.772384	4.69027	21.2064	8.90621e-06	0.000157385
REDUNDANT:38925	0.89258	5.01779	9.2319	0.00281899	0.01911
REDUNDANT:34317	-0.585052	4.74764	10.1838	0.00173512	0.0132692
Human_OC43_txid31631_498;374	0.833092	5.98938	7.03485	0.00887869	0.0430781
MERS_related_Corona_txid1335626_1469;47	0.629441	5.36906	7.5063	0.00691617	0.0363752
Human_HKU1_txid290028_552;1275	0.620933	4.7774	9.96887	0.00193501	0.0144371
REDUNDANT:46022	0.714877	4.33102	7.85156	0.00576767	0.031966
REDUNDANT:127504	-0.658474	5.62719	16.9216	6.48413e-05	0.000918109
REDUNDANT:44503	0.523998	4.82914	8.16727	0.00488978	0.0283946
REDUNDANT:25474	-0.829649	5.14873	22.8572	4.22014e-06	8.10457e-05
REDUNDANT:9037	1.10174	4.71915	11.9852	0.000703845	0.0067117
REDUNDANT:59856	1.01313	4.56379	10.1765	0.00174155	0.0133143
REDUNDANT:51758	0.477416	4.42895	6.75945	0.0102842	0.0476412
REDUNDANT:113618	-0.753437	4.5175	18.7582	2.74496e-05	0.000429374
REDUNDANT:13640	-0.449296	5.45882	9.77251	0.00213826	0.0155785
REDUNDANT:83849	-1.20424	4.58235	33.6014	4.02522e-08	1.23207e-06
REDUNDANT:48774	-1.27294	5.09854	56.5497	5.14194e-12	3.85951e-10
REDUNDANT:125936	-0.696761	4.13395	22.0193	6.15817e-06	0.000113096
REDUNDANT:123144	-1.09884	4.94271	29.7777	2.028e-07	5.38332e-06
REDUNDANT:34959	-0.80083	4.28113	17.9302	4.03756e-05	0.000604488
REDUNDANT:50093	0.630887	4.46535	6.94393	0.00931927	0.044476
REDUNDANT:112338	-0.801971	4.42195	20.1776	1.42541e-05	0.000239595
SARS_related_Corona_txid694009_1195;6010	0.684609	4.64547	6.93093	0.00938407	0.0447068
REDUNDANT:33422	-0.772941	4.04433	27.5321	5.3439e-07	1.26129e-05
MERS_related_Corona_txid1335626_1440;863	-1.44093	5.44138	23.6447	2.96488e-06	5.90428e-05
REDUNDANT:27314	-1.37267	4.24233	53.077	1.85696e-11	1.20523e-09
Human_229E_txid11137_597;837	0.563869	5.46709	7.30086	0.00770944	0.039104
REDUNDANT:13480	-0.753889	4.43448	19.4888	1.95728e-05	0.000319045
REDUNDANT:123897	0.599712	4.11442	6.80694	0.0100263	0.046835
MERS_related_Corona_txid1335626_6391;328	-1.23215	4.33131	43.2682	7.98108e-10	3.50842e-08
MERS_related_Corona_txid1335626_1474;2183	0.738634	4.19375	8.49842	0.00411593	0.0250998
REDUNDANT:105441	-0.842743	4.12464	21.7821	6.85641e-06	0.000124718
REDUNDANT:34404	-0.973027	4.80285	28.6502	3.29266e-07	8.21277e-06
REDUNDANT:18828	-0.557422	6.22806	9.5658	0.00237602	0.0168406
REDUNDANT:72601	1.38463	5.16215	16.8135	6.82355e-05	0.000959049
REDUNDANT:109238	-0.530646	5.56588	6.96034	0.00923811	0.0442135
REDUNDANT:110818	-1.10916	4.17048	43.294	7.90024e-10	3.48524e-08
SARS_related_Corona_txid694009_155;29	-0.49359	5.01149	6.7118	0.0105499	0.0485635
REDUNDANT:8609	-0.684477	4.80317	18.6803	2.84619e-05	0.000443252
REDUNDANT:12171	1.22875	4.64593	12.8986	0.000448642	0.00464433
REDUNDANT:84410	1.00378	4.52844	10.795	0.00127472	0.010577
REDUNDANT:88721	0.759376	4.72419	7.61865	0.00651853	0.0348983
REDUNDANT:14179	1.07728	4.75579	11.6347	0.000837616	0.00767444
REDUNDANT:22949	-0.972913	5.07676	34.3325	2.96803e-08	9.42208e-07
REDUNDANT:81920	0.890654	4.38017	10.1913	0.00172853	0.0132352
REDUNDANT:36395	-0.53882	5.53951	7.52211	0.00685875	0.0361345
Human_HKU1_txid290028_624;5982	-0.606951	3.88896	20.9847	9.85285e-06	0.000171908
Human_NC63_txid277944_984;22	-0.700164	5.01161	17.3197	5.37572e-05	0.000776239
SARS_related_Corona_txid694009_125;456	1.36661	4.95157	23.8273	2.73267e-06	5.45939e-05
REDUNDANT:111983	-0.670852	4.20626	14.7794	0.000179924	0.00219854
REDUNDANT:122057	-0.696161	3.94265	22.5252	4.9004e-06	9.23921e-05
REDUNDANT:30642	-1.79039	4.52872	68.8468	6.52133e-14	7.84871e-12
REDUNDANT:42638	0.807998	5.63652	8.2945	0.00457611	0.0270841
MERS_related_Corona_txid1335626_1466;110	0.419959	4.03298	7.29803	0.00772098	0.0391385
REDUNDANT:14451	-0.52425	4.74696	12.9437	0.000438817	0.00457274
REDUNDANT:122177	0.965374	4.5875	9.98917	0.00191516	0.0143192
REDUNDANT:90705	0.863311	5.23753	7.67993	0.0063117	0.0341223
MERS_related_Corona_txid1335626_1658;112	-0.62069	4.7239	9.29685	0.00272663	0.0186589
REDUNDANT:112351	-0.692008	3.99705	17.7301	4.43391e-05	0.000653567
REDUNDANT:4243	-0.411645	5.09019	7.11819	0.00849383	0.041784
REDUNDANT:12448	-0.629641	4.71336	15.9727	0.000101648	0.00136373
SARS_related_Corona_txid694009_1125;92	0.702173	4.22996	7.79627	0.00593743	0.0326619
REDUNDANT:47076	-0.592518	4.02782	17.4933	4.95468e-05	0.000723121
REDUNDANT:8089	-0.878649	4.10108	30.4965	1.49178e-07	4.06884e-06
REDUNDANT:1119	0.961154	6.36734	7.80495	0.00591044	0.0325711
Human_NC63_txid277944_467;99	-0.895677	4.64046	18.1434	3.65469e-05	0.000554995
REDUNDANT:42809	1.02259	4.7291	11.2816	0.000998851	0.00877552
REDUNDANT:17610	-0.765604	4.57291	19.4054	2.03407e-05	0.000329182
REDUNDANT:96585	0.886047	4.66532	8.70185	0.00370421	0.0232738
REDUNDANT:22318	-0.912581	4.54162	15.0294	0.000159554	0.00198386
REDUNDANT:77208	0.513899	4.58175	6.71479	0.010533	0.0485039
Human_229E_txid11137_609;213	-1.35812	5.69072	33.9247	3.51723e-08	1.0877e-06
MERS_related_Corona_txid1335626_1451;752	1.23526	4.78015	13.4711	0.000339075	0.00368068
SARS_related_Corona_txid694009_1989;93	1.39471	4.95141	15.4906	0.000127926	0.00165537
REDUNDANT:17757	-0.670616	4.72448	10.5831	0.00141811	0.0114787
Human_OC43_txid31631_2665;1067	0.843522	4.38597	9.60663	0.002327	0.016569
REDUNDANT:97843	-0.658293	4.81348	15.889	0.000105779	0.00141151
MERS_related_Corona_txid1335626_1474;2788	-0.556556	5.40248	10.0292	0.00187663	0.014112
REDUNDANT:4573	0.745212	4.46481	11.5958	0.000854013	0.00777603
MERS_related_Corona_txid1335626_1677;539	0.590932	4.88086	6.79043	0.0101152	0.0471163
REDUNDANT:90493	-0.424082	5.1005	7.47953	0.00701456	0.0367446
Human_229E_txid11137_645;11	-0.893601	4.40929	30.2627	1.64825e-07	4.45638e-06
REDUNDANT:95029	-2.46904	4.71441	107.685	3.08316e-19	1.3754e-16
REDUNDANT:39997	-1.20857	5.62966	13.5289	0.000329656	0.00359259
REDUNDANT:36194	-0.62895	5.50012	15.0593	0.000157277	0.00196237
REDUNDANT:119597	-0.577177	5.4353	10.1053	0.00180551	0.0136893
SARS_related_Corona_txid694009_899;68	1.36186	5.16704	14.2959	0.000227184	0.00266234
REDUNDANT:82490	-0.516136	5.70137	10.1852	0.00173393	0.0132642
REDUNDANT:4263	0.442729	4.79493	9.10354	0.00301114	0.0200218
REDUNDANT:42399	-0.707767	4.9929	13.9803	0.000264706	0.00302296
REDUNDANT:38001	-0.720637	4.28433	15.2615	0.000142744	0.00180634
REDUNDANT:23317	-1.0202	5.29968	25.5099	1.29535e-06	2.79266e-05
REDUNDANT:8255	1.00683	4.86295	12.3361	0.000591692	0.00582367
REDUNDANT:7041	-0.647438	5.6945	7.25966	0.00787953	0.0397229
REDUNDANT:112514	-0.594931	4.08349	15.4401	0.000131052	0.00168329
REDUNDANT:34376	-1.63928	4.87101	65.7594	1.90397e-13	2.07041e-11
REDUNDANT:57499	0.567581	4.72636	8.80061	0.00351987	0.0224636
REDUNDANT:24337	-0.889126	5.63129	20.8118	1.06621e-05	0.000183829
Human_NC63_txid277944_206;1205	-0.45483	4.74893	8.03627	0.00523601	0.0298086
REDUNDANT:50033	-0.5545	4.71101	13.7232	0.000299906	0.00334032
REDUNDANT:103999	-1.14244	4.47669	46.0582	2.68152e-10	1.33768e-08
REDUNDANT:18918	-0.609402	5.94837	11.6433	0.000834057	0.0076503
REDUNDANT:69547	0.732303	4.24307	8.20685	0.00478989	0.0279809
Human_OC43_txid31631_2625;273	0.565658	4.02327	6.71679	0.0105217	0.04847
REDUNDANT:20064	0.963441	5.25855	7.97559	0.00540483	0.0304689
REDUNDANT:386	-0.422297	4.25101	8.45415	0.0042116	0.0255052
REDUNDANT:123693	-1.85605	5.77372	61.3516	9.04521e-13	8.2752e-11
REDUNDANT:103561	-0.484437	5.39721	8.71744	0.00367448	0.0231398
REDUNDANT:18098	-0.941932	4.20062	35.681	1.69822e-08	5.74405e-07
REDUNDANT:1735	-1.57414	4.30341	62.6362	5.72325e-13	5.47863e-11
REDUNDANT:124592	0.618724	4.96809	7.86914	0.00571474	0.0317747
REDUNDANT:125171	-1.69787	4.34328	61.1074	9.87087e-13	8.96442e-11
REDUNDANT:6251	0.793068	5.28617	9.41014	0.00257287	0.0178878
REDUNDANT:114922	-1.2166	4.40493	54.3675	1.14912e-11	7.76301e-10
REDUNDANT:72662	-0.477193	4.59348	7.43145	0.00719495	0.0372981
REDUNDANT:87433	0.570334	4.47021	7.63185	0.00647339	0.0347391
MERS_related_Corona_txid1335626_3932;68	-1.46837	4.69334	58.5005	2.52498e-12	2.03252e-10
REDUNDANT:65209	-0.626882	4.10674	19.7965	1.69841e-05	0.000280724
REDUNDANT:65411	0.828939	4.35903	9.45562	0.00251368	0.0175802
REDUNDANT:119149	0.692426	5.44616	9.90404	0.00199982	0.014774
REDUNDANT:31949	-0.584406	4.89734	12.9873	0.000429546	0.00449356
MERS_related_Corona_txid1335626_1451;844	0.669845	4.85928	6.90917	0.00949363	0.0450652
REDUNDANT:33267	1.05044	4.5919	12.0827	0.000670661	0.00644485
REDUNDANT:6291	0.480926	4.40977	8.21561	0.00476807	0.0278874
REDUNDANT:111256	0.65127	4.87845	8.01073	0.00530641	0.0300575
REDUNDANT:67842	-0.789564	4.10298	27.8258	4.7039e-07	1.12898e-05
Bat_SL_CoVZXC21_CDS_proteome_1;6526	-0.518795	4.90342	9.61777	0.0023138	0.0165082
REDUNDANT:123409	0.866814	4.94682	13.1312	0.000400328	0.0042525
REDUNDANT:86588	1.06342	5.4615	9.93524	0.00196835	0.0146068
REDUNDANT:60489	0.654021	4.34697	7.66278	0.00636889	0.0343493
REDUNDANT:68674	-1.50207	4.90156	48.1328	1.2049e-10	6.49412e-09
REDUNDANT:23123	-1.16267	4.66319	37.2586	8.88909e-09	3.1305e-07
REDUNDANT:99448	0.808879	4.62841	10.5403	0.00144906	0.0116986
REDUNDANT:68029	-1.89747	5.03924	65.938	1.78875e-13	1.97104e-11
REDUNDANT:92695	0.647928	4.7899	9.00745	0.00316376	0.020762
REDUNDANT:15675	-0.931021	4.84911	28.1108	4.15725e-07	1.01248e-05
REDUNDANT:59590	-1.02202	4.95992	38.0734	6.37864e-09	2.33253e-07
REDUNDANT:116064	-1.0208	5.3437	27.7879	4.78179e-07	1.14105e-05
REDUNDANT:106550	-1.22728	4.80529	39.5299	3.53859e-09	1.37082e-07
REDUNDANT:6192	-0.544027	4.255	13.5816	0.000321298	0.00352008
REDUNDANT:32119	1.37976	4.77937	14.1042	0.00024927	0.00286915
REDUNDANT:3600	-0.417827	4.90199	7.58071	0.00665009	0.0354419
REDUNDANT:55440	-0.429302	4.79631	8.30054	0.00456173	0.0270184
REDUNDANT:34275	0.568306	4.13558	7.15503	0.00832923	0.0412683
REDUNDANT:10328	-1.03832	5.32549	34.1815	3.1604e-08	9.94361e-07
REDUNDANT:126950	-0.377806	4.11529	7.27736	0.00780597	0.0394322
REDUNDANT:107	0.49484	4.22758	7.64683	0.00642258	0.0345562
REDUNDANT:101910	-0.653157	4.57278	16.4898	7.95234e-05	0.00110183
REDUNDANT:4364	0.721295	4.77502	8.50952	0.00409228	0.0250148
REDUNDANT:18958	1.43152	5.07502	14.7077	0.000186247	0.00225988
REDUNDANT:42621	0.76011	4.43667	8.87881	0.00338063	0.0217874
REDUNDANT:97074	0.856727	4.50722	9.84075	0.00206525	0.0151596
REDUNDANT:28087	-0.649661	5.44287	10.1122	0.00179921	0.0136457
MERS_related_Corona_txid1335626_1474;334	-0.614506	6.5554	11.7415	0.000794292	0.00736182
REDUNDANT:65495	0.743104	4.5412	10.3709	0.00157838	0.0124153
REDUNDANT:116921	-1.01416	4.89041	34.5687	2.6906e-08	8.60749e-07
REDUNDANT:100618	-0.394016	3.96714	8.09472	0.00507849	0.0291689
REDUNDANT:13829	0.669981	5.08883	10.3728	0.0015769	0.012414
REDUNDANT:7375	-0.570652	4.4747	7.66843	0.00634997	0.0342816
REDUNDANT:49952	1.46706	4.88861	14.9244	0.000167808	0.00207401
SARS_related_Corona_txid694009_348;28	-1.02965	4.86159	34.2661	3.05107e-08	9.63634e-07
Bat_SL_CoVZXC21_CDS_proteome_1;6557	-1.49333	4.58287	59.8227	1.56564e-12	1.32935e-10
REDUNDANT:10832	-0.972491	5.05297	29.0247	2.80193e-07	7.11764e-06
REDUNDANT:128048	-1.01882	4.93809	30.0756	1.78538e-07	4.78538e-06
REDUNDANT:33628	-0.508651	4.79523	8.55969	0.0039872	0.0245968
REDUNDANT:112403	-0.419453	4.5221	6.70594	0.0105831	0.048626
REDUNDANT:72865	0.6218	4.13195	7.42282	0.0072278	0.0374202
REDUNDANT:32047	-0.901575	4.0162	32.8592	5.49218e-08	1.62685e-06
REDUNDANT:96594	-0.591963	4.64786	12.2937	0.000604227	0.00591885
REDUNDANT:37507	-1.75793	4.75914	66.1505	1.66081e-13	1.84648e-11
REDUNDANT:40298	-0.696968	4.90971	20.1715	1.42941e-05	0.000240104
Human_229E_txid11137_276;25	-2.43109	4.75949	109.09	2.05337e-19	9.42765e-17
REDUNDANT:118641	-0.542053	4.63538	9.08324	0.00304274	0.0201815
MERS_related_Corona_txid1335626_1442;5170	-0.473761	5.15381	6.72895	0.0104534	0.048254
REDUNDANT:61415	-0.69942	4.79667	9.39231	0.00259647	0.0180068
MERS_related_Corona_txid1335626_1451;907	-0.411772	6.20673	6.82742	0.00991715	0.0465146
REDUNDANT:19570	0.915443	4.57235	8.35076	0.00444408	0.0265256
REDUNDANT:112008	-0.805465	4.94288	19.5119	1.93648e-05	0.000315863
REDUNDANT:117	-0.645175	4.87884	12.97	0.000433202	0.00452417
REDUNDANT:27715	-0.740159	4.03571	24.3058	2.20795e-06	4.55421e-05
MERS_related_Corona_txid1335626_1451;337	-1.22886	4.69469	52.5285	2.2795e-11	1.44912e-09
REDUNDANT:56308	-0.515665	5.436	9.65326	0.00227228	0.0162728
Bat_SL_CoVZC45_CDS_proteome_1;992	-0.553707	4.32288	10.8285	0.00125343	0.0104423
MERS_related_Corona_txid1335626_1473;170	0.79088	4.26862	9.02697	0.00313212	0.0206136
SARS_related_Corona_txid694009_179;809	0.489095	4.43131	6.76562	0.0102503	0.0475716
REDUNDANT:61487	1.32999	4.8497	13.8292	0.00028484	0.00320129
REDUNDANT:8526	-0.815557	5.52108	17.4266	5.11224e-05	0.000744699
REDUNDANT:21794	-0.58002	5.17442	10.3211	0.00161869	0.012633
REDUNDANT:128425	-0.735542	5.48085	25.5935	1.2485e-06	2.6987e-05
REDUNDANT:17788	-0.583588	4.65316	13.9103	0.000273849	0.00310689
MERS_related_Corona_txid1335626_1473;70	0.958504	4.67381	9.99106	0.00191332	0.0143141
REDUNDANT:45019	1.0374	4.88127	10.6517	0.00136998	0.0111987
MERS_related_Corona_txid1335626_1474;2537	-0.78261	4.00955	27.906	4.54303e-07	1.09461e-05
REDUNDANT:112384	-0.767808	4.59842	17.0174	6.19773e-05	0.00088108
REDUNDANT:87222	0.810224	4.25546	9.42365	0.00255515	0.0178049
REDUNDANT:24487	-0.669611	5.41854	14.4041	0.000215606	0.00255115
REDUNDANT:111495	0.777692	5.74542	10.0043	0.00190046	0.014235
REDUNDANT:5604	-0.430759	5.05472	6.92167	0.00943053	0.0448393
REDUNDANT:2177	0.833213	4.28361	9.35542	0.00264599	0.0182685
REDUNDANT:112377	-1.28229	5.57206	43.08	8.59565e-10	3.75859e-08
REDUNDANT:111537	0.912967	4.8759	15.9672	0.000101916	0.00136584
REDUNDANT:11622	-1.51085	5.09647	73.1801	1.48894e-14	2.05085e-12
REDUNDANT:90554	-0.754717	4.43371	22.4046	5.17422e-06	9.68185e-05
Human_OC43_txid31631_836;798	-2.08043	4.90746	81.2994	1.01307e-15	1.83336e-13
REDUNDANT:46445	0.831845	4.74987	9.09486	0.00302461	0.0200854
REDUNDANT:111870	0.780368	6.00845	8.49544	0.0041223	0.0251301
SARS_related_Corona_txid694009_448;275	-0.543756	4.91896	8.07542	0.00512997	0.0293735
REDUNDANT:11511	-0.847921	4.40338	21.9941	6.22869e-06	0.000114152
REDUNDANT:97470	-1.99325	4.7801	74.5848	9.28466e-15	1.37841e-12
REDUNDANT:26327	-1.33565	4.97302	49.7175	6.58051e-11	3.7249e-09
REDUNDANT:85134	-0.785536	4.31644	26.9315	6.94212e-07	1.59072e-05
REDUNDANT:78143	-0.451513	4.34458	10.3135	0.00162492	0.0126568
REDUNDANT:8606	0.940432	5.79448	9.98585	0.00191839	0.0143347
REDUNDANT:78987	0.913411	5.45854	12.1724	0.000641558	0.00620849
REDUNDANT:86629	-0.509375	4.64084	7.96759	0.00542751	0.0305828
REDUNDANT:111994	-0.918717	4.66123	29.4992	2.28514e-07	5.97502e-06
REDUNDANT:30592	0.705804	4.14179	8.22177	0.00475279	0.0278243
SARS_related_Corona_txid694009_177;37	1.3063	4.74628	13.4023	0.000350659	0.00378984
REDUNDANT:8647	-0.758773	5.86563	17.8598	4.17269e-05	0.000622463
REDUNDANT:107761	-0.500589	4.72173	13.0432	0.000417935	0.00439385
REDUNDANT:17800	0.743357	4.5896	7.08635	0.00863878	0.0422949
MERS_related_Corona_txid1335626_1571;697	-1.98202	5.0587	63.2885	4.54137e-13	4.50376e-11
REDUNDANT:93272	-0.86153	3.94441	31.7342	8.82177e-08	2.51111e-06
REDUNDANT:69460	-1.17782	4.7759	45.3233	3.56791e-10	1.72772e-08
REDUNDANT:23518	-0.472165	5.19132	8.69608	0.00371528	0.0233138
REDUNDANT:122763	0.925945	4.59658	10.7221	0.0013223	0.0108844
REDUNDANT:29483	-0.733919	5.08228	14.5804	0.000198028	0.00237989
REDUNDANT:112142	-0.46396	4.07367	9.7505	0.00216237	0.0156988
REDUNDANT:61880	-0.705062	4.71657	14.7088	0.000186143	0.00225988
REDUNDANT:10834	-0.842322	5.08641	21.0889	9.39572e-06	0.000164744
REDUNDANT:11609	-0.636929	4.46011	21.2136	8.87704e-06	0.000156982
SARS_related_Corona_txid694009_1125;90	-0.59082	4.05362	15.8473	0.000107904	0.00143754
MERS_related_Corona_txid1335626_1665;26	-0.473229	4.91024	8.0054	0.00532122	0.030107
REDUNDANT:23749	-0.840923	4.44539	24.6924	1.85957e-06	3.89066e-05
MERS_related_Corona_txid1335626_1473;14	-1.8301	4.52888	74.0338	1.11702e-14	1.61954e-12
SARS_related_Corona_txid694009_449;644	-1.19577	4.17583	43.4115	7.54286e-10	3.34544e-08
REDUNDANT:112385	-0.744018	4.41858	16.4053	8.27725e-05	0.0011401
REDUNDANT:31719	-0.965483	4.36099	19.8176	1.68197e-05	0.00027875
REDUNDANT:22585	-2.09434	5.3431	72.7055	1.74775e-14	2.38088e-12
REDUNDANT:8084	-0.720868	4.48294	19.2344	2.20139e-05	0.00035235
Human_OC43_txid31631_1094;739	-1.37765	4.46131	55.5167	7.51519e-12	5.36957e-10
REDUNDANT:112031	-0.688317	4.1766	19.5223	1.92718e-05	0.000314759
REDUNDANT:60627	0.766129	4.47689	8.66135	0.00378267	0.0236209
REDUNDANT:34403	-0.572469	5.8943	10.6696	0.00135766	0.0111164
Human_OC43_txid31631_323;754	-1.6355	4.37623	64.5134	2.94754e-13	3.09654e-11
REDUNDANT:6666	-1.10902	3.94803	42.2131	1.21107e-09	5.15913e-08
REDUNDANT:114436	-0.500339	4.72879	10.2939	0.00164106	0.0127211
MERS_related_Corona_txid1335626_1474;7058	-0.506653	4.56654	8.12811	0.00499074	0.0287957
REDUNDANT:76492	-0.480118	4.34846	13.1196	0.000402608	0.0042694
REDUNDANT:67645	-1.56117	4.23414	62.4545	6.10477e-13	5.82137e-11
REDUNDANT:113401	-0.551316	5.17013	9.18117	0.00289338	0.0194722
REDUNDANT:63904	-0.495408	4.84963	14.3687	0.00021933	0.00258576
REDUNDANT:121459	-0.989392	4.00346	35.8367	1.59266e-08	5.43147e-07
REDUNDANT:104133	-0.683933	4.9839	21.2498	8.73205e-06	0.00015486
Human_OC43_txid31631_2515;218	-1.03449	4.13307	27.9383	4.47978e-07	1.08131e-05
Bat_SL_CoVZXC21_CDS_proteome_1;5807	0.399159	4.44949	8.16511	0.0048953	0.0283971
REDUNDANT:33056	-0.684523	4.49791	16.2211	9.0329e-05	0.00123139
REDUNDANT:79554	-0.584115	3.86916	18.1373	3.66524e-05	0.000556135
REDUNDANT:102634	-1.20219	5.01951	51.3433	3.55728e-11	2.14888e-09
Human_HKU1_txid290028_259;212	0.545198	4.82294	6.9213	0.0094324	0.0448393
MERS_related_Corona_txid1335626_6522;1304	-0.589765	4.5644	13.9938	0.000262976	0.00300737
REDUNDANT:4022	-0.711259	5.35374	12.2454	0.000618822	0.00603321
REDUNDANT:66629	-0.364603	4.22102	8.16889	0.00488566	0.0283876
REDUNDANT:101448	1.59198	4.94491	15.8637	0.000107065	0.0014279
REDUNDANT:17331	-0.511066	4.49668	8.7927	0.00353429	0.0225027
REDUNDANT:93384	-0.804297	5.46029	11.5084	0.000891999	0.00805072
REDUNDANT:5071	-0.430489	4.31301	7.13875	0.00840153	0.0414773
REDUNDANT:78872	-1.16005	4.08386	43.3313	7.78503e-10	3.44054e-08
REDUNDANT:67353	-1.77842	4.75641	76.3979	5.07001e-15	7.95575e-13
Human_OC43_txid31631_2660;832	0.459782	4.61773	7.03237	0.00889042	0.0431266
REDUNDANT:35614	-0.717471	4.59236	14.5565	0.000200316	0.00240148
REDUNDANT:73152	-0.820862	5.21011	17.5262	4.87883e-05	0.000713212
REDUNDANT:114911	0.509382	4.54725	7.07874	0.00867382	0.0423911
REDUNDANT:122834	1.13437	4.76166	12.0628	0.000677304	0.00650112
Human_OC43_txid31631_2666;826	-1.32987	5.15158	54.0893	1.27404e-11	8.56023e-10
REDUNDANT:9928	-0.402061	5.44571	7.28713	0.0077657	0.0392849
REDUNDANT:79444	-1.06666	4.85004	34.0254	3.37275e-08	1.04788e-06
MERS_related_Corona_txid1335626_6600;640	-0.708276	5.53961	8.08722	0.00509843	0.0292402
REDUNDANT:105755	-0.931456	3.9785	28.3872	3.68875e-07	9.05496e-06
REDUNDANT:127005	-0.902369	4.32829	31.8971	8.23507e-08	2.36286e-06
REDUNDANT:16394	0.463739	4.63504	7.06298	0.00874682	0.042647
REDUNDANT:85556	0.737658	4.79884	7.04859	0.00881403	0.0428567
REDUNDANT:56192	-0.738249	5.35577	7.24512	0.00794052	0.0399572
REDUNDANT:14814	-2.74999	5.19893	123.501	3.59979e-21	5.5781e-18
REDUNDANT:86403	-0.609951	4.78122	11.7819	0.000778536	0.00725103
SARS_related_Corona_txid694009_178;1228	-0.9029	5.6035	23.5011	3.16149e-06	6.25073e-05
REDUNDANT:124263	0.602912	4.33942	7.64998	0.00641194	0.0345139
REDUNDANT:56865	0.657646	4.2677	8.43702	0.00424923	0.0256892
REDUNDANT:29608	-1.98547	5.18855	87.0444	1.60495e-16	3.49297e-14
REDUNDANT:42661	-0.633688	4.25137	12.2705	0.000611176	0.00597276
MERS_related_Corona_txid1335626_4942;191	-0.618984	5.71118	11.7654	0.000784943	0.00729973
REDUNDANT:106630	-0.800929	6.16811	14.7316	0.000184112	0.00224309
REDUNDANT:86890	-1.64449	4.41618	66.8943	1.28171e-13	1.45103e-11
REDUNDANT:22011	1.03959	4.90546	10.3136	0.00162481	0.0126568
REDUNDANT:112440	-0.871636	4.01855	27.7469	4.86771e-07	1.15932e-05
REDUNDANT:51267	0.708506	4.32504	7.18865	0.00818191	0.0407993
SARS_related_Corona_txid694009_449;50	0.869599	4.96958	10.3922	0.00156155	0.0123534
REDUNDANT:96508	0.636532	4.63293	7.51756	0.00687523	0.0361986
SARS_related_Corona_txid694009_449;465	0.751227	4.48818	10.6	0.00140612	0.0114096
REDUNDANT:112183	-0.518608	4.83014	8.56667	0.00397279	0.0245546
REDUNDANT:54856	1.24641	5.17979	14.4257	0.000213371	0.00253237
MERS_related_Corona_txid1335626_1473;845	-0.753739	4.62244	12.8356	0.000462728	0.00475245
REDUNDANT:109216	-0.508468	4.90573	7.13997	0.00839611	0.0414671
REDUNDANT:77100	1.26123	4.76136	13.868	0.000279531	0.00315736
REDUNDANT:118884	-0.498069	5.43594	7.62657	0.00649143	0.0348001
REDUNDANT:124453	-1.07492	6.3183	32.0131	7.84137e-08	2.25797e-06
REDUNDANT:112459	-0.484768	4.59494	11.0914	0.00109854	0.00944713
REDUNDANT:5861	-0.90963	5.01737	23.2234	3.58029e-06	7.01154e-05
REDUNDANT:23399	-1.47916	5.00133	39.4276	3.68758e-09	1.41308e-07
REDUNDANT:79422	0.563387	4.35281	8.02839	0.00525761	0.0298739
REDUNDANT:57845	-0.459116	5.88477	8.91722	0.00331431	0.0214716
MERS_related_Corona_txid1335626_1473;22	-0.755423	5.41666	8.13011	0.00498554	0.0287785
REDUNDANT:19017	-0.596258	5.00317	8.66292	0.00377959	0.0236158
REDUNDANT:32013	-0.746041	4.96803	11.8051	0.000769616	0.00718144
REDUNDANT:29819	-0.64655	4.98496	16.772	6.95854e-05	0.000975258
REDUNDANT:42736	-0.641743	4.64261	15.2799	0.00014149	0.00179436
REDUNDANT:77585	0.834104	4.41618	9.05692	0.00308422	0.0203847
REDUNDANT:24882	-0.658092	5.03919	7.81011	0.00589445	0.0324975
MERS_related_Corona_txid1335626_1474;3001	-0.831781	4.9263	26.1249	9.88243e-07	2.18763e-05
REDUNDANT:11881	1.119	4.74508	12.4022	0.000572712	0.0056797
REDUNDANT:111505	0.687742	4.77232	9.4504	0.00252041	0.0176173
REDUNDANT:84327	-0.627117	5.11834	17.9399	4.01918e-05	0.000602464
Bat_SL_CoVZXC21_CDS_proteome_1;3225	0.838361	4.4925	11.2766	0.00100136	0.00879441
REDUNDANT:16080	1.28847	4.9997	13.6997	0.000303355	0.00337036
REDUNDANT:48448	0.74067	4.27893	8.26656	0.00464315	0.0273894
REDUNDANT:111731	1.25238	6.04876	13.5903	0.000319948	0.00350684
MERS_related_Corona_txid1335626_1474;906	-0.942047	4.61004	32.2768	7.01615e-08	2.03302e-06
REDUNDANT:41118	0.727976	4.60261	8.50424	0.00410352	0.0250403
REDUNDANT:43630	-0.608161	6.37484	9.16244	0.00292135	0.0196285
REDUNDANT:47890	0.882683	4.3683	9.96093	0.00194283	0.0144737
MERS_related_Corona_txid1335626_1451;40	-0.693777	6.05112	9.91496	0.00198875	0.0147229
MERS_related_Corona_txid1335626_1467;151	0.561616	4.66586	8.32847	0.00449592	0.026737
REDUNDANT:8320	-0.570949	4.65147	13.753	0.000295599	0.00329977
REDUNDANT:84403	-0.598994	5.82168	11.7477	0.000791872	0.00735119
Human_NC63_txid277944_1319;580	-0.661478	5.30726	9.98621	0.00191804	0.0143347
REDUNDANT:108078	0.618025	4.41718	7.02931	0.0089049	0.0431547
REDUNDANT:98897	-1.08123	3.97231	41.0232	1.9443e-09	7.96776e-08
MERS_related_Corona_txid1335626_1453;5937	-0.7693	5.19951	20.7459	1.09877e-05	0.000188707
MERS_related_Corona_txid1335626_1432;158	0.658985	4.49509	8.02438	0.00526865	0.0298983
REDUNDANT:9850	-2.36889	4.74475	100.67	2.43207e-18	7.83095e-16
SARS_related_Corona_txid694009_179;4031	-0.52363	4.93323	10.642	0.0013767	0.011238
REDUNDANT:90710	-0.913789	4.9975	22.9044	4.13143e-06	7.97125e-05
REDUNDANT:119809	-0.725703	5.24595	8.2478	0.00468876	0.0275457
REDUNDANT:112153	-0.816791	4.37686	18.6659	2.86523e-05	0.000445936
REDUNDANT:6252	0.911924	5.54002	9.56481	0.00237722	0.0168444
REDUNDANT:126155	-0.532227	5.68367	8.84426	0.00344144	0.0220874
SARS_related_Corona_txid694009_449;427	0.718861	5.84327	7.64814	0.00641813	0.0345397
REDUNDANT:52980	0.845392	4.75905	9.8879	0.0020163	0.0148869
REDUNDANT:46751	-0.81865	3.95365	29.6178	2.17177e-07	5.72815e-06
REDUNDANT:117260	-0.747354	4.11812	24.5518	1.97931e-06	4.11342e-05
REDUNDANT:6304	1.25806	5.70004	14.5984	0.000196316	0.00236275
REDUNDANT:68549	-0.522494	4.51743	9.20252	0.00286184	0.0193281
REDUNDANT:35486	-0.60153	4.79609	15.084	0.000155427	0.00194327
REDUNDANT:15849	0.795128	4.91813	9.53699	0.00241125	0.0170271
REDUNDANT:120756	0.819066	5.21425	8.25264	0.00467695	0.0275233
REDUNDANT:28502	-1.18471	4.20356	43.5614	7.11087e-10	3.19963e-08
REDUNDANT:11310	0.796729	4.87066	11.4577	0.000914817	0.00820291
REDUNDANT:34383	-0.646805	5.64908	12.5	0.000545756	0.00546043
REDUNDANT:3858	1.04262	4.56527	11.0309	0.00113237	0.00966825
REDUNDANT:46935	-1.5287	4.22752	62.9478	5.12398e-13	4.94315e-11
REDUNDANT:95058	1.14144	4.49146	11.9774	0.000706548	0.00672455
SARS_related_Corona_txid694009_179;4596	-0.552085	4.87399	10.6022	0.00140458	0.0114027
MERS_related_Corona_txid1335626_1474;916	0.810893	4.75727	7.29738	0.00772367	0.0391441
REDUNDANT:122124	0.452197	4.44443	7.15816	0.00831541	0.0412311
REDUNDANT:21253	-1.52102	4.98182	63.4525	4.28538e-13	4.26697e-11
REDUNDANT:110404	-0.654865	4.62103	12.7217	0.000489356	0.0049789
REDUNDANT:78360	0.703495	4.49463	9.762	0.00214974	0.0156314
REDUNDANT:33434	-0.623348	3.98163	13.0097	0.000424855	0.00445217
REDUNDANT:12131	0.746482	4.23856	8.65568	0.00379377	0.023666
REDUNDANT:80698	-1.39745	5.22315	44.6032	4.72564e-10	2.21899e-08
REDUNDANT:5271	0.655289	4.99241	7.53146	0.006825	0.0360333
REDUNDANT:26001	-2.39219	4.83922	107.263	3.48504e-19	1.51587e-16
REDUNDANT:33291	-1.17737	4.58805	49.979	5.95851e-11	3.38829e-09
MERS_related_Corona_txid1335626_1440;104	-1.48947	4.37741	58.1533	2.86425e-12	2.29075e-10
REDUNDANT:80763	-2.33792	4.67871	102.001	1.63627e-18	5.48218e-16
REDUNDANT:115261	-0.874537	5.30275	19.4812	1.96414e-05	0.000319744
REDUNDANT:36286	0.937403	4.59662	10.2769	0.00165521	0.0127802
REDUNDANT:92374	-0.613544	4.03113	18.507	3.08501e-05	0.000477744
REDUNDANT:31728	0.736138	4.75955	7.78374	0.00597661	0.0327828
REDUNDANT:28291	-0.901009	4.41293	27.5309	5.34672e-07	1.26129e-05
SARS_related_Corona_txid694009_1207;740	0.454104	4.39011	7.09397	0.00860386	0.0422063
REDUNDANT:112176	-0.490697	5.21529	7.39021	0.00735347	0.037856
SARS_related_Corona_txid694009_1190;92	-0.471575	4.26798	12.8855	0.000451538	0.00466652
REDUNDANT:112462	-0.72041	4.54729	21.1929	8.96088e-06	0.000158126
REDUNDANT:53523	-1.25078	4.24453	50.9404	4.14084e-11	2.46197e-09
Human_HKU1_txid290028_309;121	0.903611	4.77561	14.302	0.000226512	0.00265905
REDUNDANT:72398	-0.446346	4.50657	7.81328	0.00588465	0.0324651
REDUNDANT:8762	0.384715	4.64861	7.45838	0.00709331	0.0369862
REDUNDANT:103804	-0.568141	5.39833	9.93416	0.00196944	0.0146105
REDUNDANT:80161	-0.53734	3.89228	14.5452	0.000201411	0.00241119
REDUNDANT:30387	-1.24282	5.10463	41.5049	1.60463e-09	6.74297e-08
REDUNDANT:10327	-0.620658	5.61189	12.7356	0.000486014	0.00495393
REDUNDANT:99947	-0.662596	4.28541	10.3442	0.0015999	0.0125526
REDUNDANT:5977	0.534649	5.05275	12.8896	0.000450637	0.00465915
Human_NC63_txid277944_322;595	-0.750819	4.09683	20.908	1.02036e-05	0.00017728
REDUNDANT:103116	-0.397512	4.50514	6.79863	0.0100709	0.0469691
REDUNDANT:112261	-0.861867	4.94421	24.4027	2.11479e-06	4.36933e-05
REDUNDANT:111547	0.50586	4.29287	7.17651	0.00823477	0.0409476
REDUNDANT:19527	0.80593	4.76151	7.6964	0.00625724	0.0339392
REDUNDANT:77378	-0.781687	4.12176	26.2585	9.31988e-07	2.06865e-05
SARS_related_Corona_txid694009_178;1170	-1.03157	5.17937	11.992	0.000701482	0.0066969
MERS_related_Corona_txid1335626_1451;310	0.929549	4.70996	12.5886	0.00052245	0.00527622
REDUNDANT:31720	-0.924973	4.47511	14.5123	0.000204635	0.00244271
REDUNDANT:126465	-0.55698	5.25451	9.07781	0.00305125	0.0202218
REDUNDANT:3334	-0.998644	4.17121	29.0028	2.8285e-07	7.16314e-06
REDUNDANT:104180	0.823992	4.41849	9.51648	0.00243666	0.0171674
MERS_related_Corona_txid1335626_1560;982	0.545683	4.44477	6.97908	0.00914632	0.0438871
SARS_related_Corona_txid694009_179;3521	0.857518	4.75207	8.65541	0.00379431	0.023666
SARS_related_Corona_txid694009_449;301	-0.575814	4.81489	10.6462	0.00137378	0.0112225
REDUNDANT:40572	-0.787741	5.2093	27.1451	6.32452e-07	1.46777e-05
REDUNDANT:118176	0.645504	4.14723	7.0655	0.00873506	0.0426148
REDUNDANT:608	-0.592906	4.22088	11.3643	0.000958449	0.00848975
REDUNDANT:102079	-0.582584	4.49058	8.1364	0.00496918	0.0287382
SARS_related_Corona_txid694009_179;4620	0.700428	4.97145	7.01347	0.00898031	0.0433781
REDUNDANT:102077	-0.801764	4.92066	10.572	0.00142606	0.0115317
REDUNDANT:92314	-0.885174	3.94606	29.4972	2.28705e-07	5.97502e-06
REDUNDANT:50291	-0.502862	4.8181	12.3578	0.000585389	0.00577998
REDUNDANT:117176	-0.550072	5.48486	8.75687	0.00360032	0.0227829
REDUNDANT:92375	-0.86992	4.85257	26.1587	9.73692e-07	2.15928e-05
REDUNDANT:23331	-1.29852	5.73479	18.351	3.31742e-05	0.000509912
REDUNDANT:114075	-0.654882	5.23522	9.73977	0.00217423	0.0157573
REDUNDANT:85021	-0.50172	4.40845	12.0907	0.000668007	0.00642312
REDUNDANT:126467	-0.753161	4.84698	17.7576	4.37718e-05	0.000646357
REDUNDANT:6339	0.563999	5.25461	8.12433	0.0050006	0.0288459
REDUNDANT:4842	0.705345	5.89079	7.98699	0.00537269	0.030336
REDUNDANT:104624	1.65748	5.17093	17.0382	6.13723e-05	0.00087298
REDUNDANT:15320	0.767704	5.8436	7.45517	0.00710536	0.0370091
REDUNDANT:5238	-0.72658	4.65189	16.2857	8.76039e-05	0.00119998
REDUNDANT:33875	-1.07933	4.38691	29.4806	2.30341e-07	6.00509e-06
REDUNDANT:76409	-0.823226	4.17229	24.596	1.94083e-06	4.04702e-05
REDUNDANT:4652	1.19192	5.43732	11.078	0.00110595	0.00950096
REDUNDANT:18679	-0.805821	5.30621	15.6713	0.000117348	0.00153855
REDUNDANT:29195	0.781	4.47485	7.64521	0.00642805	0.0345781
Human_OC43_txid31631_372;6450	-1.30537	4.66683	51.548	3.29335e-11	2.02109e-09
REDUNDANT:104986	-0.772097	5.20271	14.2753	0.000229457	0.00268219
REDUNDANT:46123	-0.416911	4.27902	8.38832	0.00435815	0.026188
REDUNDANT:66491	-0.457356	5.06887	7.03104	0.00889673	0.0431403
REDUNDANT:17774	0.80593	4.58541	9.67087	0.00225196	0.0161693
REDUNDANT:112141	-0.641749	4.96779	7.04967	0.00880895	0.0428404
REDUNDANT:111496	0.612938	5.20475	8.38189	0.00437272	0.026231
REDUNDANT:111788	0.724653	5.7237	7.5223	0.00685805	0.0361345
REDUNDANT:20558	-0.331357	5.29682	7.00273	0.00903183	0.0435286
MERS_related_Corona_txid1335626_1676;868	-0.639045	4.28194	17.6559	4.59075e-05	0.000673481
MERS_related_Corona_txid1335626_1442;4655	-1.12215	5.20527	36.4947	1.21521e-08	4.21972e-07
REDUNDANT:38116	0.628666	4.50277	7.72121	0.00617618	0.0336171
REDUNDANT:112391	-0.475298	5.41716	7.77273	0.00601127	0.0329291
REDUNDANT:123929	-0.433713	4.58936	6.80403	0.0100419	0.046878
REDUNDANT:112260	-0.76215	4.50091	15.2751	0.000141822	0.00179672
REDUNDANT:32374	0.801894	5.44351	12.9212	0.000443693	0.0046085
REDUNDANT:63963	-0.716287	4.23425	24.679	1.87067e-06	3.91059e-05
REDUNDANT:116489	1.28007	4.98126	14.1807	0.000240206	0.00278031
REDUNDANT:28789	-0.505935	5.33203	7.28183	0.00778751	0.0393711
Human_NC63_txid277944_258;278	1.2012	4.75753	13.3986	0.000351282	0.00379492
REDUNDANT:84948	-0.822012	4.53802	25.9446	1.06974e-06	2.345e-05
SARS_related_Corona_txid694009_179;5509	-0.522342	5.21142	7.81638	0.00587511	0.0324373
SARS_related_Corona_txid694009_173;72	-2.23882	4.62465	95.1698	1.28157e-17	3.3612e-15
REDUNDANT:56911	0.582152	4.75913	8.02791	0.00525893	0.0298739
REDUNDANT:32853	-1.17111	4.92623	44.9942	4.05632e-10	1.94523e-08
REDUNDANT:113857	-0.793194	5.40576	16.2662	8.84163e-05	0.00120977
REDUNDANT:73084	0.902033	4.36536	10.0476	0.00185919	0.0140064
REDUNDANT:47792	1.18245	4.62791	12.2409	0.00062017	0.0060416
MERS_related_Corona_txid1335626_1440;846	-1.33002	4.70531	37.4994	8.05752e-09	2.85386e-07
REDUNDANT:124037	-0.817646	4.31263	21.9428	6.37519e-06	0.000116736
REDUNDANT:84450	-0.480458	4.19053	8.69715	0.00371324	0.0233069
SARS_related_Corona_txid694009_1989;167	-0.675761	4.5491	17.7626	4.36697e-05	0.000645234
REDUNDANT:56070	-0.529667	5.03136	8.77254	0.0035713	0.0226511
REDUNDANT:87973	0.679363	4.6389	7.27799	0.00780341	0.0394273
REDUNDANT:112499	-0.467863	4.13757	9.40006	0.00258619	0.0179505
REDUNDANT:70103	-1.11889	4.76632	34.4463	2.83088e-08	8.9982e-07
REDUNDANT:89419	-0.635193	5.03911	9.28939	0.00273708	0.0187149
REDUNDANT:6240	0.515925	4.49838	9.54676	0.00239925	0.0169472
REDUNDANT:73501	0.897551	4.75011	10.2961	0.00163927	0.0127136
REDUNDANT:110308	-0.856932	5.3939	14.4089	0.000215115	0.00254818
REDUNDANT:90970	0.788405	5.15517	11.823	0.000762784	0.00713111
REDUNDANT:23702	-0.886606	4.89338	28.4513	3.58795e-07	8.84256e-06
REDUNDANT:113111	-0.786481	3.95404	26.3227	9.06111e-07	2.02025e-05
REDUNDANT:107788	1.14102	5.06687	13.0826	0.000409966	0.00432979
REDUNDANT:86986	-0.566584	5.36068	11.2664	0.00100651	0.00882553
Human_229E_txid11137_64;312	-0.535917	5.75037	9.55479	0.00238942	0.0169045
REDUNDANT:78885	0.885731	4.40393	10.2923	0.0016424	0.0127211
REDUNDANT:28082	-0.770938	5.5183	18.7188	2.79577e-05	0.00043622
REDUNDANT:14742	-0.440819	4.92921	7.47133	0.00704499	0.0368495
REDUNDANT:53009	-1.47477	4.37204	58.5286	2.4994e-12	2.01849e-10
REDUNDANT:9743	-1.08234	4.89629	29.3527	2.43342e-07	6.30427e-06
REDUNDANT:5215	-0.579164	4.79443	11.4255	0.000929614	0.00829939
REDUNDANT:12309	-0.468213	5.60491	7.33427	0.00757429	0.0386557
REDUNDANT:22393	-0.622833	5.01385	12.0528	0.00068067	0.00652585
REDUNDANT:13639	-0.54507	5.36058	12.9053	0.000447169	0.00463933
REDUNDANT:112161	-0.529496	4.20849	9.00157	0.00317336	0.020803
REDUNDANT:5454	-2.20858	5.02107	80.3545	1.37799e-15	2.38913e-13
Human_OC43_txid31631_2205;814	-2.5427	4.87434	106.834	3.94866e-19	1.65931e-16
REDUNDANT:76494	0.68919	4.44048	7.44583	0.0071405	0.0371375
REDUNDANT:1285	-0.525937	5.30939	8.10143	0.00506073	0.0291183
REDUNDANT:55686	0.707148	5.43239	10.3825	0.00156923	0.0123943
SARS_related_Corona_txid694009_448;1077	-0.63213	5.8483	11.2966	0.000991391	0.00872544
REDUNDANT:68430	-0.713492	3.88537	22.2869	5.45652e-06	0.000101336
REDUNDANT:31499	-2.56924	5.26554	111.248	1.10433e-19	5.7041e-17
MERS_related_Corona_txid1335626_1447;203	-0.733288	4.32287	26.0758	1.00977e-06	2.22674e-05
REDUNDANT:47397	-0.423273	4.08862	10.3355	0.00160688	0.0125835
Bat_SL_CoVZXC21_CDS_proteome_1;2665	-1.15639	4.59087	48.0972	1.22145e-10	6.56908e-09
REDUNDANT:68758	-0.899021	4.43591	20.9674	9.93092e-06	0.000173149
REDUNDANT:45679	-0.456934	5.20178	7.67734	0.00632029	0.0341466
REDUNDANT:122232	-1.09592	4.05577	41.2554	1.77233e-09	7.36038e-08
REDUNDANT:115721	0.733474	4.53436	7.53616	0.00680811	0.036013
REDUNDANT:94734	-2.0796	4.82298	79.9955	1.54936e-15	2.64919e-13
SARS_related_Corona_txid694009_179;2299	1.06916	4.52875	11.5811	0.000860274	0.0078242
SARS_related_Corona_txid694009_178;935	-0.511317	4.63136	9.56383	0.00237841	0.016848
REDUNDANT:7095	-0.862511	4.31243	20.743	1.10022e-05	0.000188773
REDUNDANT:121053	-0.635264	5.64353	11.3163	0.000981707	0.0086525
REDUNDANT:32489	0.662932	4.84957	7.69215	0.00627124	0.0340002
REDUNDANT:5069	-0.55777	4.18219	10.407	0.00154991	0.0122841
REDUNDANT:54381	0.608473	4.5393	7.53806	0.0068013	0.0360078
MERS_related_Corona_txid1335626_3930;389	-0.709635	4.16799	20.3203	1.3351e-05	0.000225331
REDUNDANT:123796	0.639854	5.26587	10.1307	0.00178241	0.0135598
REDUNDANT:117261	-0.698018	4.06971	21.0726	9.46586e-06	0.000165739
REDUNDANT:9792	-1.03466	4.66034	34.7166	2.53043e-08	8.12654e-07
REDUNDANT:97504	-0.624733	5.18399	13.2866	0.000371027	0.00397359
REDUNDANT:102434	0.766605	4.96997	8.30924	0.00454113	0.0269285
REDUNDANT:120095	-0.706886	4.78967	16.8635	6.66456e-05	0.000939365
Human_OC43_txid31631_2081;123	-1.02572	4.30133	35.7531	1.64844e-08	5.59095e-07
REDUNDANT:128343	-0.618441	5.75507	11.2652	0.0010071	0.00882553
REDUNDANT:89365	-1.04426	4.35033	39.3811	3.75728e-09	1.43314e-07
MERS_related_Corona_txid1335626_1440;1258	0.758688	4.78199	6.98861	0.00910001	0.0437157
REDUNDANT:120357	0.63267	4.79243	6.82298	0.00994069	0.0466073
REDUNDANT:102637	-0.438494	5.5602	7.88028	0.00568149	0.031636
REDUNDANT:85125	1.21089	4.61603	13.4077	0.00034973	0.00378145
REDUNDANT:108778	-0.695816	5.03945	15.5245	0.000125868	0.00163385
REDUNDANT:6513	0.688808	4.4097	13.1788	0.000391108	0.00416348
REDUNDANT:109847	-1.18572	4.08652	46.7063	2.0865e-10	1.06005e-08
REDUNDANT:18432	-1.06944	4.66543	26.2803	9.23095e-07	2.05391e-05
REDUNDANT:99582	-0.614155	3.84229	20.0227	1.53058e-05	0.00025554
REDUNDANT:91592	-0.555388	4.11691	15.4827	0.00012841	0.00165989
REDUNDANT:88169	-0.523194	4.84139	10.0464	0.00186033	0.0140107
SARS_related_Corona_txid694009_1207;453	1.13028	5.43085	19.5648	1.88977e-05	0.000309466
REDUNDANT:51060	-0.955134	4.07965	23.9248	2.61631e-06	5.24677e-05
Bat_SL_CoVZC45_CDS_proteome_3;217	0.789639	4.53039	9.0934	0.00302688	0.0200925
REDUNDANT:33895	-0.832005	4.17512	27.8773	4.59992e-07	1.10724e-05
REDUNDANT:50109	0.517796	4.22968	7.99233	0.0053577	0.0302651
REDUNDANT:107113	-0.397105	4.00872	9.34959	0.0026539	0.0183129
REDUNDANT:126593	-0.474076	5.36371	7.53156	0.00682464	0.0360333
REDUNDANT:35615	-0.791996	4.51149	21.6708	7.2114e-06	0.000130696
REDUNDANT:38432	0.893311	4.96338	11.1212	0.00108232	0.00933248
MERS_related_Corona_txid1335626_1450;53	-0.980935	4.37168	34.1424	3.2123e-08	1.00813e-06
REDUNDANT:98451	0.976539	4.72005	11.2374	0.00102118	0.00892382
REDUNDANT:107071	0.712806	4.44567	8.62889	0.00384677	0.0239488
REDUNDANT:103077	-2.49575	5.31452	95.4299	1.18366e-17	3.15554e-15
REDUNDANT:101639	-0.56842	4.93667	7.50025	0.00693828	0.0364683
REDUNDANT:112166	-0.704143	4.5096	17.2861	5.4614e-05	0.000785865
REDUNDANT:124712	0.670358	4.3369	9.15837	0.00292746	0.0196435
REDUNDANT:112570	0.603803	4.86267	7.53753	0.00680319	0.0360082
Human_NC63_txid277944_322;597	-0.544056	4.80919	8.96951	0.00322618	0.0210547
REDUNDANT:100105	-0.573799	3.8504	18.3384	3.33697e-05	0.0005126
REDUNDANT:71051	0.511581	4.29626	6.65273	0.0108892	0.049555
Human_OC43_txid31631_373;48	-0.753781	4.04122	23.9868	2.54494e-06	5.14133e-05
MERS_related_Corona_txid1335626_6773;203	0.661798	4.98691	8.44922	0.0042224	0.0255643
REDUNDANT:21147	0.500298	4.53013	6.65305	0.0108873	0.049555
REDUNDANT:5121	-0.627782	4.8181	9.12976	0.00297082	0.0198426
REDUNDANT:9376	-1.00487	5.40733	25.8934	1.09407e-06	2.39623e-05
REDUNDANT:52694	0.725304	4.2275	8.5919	0.00392119	0.0243228
REDUNDANT:111941	0.936151	5.70712	9.6807	0.00224069	0.0161258
REDUNDANT:128523	-0.582767	5.59623	10.9364	0.00118733	0.0100196
REDUNDANT:4242	-0.922431	6.6607	21.4891	7.83159e-06	0.000140702
REDUNDANT:40722	-0.777506	5.38382	19.3485	2.08822e-05	0.000336408
MERS_related_Corona_txid1335626_1676;1320	-0.604119	4.52662	17.0706	6.04422e-05	0.000861232
REDUNDANT:57906	0.490936	4.19781	7.41545	0.00725601	0.0375414
REDUNDANT:31869	-0.900979	5.11055	26.8039	7.34011e-07	1.67418e-05
REDUNDANT:27656	-0.858639	4.95597	21.9939	6.22933e-06	0.000114152
REDUNDANT:127795	0.860174	4.42275	9.15991	0.00292515	0.0196435
REDUNDANT:29648	-0.649268	4.93426	18.7889	2.70612e-05	0.000424801
REDUNDANT:111980	-0.814043	5.18109	20.6115	1.16839e-05	0.000198956
SARS_related_Corona_txid694009_179;1891	-0.614202	5.34944	8.18169	0.00485314	0.0282517
REDUNDANT:6056	0.441584	4.05578	7.21421	0.00807169	0.0404449
REDUNDANT:37790	0.442772	4.4679	7.05774	0.00877123	0.0427251
REDUNDANT:109132	-0.625327	5.64555	10.3006	0.00163556	0.0126958
Human_229E_txid11137_44;80	0.647113	4.49145	7.71173	0.00620703	0.033711
REDUNDANT:88181	0.916837	4.75756	8.62012	0.00386427	0.0240298
REDUNDANT:23371	0.892064	4.79467	9.36595	0.00263176	0.0181927
MERS_related_Corona_txid1335626_1447;76	1.23129	4.70038	12.5983	0.000519963	0.00525538
REDUNDANT:6218	0.44582	4.27422	6.94998	0.00928925	0.0443754
REDUNDANT:55158	-0.541224	4.52202	7.44487	0.00714411	0.0371405
REDUNDANT:65497	0.894331	4.7585	11.5775	0.0008618	0.00783521
MERS_related_Corona_txid1335626_1433;210	0.620299	4.69543	10.6206	0.00139163	0.0113272
REDUNDANT:11844	-0.656461	4.77855	21.5088	7.76161e-06	0.000139546
REDUNDANT:25520	0.618858	4.16747	7.08764	0.00863283	0.0422741
REDUNDANT:32760	0.610442	4.26396	7.06144	0.00875397	0.0426643
SARS_related_Corona_txid694009_125;269	0.573914	5.433	6.86322	0.0097293	0.0458765
REDUNDANT:46448	-0.520874	5.03766	9.24051	0.00280656	0.0190566
REDUNDANT:98205	-0.673536	4.94307	15.5281	0.000125652	0.0016319
REDUNDANT:64555	0.569348	5.03572	6.90547	0.00951239	0.0451185
REDUNDANT:62306	-0.583167	4.04894	15.2693	0.000142215	0.00180079
REDUNDANT:20076	0.585469	4.37127	7.96447	0.00543639	0.0306189
REDUNDANT:101430	-1.05119	4.31033	30.748	1.34029e-07	3.68401e-06
REDUNDANT:39484	0.928658	5.23495	8.8993	0.00334508	0.0215963
REDUNDANT:33038	-1.10803	4.33636	40.9792	1.97883e-09	8.09591e-08
REDUNDANT:38205	0.860136	4.5133	9.92126	0.00198239	0.014689
REDUNDANT:112413	-0.629769	4.27938	13.6878	0.000305119	0.00338319
REDUNDANT:58737	-0.480494	5.24978	7.28271	0.00778389	0.0393608
REDUNDANT:112340	-0.913123	4.65624	21.2548	8.7121e-06	0.000154616
REDUNDANT:112369	-0.449574	4.49194	6.75756	0.0102946	0.0476628
REDUNDANT:89879	0.704495	4.62662	6.95983	0.00924059	0.0442135
MERS_related_Corona_txid1335626_1667;6578	-0.650399	6.03357	15.0235	0.000160005	0.00198748
REDUNDANT:2569	-0.759109	5.12357	22.718	4.49286e-06	8.55541e-05
REDUNDANT:36450	-1.22022	4.38769	56.4512	5.33094e-12	3.96907e-10
REDUNDANT:121815	1.37869	4.87909	14.7141	0.000185665	0.00225887
MERS_related_Corona_txid1335626_1474;205	0.975648	5.35651	14.029	0.000258525	0.00296467
REDUNDANT:11812	-0.692621	5.67214	20.7037	1.12015e-05	0.000191928
MERS_related_Corona_txid1335626_1451;3	0.967538	4.39881	10.3676	0.00158107	0.0124325
MERS_related_Corona_txid1335626_1440;1213	-0.854538	5.61815	17.0003	6.24805e-05	0.000887724
REDUNDANT:6245	0.627971	4.66673	9.87001	0.00203473	0.0149917
REDUNDANT:16616	-0.572977	5.35744	12.096	0.00066626	0.00641
REDUNDANT:34885	-0.58015	4.69138	20.8288	1.05796e-05	0.000182788
REDUNDANT:58214	-0.810114	3.81472	27.4173	5.61742e-07	1.31762e-05
REDUNDANT:121142	0.613559	4.35222	7.68235	0.00630364	0.0341223
REDUNDANT:943	0.687208	4.53066	8.98547	0.00319977	0.0209154
REDUNDANT:85355	0.810234	4.43898	9.96537	0.00193845	0.0144542
Human_OC43_txid31631_333;144	0.635904	4.8534	8.58211	0.00394112	0.0243976
REDUNDANT:97715	-0.647693	5.52393	18.7229	2.79039e-05	0.000435656
REDUNDANT:109726	-0.865006	5.24825	29.1477	2.6575e-07	6.81358e-06
SARS_related_Corona_txid694009_440;84	-0.752052	5.05249	17.3786	5.22881e-05	0.000757673
REDUNDANT:93203	0.671241	4.40534	10.2775	0.00165477	0.0127802
MERS_related_Corona_txid1335626_1473;28	-0.661488	4.2307	19.0777	2.36699e-05	0.000376909
MERS_related_Corona_txid1335626_1451;342	-0.866027	5.01041	24.8999	1.69618e-06	3.57294e-05
REDUNDANT:116218	0.921928	4.42374	10.4166	0.00154238	0.012239
MERS_related_Corona_txid1335626_1466;62	-0.933399	3.90573	34.1349	3.22236e-08	1.01001e-06
SARS_related_Corona_txid694009_171;178	1.25727	5.00472	12.2682	0.000611865	0.00597713
REDUNDANT:116645	-0.431351	4.71627	7.67319	0.00633409	0.0342138
MERS_related_Corona_txid1335626_6935;213	0.673828	5.1267	6.63951	0.0109666	0.0497705
REDUNDANT:111868	0.803272	5.30605	10.3093	0.00162837	0.0126718
REDUNDANT:20458	-0.800106	4.26568	28.4369	3.61027e-07	8.88373e-06
REDUNDANT:48795	-0.678056	4.41114	21.0901	9.39064e-06	0.000164744
REDUNDANT:77180	0.633674	4.23876	7.09047	0.00861987	0.0422371
REDUNDANT:85713	-0.817442	4.2603	23.9818	2.55065e-06	5.14133e-05
REDUNDANT:5239	-0.568418	5.20429	8.99888	0.00317775	0.0208263
REDUNDANT:6422	0.562067	4.61715	11.5506	0.00087346	0.00791799
REDUNDANT:127751	-0.449479	4.6035	7.46491	0.00706891	0.0369351
[truncated: 3,467 more rows]
